# Supplementary material for: Systematic assessment of tissue dissociation and storage biases in single-cell and single-nucleus RNA-seq workflows
Source: Genome Biol. 2020 Jun 2;21:130. doi: 10.1186/s13059-020-02048-6 (PMC7265231; doi:10.1186/s13059-020-02048-6)
Supplement: Supplementary file 3 — Additional file 3: Table S2. Cell type labels assigned to cells and nuclei in this study. aLOH: ascending loop of Henle; CD_IC: intercalated cells of collecting duct; CD_IC_A: type A intercalated cells of collecting duct; CD_IC_B: type B intercalated cells of collecting duct; CD_PC: principal cells of collecting duct; CD_Trans: transitional cells; CNT: connecting tubule; DCT: distal convoluted tubule; dLOH: descending loop of Henle; MC: mesangial cells; MPH: macrophages; PT: proximal tubule. [file 13059_2020_2048_MOESM3_ESM.xlsx]

## Sheet: cold_and_warm_fresh_suspensions
	Library	Dissociation protocol	Cell type
BG1_BG20C_AAACCTGAGAATTCCC	BG1_BG20C	cold	Podo
BG1_BG20C_AAACCTGAGTCGTACT	BG1_BG20C	cold	PT
BG1_BG20C_AAACCTGCACACTGCG	BG1_BG20C	cold	MPH
BG1_BG20C_AAACCTGGTTGAGTTC	BG1_BG20C	cold	PT
BG1_BG20C_AAACGGGAGACAAGCC	BG1_BG20C	cold	PT
BG1_BG20C_AAACGGGAGACACGAC	BG1_BG20C	cold	PT
BG1_BG20C_AAACGGGAGGAGCGTT	BG1_BG20C	cold	Endo
BG1_BG20C_AAACGGGCACTTAAGC	BG1_BG20C	cold	PT
BG1_BG20C_AAACGGGGTACCGAGA	BG1_BG20C	cold	PT
BG1_BG20C_AAACGGGTCGCCTGAG	BG1_BG20C	cold	PT
BG1_BG20C_AAACGGGTCGGTGTCG	BG1_BG20C	cold	PT
BG1_BG20C_AAACGGGTCGTTACGA	BG1_BG20C	cold	B
BG1_BG20C_AAAGATGGTATAGGGC	BG1_BG20C	cold	CNT
BG1_BG20C_AAAGATGGTGAAGGCT	BG1_BG20C	cold	PT
BG1_BG20C_AAAGATGGTTGATTCG	BG1_BG20C	cold	PT
BG1_BG20C_AAAGATGTCCCTGACT	BG1_BG20C	cold	PT
BG1_BG20C_AAAGCAACATACGCCG	BG1_BG20C	cold	PT
BG1_BG20C_AAAGCAAGTGAGTATA	BG1_BG20C	cold	PT
BG1_BG20C_AAAGCAATCATCACCC	BG1_BG20C	cold	aLOH
BG1_BG20C_AAAGCAATCCTTGACC	BG1_BG20C	cold	PT
BG1_BG20C_AAAGTAGAGATCTGCT	BG1_BG20C	cold	Endo
BG1_BG20C_AAAGTAGCACAAGCCC	BG1_BG20C	cold	PT
BG1_BG20C_AAAGTAGCATCCGCGA	BG1_BG20C	cold	Unknown
BG1_BG20C_AAAGTAGGTAAGGATT	BG1_BG20C	cold	PT
BG1_BG20C_AAAGTAGTCCTCTAGC	BG1_BG20C	cold	PT
BG1_BG20C_AAATGCCAGAGCTGGT	BG1_BG20C	cold	DCT
BG1_BG20C_AAATGCCAGTGTGGCA	BG1_BG20C	cold	PT
BG1_BG20C_AAATGCCAGTTCGATC	BG1_BG20C	cold	PT
BG1_BG20C_AAATGCCCAGCCTTGG	BG1_BG20C	cold	Endo
BG1_BG20C_AAATGCCGTAAATACG	BG1_BG20C	cold	PT
BG1_BG20C_AAATGCCGTCTCCCTA	BG1_BG20C	cold	CD_IC
BG1_BG20C_AAATGCCGTGCATCTA	BG1_BG20C	cold	PT
BG1_BG20C_AACACGTAGGTTACCT	BG1_BG20C	cold	PT
BG1_BG20C_AACACGTAGTATTGGA	BG1_BG20C	cold	PT
BG1_BG20C_AACACGTAGTTCGATC	BG1_BG20C	cold	MC
BG1_BG20C_AACACGTCAGCTTAAC	BG1_BG20C	cold	CD_IC
BG1_BG20C_AACACGTGTCCGTCAG	BG1_BG20C	cold	CD_IC
BG1_BG20C_AACACGTGTTGTGGAG	BG1_BG20C	cold	PT
BG1_BG20C_AACACGTTCGGCTACG	BG1_BG20C	cold	CNT
BG1_BG20C_AACACGTTCTCGCATC	BG1_BG20C	cold	PT
BG1_BG20C_AACCATGCACGGTAAG	BG1_BG20C	cold	PT
BG1_BG20C_AACCATGCATCGATTG	BG1_BG20C	cold	PT
BG1_BG20C_AACCATGCATTCTCAT	BG1_BG20C	cold	PT
BG1_BG20C_AACCATGTCTATCCTA	BG1_BG20C	cold	CD_IC
BG1_BG20C_AACCGCGAGAATCTCC	BG1_BG20C	cold	MC
BG1_BG20C_AACCGCGCAACCGCCA	BG1_BG20C	cold	PT
BG1_BG20C_AACCGCGCACCTTGTC	BG1_BG20C	cold	PT
BG1_BG20C_AACCGCGGTGTGGTTT	BG1_BG20C	cold	PT
BG1_BG20C_AACCGCGGTTCAACCA	BG1_BG20C	cold	PT
BG1_BG20C_AACCGCGTCAGATAAG	BG1_BG20C	cold	PT
BG1_BG20C_AACGTTGAGACGCAAC	BG1_BG20C	cold	PT
BG1_BG20C_AACGTTGCATACGCCG	BG1_BG20C	cold	PT
BG1_BG20C_AACGTTGGTAAACACA	BG1_BG20C	cold	PT
BG1_BG20C_AACGTTGTCCACGTGG	BG1_BG20C	cold	PT
BG1_BG20C_AACGTTGTCCAGGGCT	BG1_BG20C	cold	PT
BG1_BG20C_AACGTTGTCGTTACAG	BG1_BG20C	cold	PT
BG1_BG20C_AACTCAGAGACCTTTG	BG1_BG20C	cold	aLOH
BG1_BG20C_AACTCAGGTGATAAAC	BG1_BG20C	cold	PT
BG1_BG20C_AACTCCCAGTAGTGCG	BG1_BG20C	cold	PT
BG1_BG20C_AACTCCCCATTCGACA	BG1_BG20C	cold	PT
BG1_BG20C_AACTCCCGTGACTCAT	BG1_BG20C	cold	PT
BG1_BG20C_AACTCCCGTGGCCCTA	BG1_BG20C	cold	MPH
BG1_BG20C_AACTCTTAGGAGTCTG	BG1_BG20C	cold	PT
BG1_BG20C_AACTCTTAGTGAACAT	BG1_BG20C	cold	PT
BG1_BG20C_AACTCTTCACGCTTTC	BG1_BG20C	cold	Fib
BG1_BG20C_AACTCTTGTAACGCGA	BG1_BG20C	cold	PT
BG1_BG20C_AACTGGTCAAGTAGTA	BG1_BG20C	cold	B
BG1_BG20C_AACTGGTGTGGTTTCA	BG1_BG20C	cold	PT
BG1_BG20C_AACTGGTTCTCACATT	BG1_BG20C	cold	PT
BG1_BG20C_AACTTTCAGTTAACGA	BG1_BG20C	cold	PT
BG1_BG20C_AACTTTCCAGAGTGTG	BG1_BG20C	cold	PT
BG1_BG20C_AACTTTCGTTCCATGA	BG1_BG20C	cold	PT
BG1_BG20C_AACTTTCTCATGCATG	BG1_BG20C	cold	Endo
BG1_BG20C_AAGACCTAGACCGGAT	BG1_BG20C	cold	PT
BG1_BG20C_AAGACCTCACCTTGTC	BG1_BG20C	cold	PT
BG1_BG20C_AAGACCTCAGACGCAA	BG1_BG20C	cold	MPH
BG1_BG20C_AAGACCTCATATACGC	BG1_BG20C	cold	PT
BG1_BG20C_AAGCCGCCATCGACGC	BG1_BG20C	cold	PT
BG1_BG20C_AAGCCGCCATTGTGCA	BG1_BG20C	cold	aLOH
BG1_BG20C_AAGCCGCGTCAGAGGT	BG1_BG20C	cold	Podo
BG1_BG20C_AAGCCGCGTGATAAAC	BG1_BG20C	cold	PT
BG1_BG20C_AAGGAGCAGTACGCCC	BG1_BG20C	cold	Unknown
BG1_BG20C_AAGGAGCCACTTCGAA	BG1_BG20C	cold	PT
BG1_BG20C_AAGGAGCCATTGTGCA	BG1_BG20C	cold	PT
BG1_BG20C_AAGGAGCGTAGCTAAA	BG1_BG20C	cold	PT
BG1_BG20C_AAGGAGCGTTCGCGAC	BG1_BG20C	cold	MC
BG1_BG20C_AAGGAGCTCCTGTACC	BG1_BG20C	cold	PT
BG1_BG20C_AAGGAGCTCTCGGACG	BG1_BG20C	cold	PT
BG1_BG20C_AAGGCAGAGTGTTGAA	BG1_BG20C	cold	PT
BG1_BG20C_AAGGCAGCAACGCACC	BG1_BG20C	cold	PT
BG1_BG20C_AAGGCAGCAAGCCGTC	BG1_BG20C	cold	PT
BG1_BG20C_AAGGCAGGTAAGAGAG	BG1_BG20C	cold	Podo
BG1_BG20C_AAGGCAGGTAGCGCTC	BG1_BG20C	cold	PT
BG1_BG20C_AAGGCAGGTTCGCTAA	BG1_BG20C	cold	aLOH
BG1_BG20C_AAGGCAGTCCTTTCTC	BG1_BG20C	cold	PT
BG1_BG20C_AAGGCAGTCTGCGGCA	BG1_BG20C	cold	PT
BG1_BG20C_AAGGTTCCAAACCTAC	BG1_BG20C	cold	PT
BG1_BG20C_AAGTCTGAGTAGGCCA	BG1_BG20C	cold	PT
BG1_BG20C_AATCCAGAGGAATGGA	BG1_BG20C	cold	PT
BG1_BG20C_AATCCAGCAGAGCCAA	BG1_BG20C	cold	PT
BG1_BG20C_AATCCAGGTAAACGCG	BG1_BG20C	cold	PT
BG1_BG20C_AATCCAGGTCATATCG	BG1_BG20C	cold	Podo
BG1_BG20C_AATCGGTAGCCACGCT	BG1_BG20C	cold	Endo
BG1_BG20C_AATCGGTCAAACGCGA	BG1_BG20C	cold	PT
BG1_BG20C_AATCGGTCACCGTTGG	BG1_BG20C	cold	aLOH
BG1_BG20C_AATCGGTCAGCCACCA	BG1_BG20C	cold	PT
BG1_BG20C_AATCGGTGTGTGCCTG	BG1_BG20C	cold	PT
BG1_BG20C_AATCGGTGTTCAGGCC	BG1_BG20C	cold	PT
BG1_BG20C_AATCGGTTCACAATGC	BG1_BG20C	cold	CNT
BG1_BG20C_ACACCAAAGGCTCAGA	BG1_BG20C	cold	PT
BG1_BG20C_ACACCAACAAGGACAC	BG1_BG20C	cold	PT
BG1_BG20C_ACACCAATCGGTTAAC	BG1_BG20C	cold	CD_IC
BG1_BG20C_ACACCAATCTGGAGCC	BG1_BG20C	cold	PT
BG1_BG20C_ACACCCTAGACCGGAT	BG1_BG20C	cold	PT
BG1_BG20C_ACACCCTAGCTAGCCC	BG1_BG20C	cold	PT
BG1_BG20C_ACACCCTAGGAGTAGA	BG1_BG20C	cold	PT
BG1_BG20C_ACACCCTAGTCGTACT	BG1_BG20C	cold	PT
BG1_BG20C_ACACCCTCATCACGTA	BG1_BG20C	cold	PT
BG1_BG20C_ACACCCTGTCTAAACC	BG1_BG20C	cold	PT
BG1_BG20C_ACACCCTGTGACGCCT	BG1_BG20C	cold	PT
BG1_BG20C_ACACCCTTCATGCTCC	BG1_BG20C	cold	PT
BG1_BG20C_ACACCCTTCCAAAGTC	BG1_BG20C	cold	PT
BG1_BG20C_ACACCCTTCGCGTTTC	BG1_BG20C	cold	PT
BG1_BG20C_ACACCCTTCTGTCTAT	BG1_BG20C	cold	PT
BG1_BG20C_ACACCGGCAGCTGTAT	BG1_BG20C	cold	PT
BG1_BG20C_ACACCGGTCATGGTCA	BG1_BG20C	cold	Podo
BG1_BG20C_ACACCGGTCGGCGGTT	BG1_BG20C	cold	PT
BG1_BG20C_ACACCGGTCGTTACGA	BG1_BG20C	cold	PT
BG1_BG20C_ACACTGAAGACACGAC	BG1_BG20C	cold	PT
BG1_BG20C_ACACTGAAGCGCCTCA	BG1_BG20C	cold	PT
BG1_BG20C_ACACTGAAGTACGTTC	BG1_BG20C	cold	Podo
BG1_BG20C_ACACTGAAGTACTTGC	BG1_BG20C	cold	PT
BG1_BG20C_ACACTGACAAGCGATG	BG1_BG20C	cold	PT
BG1_BG20C_ACACTGACACATAACC	BG1_BG20C	cold	PT
BG1_BG20C_ACACTGACATCACAAC	BG1_BG20C	cold	Endo
BG1_BG20C_ACACTGACATGAACCT	BG1_BG20C	cold	PT
BG1_BG20C_ACACTGAGTAGGAGTC	BG1_BG20C	cold	PT
BG1_BG20C_ACACTGATCGCGATCG	BG1_BG20C	cold	MC
BG1_BG20C_ACACTGATCTGAGTGT	BG1_BG20C	cold	PT
BG1_BG20C_ACAGCCGCAAGCTGTT	BG1_BG20C	cold	PT
BG1_BG20C_ACAGCCGGTACAGTGG	BG1_BG20C	cold	PT
BG1_BG20C_ACAGCCGGTCAGTGGA	BG1_BG20C	cold	PT
BG1_BG20C_ACAGCCGGTCGGGTCT	BG1_BG20C	cold	PT
BG1_BG20C_ACAGCTAAGACGCTTT	BG1_BG20C	cold	aLOH
BG1_BG20C_ACAGCTAAGAGCCTAG	BG1_BG20C	cold	CD_PC
BG1_BG20C_ACAGCTACACAGGTTT	BG1_BG20C	cold	PT
BG1_BG20C_ACAGCTACAGCCAATT	BG1_BG20C	cold	MPH
BG1_BG20C_ACAGCTAGTCATCCCT	BG1_BG20C	cold	PT
BG1_BG20C_ACAGCTATCAATACCG	BG1_BG20C	cold	PT
BG1_BG20C_ACATACGAGCTGGAAC	BG1_BG20C	cold	CNT
BG1_BG20C_ACATACGAGGTTCCTA	BG1_BG20C	cold	PT
BG1_BG20C_ACATACGCAGGACCCT	BG1_BG20C	cold	PT
BG1_BG20C_ACATACGGTATGAATG	BG1_BG20C	cold	PT
BG1_BG20C_ACATACGTCAATCACG	BG1_BG20C	cold	PT
BG1_BG20C_ACATACGTCGCGGATC	BG1_BG20C	cold	PT
BG1_BG20C_ACATACGTCTCCAGGG	BG1_BG20C	cold	PT
BG1_BG20C_ACATCAGAGAGCCTAG	BG1_BG20C	cold	PT
BG1_BG20C_ACATCAGAGCCAGAAC	BG1_BG20C	cold	CD_IC
BG1_BG20C_ACATCAGAGCGAAGGG	BG1_BG20C	cold	PT
BG1_BG20C_ACATCAGCACCGCTAG	BG1_BG20C	cold	PT
BG1_BG20C_ACATCAGTCTCAACTT	BG1_BG20C	cold	CNT
BG1_BG20C_ACATGGTCAAACCCAT	BG1_BG20C	cold	CD_IC
BG1_BG20C_ACATGGTCAACTGCGC	BG1_BG20C	cold	PT
BG1_BG20C_ACATGGTCATCACGAT	BG1_BG20C	cold	PT
BG1_BG20C_ACATGGTCATCGTCGG	BG1_BG20C	cold	PT
BG1_BG20C_ACATGGTGTAACGACG	BG1_BG20C	cold	B
BG1_BG20C_ACATGGTGTCGTTGTA	BG1_BG20C	cold	PT
BG1_BG20C_ACATGGTTCCAGTAGT	BG1_BG20C	cold	MPH
BG1_BG20C_ACATGGTTCGTTGCCT	BG1_BG20C	cold	PT
BG1_BG20C_ACCAGTAAGCTGCCCA	BG1_BG20C	cold	PT
BG1_BG20C_ACCAGTACAGTAACGG	BG1_BG20C	cold	PT
BG1_BG20C_ACCAGTATCGCAAACT	BG1_BG20C	cold	PT
BG1_BG20C_ACCCACTAGGGATGGG	BG1_BG20C	cold	PT
BG1_BG20C_ACCCACTAGGTGCTTT	BG1_BG20C	cold	MPH
BG1_BG20C_ACCCACTGTGTGACGA	BG1_BG20C	cold	PT
BG1_BG20C_ACCGTAAAGGAGCGTT	BG1_BG20C	cold	PT
BG1_BG20C_ACCGTAAAGTGTTGAA	BG1_BG20C	cold	PT
BG1_BG20C_ACCGTAACAAGCCTAT	BG1_BG20C	cold	PT
BG1_BG20C_ACCTTTAAGCAATATG	BG1_BG20C	cold	DCT
BG1_BG20C_ACCTTTAAGGGTTCCC	BG1_BG20C	cold	PT
BG1_BG20C_ACCTTTACATGCTGGC	BG1_BG20C	cold	CD_PC
BG1_BG20C_ACCTTTAGTCCGTTAA	BG1_BG20C	cold	PT
BG1_BG20C_ACCTTTATCAGGCGAA	BG1_BG20C	cold	PT
BG1_BG20C_ACCTTTATCCTTTACA	BG1_BG20C	cold	CD_IC
BG1_BG20C_ACGAGCCCAACTGGCC	BG1_BG20C	cold	Endo
BG1_BG20C_ACGAGCCCACCAACCG	BG1_BG20C	cold	PT
BG1_BG20C_ACGAGGAAGTACATGA	BG1_BG20C	cold	PT
BG1_BG20C_ACGAGGAAGTCGTTTG	BG1_BG20C	cold	PT
BG1_BG20C_ACGAGGAAGTTAGGTA	BG1_BG20C	cold	PT
BG1_BG20C_ACGATACAGACTCGGA	BG1_BG20C	cold	PT
BG1_BG20C_ACGATACAGAGTCGGT	BG1_BG20C	cold	PT
BG1_BG20C_ACGATACAGCCGATTT	BG1_BG20C	cold	PT
BG1_BG20C_ACGATACAGCTGTCTA	BG1_BG20C	cold	PT
BG1_BG20C_ACGATACCAATGAAAC	BG1_BG20C	cold	PT
BG1_BG20C_ACGATACCAGTGGAGT	BG1_BG20C	cold	Endo
BG1_BG20C_ACGATACCATGCCTAA	BG1_BG20C	cold	PT
BG1_BG20C_ACGATACGTACGAAAT	BG1_BG20C	cold	PT
BG1_BG20C_ACGATACTCAGCTCGG	BG1_BG20C	cold	MPH
BG1_BG20C_ACGATACTCATGTCTT	BG1_BG20C	cold	PT
BG1_BG20C_ACGATACTCGACGGAA	BG1_BG20C	cold	PT
BG1_BG20C_ACGATACTCTGATTCT	BG1_BG20C	cold	PT
BG1_BG20C_ACGATGTAGCTAAACA	BG1_BG20C	cold	PT
BG1_BG20C_ACGATGTAGTGCCAGA	BG1_BG20C	cold	Podo
BG1_BG20C_ACGATGTCAGGGAGAG	BG1_BG20C	cold	PT
BG1_BG20C_ACGATGTGTAAGGGAA	BG1_BG20C	cold	Podo
BG1_BG20C_ACGATGTGTAGCCTAT	BG1_BG20C	cold	PT
BG1_BG20C_ACGATGTGTCTCTTAT	BG1_BG20C	cold	PT
BG1_BG20C_ACGATGTTCACTTATC	BG1_BG20C	cold	CNT
BG1_BG20C_ACGATGTTCGCGCCAA	BG1_BG20C	cold	PT
BG1_BG20C_ACGATGTTCTTCATGT	BG1_BG20C	cold	PT
BG1_BG20C_ACGCAGCCAACGATGG	BG1_BG20C	cold	PT
BG1_BG20C_ACGCAGCGTAAACCTC	BG1_BG20C	cold	PT
BG1_BG20C_ACGCAGCGTCTGGAGA	BG1_BG20C	cold	aLOH
BG1_BG20C_ACGCAGCTCACCATAG	BG1_BG20C	cold	PT
BG1_BG20C_ACGCAGCTCCGCATCT	BG1_BG20C	cold	PT
BG1_BG20C_ACGCAGCTCGAGAACG	BG1_BG20C	cold	PT
BG1_BG20C_ACGCAGCTCGGTTCGG	BG1_BG20C	cold	PT
BG1_BG20C_ACGCAGCTCGTACCGG	BG1_BG20C	cold	PT
BG1_BG20C_ACGCAGCTCGTGGTCG	BG1_BG20C	cold	B
BG1_BG20C_ACGCAGCTCTATCCTA	BG1_BG20C	cold	PT
BG1_BG20C_ACGCAGCTCTTCAACT	BG1_BG20C	cold	PT
BG1_BG20C_ACGCCAGAGGCGACAT	BG1_BG20C	cold	PT
BG1_BG20C_ACGCCAGAGTTACCCA	BG1_BG20C	cold	PT
BG1_BG20C_ACGCCAGCACATGGGA	BG1_BG20C	cold	DCT
BG1_BG20C_ACGCCAGGTTAAAGAC	BG1_BG20C	cold	PT
BG1_BG20C_ACGCCAGGTTATCACG	BG1_BG20C	cold	PT
BG1_BG20C_ACGCCAGTCACCCTCA	BG1_BG20C	cold	PT
BG1_BG20C_ACGCCAGTCGTCCAGG	BG1_BG20C	cold	PT
BG1_BG20C_ACGCCGACAGGCTCAC	BG1_BG20C	cold	PT
BG1_BG20C_ACGCCGATCAGAGACG	BG1_BG20C	cold	PT
BG1_BG20C_ACGGAGAGTGGTGTAG	BG1_BG20C	cold	PT
BG1_BG20C_ACGGAGAGTGTGTGCC	BG1_BG20C	cold	PT
BG1_BG20C_ACGGCCAAGATGTCGG	BG1_BG20C	cold	PT
BG1_BG20C_ACGGCCAGTGCAGACA	BG1_BG20C	cold	Podo
BG1_BG20C_ACGGGCTAGGCATTGG	BG1_BG20C	cold	DCT
BG1_BG20C_ACGGGCTAGGTGCTTT	BG1_BG20C	cold	PT
BG1_BG20C_ACGGGCTGTTTAGCTG	BG1_BG20C	cold	PT
BG1_BG20C_ACGGGCTTCATGGTCA	BG1_BG20C	cold	T
BG1_BG20C_ACGTCAAAGATGAGAG	BG1_BG20C	cold	PT
BG1_BG20C_ACGTCAAAGCTGTCTA	BG1_BG20C	cold	PT
BG1_BG20C_ACGTCAACACAGGAGT	BG1_BG20C	cold	PT
BG1_BG20C_ACGTCAACAGTGACAG	BG1_BG20C	cold	PT
BG1_BG20C_ACGTCAATCAGTTAGC	BG1_BG20C	cold	PT
BG1_BG20C_ACGTCAATCCAGAGGA	BG1_BG20C	cold	Endo
BG1_BG20C_ACGTCAATCCGCAAGC	BG1_BG20C	cold	PT
BG1_BG20C_ACGTCAATCGACCAGC	BG1_BG20C	cold	PT
BG1_BG20C_ACTATCTCAAGCTGGA	BG1_BG20C	cold	PT
BG1_BG20C_ACTATCTCACCGAAAG	BG1_BG20C	cold	CNT
BG1_BG20C_ACTATCTGTGTTCTTT	BG1_BG20C	cold	CD_IC
BG1_BG20C_ACTATCTGTTTGGGCC	BG1_BG20C	cold	PT
BG1_BG20C_ACTGAACAGCTAGCCC	BG1_BG20C	cold	PT
BG1_BG20C_ACTGAACCACATGGGA	BG1_BG20C	cold	PT
BG1_BG20C_ACTGAACCAGTCTTCC	BG1_BG20C	cold	PT
BG1_BG20C_ACTGAACGTCCTAGCG	BG1_BG20C	cold	DCT
BG1_BG20C_ACTGAGTAGCTAGGCA	BG1_BG20C	cold	PT
BG1_BG20C_ACTGAGTCACTGAAGG	BG1_BG20C	cold	PT
BG1_BG20C_ACTGAGTCATCACGTA	BG1_BG20C	cold	PT
BG1_BG20C_ACTGAGTCATTACCTT	BG1_BG20C	cold	Endo
BG1_BG20C_ACTGAGTGTACCATCA	BG1_BG20C	cold	MPH
BG1_BG20C_ACTGAGTTCGAATGCT	BG1_BG20C	cold	PT
BG1_BG20C_ACTGAGTTCGACCAGC	BG1_BG20C	cold	PT
BG1_BG20C_ACTGAGTTCGGTTAAC	BG1_BG20C	cold	PT
BG1_BG20C_ACTGATGCAAGTACCT	BG1_BG20C	cold	Endo
BG1_BG20C_ACTGATGCACCATGTA	BG1_BG20C	cold	PT
BG1_BG20C_ACTGATGGTAAGAGAG	BG1_BG20C	cold	PT
BG1_BG20C_ACTGATGGTCTTGTCC	BG1_BG20C	cold	PT
BG1_BG20C_ACTGATGGTTATCGGT	BG1_BG20C	cold	MPH
BG1_BG20C_ACTGCTCAGGATATAC	BG1_BG20C	cold	CD_IC
BG1_BG20C_ACTGCTCAGTTAACGA	BG1_BG20C	cold	PT
BG1_BG20C_ACTGCTCCACTATCTT	BG1_BG20C	cold	PT
BG1_BG20C_ACTGCTCGTAGGGTAC	BG1_BG20C	cold	PT
BG1_BG20C_ACTGCTCGTGCCTGCA	BG1_BG20C	cold	PT
BG1_BG20C_ACTGCTCTCTGCAAGT	BG1_BG20C	cold	PT
BG1_BG20C_ACTGTCCCACAGGCCT	BG1_BG20C	cold	PT
BG1_BG20C_ACTGTCCCATAGAAAC	BG1_BG20C	cold	PT
BG1_BG20C_ACTGTCCGTCGCGAAA	BG1_BG20C	cold	CNT
BG1_BG20C_ACTGTCCGTGACCAAG	BG1_BG20C	cold	PT
BG1_BG20C_ACTGTCCGTGCGAAAC	BG1_BG20C	cold	B
BG1_BG20C_ACTTACTAGACTAGAT	BG1_BG20C	cold	PT
BG1_BG20C_ACTTACTAGTCTCGGC	BG1_BG20C	cold	Fib
BG1_BG20C_ACTTACTAGTGCTGCC	BG1_BG20C	cold	Fib
BG1_BG20C_ACTTACTCAATCTACG	BG1_BG20C	cold	PT
BG1_BG20C_ACTTACTGTCTGCGGT	BG1_BG20C	cold	PT
BG1_BG20C_ACTTACTGTGGACGAT	BG1_BG20C	cold	CD_IC
BG1_BG20C_ACTTACTTCCCGGATG	BG1_BG20C	cold	Podo
BG1_BG20C_ACTTACTTCCTCCTAG	BG1_BG20C	cold	T
BG1_BG20C_ACTTACTTCTGAGGGA	BG1_BG20C	cold	MC
BG1_BG20C_ACTTACTTCTGCGTAA	BG1_BG20C	cold	PT
BG1_BG20C_ACTTGTTCACTTCTGC	BG1_BG20C	cold	CD_PC
BG1_BG20C_ACTTGTTCATTTCACT	BG1_BG20C	cold	MPH
BG1_BG20C_ACTTGTTGTCGAAAGC	BG1_BG20C	cold	PT
BG1_BG20C_ACTTGTTTCAGCGACC	BG1_BG20C	cold	CD_IC
BG1_BG20C_ACTTGTTTCGGACAAG	BG1_BG20C	cold	PT
BG1_BG20C_ACTTTCAAGCCTATGT	BG1_BG20C	cold	PT
BG1_BG20C_ACTTTCAAGTATTGGA	BG1_BG20C	cold	MPH
BG1_BG20C_ACTTTCAAGTTTGCGT	BG1_BG20C	cold	PT
BG1_BG20C_ACTTTCAGTACGAAAT	BG1_BG20C	cold	CD_IC
BG1_BG20C_AGAATAGAGAGGGCTT	BG1_BG20C	cold	CD_IC
BG1_BG20C_AGAATAGAGGATTCGG	BG1_BG20C	cold	PT
BG1_BG20C_AGAATAGCACAGGTTT	BG1_BG20C	cold	CNT
BG1_BG20C_AGAATAGCAGACGCTC	BG1_BG20C	cold	PT
BG1_BG20C_AGAATAGGTGGCAAAC	BG1_BG20C	cold	PT
BG1_BG20C_AGAATAGGTGTGAATA	BG1_BG20C	cold	CD_IC
BG1_BG20C_AGACGTTCATCCAACA	BG1_BG20C	cold	PT
BG1_BG20C_AGACGTTTCAATCACG	BG1_BG20C	cold	DCT
BG1_BG20C_AGACGTTTCCTAGAAC	BG1_BG20C	cold	PT
BG1_BG20C_AGACGTTTCGTCCGTT	BG1_BG20C	cold	PT
BG1_BG20C_AGACGTTTCTATCCCG	BG1_BG20C	cold	PT
BG1_BG20C_AGACGTTTCTTGGGTA	BG1_BG20C	cold	PT
BG1_BG20C_AGAGCGAAGCGCCTCA	BG1_BG20C	cold	PT
BG1_BG20C_AGAGCGACATGGGAAC	BG1_BG20C	cold	PT
BG1_BG20C_AGAGCGAGTCTTTCAT	BG1_BG20C	cold	PT
BG1_BG20C_AGAGCGAGTGGTGTAG	BG1_BG20C	cold	PT
BG1_BG20C_AGAGCGATCAATCACG	BG1_BG20C	cold	PT
BG1_BG20C_AGAGCTTAGATGTCGG	BG1_BG20C	cold	Endo
BG1_BG20C_AGAGCTTGTACCTACA	BG1_BG20C	cold	PT
BG1_BG20C_AGAGCTTGTGCACCAC	BG1_BG20C	cold	PT
BG1_BG20C_AGAGCTTTCAGGATCT	BG1_BG20C	cold	aLOH
BG1_BG20C_AGAGCTTTCCCAAGTA	BG1_BG20C	cold	DCT
BG1_BG20C_AGAGTGGAGGGTGTGT	BG1_BG20C	cold	PT
BG1_BG20C_AGAGTGGAGTAACCCT	BG1_BG20C	cold	PT
BG1_BG20C_AGAGTGGAGTAGATGT	BG1_BG20C	cold	PT
BG1_BG20C_AGAGTGGTCAGCGATT	BG1_BG20C	cold	PT
BG1_BG20C_AGAGTGGTCGGATGGA	BG1_BG20C	cold	PT
BG1_BG20C_AGATCTGAGGGTTCCC	BG1_BG20C	cold	PT
BG1_BG20C_AGATCTGGTAATAGCA	BG1_BG20C	cold	PT
BG1_BG20C_AGATCTGTCGGAATCT	BG1_BG20C	cold	PT
BG1_BG20C_AGATCTGTCTGTTGAG	BG1_BG20C	cold	Endo
BG1_BG20C_AGATTGCCAAGCGCTC	BG1_BG20C	cold	PT
BG1_BG20C_AGATTGCCATACGCTA	BG1_BG20C	cold	PT
BG1_BG20C_AGATTGCGTGACCAAG	BG1_BG20C	cold	PT
BG1_BG20C_AGATTGCGTGAGGCTA	BG1_BG20C	cold	PT
BG1_BG20C_AGATTGCTCCGCAGTG	BG1_BG20C	cold	MPH
BG1_BG20C_AGATTGCTCGCAAACT	BG1_BG20C	cold	PT
BG1_BG20C_AGCAGCCAGAAACCTA	BG1_BG20C	cold	CD_IC
BG1_BG20C_AGCAGCCGTGGTCTCG	BG1_BG20C	cold	DCT
BG1_BG20C_AGCATACAGACTTTCG	BG1_BG20C	cold	PT
BG1_BG20C_AGCATACAGCGTTGCC	BG1_BG20C	cold	PT
BG1_BG20C_AGCATACAGTCCGTAT	BG1_BG20C	cold	PT
BG1_BG20C_AGCATACTCAGTTCGA	BG1_BG20C	cold	CD_PC
BG1_BG20C_AGCCTAAAGCGATCCC	BG1_BG20C	cold	CD_IC
BG1_BG20C_AGCCTAACACTGTGTA	BG1_BG20C	cold	B
BG1_BG20C_AGCCTAATCATCGGAT	BG1_BG20C	cold	PT
BG1_BG20C_AGCCTAATCTTGACGA	BG1_BG20C	cold	CNT
BG1_BG20C_AGCGGTCAGGCGATAC	BG1_BG20C	cold	PT
BG1_BG20C_AGCGGTCCATCACGTA	BG1_BG20C	cold	PT
BG1_BG20C_AGCGGTCGTCTAACGT	BG1_BG20C	cold	PT
BG1_BG20C_AGCGGTCTCCAAACAC	BG1_BG20C	cold	PT
BG1_BG20C_AGCGTATAGATGTGTA	BG1_BG20C	cold	B
BG1_BG20C_AGCGTATCATGAGCGA	BG1_BG20C	cold	Endo
BG1_BG20C_AGCGTATCATTCCTCG	BG1_BG20C	cold	PT
BG1_BG20C_AGCGTATGTAAATGAC	BG1_BG20C	cold	PT
BG1_BG20C_AGCGTATGTCTTGTCC	BG1_BG20C	cold	PT
BG1_BG20C_AGCGTATTCATGTCTT	BG1_BG20C	cold	PT
BG1_BG20C_AGCGTATTCCGAACGC	BG1_BG20C	cold	B
BG1_BG20C_AGCGTATTCCTATTCA	BG1_BG20C	cold	PT
BG1_BG20C_AGCGTCGAGAATGTTG	BG1_BG20C	cold	PT
BG1_BG20C_AGCGTCGGTATCAGTC	BG1_BG20C	cold	PT
BG1_BG20C_AGCGTCGGTTGAACTC	BG1_BG20C	cold	PT
BG1_BG20C_AGCTCCTAGCACCGTC	BG1_BG20C	cold	MPH
BG1_BG20C_AGCTCCTAGCCCAGCT	BG1_BG20C	cold	PT
BG1_BG20C_AGCTCCTAGTGTTTGC	BG1_BG20C	cold	PT
BG1_BG20C_AGCTCCTTCGCTAGCG	BG1_BG20C	cold	PT
BG1_BG20C_AGCTCTCCACGCCAGT	BG1_BG20C	cold	PT
BG1_BG20C_AGCTCTCGTGGACGAT	BG1_BG20C	cold	PT
BG1_BG20C_AGCTCTCGTTACGTCA	BG1_BG20C	cold	B
BG1_BG20C_AGCTCTCTCGGCGGTT	BG1_BG20C	cold	aLOH
BG1_BG20C_AGCTTGAAGGATGGAA	BG1_BG20C	cold	PT
BG1_BG20C_AGCTTGAAGGCAGGTT	BG1_BG20C	cold	DCT
BG1_BG20C_AGCTTGAAGGGCTTCC	BG1_BG20C	cold	PT
BG1_BG20C_AGCTTGAGTCAGAATA	BG1_BG20C	cold	PT
BG1_BG20C_AGCTTGAGTGCGAAAC	BG1_BG20C	cold	PT
BG1_BG20C_AGCTTGATCCTAAGTG	BG1_BG20C	cold	PT
BG1_BG20C_AGGCCACAGCCCAATT	BG1_BG20C	cold	PT
BG1_BG20C_AGGCCACAGCGCCTTG	BG1_BG20C	cold	PT
BG1_BG20C_AGGCCACAGTGAAGTT	BG1_BG20C	cold	aLOH
BG1_BG20C_AGGCCACCATGTTGAC	BG1_BG20C	cold	PT
BG1_BG20C_AGGCCACTCCCACTTG	BG1_BG20C	cold	PT
BG1_BG20C_AGGCCACTCTATCCCG	BG1_BG20C	cold	DCT
BG1_BG20C_AGGCCGTCAAGACACG	BG1_BG20C	cold	Endo
BG1_BG20C_AGGCCGTCAGGGAGAG	BG1_BG20C	cold	PT
BG1_BG20C_AGGCCGTCATATGCTG	BG1_BG20C	cold	PT
BG1_BG20C_AGGCCGTGTCACCCAG	BG1_BG20C	cold	PT
BG1_BG20C_AGGCCGTTCACTTACT	BG1_BG20C	cold	PT
BG1_BG20C_AGGGAGTAGGAGCGAG	BG1_BG20C	cold	Endo
BG1_BG20C_AGGGATGAGGCTAGCA	BG1_BG20C	cold	DCT
BG1_BG20C_AGGGATGCATTTGCCC	BG1_BG20C	cold	Endo
BG1_BG20C_AGGGATGGTCATGCCG	BG1_BG20C	cold	PT
BG1_BG20C_AGGGATGGTTCCACTC	BG1_BG20C	cold	PT
BG1_BG20C_AGGGATGGTTCGGGCT	BG1_BG20C	cold	CNT
BG1_BG20C_AGGGTGAAGGATGGTC	BG1_BG20C	cold	PT
BG1_BG20C_AGGTCATCAGATCCAT	BG1_BG20C	cold	PT
BG1_BG20C_AGGTCATCAGCGAACA	BG1_BG20C	cold	PT
BG1_BG20C_AGGTCATCATGTCGAT	BG1_BG20C	cold	PT
BG1_BG20C_AGGTCATCATTCCTCG	BG1_BG20C	cold	Endo
BG1_BG20C_AGGTCATGTAAGTGGC	BG1_BG20C	cold	CNT
BG1_BG20C_AGGTCATGTGTAAGTA	BG1_BG20C	cold	PT
BG1_BG20C_AGGTCATGTGTGGTTT	BG1_BG20C	cold	PT
BG1_BG20C_AGGTCATTCGGCATCG	BG1_BG20C	cold	PT
BG1_BG20C_AGGTCATTCGTAGATC	BG1_BG20C	cold	Fib
BG1_BG20C_AGGTCCGAGGCATGTG	BG1_BG20C	cold	CNT
BG1_BG20C_AGGTCCGCAACGCACC	BG1_BG20C	cold	PT
BG1_BG20C_AGGTCCGGTACGCACC	BG1_BG20C	cold	PT
BG1_BG20C_AGGTCCGGTCAGCTAT	BG1_BG20C	cold	PT
BG1_BG20C_AGGTCCGGTTCCAACA	BG1_BG20C	cold	PT
BG1_BG20C_AGTAGTCAGAATCTCC	BG1_BG20C	cold	DCT
BG1_BG20C_AGTAGTCAGTAATCCC	BG1_BG20C	cold	PT
BG1_BG20C_AGTAGTCTCCCTCAGT	BG1_BG20C	cold	PT
BG1_BG20C_AGTCTTTCAACAACCT	BG1_BG20C	cold	T
BG1_BG20C_AGTCTTTCACATGACT	BG1_BG20C	cold	CNT
BG1_BG20C_AGTCTTTGTACATGTC	BG1_BG20C	cold	PT
BG1_BG20C_AGTCTTTTCATATCGG	BG1_BG20C	cold	PT
BG1_BG20C_AGTGAGGAGAAACCAT	BG1_BG20C	cold	PT
BG1_BG20C_AGTGAGGAGCCTATGT	BG1_BG20C	cold	PT
BG1_BG20C_AGTGAGGAGTCAAGCG	BG1_BG20C	cold	PT
BG1_BG20C_AGTGAGGCAAGCTGTT	BG1_BG20C	cold	PT
BG1_BG20C_AGTGAGGCAATGAATG	BG1_BG20C	cold	PT
BG1_BG20C_AGTGAGGCACCTTGTC	BG1_BG20C	cold	PT
BG1_BG20C_AGTGAGGCACGGTTTA	BG1_BG20C	cold	MC
BG1_BG20C_AGTGAGGCATGCTAGT	BG1_BG20C	cold	PT
BG1_BG20C_AGTGAGGGTAAGCACG	BG1_BG20C	cold	PT
BG1_BG20C_AGTGAGGGTCCGAACC	BG1_BG20C	cold	PT
BG1_BG20C_AGTGAGGGTGCACTTA	BG1_BG20C	cold	PT
BG1_BG20C_AGTGAGGTCTTCGGTC	BG1_BG20C	cold	PT
BG1_BG20C_AGTGGGAAGGCACATG	BG1_BG20C	cold	PT
BG1_BG20C_AGTGGGAAGTCCAGGA	BG1_BG20C	cold	Endo
BG1_BG20C_AGTGGGAAGTGATCGG	BG1_BG20C	cold	CD_PC
BG1_BG20C_AGTGGGACAGCATACT	BG1_BG20C	cold	PT
BG1_BG20C_AGTGGGACAGCCTTGG	BG1_BG20C	cold	PT
BG1_BG20C_AGTGGGAGTTAAGGGC	BG1_BG20C	cold	PT
BG1_BG20C_AGTGGGATCAGTCAGT	BG1_BG20C	cold	PT
BG1_BG20C_AGTGGGATCCAGAAGG	BG1_BG20C	cold	PT
BG1_BG20C_AGTGGGATCCAGATCA	BG1_BG20C	cold	aLOH
BG1_BG20C_AGTGGGATCGGAATCT	BG1_BG20C	cold	DCT
BG1_BG20C_AGTGGGATCTGCGTAA	BG1_BG20C	cold	PT
BG1_BG20C_AGTGGGATCTTTCCTC	BG1_BG20C	cold	MPH
BG1_BG20C_AGTGTCACAGTGGAGT	BG1_BG20C	cold	MPH
BG1_BG20C_AGTGTCAGTATTCGTG	BG1_BG20C	cold	CD_PC
BG1_BG20C_AGTGTCATCGGAATCT	BG1_BG20C	cold	CD_PC
BG1_BG20C_AGTGTCATCGGAGGTA	BG1_BG20C	cold	PT
BG1_BG20C_AGTTGGTAGAGCCCAA	BG1_BG20C	cold	PT
BG1_BG20C_AGTTGGTAGTGTTAGA	BG1_BG20C	cold	MPH
BG1_BG20C_AGTTGGTCACTGTTAG	BG1_BG20C	cold	CD_PC
BG1_BG20C_AGTTGGTCAGGACCCT	BG1_BG20C	cold	PT
BG1_BG20C_AGTTGGTGTTAAGATG	BG1_BG20C	cold	PT
BG1_BG20C_AGTTGGTTCATGCAAC	BG1_BG20C	cold	PT
BG1_BG20C_AGTTGGTTCCCAGGTG	BG1_BG20C	cold	PT
BG1_BG20C_ATAACGCAGAGTAATC	BG1_BG20C	cold	PT
BG1_BG20C_ATAACGCAGTTAGCGG	BG1_BG20C	cold	PT
BG1_BG20C_ATAACGCCAGATGAGC	BG1_BG20C	cold	PT
BG1_BG20C_ATAACGCTCATGTAGC	BG1_BG20C	cold	Endo
BG1_BG20C_ATAAGAGAGACAAGCC	BG1_BG20C	cold	T
BG1_BG20C_ATAAGAGCAAACCTAC	BG1_BG20C	cold	PT
BG1_BG20C_ATAAGAGGTATTCTCT	BG1_BG20C	cold	PT
BG1_BG20C_ATAAGAGGTCCAGTGC	BG1_BG20C	cold	PT
BG1_BG20C_ATAAGAGGTCCCTACT	BG1_BG20C	cold	CD_IC
BG1_BG20C_ATAAGAGGTCCGTCAG	BG1_BG20C	cold	PT
BG1_BG20C_ATAGACCAGAGTCGGT	BG1_BG20C	cold	PT
BG1_BG20C_ATAGACCCATGGGACA	BG1_BG20C	cold	PT
BG1_BG20C_ATCACGAAGCCCAATT	BG1_BG20C	cold	Podo
BG1_BG20C_ATCACGACAAGCTGAG	BG1_BG20C	cold	PT
BG1_BG20C_ATCACGATCAGTTGAC	BG1_BG20C	cold	PT
BG1_BG20C_ATCACGATCCCATTTA	BG1_BG20C	cold	PT
BG1_BG20C_ATCACGATCTACTATC	BG1_BG20C	cold	PT
BG1_BG20C_ATCATCTAGGAATGGA	BG1_BG20C	cold	MPH
BG1_BG20C_ATCATCTGTGGTTTCA	BG1_BG20C	cold	PT
BG1_BG20C_ATCATCTGTGTGCGTC	BG1_BG20C	cold	PT
BG1_BG20C_ATCATCTTCCACTGGG	BG1_BG20C	cold	PT
BG1_BG20C_ATCATCTTCGGAATCT	BG1_BG20C	cold	MPH
BG1_BG20C_ATCATGGCAAAGGAAG	BG1_BG20C	cold	Endo
BG1_BG20C_ATCATGGCAACTGGCC	BG1_BG20C	cold	PT
BG1_BG20C_ATCATGGCAGCCAATT	BG1_BG20C	cold	PT
BG1_BG20C_ATCATGGTCCACGTGG	BG1_BG20C	cold	PT
BG1_BG20C_ATCCACCAGAGGTACC	BG1_BG20C	cold	PT
BG1_BG20C_ATCCACCGTCCAACTA	BG1_BG20C	cold	PT
BG1_BG20C_ATCCACCGTGGTTTCA	BG1_BG20C	cold	PT
BG1_BG20C_ATCCACCTCATGTGGT	BG1_BG20C	cold	PT
BG1_BG20C_ATCCGAAAGGATGCGT	BG1_BG20C	cold	PT
BG1_BG20C_ATCCGAAAGTGGTCCC	BG1_BG20C	cold	Podo
BG1_BG20C_ATCCGAACAATTCCTT	BG1_BG20C	cold	PT
BG1_BG20C_ATCCGAATCAGTTTGG	BG1_BG20C	cold	Endo
BG1_BG20C_ATCCGAATCGCCTGAG	BG1_BG20C	cold	MPH
BG1_BG20C_ATCGAGTCAGACTCGC	BG1_BG20C	cold	PT
BG1_BG20C_ATCGAGTGTGCGGTAA	BG1_BG20C	cold	Endo
BG1_BG20C_ATCTACTAGACTGGGT	BG1_BG20C	cold	PT
BG1_BG20C_ATCTACTCATAAAGGT	BG1_BG20C	cold	MPH
BG1_BG20C_ATCTACTGTGCCTGTG	BG1_BG20C	cold	B
BG1_BG20C_ATCTACTGTGGTCCGT	BG1_BG20C	cold	PT
BG1_BG20C_ATCTGCCAGAAGGACA	BG1_BG20C	cold	PT
BG1_BG20C_ATCTGCCCAGACACTT	BG1_BG20C	cold	PT
BG1_BG20C_ATCTGCCCAGATGAGC	BG1_BG20C	cold	PT
BG1_BG20C_ATCTGCCGTACGACCC	BG1_BG20C	cold	CNT
BG1_BG20C_ATCTGCCGTGCACGAA	BG1_BG20C	cold	Endo
BG1_BG20C_ATGAGGGAGAAACCTA	BG1_BG20C	cold	PT
BG1_BG20C_ATGAGGGAGCGACGTA	BG1_BG20C	cold	NK
BG1_BG20C_ATGAGGGCATATGAGA	BG1_BG20C	cold	PT
BG1_BG20C_ATGAGGGCATGCCTTC	BG1_BG20C	cold	PT
BG1_BG20C_ATGAGGGCATTCCTCG	BG1_BG20C	cold	PT
BG1_BG20C_ATGAGGGTCCCTTGCA	BG1_BG20C	cold	Podo
BG1_BG20C_ATGCGATAGATCACGG	BG1_BG20C	cold	PT
BG1_BG20C_ATGCGATGTGAGGGTT	BG1_BG20C	cold	PT
BG1_BG20C_ATGCGATGTTACGACT	BG1_BG20C	cold	PT
BG1_BG20C_ATGCGATTCACATGCA	BG1_BG20C	cold	PT
BG1_BG20C_ATGGGAGAGGGCTCTC	BG1_BG20C	cold	PT
BG1_BG20C_ATGGGAGCAGCTGCAC	BG1_BG20C	cold	Unknown
BG1_BG20C_ATGGGAGGTAAACGCG	BG1_BG20C	cold	CNT
BG1_BG20C_ATGGGAGGTCATATGC	BG1_BG20C	cold	PT
BG1_BG20C_ATGTGTGGTACCATCA	BG1_BG20C	cold	PT
BG1_BG20C_ATGTGTGTCACAGTAC	BG1_BG20C	cold	MPH
BG1_BG20C_ATTACTCCATCACGAT	BG1_BG20C	cold	Endo
BG1_BG20C_ATTACTCGTATAGTAG	BG1_BG20C	cold	CD_IC
BG1_BG20C_ATTACTCGTTACGACT	BG1_BG20C	cold	PT
BG1_BG20C_ATTACTCTCAACGCTA	BG1_BG20C	cold	PT
BG1_BG20C_ATTACTCTCTGGCGAC	BG1_BG20C	cold	PT
BG1_BG20C_ATTATCCAGCAGCCTC	BG1_BG20C	cold	PT
BG1_BG20C_ATTATCCAGCTGCAAG	BG1_BG20C	cold	Fib
BG1_BG20C_ATTATCCAGTGAACGC	BG1_BG20C	cold	PT
BG1_BG20C_ATTATCCCAAGACACG	BG1_BG20C	cold	PT
BG1_BG20C_ATTATCCGTCTAGCGC	BG1_BG20C	cold	MPH
BG1_BG20C_ATTATCCTCAGTGTTG	BG1_BG20C	cold	PT
BG1_BG20C_ATTATCCTCTCCAACC	BG1_BG20C	cold	PT
BG1_BG20C_ATTCTACAGCAGACTG	BG1_BG20C	cold	MPH
BG1_BG20C_ATTCTACAGCCCTAAT	BG1_BG20C	cold	PT
BG1_BG20C_ATTCTACAGTGCCATT	BG1_BG20C	cold	PT
BG1_BG20C_ATTCTACGTTTGACTG	BG1_BG20C	cold	MC
BG1_BG20C_ATTGGACCAGCTTCGG	BG1_BG20C	cold	PT
BG1_BG20C_ATTGGACGTGGAAAGA	BG1_BG20C	cold	Podo
BG1_BG20C_ATTGGACTCACCGGGT	BG1_BG20C	cold	PT
BG1_BG20C_ATTGGACTCATGCATG	BG1_BG20C	cold	PT
BG1_BG20C_ATTGGACTCCTATGTT	BG1_BG20C	cold	MPH
BG1_BG20C_ATTGGTGAGGAATCGC	BG1_BG20C	cold	PT
BG1_BG20C_ATTGGTGCACGTAAGG	BG1_BG20C	cold	aLOH
BG1_BG20C_ATTGGTGCACTGCCAG	BG1_BG20C	cold	PT
BG1_BG20C_ATTGGTGGTCGATTGT	BG1_BG20C	cold	MPH
BG1_BG20C_ATTTCTGCAGATCGGA	BG1_BG20C	cold	PT
BG1_BG20C_ATTTCTGGTGGAAAGA	BG1_BG20C	cold	PT
BG1_BG20C_ATTTCTGGTGTTTGTG	BG1_BG20C	cold	PT
BG1_BG20C_CAACCAAAGCCGTCGT	BG1_BG20C	cold	Endo
BG1_BG20C_CAACCAACACAGATTC	BG1_BG20C	cold	CNT
BG1_BG20C_CAACCAACACCAGTTA	BG1_BG20C	cold	PT
BG1_BG20C_CAACCAATCAACCATG	BG1_BG20C	cold	PT
BG1_BG20C_CAACCTCGTACAAGTA	BG1_BG20C	cold	PT
BG1_BG20C_CAACCTCGTATTACCG	BG1_BG20C	cold	PT
BG1_BG20C_CAACCTCGTGTGACCC	BG1_BG20C	cold	PT
BG1_BG20C_CAACCTCTCTCAACTT	BG1_BG20C	cold	PT
BG1_BG20C_CAACTAGAGCGTCTAT	BG1_BG20C	cold	PT
BG1_BG20C_CAACTAGAGGGCATGT	BG1_BG20C	cold	PT
BG1_BG20C_CAACTAGCAATTCCTT	BG1_BG20C	cold	PT
BG1_BG20C_CAACTAGCACAGAGGT	BG1_BG20C	cold	MC
BG1_BG20C_CAACTAGGTACTCGCG	BG1_BG20C	cold	CD_IC
BG1_BG20C_CAAGAAACATATGAGA	BG1_BG20C	cold	PT
BG1_BG20C_CAAGAAAGTAAGAGAG	BG1_BG20C	cold	PT
BG1_BG20C_CAAGAAAGTAAGTTCC	BG1_BG20C	cold	PT
BG1_BG20C_CAAGAAAGTAGAGGAA	BG1_BG20C	cold	PT
BG1_BG20C_CAAGAAAGTCGTCTTC	BG1_BG20C	cold	PT
BG1_BG20C_CAAGAAAGTGGTTTCA	BG1_BG20C	cold	PT
BG1_BG20C_CAAGAAAGTTACGGAG	BG1_BG20C	cold	PT
BG1_BG20C_CAAGAAAGTTCGCTAA	BG1_BG20C	cold	PT
BG1_BG20C_CAAGATCAGGGTATCG	BG1_BG20C	cold	PT
BG1_BG20C_CAAGATCAGGTGACCA	BG1_BG20C	cold	PT
BG1_BG20C_CAAGATCAGTGGAGAA	BG1_BG20C	cold	MPH
BG1_BG20C_CAAGGCCCACAGATTC	BG1_BG20C	cold	PT
BG1_BG20C_CAAGGCCGTACCCAAT	BG1_BG20C	cold	PT
BG1_BG20C_CAAGGCCTCAACACGT	BG1_BG20C	cold	PT
BG1_BG20C_CAAGGCCTCCGAATGT	BG1_BG20C	cold	PT
BG1_BG20C_CAAGGCCTCTTGAGAC	BG1_BG20C	cold	Endo
BG1_BG20C_CAAGTTGAGAGCTTCT	BG1_BG20C	cold	PT
BG1_BG20C_CAAGTTGGTCGAGATG	BG1_BG20C	cold	DCT
BG1_BG20C_CACAAACAGCAGATCG	BG1_BG20C	cold	PT
BG1_BG20C_CACAAACCACATGACT	BG1_BG20C	cold	PT
BG1_BG20C_CACACAAAGCTGCCCA	BG1_BG20C	cold	PT
BG1_BG20C_CACACAAAGGCTACGA	BG1_BG20C	cold	aLOH
BG1_BG20C_CACACAACAGGGATTG	BG1_BG20C	cold	PT
BG1_BG20C_CACACAACATAGACTC	BG1_BG20C	cold	DCT
BG1_BG20C_CACACAAGTAGCGTGA	BG1_BG20C	cold	PT
BG1_BG20C_CACACAAGTCTTGATG	BG1_BG20C	cold	PT
BG1_BG20C_CACACAAGTTGGTTTG	BG1_BG20C	cold	PT
BG1_BG20C_CACACCTAGAAACGCC	BG1_BG20C	cold	MPH
BG1_BG20C_CACACCTAGCGGCTTC	BG1_BG20C	cold	PT
BG1_BG20C_CACACCTCACGGTGTC	BG1_BG20C	cold	PT
BG1_BG20C_CACACCTGTACATGTC	BG1_BG20C	cold	MPH
BG1_BG20C_CACACCTTCAGAGGTG	BG1_BG20C	cold	PT
BG1_BG20C_CACACCTTCCTTAATC	BG1_BG20C	cold	PT
BG1_BG20C_CACACTCCACTTACGA	BG1_BG20C	cold	PT
BG1_BG20C_CACACTCGTGCTGTAT	BG1_BG20C	cold	PT
BG1_BG20C_CACACTCGTTCAGGCC	BG1_BG20C	cold	PT
BG1_BG20C_CACAGGCAGACAGGCT	BG1_BG20C	cold	PT
BG1_BG20C_CACAGGCAGGGCTCTC	BG1_BG20C	cold	PT
BG1_BG20C_CACAGGCCAAAGCGGT	BG1_BG20C	cold	PT
BG1_BG20C_CACAGTAAGCTCTCGG	BG1_BG20C	cold	PT
BG1_BG20C_CACAGTAAGGGATCTG	BG1_BG20C	cold	Unknown
BG1_BG20C_CACAGTAAGGTGCTAG	BG1_BG20C	cold	PT
BG1_BG20C_CACAGTACAGTATGCT	BG1_BG20C	cold	PT
BG1_BG20C_CACAGTACATAGACTC	BG1_BG20C	cold	aLOH
BG1_BG20C_CACAGTACATCGATGT	BG1_BG20C	cold	PT
BG1_BG20C_CACAGTAGTAGCGATG	BG1_BG20C	cold	CD_IC
BG1_BG20C_CACAGTAGTCCCTTGT	BG1_BG20C	cold	CD_PC
BG1_BG20C_CACAGTATCAAGATCC	BG1_BG20C	cold	CD_PC
BG1_BG20C_CACATAGGTGTCAATC	BG1_BG20C	cold	PT
BG1_BG20C_CACATTTCAGGAATCG	BG1_BG20C	cold	Endo
BG1_BG20C_CACATTTCATGCGCAC	BG1_BG20C	cold	MPH
BG1_BG20C_CACATTTTCTCAAGTG	BG1_BG20C	cold	PT
BG1_BG20C_CACCACTAGGCCCTTG	BG1_BG20C	cold	PT
BG1_BG20C_CACCACTAGGGATGGG	BG1_BG20C	cold	PT
BG1_BG20C_CACCACTCAAAGGCGT	BG1_BG20C	cold	PT
BG1_BG20C_CACCACTCACATGGGA	BG1_BG20C	cold	Endo
BG1_BG20C_CACCACTGTCTGATTG	BG1_BG20C	cold	PT
BG1_BG20C_CACCACTGTGATAAAC	BG1_BG20C	cold	PT
BG1_BG20C_CACCACTTCTTGAGAC	BG1_BG20C	cold	PT
BG1_BG20C_CACCAGGCATGAAGTA	BG1_BG20C	cold	PT
BG1_BG20C_CACCAGGGTCCGAATT	BG1_BG20C	cold	PT
BG1_BG20C_CACCAGGTCAACACAC	BG1_BG20C	cold	PT
BG1_BG20C_CACCAGGTCCTGCAGG	BG1_BG20C	cold	Endo
BG1_BG20C_CACCAGGTCTCAACTT	BG1_BG20C	cold	CD_IC
BG1_BG20C_CACCAGGTCTGGCGTG	BG1_BG20C	cold	Unknown
BG1_BG20C_CACCTTGAGAACAATC	BG1_BG20C	cold	PT
BG1_BG20C_CACCTTGAGAGTAATC	BG1_BG20C	cold	PT
BG1_BG20C_CACCTTGAGATATGGT	BG1_BG20C	cold	PT
BG1_BG20C_CACCTTGAGATCGGGT	BG1_BG20C	cold	PT
BG1_BG20C_CACCTTGAGCCACGCT	BG1_BG20C	cold	PT
BG1_BG20C_CACCTTGAGCGTTTAC	BG1_BG20C	cold	MPH
BG1_BG20C_CACCTTGCAAGGTTTC	BG1_BG20C	cold	PT
BG1_BG20C_CACCTTGTCACCGGGT	BG1_BG20C	cold	PT
BG1_BG20C_CACCTTGTCGTGACAT	BG1_BG20C	cold	B
BG1_BG20C_CACTCCAAGTACGCGA	BG1_BG20C	cold	PT
BG1_BG20C_CACTCCACAAGTACCT	BG1_BG20C	cold	PT
BG1_BG20C_CACTCCACAGCATACT	BG1_BG20C	cold	PT
BG1_BG20C_CACTCCAGTCTAACGT	BG1_BG20C	cold	Fib
BG1_BG20C_CACTCCATCGAACGGA	BG1_BG20C	cold	PT
BG1_BG20C_CAGAATCCACGCGAAA	BG1_BG20C	cold	DCT
BG1_BG20C_CAGAATCCATCCCATC	BG1_BG20C	cold	B
BG1_BG20C_CAGAATCCATGGTCTA	BG1_BG20C	cold	PT
BG1_BG20C_CAGAATCTCTACTATC	BG1_BG20C	cold	PT
BG1_BG20C_CAGAGAGAGTCGAGTG	BG1_BG20C	cold	PT
BG1_BG20C_CAGAGAGCACGGCTAC	BG1_BG20C	cold	PT
BG1_BG20C_CAGAGAGCATTCCTGC	BG1_BG20C	cold	PT
BG1_BG20C_CAGAGAGTCATCGATG	BG1_BG20C	cold	PT
BG1_BG20C_CAGATCAAGACGACGT	BG1_BG20C	cold	PT
BG1_BG20C_CAGATCAAGTGGACGT	BG1_BG20C	cold	PT
BG1_BG20C_CAGATCACAAACTGTC	BG1_BG20C	cold	B
BG1_BG20C_CAGATCAGTTTAGCTG	BG1_BG20C	cold	PT
BG1_BG20C_CAGCAGCCACAACGTT	BG1_BG20C	cold	Podo
BG1_BG20C_CAGCAGCCATCGACGC	BG1_BG20C	cold	PT
BG1_BG20C_CAGCAGCCATGGGACA	BG1_BG20C	cold	MPH
BG1_BG20C_CAGCAGCGTGGCAAAC	BG1_BG20C	cold	PT
BG1_BG20C_CAGCAGCGTGTTTGGT	BG1_BG20C	cold	PT
BG1_BG20C_CAGCATACAGTTCCCT	BG1_BG20C	cold	PT
BG1_BG20C_CAGCATAGTGAGCGAT	BG1_BG20C	cold	PT
BG1_BG20C_CAGCATATCCTCAACC	BG1_BG20C	cold	PT
BG1_BG20C_CAGCATATCGAGGTAG	BG1_BG20C	cold	MPH
BG1_BG20C_CAGCCGACATACAGCT	BG1_BG20C	cold	CD_IC
BG1_BG20C_CAGCGACCACTGCCAG	BG1_BG20C	cold	PT
BG1_BG20C_CAGCGACCAGCAGTTT	BG1_BG20C	cold	CD_IC
BG1_BG20C_CAGCGACGTCGACTAT	BG1_BG20C	cold	Endo
BG1_BG20C_CAGCGACTCACGCGGT	BG1_BG20C	cold	DCT
BG1_BG20C_CAGCGACTCCAAGTAC	BG1_BG20C	cold	PT
BG1_BG20C_CAGCGACTCTCCAACC	BG1_BG20C	cold	Endo
BG1_BG20C_CAGCTAACAACGATCT	BG1_BG20C	cold	PT
BG1_BG20C_CAGCTAAGTCATTAGC	BG1_BG20C	cold	T
BG1_BG20C_CAGCTGGAGACAGGCT	BG1_BG20C	cold	PT
BG1_BG20C_CAGCTGGAGGTAAACT	BG1_BG20C	cold	PT
BG1_BG20C_CAGCTGGAGTGTACGG	BG1_BG20C	cold	PT
BG1_BG20C_CAGCTGGCACCAACCG	BG1_BG20C	cold	DCT
BG1_BG20C_CAGCTGGCACCAGTTA	BG1_BG20C	cold	PT
BG1_BG20C_CAGCTGGCACGAAACG	BG1_BG20C	cold	PT
BG1_BG20C_CAGCTGGCATCCTTGC	BG1_BG20C	cold	DCT
BG1_BG20C_CAGCTGGGTCATATGC	BG1_BG20C	cold	PT
BG1_BG20C_CAGCTGGTCGCCAGCA	BG1_BG20C	cold	PT
BG1_BG20C_CAGGTGCAGTTTAGGA	BG1_BG20C	cold	B
BG1_BG20C_CAGGTGCCATGGTCTA	BG1_BG20C	cold	PT
BG1_BG20C_CAGGTGCCATGTCGAT	BG1_BG20C	cold	PT
BG1_BG20C_CAGGTGCGTTTAGGAA	BG1_BG20C	cold	PT
BG1_BG20C_CAGGTGCTCACGAAGG	BG1_BG20C	cold	PT
BG1_BG20C_CAGTAACAGTGCAAGC	BG1_BG20C	cold	Endo
BG1_BG20C_CAGTAACCAAAGTCAA	BG1_BG20C	cold	Endo
BG1_BG20C_CAGTAACCAGGTCGTC	BG1_BG20C	cold	PT
BG1_BG20C_CAGTAACGTACCGCTG	BG1_BG20C	cold	PT
BG1_BG20C_CAGTAACTCACCGTAA	BG1_BG20C	cold	CD_PC
BG1_BG20C_CAGTAACTCAGCACAT	BG1_BG20C	cold	PT
BG1_BG20C_CAGTCCTAGCGTCAAG	BG1_BG20C	cold	PT
BG1_BG20C_CAGTCCTCACCAACCG	BG1_BG20C	cold	Endo
BG1_BG20C_CAGTCCTCAGACGCAA	BG1_BG20C	cold	PT
BG1_BG20C_CAGTCCTCAGTCGATT	BG1_BG20C	cold	PT
BG1_BG20C_CAGTCCTGTGCAGACA	BG1_BG20C	cold	aLOH
BG1_BG20C_CATATGGAGGCCGAAT	BG1_BG20C	cold	PT
BG1_BG20C_CATATGGAGGCGATAC	BG1_BG20C	cold	CD_PC
BG1_BG20C_CATATGGAGGGAAACA	BG1_BG20C	cold	PT
BG1_BG20C_CATATGGCATCAGTCA	BG1_BG20C	cold	Endo
BG1_BG20C_CATATGGGTCCTCTTG	BG1_BG20C	cold	PT
BG1_BG20C_CATATGGGTGCAGGTA	BG1_BG20C	cold	Unknown
BG1_BG20C_CATATGGGTGTTTGGT	BG1_BG20C	cold	Endo
BG1_BG20C_CATATGGTCCGAATGT	BG1_BG20C	cold	Endo
BG1_BG20C_CATATGGTCGACGGAA	BG1_BG20C	cold	PT
BG1_BG20C_CATATTCAGATGTGGC	BG1_BG20C	cold	PT
BG1_BG20C_CATATTCGTCTTGATG	BG1_BG20C	cold	NK
BG1_BG20C_CATATTCTCCCAACGG	BG1_BG20C	cold	CD_IC
BG1_BG20C_CATCAAGAGAGCTATA	BG1_BG20C	cold	PT
BG1_BG20C_CATCAAGAGCGATATA	BG1_BG20C	cold	PT
BG1_BG20C_CATCAAGCAACCGCCA	BG1_BG20C	cold	Endo
BG1_BG20C_CATCAAGCAATGGACG	BG1_BG20C	cold	PT
BG1_BG20C_CATCAAGCACTATCTT	BG1_BG20C	cold	PT
BG1_BG20C_CATCAAGCAGACAAAT	BG1_BG20C	cold	PT
BG1_BG20C_CATCAAGGTATTCTCT	BG1_BG20C	cold	PT
BG1_BG20C_CATCAAGGTCGTCTTC	BG1_BG20C	cold	MPH
BG1_BG20C_CATCAAGGTGGACGAT	BG1_BG20C	cold	PT
BG1_BG20C_CATCAAGGTGGTCCGT	BG1_BG20C	cold	aLOH
BG1_BG20C_CATCAAGGTTTGTTGG	BG1_BG20C	cold	PT
BG1_BG20C_CATCAAGTCGAGAGCA	BG1_BG20C	cold	PT
BG1_BG20C_CATCAGAAGCTGATAA	BG1_BG20C	cold	PT
BG1_BG20C_CATCAGAAGGTCATCT	BG1_BG20C	cold	PT
BG1_BG20C_CATCAGAAGTGTTGAA	BG1_BG20C	cold	PT
BG1_BG20C_CATCAGAAGTTGTCGT	BG1_BG20C	cold	PT
BG1_BG20C_CATCAGATCTATGTGG	BG1_BG20C	cold	PT
BG1_BG20C_CATCAGATCTTAGAGC	BG1_BG20C	cold	PT
BG1_BG20C_CATCCACGTTTAAGCC	BG1_BG20C	cold	PT
BG1_BG20C_CATCCACTCTAACGGT	BG1_BG20C	cold	DCT
BG1_BG20C_CATCGAAAGTCTTGCA	BG1_BG20C	cold	PT
BG1_BG20C_CATCGAAAGTGGAGTC	BG1_BG20C	cold	PT
BG1_BG20C_CATCGAACAAAGTGCG	BG1_BG20C	cold	PT
BG1_BG20C_CATCGAACAATGAAAC	BG1_BG20C	cold	PT
BG1_BG20C_CATCGAACAATGGTCT	BG1_BG20C	cold	PT
BG1_BG20C_CATCGAAGTGGAAAGA	BG1_BG20C	cold	aLOH
BG1_BG20C_CATCGAATCCACGCAG	BG1_BG20C	cold	CNT
BG1_BG20C_CATCGAATCTAAGCCA	BG1_BG20C	cold	PT
BG1_BG20C_CATCGAATCTGCTGTC	BG1_BG20C	cold	PT
BG1_BG20C_CATCGGGAGAGCAATT	BG1_BG20C	cold	Endo
BG1_BG20C_CATCGGGAGAGTTGGC	BG1_BG20C	cold	PT
BG1_BG20C_CATCGGGAGGGATACC	BG1_BG20C	cold	PT
BG1_BG20C_CATCGGGAGTACATGA	BG1_BG20C	cold	PT
BG1_BG20C_CATCGGGCAAGTCTGT	BG1_BG20C	cold	PT
BG1_BG20C_CATCGGGGTCAATACC	BG1_BG20C	cold	PT
BG1_BG20C_CATGACAGTGAGGGTT	BG1_BG20C	cold	CNT
BG1_BG20C_CATGACATCAACCATG	BG1_BG20C	cold	CD_PC
BG1_BG20C_CATGACATCAGTGTTG	BG1_BG20C	cold	CNT
BG1_BG20C_CATGACATCATGGTCA	BG1_BG20C	cold	PT
BG1_BG20C_CATGACATCCTTGCCA	BG1_BG20C	cold	B
BG1_BG20C_CATGCCTAGCCGATTT	BG1_BG20C	cold	B
BG1_BG20C_CATGCCTCAAAGCGGT	BG1_BG20C	cold	CNT
BG1_BG20C_CATGCCTGTCGGCACT	BG1_BG20C	cold	PT
BG1_BG20C_CATGCCTGTGACGCCT	BG1_BG20C	cold	PT
BG1_BG20C_CATGCCTTCTGCCAGG	BG1_BG20C	cold	PT
BG1_BG20C_CATGCCTTCTTTACGT	BG1_BG20C	cold	PT
BG1_BG20C_CATGGCGAGGGTGTGT	BG1_BG20C	cold	CNT
BG1_BG20C_CATGGCGCAGTATCTG	BG1_BG20C	cold	Unknown
BG1_BG20C_CATGGCGCATCGATTG	BG1_BG20C	cold	PT
BG1_BG20C_CATGGCGCATGTAGTC	BG1_BG20C	cold	PT
BG1_BG20C_CATGGCGGTGACGCCT	BG1_BG20C	cold	PT
BG1_BG20C_CATGGCGGTGGACGAT	BG1_BG20C	cold	MPH
BG1_BG20C_CATGGCGGTTATGCGT	BG1_BG20C	cold	PT
BG1_BG20C_CATTATCAGACGCTTT	BG1_BG20C	cold	PT
BG1_BG20C_CATTATCAGCCAGTAG	BG1_BG20C	cold	PT
BG1_BG20C_CATTATCGTTACAGAA	BG1_BG20C	cold	Endo
BG1_BG20C_CATTCGCAGTCCGGTC	BG1_BG20C	cold	PT
BG1_BG20C_CATTCGCAGTGGCACA	BG1_BG20C	cold	Fib
BG1_BG20C_CATTCGCCACCTTGTC	BG1_BG20C	cold	PT
BG1_BG20C_CATTCGCGTCTGCCAG	BG1_BG20C	cold	MPH
BG1_BG20C_CATTCGCGTGGTCCGT	BG1_BG20C	cold	PT
BG1_BG20C_CATTCGCGTTGCGTTA	BG1_BG20C	cold	PT
BG1_BG20C_CATTCGCTCTGGGCCA	BG1_BG20C	cold	PT
BG1_BG20C_CCAATCCCACATAACC	BG1_BG20C	cold	PT
BG1_BG20C_CCAATCCCATGCCTTC	BG1_BG20C	cold	PT
BG1_BG20C_CCAATCCGTACGACCC	BG1_BG20C	cold	PT
BG1_BG20C_CCAATCCGTCGTCTTC	BG1_BG20C	cold	CNT
BG1_BG20C_CCACCTAAGACTAGGC	BG1_BG20C	cold	Podo
BG1_BG20C_CCACCTAAGTCATCCA	BG1_BG20C	cold	CNT
BG1_BG20C_CCACCTACACCCTATC	BG1_BG20C	cold	DCT
BG1_BG20C_CCACCTAGTTGTACAC	BG1_BG20C	cold	PT
BG1_BG20C_CCACCTATCGTCACGG	BG1_BG20C	cold	MPH
BG1_BG20C_CCACGGAAGCGTCTAT	BG1_BG20C	cold	PT
BG1_BG20C_CCACGGAAGTGTCCCG	BG1_BG20C	cold	PT
BG1_BG20C_CCACGGACATTCGACA	BG1_BG20C	cold	PT
BG1_BG20C_CCACGGAGTCTAGAGG	BG1_BG20C	cold	MPH
BG1_BG20C_CCACGGAGTGATGTCT	BG1_BG20C	cold	PT
BG1_BG20C_CCACGGAGTTACTGAC	BG1_BG20C	cold	PT
BG1_BG20C_CCACGGATCCTATTCA	BG1_BG20C	cold	PT
BG1_BG20C_CCACTACAGGATTCGG	BG1_BG20C	cold	T
BG1_BG20C_CCACTACAGTCGAGTG	BG1_BG20C	cold	PT
BG1_BG20C_CCACTACCAGAGCCAA	BG1_BG20C	cold	PT
BG1_BG20C_CCACTACCAGCCACCA	BG1_BG20C	cold	PT
BG1_BG20C_CCACTACGTAGCCTAT	BG1_BG20C	cold	Unknown
BG1_BG20C_CCACTACGTCTGATTG	BG1_BG20C	cold	aLOH
BG1_BG20C_CCACTACGTGTGACGA	BG1_BG20C	cold	PT
BG1_BG20C_CCACTACTCCGGCACA	BG1_BG20C	cold	PT
BG1_BG20C_CCACTACTCCGTAGGC	BG1_BG20C	cold	PT
BG1_BG20C_CCAGCGACACGACGAA	BG1_BG20C	cold	MPH
BG1_BG20C_CCAGCGAGTCTGGTCG	BG1_BG20C	cold	PT
BG1_BG20C_CCATGTCAGCGTCAAG	BG1_BG20C	cold	Endo
BG1_BG20C_CCATGTCGTCTCGTTC	BG1_BG20C	cold	PT
BG1_BG20C_CCATTCGAGTAGTGCG	BG1_BG20C	cold	PT
BG1_BG20C_CCATTCGCACGCATCG	BG1_BG20C	cold	PT
BG1_BG20C_CCCAATCAGAAGAAGC	BG1_BG20C	cold	PT
BG1_BG20C_CCCAATCAGAAGGCCT	BG1_BG20C	cold	PT
BG1_BG20C_CCCAATCCAGCCTATA	BG1_BG20C	cold	PT
BG1_BG20C_CCCAATCTCTCCTATA	BG1_BG20C	cold	MPH
BG1_BG20C_CCCAGTTAGAGTGAGA	BG1_BG20C	cold	MPH
BG1_BG20C_CCCAGTTCATTCTTAC	BG1_BG20C	cold	PT
BG1_BG20C_CCCAGTTTCGGAAACG	BG1_BG20C	cold	PT
BG1_BG20C_CCCAGTTTCGGAATCT	BG1_BG20C	cold	PT
BG1_BG20C_CCCATACAGCGAGAAA	BG1_BG20C	cold	Endo
BG1_BG20C_CCCATACAGTCTTGCA	BG1_BG20C	cold	PT
BG1_BG20C_CCCATACGTCGTTGTA	BG1_BG20C	cold	Endo
BG1_BG20C_CCCATACGTCTTGCGG	BG1_BG20C	cold	PT
BG1_BG20C_CCCTCCTAGGGCACTA	BG1_BG20C	cold	Endo
BG1_BG20C_CCCTCCTCAGCGTCCA	BG1_BG20C	cold	PT
BG1_BG20C_CCCTCCTCATTTGCTT	BG1_BG20C	cold	PT
BG1_BG20C_CCCTCCTGTAGTAGTA	BG1_BG20C	cold	PT
BG1_BG20C_CCCTCCTGTATAGGGC	BG1_BG20C	cold	Endo
BG1_BG20C_CCCTCCTGTCAAAGCG	BG1_BG20C	cold	PT
BG1_BG20C_CCCTCCTTCACAACGT	BG1_BG20C	cold	PT
BG1_BG20C_CCCTCCTTCACCTTAT	BG1_BG20C	cold	MPH
BG1_BG20C_CCCTCCTTCTACTATC	BG1_BG20C	cold	PT
BG1_BG20C_CCGGGATAGAATAGGG	BG1_BG20C	cold	MC
BG1_BG20C_CCGGGATAGACATAAC	BG1_BG20C	cold	PT
BG1_BG20C_CCGGGATCAAGCGATG	BG1_BG20C	cold	MC
BG1_BG20C_CCGGTAGCAAGCTGAG	BG1_BG20C	cold	PT
BG1_BG20C_CCGGTAGCACACGCTG	BG1_BG20C	cold	PT
BG1_BG20C_CCGGTAGCAGTCTTCC	BG1_BG20C	cold	PT
BG1_BG20C_CCGGTAGGTACAGTTC	BG1_BG20C	cold	aLOH
BG1_BG20C_CCGGTAGGTGGGTCAA	BG1_BG20C	cold	PT
BG1_BG20C_CCGGTAGTCTGAGTGT	BG1_BG20C	cold	PT
BG1_BG20C_CCGTACTAGTTAGGTA	BG1_BG20C	cold	PT
BG1_BG20C_CCGTACTGTACGACCC	BG1_BG20C	cold	PT
BG1_BG20C_CCGTGGAAGTGGACGT	BG1_BG20C	cold	PT
BG1_BG20C_CCGTGGACACGGTAGA	BG1_BG20C	cold	PT
BG1_BG20C_CCGTGGACAGGAATGC	BG1_BG20C	cold	Endo
BG1_BG20C_CCGTGGACATGTTCCC	BG1_BG20C	cold	PT
BG1_BG20C_CCGTGGAGTTAAGATG	BG1_BG20C	cold	PT
BG1_BG20C_CCGTTCACAACTGCTA	BG1_BG20C	cold	PT
BG1_BG20C_CCGTTCACAAGGGTCA	BG1_BG20C	cold	PT
BG1_BG20C_CCGTTCACAATGTAAG	BG1_BG20C	cold	MPH
BG1_BG20C_CCGTTCAGTCGCTTCT	BG1_BG20C	cold	PT
BG1_BG20C_CCGTTCATCATGTCTT	BG1_BG20C	cold	DCT
BG1_BG20C_CCGTTCATCTTCAACT	BG1_BG20C	cold	Fib
BG1_BG20C_CCTAAAGAGACCACGA	BG1_BG20C	cold	PT
BG1_BG20C_CCTAAAGCAAAGAATC	BG1_BG20C	cold	PT
BG1_BG20C_CCTAAAGCAGACGCAA	BG1_BG20C	cold	Endo
BG1_BG20C_CCTAAAGCATCTATGG	BG1_BG20C	cold	PT
BG1_BG20C_CCTAAAGGTTCCAACA	BG1_BG20C	cold	CD_IC
BG1_BG20C_CCTACACCAAAGTGCG	BG1_BG20C	cold	CD_IC
BG1_BG20C_CCTACACCAAATCCGT	BG1_BG20C	cold	B
BG1_BG20C_CCTACACCAAGGTTTC	BG1_BG20C	cold	PT
BG1_BG20C_CCTACACCAAGTAATG	BG1_BG20C	cold	Endo
BG1_BG20C_CCTACACGTCTAAACC	BG1_BG20C	cold	aLOH
BG1_BG20C_CCTACACGTCTCACCT	BG1_BG20C	cold	PT
BG1_BG20C_CCTACACTCGAGCCCA	BG1_BG20C	cold	PT
BG1_BG20C_CCTACACTCGTCCAGG	BG1_BG20C	cold	Podo
BG1_BG20C_CCTACCACATCAGTCA	BG1_BG20C	cold	CD_PC
BG1_BG20C_CCTACCAGTTAAGACA	BG1_BG20C	cold	PT
BG1_BG20C_CCTACCATCACTTATC	BG1_BG20C	cold	PT
BG1_BG20C_CCTAGCTAGGCATGTG	BG1_BG20C	cold	PT
BG1_BG20C_CCTAGCTAGTGACATA	BG1_BG20C	cold	PT
BG1_BG20C_CCTAGCTCATTGAGCT	BG1_BG20C	cold	Endo
BG1_BG20C_CCTAGCTGTGTTTGGT	BG1_BG20C	cold	PT
BG1_BG20C_CCTAGCTTCGGCGGTT	BG1_BG20C	cold	DCT
BG1_BG20C_CCTAGCTTCTTATCTG	BG1_BG20C	cold	PT
BG1_BG20C_CCTAGCTTCTTGAGAC	BG1_BG20C	cold	PT
BG1_BG20C_CCTAGCTTCTTGTTTG	BG1_BG20C	cold	Podo
BG1_BG20C_CCTATTAAGAGGACGG	BG1_BG20C	cold	PT
BG1_BG20C_CCTATTAAGTCATCCA	BG1_BG20C	cold	MPH
BG1_BG20C_CCTATTACACGACTCG	BG1_BG20C	cold	PT
BG1_BG20C_CCTATTAGTTGAGGTG	BG1_BG20C	cold	PT
BG1_BG20C_CCTATTATCTATGTGG	BG1_BG20C	cold	CD_IC
BG1_BG20C_CCTCAGTAGCACCGCT	BG1_BG20C	cold	PT
BG1_BG20C_CCTCAGTCAATGGAAT	BG1_BG20C	cold	Endo
BG1_BG20C_CCTCAGTCATGCTAGT	BG1_BG20C	cold	PT
BG1_BG20C_CCTCAGTGTACCAGTT	BG1_BG20C	cold	PT
BG1_BG20C_CCTCAGTGTGGGTCAA	BG1_BG20C	cold	PT
BG1_BG20C_CCTCAGTGTGGTCTCG	BG1_BG20C	cold	PT
BG1_BG20C_CCTCAGTTCACAACGT	BG1_BG20C	cold	PT
BG1_BG20C_CCTCAGTTCAGTGTTG	BG1_BG20C	cold	PT
BG1_BG20C_CCTCAGTTCCTAGGGC	BG1_BG20C	cold	Fib
BG1_BG20C_CCTCAGTTCCTGCAGG	BG1_BG20C	cold	CNT
BG1_BG20C_CCTCAGTTCGAGAGCA	BG1_BG20C	cold	PT
BG1_BG20C_CCTCTGAAGGCCCTCA	BG1_BG20C	cold	PT
BG1_BG20C_CCTCTGACAGGTCGTC	BG1_BG20C	cold	MPH
BG1_BG20C_CCTCTGAGTGCAGACA	BG1_BG20C	cold	PT
BG1_BG20C_CCTTACGCAAGCCGTC	BG1_BG20C	cold	PT
BG1_BG20C_CCTTACGCATAAGACA	BG1_BG20C	cold	PT
BG1_BG20C_CCTTACGGTTGACGTT	BG1_BG20C	cold	Podo
BG1_BG20C_CCTTACGTCTGCTTGC	BG1_BG20C	cold	PT
BG1_BG20C_CCTTCCCGTACCGTAT	BG1_BG20C	cold	PT
BG1_BG20C_CCTTCCCGTATATGAG	BG1_BG20C	cold	PT
BG1_BG20C_CCTTCCCGTTCACCTC	BG1_BG20C	cold	PT
BG1_BG20C_CCTTCCCTCACTGGGC	BG1_BG20C	cold	PT
BG1_BG20C_CCTTCCCTCCGCTGTT	BG1_BG20C	cold	CNT
BG1_BG20C_CCTTCCCTCGTATCAG	BG1_BG20C	cold	MC
BG1_BG20C_CCTTCCCTCTTCGAGA	BG1_BG20C	cold	PT
BG1_BG20C_CCTTCGAAGGGTTCCC	BG1_BG20C	cold	CNT
BG1_BG20C_CCTTCGAGTAGGGACT	BG1_BG20C	cold	Endo
BG1_BG20C_CCTTCGAGTGCAGGTA	BG1_BG20C	cold	PT
BG1_BG20C_CCTTCGAGTTAAGATG	BG1_BG20C	cold	PT
BG1_BG20C_CCTTCGAGTTCTGAAC	BG1_BG20C	cold	PT
BG1_BG20C_CCTTTCTAGGTGGGTT	BG1_BG20C	cold	DCT
BG1_BG20C_CCTTTCTCAAGCGAGT	BG1_BG20C	cold	Podo
BG1_BG20C_CCTTTCTCAGATGGGT	BG1_BG20C	cold	PT
BG1_BG20C_CCTTTCTCATGTCCTC	BG1_BG20C	cold	PT
BG1_BG20C_CGAACATGTCTCACCT	BG1_BG20C	cold	PT
BG1_BG20C_CGAACATGTTATGCGT	BG1_BG20C	cold	PT
BG1_BG20C_CGAATGTAGCAAATCA	BG1_BG20C	cold	PT
BG1_BG20C_CGAATGTCAATGGAAT	BG1_BG20C	cold	Endo
BG1_BG20C_CGAATGTCAGCCTATA	BG1_BG20C	cold	MPH
BG1_BG20C_CGAATGTGTAGCGATG	BG1_BG20C	cold	PT
BG1_BG20C_CGAATGTGTAGCGCTC	BG1_BG20C	cold	PT
BG1_BG20C_CGAATGTGTCACTGGC	BG1_BG20C	cold	Endo
BG1_BG20C_CGAATGTGTCAGAGGT	BG1_BG20C	cold	PT
BG1_BG20C_CGAATGTGTGACCAAG	BG1_BG20C	cold	PT
BG1_BG20C_CGAATGTTCAACACGT	BG1_BG20C	cold	PT
BG1_BG20C_CGAATGTTCCCTCAGT	BG1_BG20C	cold	PT
BG1_BG20C_CGACCTTAGGACATTA	BG1_BG20C	cold	aLOH
BG1_BG20C_CGACCTTGTACAGTTC	BG1_BG20C	cold	PT
BG1_BG20C_CGACCTTTCAGGCAAG	BG1_BG20C	cold	PT
BG1_BG20C_CGACCTTTCCGAAGAG	BG1_BG20C	cold	CD_PC
BG1_BG20C_CGACTTCAGAATCTCC	BG1_BG20C	cold	PT
BG1_BG20C_CGACTTCAGATAGGAG	BG1_BG20C	cold	DCT
BG1_BG20C_CGACTTCCATGTAGTC	BG1_BG20C	cold	PT
BG1_BG20C_CGACTTCGTCTAAACC	BG1_BG20C	cold	PT
BG1_BG20C_CGACTTCGTTTGTTGG	BG1_BG20C	cold	PT
BG1_BG20C_CGACTTCTCATTCACT	BG1_BG20C	cold	PT
BG1_BG20C_CGACTTCTCTTGTACT	BG1_BG20C	cold	PT
BG1_BG20C_CGAGAAGAGTTAAGTG	BG1_BG20C	cold	PT
BG1_BG20C_CGAGAAGCAGACACTT	BG1_BG20C	cold	PT
BG1_BG20C_CGAGAAGGTTCGCTAA	BG1_BG20C	cold	PT
BG1_BG20C_CGAGAAGTCTTACCTA	BG1_BG20C	cold	PT
BG1_BG20C_CGAGCACAGTGAACGC	BG1_BG20C	cold	PT
BG1_BG20C_CGAGCACCAGAGCCAA	BG1_BG20C	cold	aLOH
BG1_BG20C_CGAGCACCAGGGTATG	BG1_BG20C	cold	PT
BG1_BG20C_CGAGCACCAGTCGATT	BG1_BG20C	cold	PT
BG1_BG20C_CGAGCACCATAGTAAG	BG1_BG20C	cold	PT
BG1_BG20C_CGAGCACTCCGAATGT	BG1_BG20C	cold	MPH
BG1_BG20C_CGAGCCAAGAGTACAT	BG1_BG20C	cold	PT
BG1_BG20C_CGAGCCAAGGCGTACA	BG1_BG20C	cold	aLOH
BG1_BG20C_CGAGCCAAGTAAGTAC	BG1_BG20C	cold	PT
BG1_BG20C_CGAGCCACAAAGCAAT	BG1_BG20C	cold	PT
BG1_BG20C_CGAGCCACACTGTGTA	BG1_BG20C	cold	DCT
BG1_BG20C_CGAGCCACATGAACCT	BG1_BG20C	cold	Endo
BG1_BG20C_CGAGCCAGTATTCTCT	BG1_BG20C	cold	PT
BG1_BG20C_CGAGCCATCAGAGCTT	BG1_BG20C	cold	PT
BG1_BG20C_CGAGCCATCTCTAGGA	BG1_BG20C	cold	Endo
BG1_BG20C_CGATCGGGTCGGCTCA	BG1_BG20C	cold	Endo
BG1_BG20C_CGATCGGGTGGTACAG	BG1_BG20C	cold	PT
BG1_BG20C_CGATCGGTCCTCCTAG	BG1_BG20C	cold	MPH
BG1_BG20C_CGATGGCCACGGCTAC	BG1_BG20C	cold	PT
BG1_BG20C_CGATGGCCACGGTTTA	BG1_BG20C	cold	CD_IC
BG1_BG20C_CGATGGCGTACAGACG	BG1_BG20C	cold	PT
BG1_BG20C_CGATGGCGTTCCACTC	BG1_BG20C	cold	PT
BG1_BG20C_CGATGGCTCAAGAAGT	BG1_BG20C	cold	PT
BG1_BG20C_CGATGGCTCGAGAACG	BG1_BG20C	cold	PT
BG1_BG20C_CGATGTAAGGTCGGAT	BG1_BG20C	cold	PT
BG1_BG20C_CGATGTACAAATACAG	BG1_BG20C	cold	Unknown
BG1_BG20C_CGATGTACACGCCAGT	BG1_BG20C	cold	PT
BG1_BG20C_CGATGTACAGATGGCA	BG1_BG20C	cold	PT
BG1_BG20C_CGATGTACAGGACCCT	BG1_BG20C	cold	PT
BG1_BG20C_CGATGTAGTACGCTGC	BG1_BG20C	cold	CD_IC
BG1_BG20C_CGATGTAGTGTGCCTG	BG1_BG20C	cold	PT
BG1_BG20C_CGATGTATCAACACTG	BG1_BG20C	cold	PT
BG1_BG20C_CGATGTATCAGCTCTC	BG1_BG20C	cold	PT
BG1_BG20C_CGATTGAAGTACGTAA	BG1_BG20C	cold	PT
BG1_BG20C_CGATTGACACCGATAT	BG1_BG20C	cold	PT
BG1_BG20C_CGCCAAGGTAATCACC	BG1_BG20C	cold	MPH
BG1_BG20C_CGCCAAGGTGCTGTAT	BG1_BG20C	cold	PT
BG1_BG20C_CGCCAAGGTTCCACTC	BG1_BG20C	cold	PT
BG1_BG20C_CGCGGTAAGCTAGTCT	BG1_BG20C	cold	MC
BG1_BG20C_CGCGGTACACCTCGTT	BG1_BG20C	cold	MPH
BG1_BG20C_CGCGGTAGTAGCAAAT	BG1_BG20C	cold	PT
BG1_BG20C_CGCGGTAGTGATAAAC	BG1_BG20C	cold	MPH
BG1_BG20C_CGCGGTATCACATAGC	BG1_BG20C	cold	PT
BG1_BG20C_CGCGGTATCTGTACGA	BG1_BG20C	cold	PT
BG1_BG20C_CGCGTTTAGCTGCAAG	BG1_BG20C	cold	PT
BG1_BG20C_CGCGTTTAGTCGTACT	BG1_BG20C	cold	PT
BG1_BG20C_CGCGTTTCATAGTAAG	BG1_BG20C	cold	PT
BG1_BG20C_CGCGTTTGTCGGATCC	BG1_BG20C	cold	PT
BG1_BG20C_CGCGTTTGTGGACGAT	BG1_BG20C	cold	Endo
BG1_BG20C_CGCGTTTGTTCGGGCT	BG1_BG20C	cold	T
BG1_BG20C_CGCGTTTTCCAAACTG	BG1_BG20C	cold	PT
BG1_BG20C_CGCGTTTTCCCAAGAT	BG1_BG20C	cold	PT
BG1_BG20C_CGCGTTTTCTGTTTGT	BG1_BG20C	cold	PT
BG1_BG20C_CGCTATCAGTCCTCCT	BG1_BG20C	cold	PT
BG1_BG20C_CGCTATCCAGCGTCCA	BG1_BG20C	cold	PT
BG1_BG20C_CGCTATCGTACTCTCC	BG1_BG20C	cold	PT
BG1_BG20C_CGCTATCGTAGCCTCG	BG1_BG20C	cold	PT
BG1_BG20C_CGCTATCGTAGCTAAA	BG1_BG20C	cold	Podo
BG1_BG20C_CGCTGGAAGAATCTCC	BG1_BG20C	cold	PT
BG1_BG20C_CGCTGGAAGGCTACGA	BG1_BG20C	cold	PT
BG1_BG20C_CGCTGGACACGTTGGC	BG1_BG20C	cold	MPH
BG1_BG20C_CGCTGGACAGGCTCAC	BG1_BG20C	cold	PT
BG1_BG20C_CGCTGGAGTAGAGCTG	BG1_BG20C	cold	PT
BG1_BG20C_CGCTGGAGTCGCGGTT	BG1_BG20C	cold	PT
BG1_BG20C_CGCTGGAGTGTGAAAT	BG1_BG20C	cold	PT
BG1_BG20C_CGCTTCAAGACGCAAC	BG1_BG20C	cold	Fib
BG1_BG20C_CGCTTCACATCACGTA	BG1_BG20C	cold	PT
BG1_BG20C_CGCTTCATCCTATGTT	BG1_BG20C	cold	PT
BG1_BG20C_CGCTTCATCCTGTACC	BG1_BG20C	cold	PT
BG1_BG20C_CGGACACAGCGCCTCA	BG1_BG20C	cold	PT
BG1_BG20C_CGGACACAGTGATCGG	BG1_BG20C	cold	CD_PC
BG1_BG20C_CGGACACCAGACACTT	BG1_BG20C	cold	PT
BG1_BG20C_CGGACACGTAGCCTCG	BG1_BG20C	cold	PT
BG1_BG20C_CGGACACGTCTTCGTC	BG1_BG20C	cold	Fib
BG1_BG20C_CGGACGTAGCAGGTCA	BG1_BG20C	cold	PT
BG1_BG20C_CGGACGTCAGTATAAG	BG1_BG20C	cold	PT
BG1_BG20C_CGGACGTGTGATAAGT	BG1_BG20C	cold	PT
BG1_BG20C_CGGACGTTCATCACCC	BG1_BG20C	cold	PT
BG1_BG20C_CGGACGTTCATGCAAC	BG1_BG20C	cold	CD_PC
BG1_BG20C_CGGACGTTCTGCGGCA	BG1_BG20C	cold	PT
BG1_BG20C_CGGACTGAGTAGATGT	BG1_BG20C	cold	PT
BG1_BG20C_CGGACTGCAAGCCATT	BG1_BG20C	cold	PT
BG1_BG20C_CGGACTGCAGCTCGCA	BG1_BG20C	cold	PT
BG1_BG20C_CGGACTGGTGTCTGAT	BG1_BG20C	cold	PT
BG1_BG20C_CGGACTGTCTTCTGGC	BG1_BG20C	cold	PT
BG1_BG20C_CGGAGCTGTAAAGGAG	BG1_BG20C	cold	MPH
BG1_BG20C_CGGAGCTGTATAAACG	BG1_BG20C	cold	PT
BG1_BG20C_CGGAGTCTCGCACTCT	BG1_BG20C	cold	PT
BG1_BG20C_CGGCTAGCACCAGCAC	BG1_BG20C	cold	PT
BG1_BG20C_CGGCTAGGTGTGTGCC	BG1_BG20C	cold	CNT
BG1_BG20C_CGGCTAGTCAGGCAAG	BG1_BG20C	cold	aLOH
BG1_BG20C_CGGCTAGTCGTCACGG	BG1_BG20C	cold	CNT
BG1_BG20C_CGGGTCAAGGTGATTA	BG1_BG20C	cold	PT
BG1_BG20C_CGGGTCAGTCAGAAGC	BG1_BG20C	cold	PT
BG1_BG20C_CGGGTCATCCGCATAA	BG1_BG20C	cold	Fib
BG1_BG20C_CGGGTCATCGGCGCAT	BG1_BG20C	cold	PT
BG1_BG20C_CGGTTAACAATAAGCA	BG1_BG20C	cold	aLOH
BG1_BG20C_CGGTTAACACCTGGTG	BG1_BG20C	cold	PT
BG1_BG20C_CGTAGCGAGCCTATGT	BG1_BG20C	cold	PT
BG1_BG20C_CGTAGCGGTTATCCGA	BG1_BG20C	cold	PT
BG1_BG20C_CGTAGCGGTTGACGTT	BG1_BG20C	cold	NK
BG1_BG20C_CGTAGCGTCATATCGG	BG1_BG20C	cold	PT
BG1_BG20C_CGTAGCGTCATGGTCA	BG1_BG20C	cold	PT
BG1_BG20C_CGTAGCGTCGAGAACG	BG1_BG20C	cold	DCT
BG1_BG20C_CGTAGGCCACATCCGG	BG1_BG20C	cold	PT
BG1_BG20C_CGTAGGCTCGTTTAGG	BG1_BG20C	cold	Podo
BG1_BG20C_CGTCACTAGACCGGAT	BG1_BG20C	cold	PT
BG1_BG20C_CGTCACTAGCAATATG	BG1_BG20C	cold	PT
BG1_BG20C_CGTCACTAGCTAGGCA	BG1_BG20C	cold	PT
BG1_BG20C_CGTCACTCAAGCTGGA	BG1_BG20C	cold	PT
BG1_BG20C_CGTCACTGTATTCTCT	BG1_BG20C	cold	MPH
BG1_BG20C_CGTCACTTCGAATGCT	BG1_BG20C	cold	Endo
BG1_BG20C_CGTCACTTCTTACCGC	BG1_BG20C	cold	B
BG1_BG20C_CGTCAGGAGACCTTTG	BG1_BG20C	cold	PT
BG1_BG20C_CGTCAGGCAGATGGGT	BG1_BG20C	cold	B
BG1_BG20C_CGTCAGGGTCTTCGTC	BG1_BG20C	cold	PT
BG1_BG20C_CGTCAGGGTTAGAACA	BG1_BG20C	cold	B
BG1_BG20C_CGTCAGGTCTGAGGGA	BG1_BG20C	cold	PT
BG1_BG20C_CGTCCATAGAACTGTA	BG1_BG20C	cold	PT
BG1_BG20C_CGTCCATAGAGGGATA	BG1_BG20C	cold	PT
BG1_BG20C_CGTCCATAGGACAGCT	BG1_BG20C	cold	PT
BG1_BG20C_CGTCCATCATAGGATA	BG1_BG20C	cold	PT
BG1_BG20C_CGTCCATGTAATCACC	BG1_BG20C	cold	MPH
BG1_BG20C_CGTCCATTCCCACTTG	BG1_BG20C	cold	MPH
BG1_BG20C_CGTCCATTCTGCAGTA	BG1_BG20C	cold	PT
BG1_BG20C_CGTCTACAGCTAGCCC	BG1_BG20C	cold	DCT
BG1_BG20C_CGTCTACAGGGTTTCT	BG1_BG20C	cold	PT
BG1_BG20C_CGTCTACGTCTTCGTC	BG1_BG20C	cold	PT
BG1_BG20C_CGTGAGCAGTCCATAC	BG1_BG20C	cold	PT
BG1_BG20C_CGTGAGCCAATTCCTT	BG1_BG20C	cold	Endo
BG1_BG20C_CGTGAGCCATTTCAGG	BG1_BG20C	cold	PT
BG1_BG20C_CGTGAGCGTAGCGTAG	BG1_BG20C	cold	PT
BG1_BG20C_CGTGTAACAAGCGATG	BG1_BG20C	cold	PT
BG1_BG20C_CGTGTAATCCAAGCCG	BG1_BG20C	cold	CNT
BG1_BG20C_CGTGTCTAGACTACAA	BG1_BG20C	cold	PT
BG1_BG20C_CGTGTCTAGAGGTTAT	BG1_BG20C	cold	PT
BG1_BG20C_CGTGTCTAGTGTCTCA	BG1_BG20C	cold	PT
BG1_BG20C_CGTGTCTCACCTTGTC	BG1_BG20C	cold	PT
BG1_BG20C_CGTGTCTCAGGGTATG	BG1_BG20C	cold	PT
BG1_BG20C_CGTGTCTCATAGTAAG	BG1_BG20C	cold	PT
BG1_BG20C_CGTGTCTGTAGTGAAT	BG1_BG20C	cold	PT
BG1_BG20C_CGTGTCTGTCGCCATG	BG1_BG20C	cold	PT
BG1_BG20C_CGTGTCTGTCGCGGTT	BG1_BG20C	cold	B
BG1_BG20C_CGTGTCTTCACTTACT	BG1_BG20C	cold	MC
BG1_BG20C_CGTTAGACACTGTCGG	BG1_BG20C	cold	PT
BG1_BG20C_CGTTAGAGTGGTTTCA	BG1_BG20C	cold	PT
BG1_BG20C_CGTTAGATCAATCACG	BG1_BG20C	cold	PT
BG1_BG20C_CGTTCTGCACAGCGTC	BG1_BG20C	cold	PT
BG1_BG20C_CGTTCTGCAGGATCGA	BG1_BG20C	cold	PT
BG1_BG20C_CGTTCTGGTATATGGA	BG1_BG20C	cold	PT
BG1_BG20C_CGTTCTGTCACCAGGC	BG1_BG20C	cold	PT
BG1_BG20C_CGTTGGGAGCCATCGC	BG1_BG20C	cold	PT
BG1_BG20C_CGTTGGGCAAATCCGT	BG1_BG20C	cold	PT
BG1_BG20C_CGTTGGGCACTGTCGG	BG1_BG20C	cold	PT
BG1_BG20C_CGTTGGGGTAAGTAGT	BG1_BG20C	cold	MC
BG1_BG20C_CTAACTTCAGCGTTCG	BG1_BG20C	cold	CD_IC
BG1_BG20C_CTAACTTCAGCTTCGG	BG1_BG20C	cold	PT
BG1_BG20C_CTAACTTTCACATGCA	BG1_BG20C	cold	PT
BG1_BG20C_CTAACTTTCCACGCAG	BG1_BG20C	cold	MPH
BG1_BG20C_CTAAGACAGCTAACTC	BG1_BG20C	cold	PT
BG1_BG20C_CTAAGACTCCGCGCAA	BG1_BG20C	cold	Podo
BG1_BG20C_CTAAGACTCTGTCTAT	BG1_BG20C	cold	T
BG1_BG20C_CTAATGGAGACGCACA	BG1_BG20C	cold	Podo
BG1_BG20C_CTAATGGAGCGTGAAC	BG1_BG20C	cold	PT
BG1_BG20C_CTAATGGAGTTCCACA	BG1_BG20C	cold	PT
BG1_BG20C_CTAATGGCACTAGTAC	BG1_BG20C	cold	PT
BG1_BG20C_CTACACCAGACAATAC	BG1_BG20C	cold	PT
BG1_BG20C_CTACACCGTCCCTACT	BG1_BG20C	cold	PT
BG1_BG20C_CTACACCTCTGCGTAA	BG1_BG20C	cold	aLOH
BG1_BG20C_CTACATTAGGTCATCT	BG1_BG20C	cold	PT
BG1_BG20C_CTACATTAGGTTACCT	BG1_BG20C	cold	PT
BG1_BG20C_CTACATTCAGATCCAT	BG1_BG20C	cold	PT
BG1_BG20C_CTACATTCATTCCTGC	BG1_BG20C	cold	CNT
BG1_BG20C_CTACATTGTCCGCTGA	BG1_BG20C	cold	B
BG1_BG20C_CTACATTTCCCATTAT	BG1_BG20C	cold	PT
BG1_BG20C_CTACATTTCGGTGTCG	BG1_BG20C	cold	Podo
BG1_BG20C_CTACATTTCGTCGTTC	BG1_BG20C	cold	PT
BG1_BG20C_CTACCCACATCGGTTA	BG1_BG20C	cold	PT
BG1_BG20C_CTACCCATCTGTGCAA	BG1_BG20C	cold	Endo
BG1_BG20C_CTACGTCAGAGTAATC	BG1_BG20C	cold	PT
BG1_BG20C_CTACGTCCAGTCGATT	BG1_BG20C	cold	MC
BG1_BG20C_CTACGTCCATACCATG	BG1_BG20C	cold	Fib
BG1_BG20C_CTACGTCCATGCCTAA	BG1_BG20C	cold	Fib
BG1_BG20C_CTACGTCGTAGCCTAT	BG1_BG20C	cold	PT
BG1_BG20C_CTACGTCGTTCTGAAC	BG1_BG20C	cold	CD_IC
BG1_BG20C_CTACGTCTCAAACAAG	BG1_BG20C	cold	PT
BG1_BG20C_CTACGTCTCTACTTAC	BG1_BG20C	cold	PT
BG1_BG20C_CTAGAGTAGGCAGTCA	BG1_BG20C	cold	PT
BG1_BG20C_CTAGAGTCACGTCAGC	BG1_BG20C	cold	PT
BG1_BG20C_CTAGAGTCAGGAACGT	BG1_BG20C	cold	PT
BG1_BG20C_CTAGAGTGTCGATTGT	BG1_BG20C	cold	PT
BG1_BG20C_CTAGAGTTCATTATCC	BG1_BG20C	cold	MC
BG1_BG20C_CTAGCCTTCTCGTATT	BG1_BG20C	cold	MPH
BG1_BG20C_CTAGCCTTCTTAGAGC	BG1_BG20C	cold	PT
BG1_BG20C_CTAGTGACACAGGCCT	BG1_BG20C	cold	PT
BG1_BG20C_CTAGTGAGTTAAGGGC	BG1_BG20C	cold	PT
BG1_BG20C_CTAGTGATCTAACGGT	BG1_BG20C	cold	PT
BG1_BG20C_CTCACACAGAGCTGCA	BG1_BG20C	cold	PT
BG1_BG20C_CTCACACCACAAGACG	BG1_BG20C	cold	PT
BG1_BG20C_CTCACACTCTGGAGCC	BG1_BG20C	cold	PT
BG1_BG20C_CTCAGAAAGAAGGTTT	BG1_BG20C	cold	MPH
BG1_BG20C_CTCAGAAAGCGACGTA	BG1_BG20C	cold	PT
BG1_BG20C_CTCAGAAAGTATTGGA	BG1_BG20C	cold	Podo
BG1_BG20C_CTCAGAAGTAGCCTCG	BG1_BG20C	cold	B
BG1_BG20C_CTCAGAAGTCGCGTGT	BG1_BG20C	cold	PT
BG1_BG20C_CTCATTACATCAGTAC	BG1_BG20C	cold	CNT
BG1_BG20C_CTCATTAGTCGAACAG	BG1_BG20C	cold	PT
BG1_BG20C_CTCATTATCACGCATA	BG1_BG20C	cold	PT
BG1_BG20C_CTCATTATCTTCGGTC	BG1_BG20C	cold	Podo
BG1_BG20C_CTCCTAGCAGGAACGT	BG1_BG20C	cold	CNT
BG1_BG20C_CTCCTAGCATCTCGCT	BG1_BG20C	cold	PT
BG1_BG20C_CTCCTAGCATGGGACA	BG1_BG20C	cold	CNT
BG1_BG20C_CTCCTAGGTGACCAAG	BG1_BG20C	cold	PT
BG1_BG20C_CTCCTAGGTGCGAAAC	BG1_BG20C	cold	PT
BG1_BG20C_CTCGAAACAGCATACT	BG1_BG20C	cold	CNT
BG1_BG20C_CTCGAAATCAACACTG	BG1_BG20C	cold	PT
BG1_BG20C_CTCGAAATCCGCGGTA	BG1_BG20C	cold	PT
BG1_BG20C_CTCGAGGAGGCTCAGA	BG1_BG20C	cold	PT
BG1_BG20C_CTCGAGGCAATGGACG	BG1_BG20C	cold	PT
BG1_BG20C_CTCGAGGCACAGATTC	BG1_BG20C	cold	PT
BG1_BG20C_CTCGAGGCACCGGAAA	BG1_BG20C	cold	PT
BG1_BG20C_CTCGAGGCACGACTCG	BG1_BG20C	cold	Podo
BG1_BG20C_CTCGAGGCACGGCCAT	BG1_BG20C	cold	PT
BG1_BG20C_CTCGAGGGTCTCCCTA	BG1_BG20C	cold	PT
BG1_BG20C_CTCGAGGTCCACGAAT	BG1_BG20C	cold	PT
BG1_BG20C_CTCGGAGAGCTAGCCC	BG1_BG20C	cold	Endo
BG1_BG20C_CTCGGAGAGCTCCCAG	BG1_BG20C	cold	MPH
BG1_BG20C_CTCGGAGAGGAGTTGC	BG1_BG20C	cold	PT
BG1_BG20C_CTCGGAGCATTAACCG	BG1_BG20C	cold	PT
BG1_BG20C_CTCGGAGTCCTAGAAC	BG1_BG20C	cold	PT
BG1_BG20C_CTCGGAGTCTCTGAGA	BG1_BG20C	cold	PT
BG1_BG20C_CTCGGGATCTTGTTTG	BG1_BG20C	cold	PT
BG1_BG20C_CTCGTACCACCTTGTC	BG1_BG20C	cold	PT
BG1_BG20C_CTCGTACCAGATCCAT	BG1_BG20C	cold	CD_IC
BG1_BG20C_CTCGTACCAGATGGCA	BG1_BG20C	cold	MPH
BG1_BG20C_CTCGTACGTAAACACA	BG1_BG20C	cold	Podo
BG1_BG20C_CTCGTACGTGGGTATG	BG1_BG20C	cold	PT
BG1_BG20C_CTCGTCAAGATCGATA	BG1_BG20C	cold	B
BG1_BG20C_CTCGTCAAGCTCCCAG	BG1_BG20C	cold	PT
BG1_BG20C_CTCGTCACAGGTCTCG	BG1_BG20C	cold	PT
BG1_BG20C_CTCGTCACATTAGGCT	BG1_BG20C	cold	PT
BG1_BG20C_CTCGTCAGTGTGTGCC	BG1_BG20C	cold	aLOH
BG1_BG20C_CTCGTCATCACCTTAT	BG1_BG20C	cold	DCT
BG1_BG20C_CTCGTCATCAGAGACG	BG1_BG20C	cold	PT
BG1_BG20C_CTCTAATCAGGACCCT	BG1_BG20C	cold	PT
BG1_BG20C_CTCTAATCATACGCCG	BG1_BG20C	cold	MC
BG1_BG20C_CTCTAATCATCACGAT	BG1_BG20C	cold	PT
BG1_BG20C_CTCTACGCAAGGCTCC	BG1_BG20C	cold	PT
BG1_BG20C_CTCTACGGTTGCGCAC	BG1_BG20C	cold	PT
BG1_BG20C_CTCTGGTAGACTTTCG	BG1_BG20C	cold	PT
BG1_BG20C_CTCTGGTAGATGGGTC	BG1_BG20C	cold	PT
BG1_BG20C_CTCTGGTAGTAACCCT	BG1_BG20C	cold	PT
BG1_BG20C_CTCTGGTAGTGACTCT	BG1_BG20C	cold	PT
BG1_BG20C_CTCTGGTCAAAGTGCG	BG1_BG20C	cold	PT
BG1_BG20C_CTCTGGTCAACTGCTA	BG1_BG20C	cold	DCT
BG1_BG20C_CTGAAACCAAGCCGTC	BG1_BG20C	cold	PT
BG1_BG20C_CTGAAACCACATTTCT	BG1_BG20C	cold	CD_IC
BG1_BG20C_CTGAAACTCAGCCTAA	BG1_BG20C	cold	PT
BG1_BG20C_CTGAAGTAGAGTCTGG	BG1_BG20C	cold	PT
BG1_BG20C_CTGAAGTTCCGTCAAA	BG1_BG20C	cold	Fib
BG1_BG20C_CTGATAGCAAAGGTGC	BG1_BG20C	cold	CD_PC
BG1_BG20C_CTGATAGCAAGAGTCG	BG1_BG20C	cold	PT
BG1_BG20C_CTGATAGCAGACGCAA	BG1_BG20C	cold	B
BG1_BG20C_CTGATAGGTCAAAGCG	BG1_BG20C	cold	PT
BG1_BG20C_CTGATAGTCAGAAATG	BG1_BG20C	cold	DCT
BG1_BG20C_CTGATCCCATGAAGTA	BG1_BG20C	cold	PT
BG1_BG20C_CTGATCCTCAACGAAA	BG1_BG20C	cold	PT
BG1_BG20C_CTGCCTAAGGTGGGTT	BG1_BG20C	cold	Endo
BG1_BG20C_CTGCCTACACCACGTG	BG1_BG20C	cold	PT
BG1_BG20C_CTGCCTACAGACGCCT	BG1_BG20C	cold	PT
BG1_BG20C_CTGCCTAGTGCAACTT	BG1_BG20C	cold	PT
BG1_BG20C_CTGCCTATCCCTCTTT	BG1_BG20C	cold	PT
BG1_BG20C_CTGCCTATCTGAGGGA	BG1_BG20C	cold	PT
BG1_BG20C_CTGCGGAAGGATGTAT	BG1_BG20C	cold	CNT
BG1_BG20C_CTGCGGACAGGTTTCA	BG1_BG20C	cold	MPH
BG1_BG20C_CTGCGGAGTCCCTACT	BG1_BG20C	cold	PT
BG1_BG20C_CTGCGGATCCCGACTT	BG1_BG20C	cold	DCT
BG1_BG20C_CTGCGGATCTGGGCCA	BG1_BG20C	cold	PT
BG1_BG20C_CTGCTGTTCAGTGTTG	BG1_BG20C	cold	Endo
BG1_BG20C_CTGGTCTAGATCCTGT	BG1_BG20C	cold	PT
BG1_BG20C_CTGGTCTCAACGATCT	BG1_BG20C	cold	PT
BG1_BG20C_CTGGTCTCATGTCCTC	BG1_BG20C	cold	PT
BG1_BG20C_CTGGTCTGTAGCGTAG	BG1_BG20C	cold	PT
BG1_BG20C_CTGGTCTGTCATGCCG	BG1_BG20C	cold	PT
BG1_BG20C_CTGGTCTGTCATTAGC	BG1_BG20C	cold	PT
BG1_BG20C_CTGGTCTGTTAGAACA	BG1_BG20C	cold	PT
BG1_BG20C_CTGGTCTGTTGCGCAC	BG1_BG20C	cold	PT
BG1_BG20C_CTGGTCTTCAAACCAC	BG1_BG20C	cold	PT
BG1_BG20C_CTGGTCTTCTACCTGC	BG1_BG20C	cold	PT
BG1_BG20C_CTGGTCTTCTGTCTCG	BG1_BG20C	cold	PT
BG1_BG20C_CTGTGCTAGTGTGAAT	BG1_BG20C	cold	PT
BG1_BG20C_CTGTGCTGTTAAGACA	BG1_BG20C	cold	Endo
BG1_BG20C_CTGTGCTGTTCATGGT	BG1_BG20C	cold	PT
BG1_BG20C_CTGTGCTTCACCCGAG	BG1_BG20C	cold	aLOH
BG1_BG20C_CTGTGCTTCCGATATG	BG1_BG20C	cold	PT
BG1_BG20C_CTGTGCTTCGGTGTCG	BG1_BG20C	cold	Fib
BG1_BG20C_CTGTTTAAGAAACCAT	BG1_BG20C	cold	PT
BG1_BG20C_CTGTTTAAGCTCCTCT	BG1_BG20C	cold	CD_PC
BG1_BG20C_CTGTTTACACACTGCG	BG1_BG20C	cold	PT
BG1_BG20C_CTGTTTACAGACGTAG	BG1_BG20C	cold	PT
BG1_BG20C_CTGTTTAGTCTCCCTA	BG1_BG20C	cold	PT
BG1_BG20C_CTGTTTAGTGAAATCA	BG1_BG20C	cold	Unknown
BG1_BG20C_CTGTTTATCAGTACGT	BG1_BG20C	cold	PT
BG1_BG20C_CTGTTTATCCCATTAT	BG1_BG20C	cold	Podo
BG1_BG20C_CTGTTTATCCGCGCAA	BG1_BG20C	cold	Fib
BG1_BG20C_CTTAACTCAACAACCT	BG1_BG20C	cold	PT
BG1_BG20C_CTTAACTGTTCCACTC	BG1_BG20C	cold	PT
BG1_BG20C_CTTAACTTCACAATGC	BG1_BG20C	cold	PT
BG1_BG20C_CTTAACTTCCAAACAC	BG1_BG20C	cold	PT
BG1_BG20C_CTTACCGAGAGCTGGT	BG1_BG20C	cold	PT
BG1_BG20C_CTTACCGAGGACCACA	BG1_BG20C	cold	PT
BG1_BG20C_CTTACCGCAGATCCAT	BG1_BG20C	cold	Unknown
BG1_BG20C_CTTACCGTCTGGAGCC	BG1_BG20C	cold	PT
BG1_BG20C_CTTAGGAAGACCGGAT	BG1_BG20C	cold	CNT
BG1_BG20C_CTTAGGACAATGAATG	BG1_BG20C	cold	PT
BG1_BG20C_CTTAGGAGTCTCACCT	BG1_BG20C	cold	PT
BG1_BG20C_CTTAGGAGTCTCCATC	BG1_BG20C	cold	PT
BG1_BG20C_CTTCTCTTCGCAAGCC	BG1_BG20C	cold	PT
BG1_BG20C_CTTGGCTAGAACTGTA	BG1_BG20C	cold	MPH
BG1_BG20C_CTTGGCTAGATGTTAG	BG1_BG20C	cold	Podo
BG1_BG20C_CTTGGCTAGGATCGCA	BG1_BG20C	cold	PT
BG1_BG20C_CTTGGCTAGTGAACGC	BG1_BG20C	cold	DCT
BG1_BG20C_CTTGGCTCAACGATGG	BG1_BG20C	cold	PT
BG1_BG20C_CTTGGCTCAAGGACAC	BG1_BG20C	cold	PT
BG1_BG20C_CTTGGCTCACCTCGGA	BG1_BG20C	cold	PT
BG1_BG20C_CTTGGCTCAGGACGTA	BG1_BG20C	cold	PT
BG1_BG20C_CTTGGCTCAGTGACAG	BG1_BG20C	cold	PT
BG1_BG20C_CTTGGCTCATGTCTCC	BG1_BG20C	cold	PT
BG1_BG20C_CTTGGCTCATGTTGAC	BG1_BG20C	cold	PT
BG1_BG20C_CTTGGCTGTAGTGAAT	BG1_BG20C	cold	PT
BG1_BG20C_CTTGGCTTCTGGTGTA	BG1_BG20C	cold	CD_IC
BG1_BG20C_CTTGGCTTCTGTGCAA	BG1_BG20C	cold	PT
BG1_BG20C_CTTTGCGAGCCCGAAA	BG1_BG20C	cold	PT
BG1_BG20C_CTTTGCGAGGGAGTAA	BG1_BG20C	cold	PT
BG1_BG20C_CTTTGCGCAACACCTA	BG1_BG20C	cold	PT
BG1_BG20C_CTTTGCGGTCATCCCT	BG1_BG20C	cold	PT
BG1_BG20C_CTTTGCGTCAGGCCCA	BG1_BG20C	cold	PT
BG1_BG20C_GAAACTCAGTAGCCGA	BG1_BG20C	cold	DCT
BG1_BG20C_GAAACTCCAAGTAATG	BG1_BG20C	cold	DCT
BG1_BG20C_GAAACTCCAGGGTATG	BG1_BG20C	cold	PT
BG1_BG20C_GAAATGATCCCAAGAT	BG1_BG20C	cold	T
BG1_BG20C_GAACATCAGCGAGAAA	BG1_BG20C	cold	PT
BG1_BG20C_GAACATCCACTTCTGC	BG1_BG20C	cold	PT
BG1_BG20C_GAACATCGTAAATGTG	BG1_BG20C	cold	PT
BG1_BG20C_GAACATCGTCAGTGGA	BG1_BG20C	cold	PT
BG1_BG20C_GAACATCGTTCCGGCA	BG1_BG20C	cold	PT
BG1_BG20C_GAACATCGTTTGGGCC	BG1_BG20C	cold	PT
BG1_BG20C_GAACATCTCAATACCG	BG1_BG20C	cold	aLOH
BG1_BG20C_GAACATCTCGTCGTTC	BG1_BG20C	cold	PT
BG1_BG20C_GAACCTAAGCAATCTC	BG1_BG20C	cold	T
BG1_BG20C_GAACCTAAGCCATCGC	BG1_BG20C	cold	PT
BG1_BG20C_GAACCTAAGTGAACAT	BG1_BG20C	cold	aLOH
BG1_BG20C_GAACCTACAAGCCGCT	BG1_BG20C	cold	PT
BG1_BG20C_GAACCTACAGCGTAAG	BG1_BG20C	cold	PT
BG1_BG20C_GAACCTAGTAAACGCG	BG1_BG20C	cold	CD_IC
BG1_BG20C_GAACCTAGTGATAAGT	BG1_BG20C	cold	PT
BG1_BG20C_GAACCTAGTTAAAGTG	BG1_BG20C	cold	PT
BG1_BG20C_GAACCTATCTTACCTA	BG1_BG20C	cold	PT
BG1_BG20C_GAACGGAAGATAGCAT	BG1_BG20C	cold	PT
BG1_BG20C_GAACGGACAATGCCAT	BG1_BG20C	cold	PT
BG1_BG20C_GAACGGACATTTGCCC	BG1_BG20C	cold	Podo
BG1_BG20C_GAACGGAGTAGCTGCC	BG1_BG20C	cold	PT
BG1_BG20C_GAAGCAGAGGACCACA	BG1_BG20C	cold	Endo
BG1_BG20C_GAAGCAGCAGTACACT	BG1_BG20C	cold	Endo
BG1_BG20C_GAAGCAGGTAGGAGTC	BG1_BG20C	cold	PT
BG1_BG20C_GAAGCAGTCCTTTCGG	BG1_BG20C	cold	PT
BG1_BG20C_GAAGCAGTCGAATCCA	BG1_BG20C	cold	PT
BG1_BG20C_GAATAAGAGCGTGAGT	BG1_BG20C	cold	PT
BG1_BG20C_GAATAAGAGCTAGTGG	BG1_BG20C	cold	PT
BG1_BG20C_GAATAAGAGGGTCGAT	BG1_BG20C	cold	PT
BG1_BG20C_GAATAAGAGTACATGA	BG1_BG20C	cold	CD_IC
BG1_BG20C_GAATAAGTCACTATTC	BG1_BG20C	cold	PT
BG1_BG20C_GAATAAGTCAGCTCGG	BG1_BG20C	cold	PT
BG1_BG20C_GAATAAGTCCAGATCA	BG1_BG20C	cold	Podo
BG1_BG20C_GAATAAGTCGTCCAGG	BG1_BG20C	cold	PT
BG1_BG20C_GAATGAACAGCATACT	BG1_BG20C	cold	Unknown
BG1_BG20C_GAATGAACATAGACTC	BG1_BG20C	cold	PT
BG1_BG20C_GAATGAACATCGTCGG	BG1_BG20C	cold	MPH
BG1_BG20C_GAATGAATCAGCGACC	BG1_BG20C	cold	CNT
BG1_BG20C_GAATGAATCCGCATAA	BG1_BG20C	cold	PT
BG1_BG20C_GAATGAATCTGCAAGT	BG1_BG20C	cold	PT
BG1_BG20C_GAATGAATCTGCCCTA	BG1_BG20C	cold	PT
BG1_BG20C_GACACGCAGTCAAGGC	BG1_BG20C	cold	PT
BG1_BG20C_GACACGCCAACACGCC	BG1_BG20C	cold	PT
BG1_BG20C_GACACGCCATCAGTCA	BG1_BG20C	cold	PT
BG1_BG20C_GACACGCCATTACGAC	BG1_BG20C	cold	PT
BG1_BG20C_GACACGCGTAAGTGTA	BG1_BG20C	cold	Unknown
BG1_BG20C_GACACGCGTGTGACGA	BG1_BG20C	cold	PT
BG1_BG20C_GACAGAGCAGGGTATG	BG1_BG20C	cold	DCT
BG1_BG20C_GACAGAGGTTGGTTTG	BG1_BG20C	cold	PT
BG1_BG20C_GACAGAGTCCCTTGTG	BG1_BG20C	cold	PT
BG1_BG20C_GACCAATAGAGTAATC	BG1_BG20C	cold	PT
BG1_BG20C_GACCAATAGGTAGCCA	BG1_BG20C	cold	PT
BG1_BG20C_GACCAATCATACGCTA	BG1_BG20C	cold	PT
BG1_BG20C_GACCAATGTAACGTTC	BG1_BG20C	cold	PT
BG1_BG20C_GACCAATGTCCAACTA	BG1_BG20C	cold	MPH
BG1_BG20C_GACCTGGCAAACGCGA	BG1_BG20C	cold	PT
BG1_BG20C_GACCTGGCAATCAGAA	BG1_BG20C	cold	PT
BG1_BG20C_GACCTGGCACCCATTC	BG1_BG20C	cold	PT
BG1_BG20C_GACCTGGCAGGGAGAG	BG1_BG20C	cold	PT
BG1_BG20C_GACCTGGTCTATCCTA	BG1_BG20C	cold	PT
BG1_BG20C_GACGCGTAGGCTAGAC	BG1_BG20C	cold	MPH
BG1_BG20C_GACGCGTGTAAGAGAG	BG1_BG20C	cold	MPH
BG1_BG20C_GACGCGTGTCGATTGT	BG1_BG20C	cold	PT
BG1_BG20C_GACGCGTGTTAGAACA	BG1_BG20C	cold	PT
BG1_BG20C_GACGCGTTCCTGTAGA	BG1_BG20C	cold	CD_PC
BG1_BG20C_GACGCGTTCGCCGTGA	BG1_BG20C	cold	Podo
BG1_BG20C_GACGGCTCACCAGGCT	BG1_BG20C	cold	Endo
BG1_BG20C_GACGGCTCAGCTGGCT	BG1_BG20C	cold	PT
BG1_BG20C_GACGGCTCAGGCTGAA	BG1_BG20C	cold	PT
BG1_BG20C_GACGGCTGTACAGCAG	BG1_BG20C	cold	PT
BG1_BG20C_GACGGCTGTAGAAGGA	BG1_BG20C	cold	PT
BG1_BG20C_GACGGCTGTCCATGAT	BG1_BG20C	cold	Endo
BG1_BG20C_GACGGCTGTTACGTCA	BG1_BG20C	cold	PT
BG1_BG20C_GACGGCTGTTTAGCTG	BG1_BG20C	cold	MPH
BG1_BG20C_GACGGCTTCAACGAAA	BG1_BG20C	cold	PT
BG1_BG20C_GACGGCTTCTTGCAAG	BG1_BG20C	cold	PT
BG1_BG20C_GACGTGCAGTTCGCAT	BG1_BG20C	cold	PT
BG1_BG20C_GACGTGCCAGCATGAG	BG1_BG20C	cold	MPH
BG1_BG20C_GACGTGCGTCAGAAGC	BG1_BG20C	cold	Endo
BG1_BG20C_GACGTGCGTCTACCTC	BG1_BG20C	cold	PT
BG1_BG20C_GACGTGCGTGCAGGTA	BG1_BG20C	cold	MPH
BG1_BG20C_GACGTGCGTTATCCGA	BG1_BG20C	cold	PT
BG1_BG20C_GACGTTAGTCGATTGT	BG1_BG20C	cold	PT
BG1_BG20C_GACGTTATCATTCACT	BG1_BG20C	cold	PT
BG1_BG20C_GACGTTATCTAGAGTC	BG1_BG20C	cold	MPH
BG1_BG20C_GACTAACAGAGGGATA	BG1_BG20C	cold	MPH
BG1_BG20C_GACTAACAGTGTCCCG	BG1_BG20C	cold	Endo
BG1_BG20C_GACTAACCAGCTGGCT	BG1_BG20C	cold	PT
BG1_BG20C_GACTACAAGACGACGT	BG1_BG20C	cold	PT
BG1_BG20C_GACTACAAGATGTCGG	BG1_BG20C	cold	PT
BG1_BG20C_GACTACAAGTGAACAT	BG1_BG20C	cold	PT
BG1_BG20C_GACTACAAGTTATCGC	BG1_BG20C	cold	MC
BG1_BG20C_GACTACACATGACGGA	BG1_BG20C	cold	aLOH
BG1_BG20C_GACTACAGTGTTGAGG	BG1_BG20C	cold	PT
BG1_BG20C_GACTACAGTTAGATGA	BG1_BG20C	cold	PT
BG1_BG20C_GACTACATCAGTTCGA	BG1_BG20C	cold	Endo
BG1_BG20C_GACTGCGAGTGGTAAT	BG1_BG20C	cold	MC
BG1_BG20C_GACTGCGAGTGGTCCC	BG1_BG20C	cold	PT
BG1_BG20C_GACTGCGCATCGGACC	BG1_BG20C	cold	PT
BG1_BG20C_GACTGCGGTGATGTCT	BG1_BG20C	cold	aLOH
BG1_BG20C_GACTGCGGTTCACCTC	BG1_BG20C	cold	PT
BG1_BG20C_GACTGCGGTTCGCGAC	BG1_BG20C	cold	CD_PC
BG1_BG20C_GACTGCGTCTTAACCT	BG1_BG20C	cold	Endo
BG1_BG20C_GAGCAGAGTACAGTGG	BG1_BG20C	cold	PT
BG1_BG20C_GAGCAGATCGCCCTTA	BG1_BG20C	cold	PT
BG1_BG20C_GAGCAGATCGGGAGTA	BG1_BG20C	cold	B
BG1_BG20C_GAGGTGAAGACTAGAT	BG1_BG20C	cold	PT
BG1_BG20C_GAGGTGAAGAGGTTAT	BG1_BG20C	cold	DCT
BG1_BG20C_GAGGTGACACCTCGTT	BG1_BG20C	cold	PT
BG1_BG20C_GAGGTGAGTTATCACG	BG1_BG20C	cold	Podo
BG1_BG20C_GAGGTGATCTTGTCAT	BG1_BG20C	cold	PT
BG1_BG20C_GAGTCCGGTCATCCCT	BG1_BG20C	cold	PT
BG1_BG20C_GAGTCCGGTTTGGGCC	BG1_BG20C	cold	PT
BG1_BG20C_GAGTCCGTCAGCATGT	BG1_BG20C	cold	PT
BG1_BG20C_GAGTCCGTCCCACTTG	BG1_BG20C	cold	CNT
BG1_BG20C_GAGTCCGTCTAACCGA	BG1_BG20C	cold	PT
BG1_BG20C_GAGTCCGTCTCAAACG	BG1_BG20C	cold	PT
BG1_BG20C_GATCAGTAGAGTGAGA	BG1_BG20C	cold	PT
BG1_BG20C_GATCAGTCAACTTGAC	BG1_BG20C	cold	MC
BG1_BG20C_GATCAGTCAATCGGTT	BG1_BG20C	cold	PT
BG1_BG20C_GATCAGTCAGCGTCCA	BG1_BG20C	cold	PT
BG1_BG20C_GATCAGTGTGTGCCTG	BG1_BG20C	cold	PT
BG1_BG20C_GATCAGTTCAATACCG	BG1_BG20C	cold	DCT
BG1_BG20C_GATCAGTTCCAGTAGT	BG1_BG20C	cold	PT
BG1_BG20C_GATCAGTTCTGATTCT	BG1_BG20C	cold	PT
BG1_BG20C_GATCGATGTGATGCCC	BG1_BG20C	cold	PT
BG1_BG20C_GATCGATGTTCGTCTC	BG1_BG20C	cold	PT
BG1_BG20C_GATCGCGAGAGGGATA	BG1_BG20C	cold	CNT
BG1_BG20C_GATCGCGGTAAGTGTA	BG1_BG20C	cold	PT
BG1_BG20C_GATCGTACAAGTTGTC	BG1_BG20C	cold	PT
BG1_BG20C_GATCGTACACCAACCG	BG1_BG20C	cold	PT
BG1_BG20C_GATCGTACACGGTGTC	BG1_BG20C	cold	DCT
BG1_BG20C_GATCGTACAGCTCCGA	BG1_BG20C	cold	B
BG1_BG20C_GATCGTACATCTATGG	BG1_BG20C	cold	PT
BG1_BG20C_GATCGTACATGGTTGT	BG1_BG20C	cold	CD_IC
BG1_BG20C_GATCGTATCGAACGGA	BG1_BG20C	cold	PT
BG1_BG20C_GATCGTATCTCTAGGA	BG1_BG20C	cold	PT
BG1_BG20C_GATCTAGCACTCAGGC	BG1_BG20C	cold	B
BG1_BG20C_GATCTAGCAGACGCAA	BG1_BG20C	cold	PT
BG1_BG20C_GATCTAGCAGTGGGAT	BG1_BG20C	cold	PT
BG1_BG20C_GATCTAGGTATTCTCT	BG1_BG20C	cold	B
BG1_BG20C_GATCTAGTCTCCCTGA	BG1_BG20C	cold	PT
BG1_BG20C_GATGAAACAACTGCGC	BG1_BG20C	cold	PT
BG1_BG20C_GATGAAACAAGTTGTC	BG1_BG20C	cold	PT
BG1_BG20C_GATGAAACATCGACGC	BG1_BG20C	cold	aLOH
BG1_BG20C_GATGAAAGTAATCGTC	BG1_BG20C	cold	NK
BG1_BG20C_GATGAAAGTTTCCACC	BG1_BG20C	cold	PT
BG1_BG20C_GATGAGGAGAGGGCTT	BG1_BG20C	cold	CD_IC
BG1_BG20C_GATGAGGCATAGTAAG	BG1_BG20C	cold	PT
BG1_BG20C_GATGAGGGTCTTCGTC	BG1_BG20C	cold	PT
BG1_BG20C_GATGAGGTCACCTCGT	BG1_BG20C	cold	MPH
BG1_BG20C_GATGAGGTCAGGATCT	BG1_BG20C	cold	PT
BG1_BG20C_GATGAGGTCGCTTGTC	BG1_BG20C	cold	Podo
BG1_BG20C_GATGAGGTCTCCCTGA	BG1_BG20C	cold	PT
BG1_BG20C_GATGCTAAGGTGCACA	BG1_BG20C	cold	PT
BG1_BG20C_GATGCTACAGGGATTG	BG1_BG20C	cold	PT
BG1_BG20C_GATGCTACATGCTGGC	BG1_BG20C	cold	PT
BG1_BG20C_GATGCTAGTTCCGTCT	BG1_BG20C	cold	CNT
BG1_BG20C_GATGCTATCTCGAGTA	BG1_BG20C	cold	PT
BG1_BG20C_GATTCAGCAAGGACAC	BG1_BG20C	cold	PT
BG1_BG20C_GATTCAGGTACATCCA	BG1_BG20C	cold	PT
BG1_BG20C_GATTCAGGTAGAGTGC	BG1_BG20C	cold	PT
BG1_BG20C_GATTCAGGTGTGCCTG	BG1_BG20C	cold	PT
BG1_BG20C_GATTCAGTCCTAGAAC	BG1_BG20C	cold	PT
BG1_BG20C_GATTCAGTCGCTTGTC	BG1_BG20C	cold	B
BG1_BG20C_GATTCAGTCGGAGGTA	BG1_BG20C	cold	PT
BG1_BG20C_GATTCAGTCTTCAACT	BG1_BG20C	cold	PT
BG1_BG20C_GCAAACTAGACTCGGA	BG1_BG20C	cold	PT
BG1_BG20C_GCAAACTAGGAGTTGC	BG1_BG20C	cold	PT
BG1_BG20C_GCAAACTGTATAGTAG	BG1_BG20C	cold	PT
BG1_BG20C_GCAAACTGTCGCCATG	BG1_BG20C	cold	PT
BG1_BG20C_GCAAACTTCCCTTGTG	BG1_BG20C	cold	PT
BG1_BG20C_GCAAACTTCGCTGATA	BG1_BG20C	cold	PT
BG1_BG20C_GCAATCACACCACCAG	BG1_BG20C	cold	PT
BG1_BG20C_GCAATCACAGACTCGC	BG1_BG20C	cold	PT
BG1_BG20C_GCAATCACATAGAAAC	BG1_BG20C	cold	MPH
BG1_BG20C_GCAATCAGTGATGCCC	BG1_BG20C	cold	PT
BG1_BG20C_GCAATCATCCCAAGTA	BG1_BG20C	cold	PT
BG1_BG20C_GCACATACACGGATAG	BG1_BG20C	cold	PT
BG1_BG20C_GCACATACACTGCCAG	BG1_BG20C	cold	PT
BG1_BG20C_GCACATATCGACGGAA	BG1_BG20C	cold	B
BG1_BG20C_GCACTCTAGGGATCTG	BG1_BG20C	cold	PT
BG1_BG20C_GCACTCTAGTAATCCC	BG1_BG20C	cold	PT
BG1_BG20C_GCACTCTCAAGACGTG	BG1_BG20C	cold	PT
BG1_BG20C_GCACTCTGTTATCACG	BG1_BG20C	cold	PT
BG1_BG20C_GCACTCTTCTGGTATG	BG1_BG20C	cold	PT
BG1_BG20C_GCAGCCAAGTGCCATT	BG1_BG20C	cold	PT
BG1_BG20C_GCAGTTACAACACCCG	BG1_BG20C	cold	PT
BG1_BG20C_GCAGTTACAAGAGGCT	BG1_BG20C	cold	PT
BG1_BG20C_GCAGTTACAATAGCGG	BG1_BG20C	cold	PT
BG1_BG20C_GCAGTTACAATGAATG	BG1_BG20C	cold	PT
BG1_BG20C_GCAGTTACAATGGAAT	BG1_BG20C	cold	MPH
BG1_BG20C_GCATACAAGACTAGGC	BG1_BG20C	cold	aLOH
BG1_BG20C_GCATACAAGCGTTTAC	BG1_BG20C	cold	PT
BG1_BG20C_GCATACAAGTATCTCG	BG1_BG20C	cold	PT
BG1_BG20C_GCATACACACTAAGTC	BG1_BG20C	cold	PT
BG1_BG20C_GCATACAGTATTAGCC	BG1_BG20C	cold	PT
BG1_BG20C_GCATACAGTTCGGGCT	BG1_BG20C	cold	PT
BG1_BG20C_GCATACAGTTGCCTCT	BG1_BG20C	cold	PT
BG1_BG20C_GCATACATCTGTCCGT	BG1_BG20C	cold	PT
BG1_BG20C_GCATGATAGACCACGA	BG1_BG20C	cold	PT
BG1_BG20C_GCATGATAGGTGATAT	BG1_BG20C	cold	PT
BG1_BG20C_GCATGATAGTGGTCCC	BG1_BG20C	cold	PT
BG1_BG20C_GCATGATCATTCACTT	BG1_BG20C	cold	PT
BG1_BG20C_GCATGATTCGCGGATC	BG1_BG20C	cold	MPH
BG1_BG20C_GCATGCGCAGCTGTTA	BG1_BG20C	cold	PT
BG1_BG20C_GCATGCGGTTATCCGA	BG1_BG20C	cold	PT
BG1_BG20C_GCATGCGGTTGGTGGA	BG1_BG20C	cold	B
BG1_BG20C_GCATGCGTCCGCGCAA	BG1_BG20C	cold	PT
BG1_BG20C_GCATGCGTCTTCGGTC	BG1_BG20C	cold	PT
BG1_BG20C_GCATGTAAGACTTGAA	BG1_BG20C	cold	aLOH
BG1_BG20C_GCATGTAGTCTAGGTT	BG1_BG20C	cold	Endo
BG1_BG20C_GCCAAATAGACAGAGA	BG1_BG20C	cold	MPH
BG1_BG20C_GCCAAATCAATAGAGT	BG1_BG20C	cold	T
BG1_BG20C_GCCAAATGTACCGGCT	BG1_BG20C	cold	PT
BG1_BG20C_GCCAAATGTGAGGGTT	BG1_BG20C	cold	PT
BG1_BG20C_GCCAAATTCTGCTTGC	BG1_BG20C	cold	T
BG1_BG20C_GCCAAATTCTTTCCTC	BG1_BG20C	cold	PT
BG1_BG20C_GCCTCTAAGAGTACAT	BG1_BG20C	cold	PT
BG1_BG20C_GCCTCTACAGAAGCAC	BG1_BG20C	cold	Endo
BG1_BG20C_GCGACCACATTGAGCT	BG1_BG20C	cold	PT
BG1_BG20C_GCGAGAACAAGCTGTT	BG1_BG20C	cold	T
BG1_BG20C_GCGAGAAGTCGAATCT	BG1_BG20C	cold	Fib
BG1_BG20C_GCGAGAATCACGCGGT	BG1_BG20C	cold	NK
BG1_BG20C_GCGAGAATCGAATGCT	BG1_BG20C	cold	PT
BG1_BG20C_GCGAGAATCGCATGGC	BG1_BG20C	cold	Podo
BG1_BG20C_GCGAGAATCGGAATCT	BG1_BG20C	cold	PT
BG1_BG20C_GCGCAACAGACTTTCG	BG1_BG20C	cold	PT
BG1_BG20C_GCGCAACAGCACACAG	BG1_BG20C	cold	PT
BG1_BG20C_GCGCAACAGTACGCGA	BG1_BG20C	cold	PT
BG1_BG20C_GCGCAACCAGTGGAGT	BG1_BG20C	cold	PT
BG1_BG20C_GCGCAACCATAACCTG	BG1_BG20C	cold	PT
BG1_BG20C_GCGCAACTCCTCGCAT	BG1_BG20C	cold	PT
BG1_BG20C_GCGCAACTCTCTGAGA	BG1_BG20C	cold	PT
BG1_BG20C_GCGCAACTCTGGCGAC	BG1_BG20C	cold	NK
BG1_BG20C_GCGCAGTAGACGCAAC	BG1_BG20C	cold	PT
BG1_BG20C_GCGCAGTAGACTAGGC	BG1_BG20C	cold	CD_PC
BG1_BG20C_GCGCAGTAGAGGGCTT	BG1_BG20C	cold	MC
BG1_BG20C_GCGCAGTAGCCTATGT	BG1_BG20C	cold	PT
BG1_BG20C_GCGCAGTAGGCTCAGA	BG1_BG20C	cold	PT
BG1_BG20C_GCGCAGTCAGCTGGCT	BG1_BG20C	cold	PT
BG1_BG20C_GCGCAGTGTTCGGGCT	BG1_BG20C	cold	PT
BG1_BG20C_GCGCAGTTCAGCCTAA	BG1_BG20C	cold	MPH
BG1_BG20C_GCGCAGTTCCTTTCGG	BG1_BG20C	cold	PT
BG1_BG20C_GCGCCAAAGATAGTCA	BG1_BG20C	cold	PT
BG1_BG20C_GCGCCAAAGGTACTCT	BG1_BG20C	cold	PT
BG1_BG20C_GCGCCAAAGTCCATAC	BG1_BG20C	cold	CD_IC
BG1_BG20C_GCGCCAAAGTGGAGTC	BG1_BG20C	cold	Endo
BG1_BG20C_GCGCCAACACAGTCGC	BG1_BG20C	cold	MPH
BG1_BG20C_GCGCCAAGTGTCCTCT	BG1_BG20C	cold	PT
BG1_BG20C_GCGCGATCAAATCCGT	BG1_BG20C	cold	CNT
BG1_BG20C_GCGCGATCAAGTCATC	BG1_BG20C	cold	PT
BG1_BG20C_GCGCGATCACGAAACG	BG1_BG20C	cold	PT
BG1_BG20C_GCGCGATGTGTATGGG	BG1_BG20C	cold	PT
BG1_BG20C_GCGCGATTCCGTTGCT	BG1_BG20C	cold	MPH
BG1_BG20C_GCGCGATTCGAGAACG	BG1_BG20C	cold	PT
BG1_BG20C_GCGCGATTCTTGGGTA	BG1_BG20C	cold	CD_IC
BG1_BG20C_GCGGGTTCACAACGTT	BG1_BG20C	cold	T
BG1_BG20C_GCGGGTTTCCAAAGTC	BG1_BG20C	cold	PT
BG1_BG20C_GCTCCTACATCATCCC	BG1_BG20C	cold	Endo
BG1_BG20C_GCTCCTATCTCTAGGA	BG1_BG20C	cold	PT
BG1_BG20C_GCTCCTATCTGGTATG	BG1_BG20C	cold	PT
BG1_BG20C_GCTCTGTGTAAGAGGA	BG1_BG20C	cold	PT
BG1_BG20C_GCTCTGTGTCTAGTGT	BG1_BG20C	cold	MPH
BG1_BG20C_GCTGCAGCAGTACACT	BG1_BG20C	cold	PT
BG1_BG20C_GCTGCAGGTCCTAGCG	BG1_BG20C	cold	PT
BG1_BG20C_GCTGCAGGTGCTGTAT	BG1_BG20C	cold	PT
BG1_BG20C_GCTGCAGGTTCAGACT	BG1_BG20C	cold	PT
BG1_BG20C_GCTGCAGTCTACTATC	BG1_BG20C	cold	PT
BG1_BG20C_GCTGCGAAGCCGGTAA	BG1_BG20C	cold	PT
BG1_BG20C_GCTGCGACAAGAAAGG	BG1_BG20C	cold	PT
BG1_BG20C_GCTGCGACAGTTTACG	BG1_BG20C	cold	PT
BG1_BG20C_GCTGCTTGTGCCTGTG	BG1_BG20C	cold	PT
BG1_BG20C_GCTGCTTGTTGCGTTA	BG1_BG20C	cold	PT
BG1_BG20C_GCTGCTTTCAAAGACA	BG1_BG20C	cold	PT
BG1_BG20C_GCTGCTTTCCATGAAC	BG1_BG20C	cold	B
BG1_BG20C_GCTGCTTTCTTGCATT	BG1_BG20C	cold	Endo
BG1_BG20C_GCTGGGTAGCAGACTG	BG1_BG20C	cold	PT
BG1_BG20C_GCTGGGTGTGATGATA	BG1_BG20C	cold	PT
BG1_BG20C_GCTGGGTGTTCCCGAG	BG1_BG20C	cold	NK
BG1_BG20C_GCTGGGTGTTCCTCCA	BG1_BG20C	cold	PT
BG1_BG20C_GCTTCCACAATAGAGT	BG1_BG20C	cold	PT
BG1_BG20C_GCTTCCAGTACTCGCG	BG1_BG20C	cold	Podo
BG1_BG20C_GCTTCCATCAATAAGG	BG1_BG20C	cold	PT
BG1_BG20C_GCTTGAATCACAGTAC	BG1_BG20C	cold	PT
BG1_BG20C_GCTTGAATCAGCGACC	BG1_BG20C	cold	PT
BG1_BG20C_GCTTGAATCGCATGAT	BG1_BG20C	cold	PT
BG1_BG20C_GGAAAGCGTATCTGCA	BG1_BG20C	cold	DCT
BG1_BG20C_GGAAAGCGTTCGGCAC	BG1_BG20C	cold	PT
BG1_BG20C_GGAAAGCGTTCTCATT	BG1_BG20C	cold	PT
BG1_BG20C_GGAAAGCTCAAAGTAG	BG1_BG20C	cold	PT
BG1_BG20C_GGAACTTAGCCAACAG	BG1_BG20C	cold	PT
BG1_BG20C_GGAACTTAGTTACCCA	BG1_BG20C	cold	PT
BG1_BG20C_GGAACTTCAAGGTTCT	BG1_BG20C	cold	PT
BG1_BG20C_GGAACTTCAAGTTAAG	BG1_BG20C	cold	PT
BG1_BG20C_GGAACTTCATACCATG	BG1_BG20C	cold	PT
BG1_BG20C_GGAACTTGTTCCAACA	BG1_BG20C	cold	Endo
BG1_BG20C_GGAACTTGTTCCTCCA	BG1_BG20C	cold	PT
BG1_BG20C_GGAACTTGTTGTGGAG	BG1_BG20C	cold	DCT
BG1_BG20C_GGAATAACAGCGTCCA	BG1_BG20C	cold	CD_IC
BG1_BG20C_GGAATAACATACAGCT	BG1_BG20C	cold	PT
BG1_BG20C_GGAATAACATCGATTG	BG1_BG20C	cold	PT
BG1_BG20C_GGAATAAGTGTATGGG	BG1_BG20C	cold	PT
BG1_BG20C_GGAATAATCACGCGGT	BG1_BG20C	cold	PT
BG1_BG20C_GGAATAATCATTGCCC	BG1_BG20C	cold	PT
BG1_BG20C_GGACAAGAGTGTTGAA	BG1_BG20C	cold	CD_IC
BG1_BG20C_GGACAGAAGACAAAGG	BG1_BG20C	cold	CD_IC
BG1_BG20C_GGACAGAGTCGACTAT	BG1_BG20C	cold	MPH
BG1_BG20C_GGACAGATCTGTCAAG	BG1_BG20C	cold	T
BG1_BG20C_GGACATTAGCCAGGAT	BG1_BG20C	cold	PT
BG1_BG20C_GGACATTCAAGTCTAC	BG1_BG20C	cold	PT
BG1_BG20C_GGACATTTCATATCGG	BG1_BG20C	cold	CD_IC
BG1_BG20C_GGACATTTCGTATCAG	BG1_BG20C	cold	aLOH
BG1_BG20C_GGACATTTCTCGATGA	BG1_BG20C	cold	T
BG1_BG20C_GGACGTCAGAGTACAT	BG1_BG20C	cold	PT
BG1_BG20C_GGACGTCAGCGTGTCC	BG1_BG20C	cold	Unknown
BG1_BG20C_GGACGTCTCAGTGTTG	BG1_BG20C	cold	PT
BG1_BG20C_GGACGTCTCCACGTGG	BG1_BG20C	cold	PT
BG1_BG20C_GGACGTCTCGCTAGCG	BG1_BG20C	cold	PT
BG1_BG20C_GGAGCAAAGCTAAGAT	BG1_BG20C	cold	CD_PC
BG1_BG20C_GGAGCAACAGCGATCC	BG1_BG20C	cold	PT
BG1_BG20C_GGAGCAACAGCTATTG	BG1_BG20C	cold	PT
BG1_BG20C_GGAGCAACATCATCCC	BG1_BG20C	cold	MPH
BG1_BG20C_GGAGCAATCATCGCTC	BG1_BG20C	cold	PT
BG1_BG20C_GGAGCAATCGGCCGAT	BG1_BG20C	cold	PT
BG1_BG20C_GGATGTTAGATCCCAT	BG1_BG20C	cold	MPH
BG1_BG20C_GGATGTTCAGTCGATT	BG1_BG20C	cold	PT
BG1_BG20C_GGATGTTCATTGTGCA	BG1_BG20C	cold	PT
BG1_BG20C_GGATGTTGTAACGTTC	BG1_BG20C	cold	aLOH
BG1_BG20C_GGATGTTGTGCAACTT	BG1_BG20C	cold	CD_IC
BG1_BG20C_GGATTACAGTGTACTC	BG1_BG20C	cold	PT
BG1_BG20C_GGATTACGTCCAACTA	BG1_BG20C	cold	PT
BG1_BG20C_GGATTACGTCGATTGT	BG1_BG20C	cold	MC
BG1_BG20C_GGATTACTCCCTTGCA	BG1_BG20C	cold	PT
BG1_BG20C_GGCAATTAGAAAGTGG	BG1_BG20C	cold	CNT
BG1_BG20C_GGCAATTCACAGGTTT	BG1_BG20C	cold	PT
BG1_BG20C_GGCAATTGTAGAGGAA	BG1_BG20C	cold	PT
BG1_BG20C_GGCAATTGTCGAAAGC	BG1_BG20C	cold	PT
BG1_BG20C_GGCAATTGTCTTCGTC	BG1_BG20C	cold	PT
BG1_BG20C_GGCAATTTCGAGCCCA	BG1_BG20C	cold	PT
BG1_BG20C_GGCCGATGTCGGATCC	BG1_BG20C	cold	PT
BG1_BG20C_GGCCGATGTTCATGGT	BG1_BG20C	cold	PT
BG1_BG20C_GGCCGATGTTTGCATG	BG1_BG20C	cold	PT
BG1_BG20C_GGCGACTCAATTCCTT	BG1_BG20C	cold	PT
BG1_BG20C_GGCGACTCATCGATGT	BG1_BG20C	cold	PT
BG1_BG20C_GGCGACTGTACCTACA	BG1_BG20C	cold	PT
BG1_BG20C_GGCGACTGTCTCGTTC	BG1_BG20C	cold	NK
BG1_BG20C_GGCGTGTCACGGTGTC	BG1_BG20C	cold	PT
BG1_BG20C_GGCGTGTGTAGCGTGA	BG1_BG20C	cold	PT
BG1_BG20C_GGCGTGTGTCTTCAAG	BG1_BG20C	cold	PT
BG1_BG20C_GGCGTGTGTGACCAAG	BG1_BG20C	cold	PT
BG1_BG20C_GGCGTGTTCCAAGTAC	BG1_BG20C	cold	PT
BG1_BG20C_GGCGTGTTCTACTATC	BG1_BG20C	cold	PT
BG1_BG20C_GGCTCGACAACACGCC	BG1_BG20C	cold	PT
BG1_BG20C_GGCTCGACAGTAAGAT	BG1_BG20C	cold	Fib
BG1_BG20C_GGCTCGACAGTCCTTC	BG1_BG20C	cold	Fib
BG1_BG20C_GGCTCGAGTAAGGATT	BG1_BG20C	cold	Endo
BG1_BG20C_GGCTCGATCAACGGGA	BG1_BG20C	cold	PT
BG1_BG20C_GGCTCGATCTGTGCAA	BG1_BG20C	cold	MPH
BG1_BG20C_GGCTGGTCAAGCCGCT	BG1_BG20C	cold	DCT
BG1_BG20C_GGCTGGTCATACAGCT	BG1_BG20C	cold	PT
BG1_BG20C_GGCTGGTCATGGAATA	BG1_BG20C	cold	PT
BG1_BG20C_GGCTGGTTCAGTCAGT	BG1_BG20C	cold	PT
BG1_BG20C_GGCTGGTTCTATCCTA	BG1_BG20C	cold	PT
BG1_BG20C_GGGAATGAGCCCTAAT	BG1_BG20C	cold	PT
BG1_BG20C_GGGAATGCAAACTGCT	BG1_BG20C	cold	PT
BG1_BG20C_GGGAATGCAGGGTATG	BG1_BG20C	cold	PT
BG1_BG20C_GGGAATGGTACGCTGC	BG1_BG20C	cold	PT
BG1_BG20C_GGGAATGGTATGGTTC	BG1_BG20C	cold	PT
BG1_BG20C_GGGAATGTCATTCACT	BG1_BG20C	cold	PT
BG1_BG20C_GGGAATGTCCCTTGTG	BG1_BG20C	cold	PT
BG1_BG20C_GGGACCTAGAAAGTGG	BG1_BG20C	cold	PT
BG1_BG20C_GGGACCTAGTACGTTC	BG1_BG20C	cold	Podo
BG1_BG20C_GGGACCTGTCAGTGGA	BG1_BG20C	cold	CNT
BG1_BG20C_GGGACCTGTCGCCATG	BG1_BG20C	cold	PT
BG1_BG20C_GGGACCTGTTAGAACA	BG1_BG20C	cold	aLOH
BG1_BG20C_GGGACCTTCGTTGACA	BG1_BG20C	cold	PT
BG1_BG20C_GGGAGATAGAAGGCCT	BG1_BG20C	cold	PT
BG1_BG20C_GGGAGATCAGACAGGT	BG1_BG20C	cold	B
BG1_BG20C_GGGAGATTCACGCATA	BG1_BG20C	cold	CD_IC
BG1_BG20C_GGGAGATTCTGCCAGG	BG1_BG20C	cold	PT
BG1_BG20C_GGGATGAAGAAGATTC	BG1_BG20C	cold	PT
BG1_BG20C_GGGATGACACTTAAGC	BG1_BG20C	cold	PT
BG1_BG20C_GGGATGACAGGACGTA	BG1_BG20C	cold	B
BG1_BG20C_GGGATGAGTCTAAAGA	BG1_BG20C	cold	Endo
BG1_BG20C_GGGATGAGTTCGAATC	BG1_BG20C	cold	MPH
BG1_BG20C_GGGCACTGTCACAAGG	BG1_BG20C	cold	CNT
BG1_BG20C_GGGCACTGTTTAGCTG	BG1_BG20C	cold	Podo
BG1_BG20C_GGGCACTTCCAGTAGT	BG1_BG20C	cold	DCT
BG1_BG20C_GGGCACTTCTACCAGA	BG1_BG20C	cold	Unknown
BG1_BG20C_GGGCATCCAGGAATCG	BG1_BG20C	cold	Fib
BG1_BG20C_GGGCATCGTCTGATTG	BG1_BG20C	cold	Endo
BG1_BG20C_GGGTCTGGTAAGCACG	BG1_BG20C	cold	CD_IC
BG1_BG20C_GGGTCTGTCCTGCTTG	BG1_BG20C	cold	PT
BG1_BG20C_GGGTTGCCAAATACAG	BG1_BG20C	cold	CD_IC
BG1_BG20C_GGGTTGCCATTCCTGC	BG1_BG20C	cold	PT
BG1_BG20C_GGGTTGCGTAGCGCTC	BG1_BG20C	cold	PT
BG1_BG20C_GGGTTGCGTCTGGAGA	BG1_BG20C	cold	PT
BG1_BG20C_GGGTTGCTCAACCAAC	BG1_BG20C	cold	PT
BG1_BG20C_GGGTTGCTCCCTTGCA	BG1_BG20C	cold	PT
BG1_BG20C_GGTATTGAGGATATAC	BG1_BG20C	cold	CD_PC
BG1_BG20C_GGTATTGCAGCTATTG	BG1_BG20C	cold	PT
BG1_BG20C_GGTATTGCAGGATCGA	BG1_BG20C	cold	PT
BG1_BG20C_GGTGAAGAGCACCGCT	BG1_BG20C	cold	PT
BG1_BG20C_GGTGAAGAGGTAGCTG	BG1_BG20C	cold	MPH
BG1_BG20C_GGTGAAGAGGTGATTA	BG1_BG20C	cold	PT
BG1_BG20C_GGTGAAGCAAGAAAGG	BG1_BG20C	cold	PT
BG1_BG20C_GGTGAAGCACATTTCT	BG1_BG20C	cold	PT
BG1_BG20C_GGTGAAGCAGGATCGA	BG1_BG20C	cold	PT
BG1_BG20C_GGTGAAGGTTCTGGTA	BG1_BG20C	cold	PT
BG1_BG20C_GGTGAAGTCAACACAC	BG1_BG20C	cold	MPH
BG1_BG20C_GGTGAAGTCAATACCG	BG1_BG20C	cold	DCT
BG1_BG20C_GGTGCGTGTATCACCA	BG1_BG20C	cold	Podo
BG1_BG20C_GGTGTTACAATGACCT	BG1_BG20C	cold	DCT
BG1_BG20C_GGTGTTAGTCGCGAAA	BG1_BG20C	cold	CD_PC
BG1_BG20C_GGTGTTAGTGTAATGA	BG1_BG20C	cold	B
BG1_BG20C_GGTGTTATCCTGCCAT	BG1_BG20C	cold	PT
BG1_BG20C_GTAACGTAGATATGCA	BG1_BG20C	cold	PT
BG1_BG20C_GTAACGTCATCAGTAC	BG1_BG20C	cold	Unknown
BG1_BG20C_GTAACGTGTAGAGTGC	BG1_BG20C	cold	PT
BG1_BG20C_GTAACGTTCTAACCGA	BG1_BG20C	cold	PT
BG1_BG20C_GTAACTGAGCAGACTG	BG1_BG20C	cold	PT
BG1_BG20C_GTAACTGCACATGGGA	BG1_BG20C	cold	PT
BG1_BG20C_GTAACTGTCACAATGC	BG1_BG20C	cold	PT
BG1_BG20C_GTAACTGTCCAAAGTC	BG1_BG20C	cold	PT
BG1_BG20C_GTAACTGTCGAATCCA	BG1_BG20C	cold	CD_IC
BG1_BG20C_GTACGTAAGAAAGTGG	BG1_BG20C	cold	CD_IC
BG1_BG20C_GTACGTAAGACTGTAA	BG1_BG20C	cold	PT
BG1_BG20C_GTACGTAAGCTAACAA	BG1_BG20C	cold	Unknown
BG1_BG20C_GTACGTAGTAAGTGTA	BG1_BG20C	cold	CD_IC
BG1_BG20C_GTACGTAGTTGAGGTG	BG1_BG20C	cold	PT
BG1_BG20C_GTACTCCGTCATATGC	BG1_BG20C	cold	PT
BG1_BG20C_GTACTCCGTGGTCCGT	BG1_BG20C	cold	CD_IC
BG1_BG20C_GTACTTTAGAGCTTCT	BG1_BG20C	cold	T
BG1_BG20C_GTACTTTCAGCTATTG	BG1_BG20C	cold	CNT
BG1_BG20C_GTACTTTCAGTATAAG	BG1_BG20C	cold	PT
BG1_BG20C_GTACTTTTCAGTTGAC	BG1_BG20C	cold	PT
BG1_BG20C_GTACTTTTCCTGCCAT	BG1_BG20C	cold	CD_IC
BG1_BG20C_GTACTTTTCGGCCGAT	BG1_BG20C	cold	PT
BG1_BG20C_GTAGGCCCACCAGCAC	BG1_BG20C	cold	B
BG1_BG20C_GTAGGCCGTACTCAAC	BG1_BG20C	cold	PT
BG1_BG20C_GTAGGCCGTATGAAAC	BG1_BG20C	cold	PT
BG1_BG20C_GTAGTCACAAGTACCT	BG1_BG20C	cold	PT
BG1_BG20C_GTAGTCACAGACGCAA	BG1_BG20C	cold	PT
BG1_BG20C_GTAGTCAGTCGCTTTC	BG1_BG20C	cold	CD_PC
BG1_BG20C_GTAGTCAGTTTGGCGC	BG1_BG20C	cold	PT
BG1_BG20C_GTATCTTAGCGATCCC	BG1_BG20C	cold	PT
BG1_BG20C_GTATCTTAGGAATTAC	BG1_BG20C	cold	PT
BG1_BG20C_GTATCTTAGTCCAGGA	BG1_BG20C	cold	PT
BG1_BG20C_GTATCTTAGTGTACTC	BG1_BG20C	cold	PT
BG1_BG20C_GTATCTTGTAACGACG	BG1_BG20C	cold	PT
BG1_BG20C_GTATTCTAGCCCAATT	BG1_BG20C	cold	PT
BG1_BG20C_GTATTCTAGGAACTGC	BG1_BG20C	cold	PT
BG1_BG20C_GTATTCTAGGATGCGT	BG1_BG20C	cold	PT
BG1_BG20C_GTATTCTCACTGAAGG	BG1_BG20C	cold	aLOH
BG1_BG20C_GTATTCTTCCTAAGTG	BG1_BG20C	cold	PT
BG1_BG20C_GTATTCTTCTGCAAGT	BG1_BG20C	cold	PT
BG1_BG20C_GTCAAGTCAATAGCAA	BG1_BG20C	cold	PT
BG1_BG20C_GTCAAGTGTGAAGGCT	BG1_BG20C	cold	PT
BG1_BG20C_GTCAAGTTCACCATAG	BG1_BG20C	cold	PT
BG1_BG20C_GTCAAGTTCCGCTGTT	BG1_BG20C	cold	PT
BG1_BG20C_GTCACAAAGCGTTTAC	BG1_BG20C	cold	Unknown
BG1_BG20C_GTCACAAAGTGTACGG	BG1_BG20C	cold	Podo
BG1_BG20C_GTCACAACATCGACGC	BG1_BG20C	cold	PT
BG1_BG20C_GTCACAAGTCTCTCGT	BG1_BG20C	cold	Podo
BG1_BG20C_GTCACAATCAACGCTA	BG1_BG20C	cold	Podo
BG1_BG20C_GTCACAATCAGTCCCT	BG1_BG20C	cold	PT
BG1_BG20C_GTCACAATCTGTTGAG	BG1_BG20C	cold	PT
BG1_BG20C_GTCACAATCTTCATGT	BG1_BG20C	cold	PT
BG1_BG20C_GTCACGGCACAGACAG	BG1_BG20C	cold	PT
BG1_BG20C_GTCACGGCACTCAGGC	BG1_BG20C	cold	PT
BG1_BG20C_GTCACGGGTCGGGTCT	BG1_BG20C	cold	PT
BG1_BG20C_GTCACGGGTTCCCGAG	BG1_BG20C	cold	PT
BG1_BG20C_GTCACGGTCACGAAGG	BG1_BG20C	cold	PT
BG1_BG20C_GTCACGGTCCTAGGGC	BG1_BG20C	cold	PT
BG1_BG20C_GTCATTTAGTCACGCC	BG1_BG20C	cold	aLOH
BG1_BG20C_GTCATTTCACAGGAGT	BG1_BG20C	cold	PT
BG1_BG20C_GTCATTTTCAGCATGT	BG1_BG20C	cold	DCT
BG1_BG20C_GTCCTCACAAGTTGTC	BG1_BG20C	cold	DCT
BG1_BG20C_GTCCTCACACGACTCG	BG1_BG20C	cold	MPH
BG1_BG20C_GTCCTCATCAGAGCTT	BG1_BG20C	cold	PT
BG1_BG20C_GTCCTCATCCTGTAGA	BG1_BG20C	cold	Endo
BG1_BG20C_GTCGGGTCACGAAATA	BG1_BG20C	cold	PT
BG1_BG20C_GTCGGGTGTAAGTGGC	BG1_BG20C	cold	MPH
BG1_BG20C_GTCGGGTGTGATGTCT	BG1_BG20C	cold	Endo
BG1_BG20C_GTCGTAAAGATGCGAC	BG1_BG20C	cold	Endo
BG1_BG20C_GTCGTAAGTGCAGACA	BG1_BG20C	cold	PT
BG1_BG20C_GTCGTAAGTTCCACTC	BG1_BG20C	cold	PT
BG1_BG20C_GTCGTAATCCGAATGT	BG1_BG20C	cold	PT
BG1_BG20C_GTCGTAATCTTCATGT	BG1_BG20C	cold	CNT
BG1_BG20C_GTCTCGTAGAGCTATA	BG1_BG20C	cold	PT
BG1_BG20C_GTCTCGTAGTCTCGGC	BG1_BG20C	cold	PT
BG1_BG20C_GTCTCGTCATCGATTG	BG1_BG20C	cold	CD_IC
BG1_BG20C_GTCTCGTCATGTAGTC	BG1_BG20C	cold	PT
BG1_BG20C_GTCTCGTGTAACGACG	BG1_BG20C	cold	PT
BG1_BG20C_GTCTCGTTCAACGGGA	BG1_BG20C	cold	PT
BG1_BG20C_GTCTCGTTCACTATTC	BG1_BG20C	cold	PT
BG1_BG20C_GTCTCGTTCAGTGTTG	BG1_BG20C	cold	PT
BG1_BG20C_GTCTCGTTCCGTCATC	BG1_BG20C	cold	PT
BG1_BG20C_GTCTCGTTCGTAGGTT	BG1_BG20C	cold	PT
BG1_BG20C_GTCTCGTTCTCTAGGA	BG1_BG20C	cold	PT
BG1_BG20C_GTCTTCGAGCGTGAGT	BG1_BG20C	cold	PT
BG1_BG20C_GTGAAGGAGAGTGAGA	BG1_BG20C	cold	PT
BG1_BG20C_GTGAAGGAGCGTGAAC	BG1_BG20C	cold	PT
BG1_BG20C_GTGAAGGCACATCCAA	BG1_BG20C	cold	PT
BG1_BG20C_GTGAAGGGTAGTGAAT	BG1_BG20C	cold	CD_PC
BG1_BG20C_GTGAAGGGTCCCTACT	BG1_BG20C	cold	aLOH
BG1_BG20C_GTGAAGGTCGGAAACG	BG1_BG20C	cold	MPH
BG1_BG20C_GTGAAGGTCTGCCCTA	BG1_BG20C	cold	PT
BG1_BG20C_GTGCAGCAGACTGTAA	BG1_BG20C	cold	MPH
BG1_BG20C_GTGCAGCAGCCCAATT	BG1_BG20C	cold	Endo
BG1_BG20C_GTGCAGCCAGACGCTC	BG1_BG20C	cold	PT
BG1_BG20C_GTGCAGCGTTAAAGTG	BG1_BG20C	cold	PT
BG1_BG20C_GTGCATAAGTGTTGAA	BG1_BG20C	cold	CD_PC
BG1_BG20C_GTGCATACACAACGCC	BG1_BG20C	cold	DCT
BG1_BG20C_GTGCATACACTTACGA	BG1_BG20C	cold	PT
BG1_BG20C_GTGCATACAGATGGCA	BG1_BG20C	cold	Endo
BG1_BG20C_GTGCATACATTTGCTT	BG1_BG20C	cold	PT
BG1_BG20C_GTGCATAGTAACGCGA	BG1_BG20C	cold	PT
BG1_BG20C_GTGCATAGTAATCACC	BG1_BG20C	cold	PT
BG1_BG20C_GTGCATAGTCGGCACT	BG1_BG20C	cold	CNT
BG1_BG20C_GTGCATAGTCTAAAGA	BG1_BG20C	cold	PT
BG1_BG20C_GTGCGGTCAAGACACG	BG1_BG20C	cold	CNT
BG1_BG20C_GTGCGGTCACAGGAGT	BG1_BG20C	cold	PT
BG1_BG20C_GTGCGGTCATATACCG	BG1_BG20C	cold	PT
BG1_BG20C_GTGCGGTCATCGATTG	BG1_BG20C	cold	PT
BG1_BG20C_GTGCGGTTCCAGGGCT	BG1_BG20C	cold	MC
BG1_BG20C_GTGCGGTTCCGTAGTA	BG1_BG20C	cold	PT
BG1_BG20C_GTGCTTCCAAGAGGCT	BG1_BG20C	cold	PT
BG1_BG20C_GTGCTTCCACAGGAGT	BG1_BG20C	cold	PT
BG1_BG20C_GTGCTTCGTCTAGCCG	BG1_BG20C	cold	PT
BG1_BG20C_GTGCTTCGTTAGTGGG	BG1_BG20C	cold	PT
BG1_BG20C_GTGGGTCAGAGGTTGC	BG1_BG20C	cold	PT
BG1_BG20C_GTGGGTCTCTGGTTCC	BG1_BG20C	cold	PT
BG1_BG20C_GTGTGCGCAGGATCGA	BG1_BG20C	cold	PT
BG1_BG20C_GTGTGCGGTACAGTGG	BG1_BG20C	cold	MPH
BG1_BG20C_GTGTGCGGTCTAGCGC	BG1_BG20C	cold	PT
BG1_BG20C_GTGTGCGGTGACTACT	BG1_BG20C	cold	PT
BG1_BG20C_GTGTGCGTCTCGTTTA	BG1_BG20C	cold	PT
BG1_BG20C_GTGTTAGAGAGGTAGA	BG1_BG20C	cold	PT
BG1_BG20C_GTGTTAGCACCGCTAG	BG1_BG20C	cold	CD_IC
BG1_BG20C_GTGTTAGCAGTATAAG	BG1_BG20C	cold	PT
BG1_BG20C_GTGTTAGCAGTCGATT	BG1_BG20C	cold	PT
BG1_BG20C_GTGTTAGGTATGCTTG	BG1_BG20C	cold	PT
BG1_BG20C_GTGTTAGTCACCAGGC	BG1_BG20C	cold	PT
BG1_BG20C_GTGTTAGTCTGTCTAT	BG1_BG20C	cold	PT
BG1_BG20C_GTTAAGCCAGGTCGTC	BG1_BG20C	cold	PT
BG1_BG20C_GTTAAGCGTCAGATAA	BG1_BG20C	cold	T
BG1_BG20C_GTTACAGAGTCATCCA	BG1_BG20C	cold	PT
BG1_BG20C_GTTACAGCAACCGCCA	BG1_BG20C	cold	CD_IC
BG1_BG20C_GTTACAGCATCGGACC	BG1_BG20C	cold	PT
BG1_BG20C_GTTACAGGTGCCTTGG	BG1_BG20C	cold	DCT
BG1_BG20C_GTTACAGGTTCCTCCA	BG1_BG20C	cold	MC
BG1_BG20C_GTTACAGGTTGCGTTA	BG1_BG20C	cold	MC
BG1_BG20C_GTTACAGTCGATCCCT	BG1_BG20C	cold	PT
BG1_BG20C_GTTACAGTCTCTTATG	BG1_BG20C	cold	PT
BG1_BG20C_GTTCATTAGACAAAGG	BG1_BG20C	cold	PT
BG1_BG20C_GTTCATTAGATAGCAT	BG1_BG20C	cold	PT
BG1_BG20C_GTTCATTAGGTAAACT	BG1_BG20C	cold	PT
BG1_BG20C_GTTCATTAGTGAAGTT	BG1_BG20C	cold	aLOH
BG1_BG20C_GTTCATTGTCTCCCTA	BG1_BG20C	cold	MPH
BG1_BG20C_GTTCATTGTCTCGTTC	BG1_BG20C	cold	PT
BG1_BG20C_GTTCATTTCCAGAGGA	BG1_BG20C	cold	PT
BG1_BG20C_GTTCATTTCGGTCCGA	BG1_BG20C	cold	PT
BG1_BG20C_GTTCATTTCTCCAGGG	BG1_BG20C	cold	PT
BG1_BG20C_GTTCGGGCACGGCCAT	BG1_BG20C	cold	PT
BG1_BG20C_GTTCGGGCATTGTGCA	BG1_BG20C	cold	PT
BG1_BG20C_GTTCGGGGTCTCATCC	BG1_BG20C	cold	PT
BG1_BG20C_GTTCGGGGTCTGCCAG	BG1_BG20C	cold	PT
BG1_BG20C_GTTCTCGAGTCACGCC	BG1_BG20C	cold	PT
BG1_BG20C_GTTCTCGCATCCAACA	BG1_BG20C	cold	PT
BG1_BG20C_GTTCTCGGTATTCGTG	BG1_BG20C	cold	PT
BG1_BG20C_GTTCTCGTCGTATCAG	BG1_BG20C	cold	Endo
BG1_BG20C_GTTTCTACACATTAGC	BG1_BG20C	cold	Endo
BG1_BG20C_GTTTCTAGTTCGCGAC	BG1_BG20C	cold	PT
BG1_BG20C_GTTTCTATCAGGCGAA	BG1_BG20C	cold	PT
BG1_BG20C_TAAACCGCACATCCAA	BG1_BG20C	cold	PT
BG1_BG20C_TAAACCGCACATTAGC	BG1_BG20C	cold	PT
BG1_BG20C_TAAACCGGTGACGCCT	BG1_BG20C	cold	PT
BG1_BG20C_TAAACCGGTGCAGTAG	BG1_BG20C	cold	PT
BG1_BG20C_TAAACCGTCAGCTTAG	BG1_BG20C	cold	Endo
BG1_BG20C_TAAACCGTCGAATGCT	BG1_BG20C	cold	PT
BG1_BG20C_TAAGAGAAGAACAATC	BG1_BG20C	cold	MPH
BG1_BG20C_TAAGAGAAGACAATAC	BG1_BG20C	cold	PT
BG1_BG20C_TAAGAGAAGTGCTGCC	BG1_BG20C	cold	PT
BG1_BG20C_TAAGAGACAGCTATTG	BG1_BG20C	cold	PT
BG1_BG20C_TAAGAGACATCTACGA	BG1_BG20C	cold	PT
BG1_BG20C_TAAGAGAGTAGAAGGA	BG1_BG20C	cold	PT
BG1_BG20C_TAAGAGAGTGTTCGAT	BG1_BG20C	cold	PT
BG1_BG20C_TAAGAGAGTTTGTTGG	BG1_BG20C	cold	PT
BG1_BG20C_TAAGCGTAGAGGTACC	BG1_BG20C	cold	PT
BG1_BG20C_TAAGCGTAGAGGTTAT	BG1_BG20C	cold	PT
BG1_BG20C_TAAGCGTAGCTAAGAT	BG1_BG20C	cold	PT
BG1_BG20C_TAAGCGTCAGATCCAT	BG1_BG20C	cold	MC
BG1_BG20C_TAAGCGTGTTACAGAA	BG1_BG20C	cold	CNT
BG1_BG20C_TAAGCGTTCAGGATCT	BG1_BG20C	cold	PT
BG1_BG20C_TAAGCGTTCTTCGAGA	BG1_BG20C	cold	PT
BG1_BG20C_TAAGTGCCATTCCTGC	BG1_BG20C	cold	PT
BG1_BG20C_TAAGTGCGTAGCGTCC	BG1_BG20C	cold	PT
BG1_BG20C_TAAGTGCGTTGGTTTG	BG1_BG20C	cold	CD_PC
BG1_BG20C_TACACGACAAGTCTAC	BG1_BG20C	cold	PT
BG1_BG20C_TACACGACAATGTTGC	BG1_BG20C	cold	PT
BG1_BG20C_TACACGAGTCTGATCA	BG1_BG20C	cold	CD_IC
BG1_BG20C_TACACGAGTGTGACCC	BG1_BG20C	cold	PT
BG1_BG20C_TACACGATCTACCAGA	BG1_BG20C	cold	PT
BG1_BG20C_TACAGTGCAGCTCGAC	BG1_BG20C	cold	PT
BG1_BG20C_TACAGTGCATACGCCG	BG1_BG20C	cold	CNT
BG1_BG20C_TACAGTGTCCGAAGAG	BG1_BG20C	cold	PT
BG1_BG20C_TACAGTGTCCGGCACA	BG1_BG20C	cold	MPH
BG1_BG20C_TACAGTGTCCTGCAGG	BG1_BG20C	cold	Endo
BG1_BG20C_TACCTATAGCGATAGC	BG1_BG20C	cold	PT
BG1_BG20C_TACCTATCAGAAGCAC	BG1_BG20C	cold	PT
BG1_BG20C_TACCTATCAGCTATTG	BG1_BG20C	cold	PT
BG1_BG20C_TACCTATCAGGCAGTA	BG1_BG20C	cold	aLOH
BG1_BG20C_TACCTATTCGCGATCG	BG1_BG20C	cold	PT
BG1_BG20C_TACCTATTCGTTGACA	BG1_BG20C	cold	PT
BG1_BG20C_TACCTATTCTCATTCA	BG1_BG20C	cold	CNT
BG1_BG20C_TACCTTAAGGCAGTCA	BG1_BG20C	cold	PT
BG1_BG20C_TACGGATAGGAACTGC	BG1_BG20C	cold	PT
BG1_BG20C_TACGGATAGGCGCTCT	BG1_BG20C	cold	B
BG1_BG20C_TACGGATGTCCGAAGA	BG1_BG20C	cold	PT
BG1_BG20C_TACGGATGTCTTCAAG	BG1_BG20C	cold	PT
BG1_BG20C_TACGGGCCATTCTCAT	BG1_BG20C	cold	PT
BG1_BG20C_TACGGGCTCACTTATC	BG1_BG20C	cold	PT
BG1_BG20C_TACGGGCTCGCTAGCG	BG1_BG20C	cold	PT
BG1_BG20C_TACGGGCTCGGTGTTA	BG1_BG20C	cold	PT
BG1_BG20C_TACGGTAAGCTAAGAT	BG1_BG20C	cold	PT
BG1_BG20C_TACTCATAGGTGTGGT	BG1_BG20C	cold	Endo
BG1_BG20C_TACTCATCAAGCTGTT	BG1_BG20C	cold	PT
BG1_BG20C_TACTCATCATGACATC	BG1_BG20C	cold	PT
BG1_BG20C_TACTCGCAGCGTGAAC	BG1_BG20C	cold	PT
BG1_BG20C_TACTCGCCAATGGTCT	BG1_BG20C	cold	Podo
BG1_BG20C_TACTCGCCACGGCCAT	BG1_BG20C	cold	DCT
BG1_BG20C_TACTCGCCATACGCCG	BG1_BG20C	cold	PT
BG1_BG20C_TACTCGCGTAGAGCTG	BG1_BG20C	cold	PT
BG1_BG20C_TACTCGCTCATTGCGA	BG1_BG20C	cold	PT
BG1_BG20C_TACTTACAGTCTCAAC	BG1_BG20C	cold	PT
BG1_BG20C_TACTTACCAACGATCT	BG1_BG20C	cold	CNT
BG1_BG20C_TACTTACCAAGTCTGT	BG1_BG20C	cold	PT
BG1_BG20C_TACTTACGTCATTAGC	BG1_BG20C	cold	PT
BG1_BG20C_TACTTACGTGCCTGTG	BG1_BG20C	cold	PT
BG1_BG20C_TACTTACTCCCTTGCA	BG1_BG20C	cold	PT
BG1_BG20C_TACTTACTCTTATCTG	BG1_BG20C	cold	PT
BG1_BG20C_TACTTGTAGGACAGCT	BG1_BG20C	cold	PT
BG1_BG20C_TACTTGTAGGCTAGAC	BG1_BG20C	cold	PT
BG1_BG20C_TACTTGTAGTGGTCCC	BG1_BG20C	cold	PT
BG1_BG20C_TACTTGTCAAGGACTG	BG1_BG20C	cold	Endo
BG1_BG20C_TACTTGTGTCCTGCTT	BG1_BG20C	cold	PT
BG1_BG20C_TACTTGTTCACTTACT	BG1_BG20C	cold	PT
BG1_BG20C_TACTTGTTCACTTCAT	BG1_BG20C	cold	PT
BG1_BG20C_TACTTGTTCCTTTCTC	BG1_BG20C	cold	PT
BG1_BG20C_TACTTGTTCTCACATT	BG1_BG20C	cold	PT
BG1_BG20C_TAGACCACAGTCAGCC	BG1_BG20C	cold	PT
BG1_BG20C_TAGACCAGTCCAACTA	BG1_BG20C	cold	PT
BG1_BG20C_TAGACCAGTCCTCTTG	BG1_BG20C	cold	PT
BG1_BG20C_TAGACCATCTCTGAGA	BG1_BG20C	cold	PT
BG1_BG20C_TAGAGCTCACAGGTTT	BG1_BG20C	cold	MC
BG1_BG20C_TAGAGCTCACGTAAGG	BG1_BG20C	cold	MPH
BG1_BG20C_TAGAGCTGTGTTAAGA	BG1_BG20C	cold	PT
BG1_BG20C_TAGAGCTTCCGAATGT	BG1_BG20C	cold	PT
BG1_BG20C_TAGAGCTTCTGGTGTA	BG1_BG20C	cold	PT
BG1_BG20C_TAGCCGGAGAGGACGG	BG1_BG20C	cold	PT
BG1_BG20C_TAGCCGGAGGACAGAA	BG1_BG20C	cold	B
BG1_BG20C_TAGCCGGCACTAAGTC	BG1_BG20C	cold	PT
BG1_BG20C_TAGCCGGCAGTCTTCC	BG1_BG20C	cold	PT
BG1_BG20C_TAGCCGGCATATACCG	BG1_BG20C	cold	PT
BG1_BG20C_TAGCCGGGTGCAGACA	BG1_BG20C	cold	Endo
BG1_BG20C_TAGCCGGGTGTGGCTC	BG1_BG20C	cold	PT
BG1_BG20C_TAGCCGGTCTTGGGTA	BG1_BG20C	cold	PT
BG1_BG20C_TAGGCATAGATCTGAA	BG1_BG20C	cold	PT
BG1_BG20C_TAGGCATCATGCATGT	BG1_BG20C	cold	PT
BG1_BG20C_TAGGCATGTATAGTAG	BG1_BG20C	cold	PT
BG1_BG20C_TAGGCATTCTACTCAT	BG1_BG20C	cold	PT
BG1_BG20C_TAGTGGTAGTTTGCGT	BG1_BG20C	cold	MC
BG1_BG20C_TAGTGGTGTAATAGCA	BG1_BG20C	cold	PT
BG1_BG20C_TAGTGGTTCTTATCTG	BG1_BG20C	cold	PT
BG1_BG20C_TAGTTGGAGGGAGTAA	BG1_BG20C	cold	PT
BG1_BG20C_TAGTTGGCATACTCTT	BG1_BG20C	cold	PT
BG1_BG20C_TAGTTGGGTAAGCACG	BG1_BG20C	cold	PT
BG1_BG20C_TAGTTGGGTTCTCATT	BG1_BG20C	cold	PT
BG1_BG20C_TAGTTGGTCATAGCAC	BG1_BG20C	cold	Endo
BG1_BG20C_TAGTTGGTCGTTTGCC	BG1_BG20C	cold	PT
BG1_BG20C_TAGTTGGTCTCAACTT	BG1_BG20C	cold	PT
BG1_BG20C_TATCAGGCAAGTAGTA	BG1_BG20C	cold	PT
BG1_BG20C_TATCAGGCACAGACTT	BG1_BG20C	cold	Endo
BG1_BG20C_TATCAGGGTCAGAAGC	BG1_BG20C	cold	PT
BG1_BG20C_TATCAGGGTCCGTGAC	BG1_BG20C	cold	CD_IC
BG1_BG20C_TATCAGGGTTTCCACC	BG1_BG20C	cold	PT
BG1_BG20C_TATCTCAAGACAATAC	BG1_BG20C	cold	PT
BG1_BG20C_TATCTCAAGATATACG	BG1_BG20C	cold	PT
BG1_BG20C_TATCTCAAGTGGGCTA	BG1_BG20C	cold	PT
BG1_BG20C_TATCTCAGTCCGAACC	BG1_BG20C	cold	PT
BG1_BG20C_TATCTCAGTGATGCCC	BG1_BG20C	cold	PT
BG1_BG20C_TATCTCAGTGCACGAA	BG1_BG20C	cold	MC
BG1_BG20C_TATCTCAGTGCTCTTC	BG1_BG20C	cold	PT
BG1_BG20C_TATCTCATCGGAGCAA	BG1_BG20C	cold	PT
BG1_BG20C_TATCTCATCTTGAGAC	BG1_BG20C	cold	PT
BG1_BG20C_TATCTCATCTTGGGTA	BG1_BG20C	cold	PT
BG1_BG20C_TATGCCCAGCCAGTAG	BG1_BG20C	cold	PT
BG1_BG20C_TATGCCCGTCGCGGTT	BG1_BG20C	cold	PT
BG1_BG20C_TATGCCCTCGCCATAA	BG1_BG20C	cold	PT
BG1_BG20C_TATTACCCACCACGTG	BG1_BG20C	cold	PT
BG1_BG20C_TATTACCTCAGCACAT	BG1_BG20C	cold	PT
BG1_BG20C_TCAACGAAGTGATCGG	BG1_BG20C	cold	PT
BG1_BG20C_TCAACGAGTAGAAGGA	BG1_BG20C	cold	PT
BG1_BG20C_TCAACGAGTGCAGTAG	BG1_BG20C	cold	PT
BG1_BG20C_TCAACGATCGTGTAGT	BG1_BG20C	cold	PT
BG1_BG20C_TCAACGATCGTTTATC	BG1_BG20C	cold	PT
BG1_BG20C_TCAATCTAGCGTAGTG	BG1_BG20C	cold	PT
BG1_BG20C_TCAATCTCAAAGGAAG	BG1_BG20C	cold	NK
BG1_BG20C_TCAATCTTCTTACCTA	BG1_BG20C	cold	PT
BG1_BG20C_TCACAAGCACACTGCG	BG1_BG20C	cold	PT
BG1_BG20C_TCACAAGGTAAAGTCA	BG1_BG20C	cold	PT
BG1_BG20C_TCACAAGGTACGCTGC	BG1_BG20C	cold	PT
BG1_BG20C_TCACAAGGTCTGCCAG	BG1_BG20C	cold	PT
BG1_BG20C_TCACAAGGTTTCGCTC	BG1_BG20C	cold	B
BG1_BG20C_TCACAAGTCCGCGGTA	BG1_BG20C	cold	PT
BG1_BG20C_TCACGAAAGCTTTGGT	BG1_BG20C	cold	PT
BG1_BG20C_TCACGAAAGGGTGTTG	BG1_BG20C	cold	Endo
BG1_BG20C_TCACGAACAACACCTA	BG1_BG20C	cold	PT
BG1_BG20C_TCACGAAGTTGTTTGG	BG1_BG20C	cold	PT
BG1_BG20C_TCACGAATCGTGTAGT	BG1_BG20C	cold	PT
BG1_BG20C_TCAGATGCAGCCACCA	BG1_BG20C	cold	CNT
BG1_BG20C_TCAGATGCAGCCTTTC	BG1_BG20C	cold	CD_PC
BG1_BG20C_TCAGATGGTACTTGAC	BG1_BG20C	cold	PT
BG1_BG20C_TCAGATGGTAGGGTAC	BG1_BG20C	cold	PT
BG1_BG20C_TCAGATGGTCGAGATG	BG1_BG20C	cold	PT
BG1_BG20C_TCAGATGTCATCTGTT	BG1_BG20C	cold	PT
BG1_BG20C_TCAGCAAAGACAAAGG	BG1_BG20C	cold	PT
BG1_BG20C_TCAGCAAAGTATTGGA	BG1_BG20C	cold	PT
BG1_BG20C_TCAGCAACAGACAAAT	BG1_BG20C	cold	Podo
BG1_BG20C_TCAGCTCAGACTTTCG	BG1_BG20C	cold	PT
BG1_BG20C_TCAGCTCAGCCATCGC	BG1_BG20C	cold	CNT
BG1_BG20C_TCAGCTCAGTGGAGTC	BG1_BG20C	cold	DCT
BG1_BG20C_TCAGCTCCAACGATGG	BG1_BG20C	cold	Endo
[truncated: 21,109 more rows]

## Sheet: cold_preserved_cells
	Library	Dissociation protocol	Preservation	Cell type
BG30_BG20C_CRYO_AAACCTGAGTATCTCG	BG30	cold	Cryo	Endo
BG30_BG20C_CRYO_AAAGATGCAAGCCCAC	BG30	cold	Cryo	Endo
BG30_BG20C_CRYO_AAAGATGCAGACAAAT	BG30	cold	Cryo	CD_PC
BG30_BG20C_CRYO_AAAGATGTCCGAACGC	BG30	cold	Cryo	MPH
BG30_BG20C_CRYO_AAAGTAGGTTGTGGAG	BG30	cold	Cryo	MC
BG30_BG20C_CRYO_AAATGCCAGATCTGAA	BG30	cold	Cryo	MPH
BG30_BG20C_CRYO_AACACGTCAGGAATGC	BG30	cold	Cryo	B
BG30_BG20C_CRYO_AACACGTGTAGAAGGA	BG30	cold	Cryo	MPH
BG30_BG20C_CRYO_AACACGTTCTGGTTCC	BG30	cold	Cryo	MPH
BG30_BG20C_CRYO_AACCATGCACCATGTA	BG30	cold	Cryo	Endo
BG30_BG20C_CRYO_AACCATGGTCGGGTCT	BG30	cold	Cryo	MC
BG30_BG20C_CRYO_AACGTTGAGAGCCTAG	BG30	cold	Cryo	MPH
BG30_BG20C_CRYO_AACGTTGCATCGGACC	BG30	cold	Cryo	Fib
BG30_BG20C_CRYO_AACGTTGTCTGTCTAT	BG30	cold	Cryo	T
BG30_BG20C_CRYO_AACTCAGCATTAACCG	BG30	cold	Cryo	T
BG30_BG20C_CRYO_AACTCAGGTACTCAAC	BG30	cold	Cryo	MPH
BG30_BG20C_CRYO_AACTCAGGTGGCGAAT	BG30	cold	Cryo	CD_IC
BG30_BG20C_CRYO_AACTCCCAGCCAGGAT	BG30	cold	Cryo	MPH
BG30_BG20C_CRYO_AACTCTTAGCCTTGAT	BG30	cold	Cryo	Endo
BG30_BG20C_CRYO_AACTCTTCACATTTCT	BG30	cold	Cryo	Endo
BG30_BG20C_CRYO_AACTCTTGTATATGAG	BG30	cold	Cryo	B
BG30_BG20C_CRYO_AACTCTTTCGGTCTAA	BG30	cold	Cryo	T
BG30_BG20C_CRYO_AACTGGTGTTAGGGTG	BG30	cold	Cryo	Endo
BG30_BG20C_CRYO_AACTTTCCAATGACCT	BG30	cold	Cryo	Fib
BG30_BG20C_CRYO_AACTTTCCACTTAACG	BG30	cold	Cryo	Fib
BG30_BG20C_CRYO_AAGACCTGTGGTCTCG	BG30	cold	Cryo	CD_IC
BG30_BG20C_CRYO_AAGCCGCTCAGAGGTG	BG30	cold	Cryo	MPH
BG30_BG20C_CRYO_AAGGAGCTCCGCATAA	BG30	cold	Cryo	Endo
BG30_BG20C_CRYO_AAGGCAGCAGTGGAGT	BG30	cold	Cryo	Endo
BG30_BG20C_CRYO_AAGGTTCGTAAATGAC	BG30	cold	Cryo	Endo
BG30_BG20C_CRYO_AAGGTTCGTCGAATCT	BG30	cold	Cryo	B
BG30_BG20C_CRYO_AATCCAGCATATACCG	BG30	cold	Cryo	Endo
BG30_BG20C_CRYO_AATCGGTCACTAGTAC	BG30	cold	Cryo	Endo
BG30_BG20C_CRYO_AATCGGTGTAGGAGTC	BG30	cold	Cryo	Fib
BG30_BG20C_CRYO_ACACCAAAGAGTGAGA	BG30	cold	Cryo	CNT
BG30_BG20C_CRYO_ACACCAAAGGAATTAC	BG30	cold	Cryo	Fib
BG30_BG20C_CRYO_ACACCAAAGGCAATTA	BG30	cold	Cryo	Fib
BG30_BG20C_CRYO_ACACCAAGTGGGTCAA	BG30	cold	Cryo	Endo
BG30_BG20C_CRYO_ACACCAAGTTACGTCA	BG30	cold	Cryo	Fib
BG30_BG20C_CRYO_ACACCCTAGTCCAGGA	BG30	cold	Cryo	B
BG30_BG20C_CRYO_ACACCCTTCCCAAGTA	BG30	cold	Cryo	Endo
BG30_BG20C_CRYO_ACACCGGTCTAACGGT	BG30	cold	Cryo	Endo
BG30_BG20C_CRYO_ACACTGAGTTGGTGGA	BG30	cold	Cryo	T
BG30_BG20C_CRYO_ACAGCCGAGAGTTGGC	BG30	cold	Cryo	CD_IC
BG30_BG20C_CRYO_ACAGCCGCACATAACC	BG30	cold	Cryo	Endo
BG30_BG20C_CRYO_ACAGCCGGTGCAACGA	BG30	cold	Cryo	Endo
BG30_BG20C_CRYO_ACAGCTAAGAGGTTGC	BG30	cold	Cryo	MPH
BG30_BG20C_CRYO_ACAGCTAAGTGACTCT	BG30	cold	Cryo	Endo
BG30_BG20C_CRYO_ACAGCTACAAGCCTAT	BG30	cold	Cryo	MPH
BG30_BG20C_CRYO_ACAGCTATCAGCGACC	BG30	cold	Cryo	Endo
BG30_BG20C_CRYO_ACATACGAGACTTGAA	BG30	cold	Cryo	B
BG30_BG20C_CRYO_ACATACGAGCCACGCT	BG30	cold	Cryo	MPH
BG30_BG20C_CRYO_ACATACGGTGTTCGAT	BG30	cold	Cryo	Podo
BG30_BG20C_CRYO_ACATCAGCATTCACTT	BG30	cold	Cryo	Endo
BG30_BG20C_CRYO_ACATGGTCAGTTTACG	BG30	cold	Cryo	Endo
BG30_BG20C_CRYO_ACATGGTGTTCCGGCA	BG30	cold	Cryo	T
BG30_BG20C_CRYO_ACCCACTAGACGACGT	BG30	cold	Cryo	MPH
BG30_BG20C_CRYO_ACCCACTTCGCGTTTC	BG30	cold	Cryo	MC
BG30_BG20C_CRYO_ACCGTAACAGAGTGTG	BG30	cold	Cryo	CD_IC
BG30_BG20C_CRYO_ACCGTAACAGTCGATT	BG30	cold	Cryo	Endo
BG30_BG20C_CRYO_ACCGTAAGTCGCATCG	BG30	cold	Cryo	Endo
BG30_BG20C_CRYO_ACCGTAATCAGAGACG	BG30	cold	Cryo	Podo
BG30_BG20C_CRYO_ACCGTAATCCGCGCAA	BG30	cold	Cryo	B
BG30_BG20C_CRYO_ACCGTAATCGGCGCAT	BG30	cold	Cryo	B
BG30_BG20C_CRYO_ACCGTAATCTGTCCGT	BG30	cold	Cryo	MPH
BG30_BG20C_CRYO_ACCGTAATCTTGTCAT	BG30	cold	Cryo	Endo
BG30_BG20C_CRYO_ACCTTTAAGCACACAG	BG30	cold	Cryo	T
BG30_BG20C_CRYO_ACCTTTAAGTTCCACA	BG30	cold	Cryo	Endo
BG30_BG20C_CRYO_ACCTTTAGTGCACCAC	BG30	cold	Cryo	Endo
BG30_BG20C_CRYO_ACCTTTAGTTTCGCTC	BG30	cold	Cryo	B
BG30_BG20C_CRYO_ACGAGGACACGTCAGC	BG30	cold	Cryo	B
BG30_BG20C_CRYO_ACGAGGAGTGTAATGA	BG30	cold	Cryo	B
BG30_BG20C_CRYO_ACGATACAGACAGACC	BG30	cold	Cryo	Endo
BG30_BG20C_CRYO_ACGATACTCAAACGGG	BG30	cold	Cryo	MPH
BG30_BG20C_CRYO_ACGATACTCACTTCAT	BG30	cold	Cryo	MPH
BG30_BG20C_CRYO_ACGATACTCTGACCTC	BG30	cold	Cryo	T
BG30_BG20C_CRYO_ACGATGTAGGCTCAGA	BG30	cold	Cryo	B
BG30_BG20C_CRYO_ACGATGTCAAGCTGAG	BG30	cold	Cryo	T
BG30_BG20C_CRYO_ACGATGTCATACTACG	BG30	cold	Cryo	T
BG30_BG20C_CRYO_ACGCAGCAGCTGCAAG	BG30	cold	Cryo	MPH
BG30_BG20C_CRYO_ACGCAGCCAAGCTGTT	BG30	cold	Cryo	CD_PC
BG30_BG20C_CRYO_ACGCAGCGTGTCTGAT	BG30	cold	Cryo	MPH
BG30_BG20C_CRYO_ACGCCAGCATGAAGTA	BG30	cold	Cryo	DCT
BG30_BG20C_CRYO_ACGCCGACATGTCCTC	BG30	cold	Cryo	Endo
BG30_BG20C_CRYO_ACGGAGAAGTGGGTTG	BG30	cold	Cryo	B
BG30_BG20C_CRYO_ACGGAGACACTCTGTC	BG30	cold	Cryo	T
BG30_BG20C_CRYO_ACGGAGATCAGATAAG	BG30	cold	Cryo	Fib
BG30_BG20C_CRYO_ACGGCCACAAACTGCT	BG30	cold	Cryo	Podo
BG30_BG20C_CRYO_ACGGGCTGTCTGCCAG	BG30	cold	Cryo	B
BG30_BG20C_CRYO_ACGGGTCGTCGACTAT	BG30	cold	Cryo	B
BG30_BG20C_CRYO_ACGTCAAAGCTGGAAC	BG30	cold	Cryo	Endo
BG30_BG20C_CRYO_ACGTCAAAGGGTCTCC	BG30	cold	Cryo	Podo
BG30_BG20C_CRYO_ACGTCAAAGTTAGCGG	BG30	cold	Cryo	CNT
BG30_BG20C_CRYO_ACGTCAAGTCACAAGG	BG30	cold	Cryo	Endo
BG30_BG20C_CRYO_ACGTCAAGTCGCATCG	BG30	cold	Cryo	B
BG30_BG20C_CRYO_ACTGAACCAGCTCCGA	BG30	cold	Cryo	B
BG30_BG20C_CRYO_ACTGAACTCGTGGACC	BG30	cold	Cryo	DCT
BG30_BG20C_CRYO_ACTGATGAGATGTAAC	BG30	cold	Cryo	MPH
BG30_BG20C_CRYO_ACTGCTCAGATCTGCT	BG30	cold	Cryo	Fib
BG30_BG20C_CRYO_ACTGCTCAGCCAGGAT	BG30	cold	Cryo	B
BG30_BG20C_CRYO_ACTGCTCTCTCCCTGA	BG30	cold	Cryo	Endo
BG30_BG20C_CRYO_ACTGTCCCATCCGTGG	BG30	cold	Cryo	Fib
BG30_BG20C_CRYO_ACTGTCCGTTTACTCT	BG30	cold	Cryo	Fib
BG30_BG20C_CRYO_ACTTGTTCAGTGGGAT	BG30	cold	Cryo	Endo
BG30_BG20C_CRYO_ACTTGTTGTGTATGGG	BG30	cold	Cryo	MC
BG30_BG20C_CRYO_ACTTGTTGTTATTCTC	BG30	cold	Cryo	Endo
BG30_BG20C_CRYO_ACTTTCAAGGCCCTCA	BG30	cold	Cryo	Fib
BG30_BG20C_CRYO_AGAATAGTCGGAATCT	BG30	cold	Cryo	Fib
BG30_BG20C_CRYO_AGACGTTCAGACACTT	BG30	cold	Cryo	CD_IC
BG30_BG20C_CRYO_AGACGTTGTTTGACTG	BG30	cold	Cryo	CD_PC
BG30_BG20C_CRYO_AGACGTTTCGTGGTCG	BG30	cold	Cryo	MPH
BG30_BG20C_CRYO_AGACGTTTCTGCAGTA	BG30	cold	Cryo	Endo
BG30_BG20C_CRYO_AGAGCGAGTTAAGATG	BG30	cold	Cryo	Unknown
BG30_BG20C_CRYO_AGAGTGGAGGATGTAT	BG30	cold	Cryo	B
BG30_BG20C_CRYO_AGAGTGGCATATGCTG	BG30	cold	Cryo	Endo
BG30_BG20C_CRYO_AGAGTGGCATTATCTC	BG30	cold	Cryo	MPH
BG30_BG20C_CRYO_AGATCTGGTAGAAAGG	BG30	cold	Cryo	Endo
BG30_BG20C_CRYO_AGATCTGGTGAGTGAC	BG30	cold	Cryo	Endo
BG30_BG20C_CRYO_AGATCTGTCTCCAGGG	BG30	cold	Cryo	B
BG30_BG20C_CRYO_AGATTGCAGTCATGCT	BG30	cold	Cryo	B
BG30_BG20C_CRYO_AGATTGCCATTGCGGC	BG30	cold	Cryo	Fib
BG30_BG20C_CRYO_AGATTGCTCTTCATGT	BG30	cold	Cryo	CNT
BG30_BG20C_CRYO_AGCAGCCGTCCTCCAT	BG30	cold	Cryo	aLOH
BG30_BG20C_CRYO_AGCAGCCTCTAACTTC	BG30	cold	Cryo	Fib
BG30_BG20C_CRYO_AGCCTAATCCAGAAGG	BG30	cold	Cryo	Fib
BG30_BG20C_CRYO_AGCGGTCTCCGTAGTA	BG30	cold	Cryo	Endo
BG30_BG20C_CRYO_AGCGGTCTCGCTTAGA	BG30	cold	Cryo	MC
BG30_BG20C_CRYO_AGCGTATCACACCGCA	BG30	cold	Cryo	Endo
BG30_BG20C_CRYO_AGCGTATCATAACCTG	BG30	cold	Cryo	Endo
BG30_BG20C_CRYO_AGCGTCGAGTGAAGTT	BG30	cold	Cryo	MPH
BG30_BG20C_CRYO_AGCTCCTAGACTGGGT	BG30	cold	Cryo	CNT
BG30_BG20C_CRYO_AGCTCCTAGAGATGAG	BG30	cold	Cryo	CD_PC
BG30_BG20C_CRYO_AGCTCCTAGCAACGGT	BG30	cold	Cryo	B
BG30_BG20C_CRYO_AGCTCCTTCTTTAGTC	BG30	cold	Cryo	Endo
BG30_BG20C_CRYO_AGCTCTCAGCGTAATA	BG30	cold	Cryo	MPH
BG30_BG20C_CRYO_AGGCCACCAGTTTACG	BG30	cold	Cryo	CNT
BG30_BG20C_CRYO_AGGCCACGTCTTTCAT	BG30	cold	Cryo	Unknown
BG30_BG20C_CRYO_AGGCCACTCGGAATCT	BG30	cold	Cryo	Endo
BG30_BG20C_CRYO_AGGCCGTCATCTACGA	BG30	cold	Cryo	MPH
BG30_BG20C_CRYO_AGGCCGTGTATAAACG	BG30	cold	Cryo	MC
BG30_BG20C_CRYO_AGGGAGTAGGAGCGAG	BG30	cold	Cryo	Endo
BG30_BG20C_CRYO_AGGGAGTAGTTACGGG	BG30	cold	Cryo	B
BG30_BG20C_CRYO_AGGGAGTTCTACCAGA	BG30	cold	Cryo	Endo
BG30_BG20C_CRYO_AGGGAGTTCTGATTCT	BG30	cold	Cryo	MC
BG30_BG20C_CRYO_AGGGATGAGAATGTGT	BG30	cold	Cryo	MPH
BG30_BG20C_CRYO_AGGGATGTCCTCAACC	BG30	cold	Cryo	B
BG30_BG20C_CRYO_AGGTCATCAGCGTCCA	BG30	cold	Cryo	MC
BG30_BG20C_CRYO_AGGTCATCATCCCATC	BG30	cold	Cryo	CNT
BG30_BG20C_CRYO_AGGTCATCATTCTTAC	BG30	cold	Cryo	Endo
BG30_BG20C_CRYO_AGGTCCGCATGGATGG	BG30	cold	Cryo	B
BG30_BG20C_CRYO_AGTAGTCTCCGCGGTA	BG30	cold	Cryo	MPH
BG30_BG20C_CRYO_AGTCTTTCAAACCCAT	BG30	cold	Cryo	MPH
BG30_BG20C_CRYO_AGTCTTTGTCATGCCG	BG30	cold	Cryo	B
BG30_BG20C_CRYO_AGTCTTTGTGGCCCTA	BG30	cold	Cryo	Endo
BG30_BG20C_CRYO_AGTGAGGAGACAATAC	BG30	cold	Cryo	T
BG30_BG20C_CRYO_AGTGAGGTCTGAGTGT	BG30	cold	Cryo	MPH
BG30_BG20C_CRYO_AGTGGGAGTAAATACG	BG30	cold	Cryo	Endo
BG30_BG20C_CRYO_AGTGGGAGTGTTGGGA	BG30	cold	Cryo	Endo
BG30_BG20C_CRYO_AGTGTCAAGATCCCAT	BG30	cold	Cryo	B
BG30_BG20C_CRYO_AGTTGGTGTCACCCAG	BG30	cold	Cryo	Podo
BG30_BG20C_CRYO_AGTTGGTTCAACGGGA	BG30	cold	Cryo	Fib
BG30_BG20C_CRYO_ATAACGCCACACATGT	BG30	cold	Cryo	Unknown
BG30_BG20C_CRYO_ATAACGCTCACAACGT	BG30	cold	Cryo	DCT
BG30_BG20C_CRYO_ATAAGAGGTAGCACGA	BG30	cold	Cryo	MPH
BG30_BG20C_CRYO_ATAGACCTCTAACGGT	BG30	cold	Cryo	Endo
BG30_BG20C_CRYO_ATCACGAGTGTTTGGT	BG30	cold	Cryo	B
BG30_BG20C_CRYO_ATCATCTAGCAGGCTA	BG30	cold	Cryo	Fib
BG30_BG20C_CRYO_ATCATCTCACCATGTA	BG30	cold	Cryo	Endo
BG30_BG20C_CRYO_ATCATGGCAGACAAGC	BG30	cold	Cryo	Fib
BG30_BG20C_CRYO_ATCATGGTCGTCTGAA	BG30	cold	Cryo	MPH
BG30_BG20C_CRYO_ATCCACCCAAACAACA	BG30	cold	Cryo	Fib
BG30_BG20C_CRYO_ATCCGAATCGGAGCAA	BG30	cold	Cryo	MPH
BG30_BG20C_CRYO_ATCCGAATCTTGTCAT	BG30	cold	Cryo	MPH
BG30_BG20C_CRYO_ATCGAGTAGCGATAGC	BG30	cold	Cryo	Endo
BG30_BG20C_CRYO_ATCTGCCAGGTGGGTT	BG30	cold	Cryo	Endo
BG30_BG20C_CRYO_ATCTGCCCACTGAAGG	BG30	cold	Cryo	MPH
BG30_BG20C_CRYO_ATGAGGGCAAGTCATC	BG30	cold	Cryo	Endo
BG30_BG20C_CRYO_ATGAGGGGTTCCACGG	BG30	cold	Cryo	MC
BG30_BG20C_CRYO_ATTATCCGTACCGCTG	BG30	cold	Cryo	CNT
BG30_BG20C_CRYO_ATTATCCTCACTGGGC	BG30	cold	Cryo	Endo
BG30_BG20C_CRYO_ATTGGACCAGGTCCAC	BG30	cold	Cryo	CD_IC
BG30_BG20C_CRYO_ATTGGACGTCTTGCGG	BG30	cold	Cryo	MPH
BG30_BG20C_CRYO_ATTGGACGTTTGTTGG	BG30	cold	Cryo	Endo
BG30_BG20C_CRYO_ATTGGTGTCAATAAGG	BG30	cold	Cryo	MPH
BG30_BG20C_CRYO_ATTGGTGTCAGGATCT	BG30	cold	Cryo	CNT
BG30_BG20C_CRYO_ATTTCTGAGAGTGACC	BG30	cold	Cryo	Endo
BG30_BG20C_CRYO_ATTTCTGAGGAGTTTA	BG30	cold	Cryo	B
BG30_BG20C_CRYO_CAACCTCAGAGGACGG	BG30	cold	Cryo	Podo
BG30_BG20C_CRYO_CAACCTCCAGGCAGTA	BG30	cold	Cryo	B
BG30_BG20C_CRYO_CAACTAGAGACTGTAA	BG30	cold	Cryo	CD_PC
BG30_BG20C_CRYO_CAACTAGGTGGTCCGT	BG30	cold	Cryo	MC
BG30_BG20C_CRYO_CAAGATCTCGTAGGAG	BG30	cold	Cryo	Endo
BG30_BG20C_CRYO_CAAGATCTCTGCGACG	BG30	cold	Cryo	MPH
BG30_BG20C_CRYO_CAAGGCCGTAGAAGGA	BG30	cold	Cryo	aLOH
BG30_BG20C_CRYO_CAAGGCCTCACCACCT	BG30	cold	Cryo	MPH
BG30_BG20C_CRYO_CAAGGCCTCAGCACAT	BG30	cold	Cryo	Endo
BG30_BG20C_CRYO_CAAGTTGAGTCCGTAT	BG30	cold	Cryo	Endo
BG30_BG20C_CRYO_CAAGTTGCAAGTCTGT	BG30	cold	Cryo	MC
BG30_BG20C_CRYO_CAAGTTGGTCCTAGCG	BG30	cold	Cryo	B
BG30_BG20C_CRYO_CAAGTTGGTCGGCATC	BG30	cold	Cryo	CD_PC
BG30_BG20C_CRYO_CACAAACAGGAGTAGA	BG30	cold	Cryo	MC
BG30_BG20C_CRYO_CACACAAAGGCCGAAT	BG30	cold	Cryo	Fib
BG30_BG20C_CRYO_CACACAACAATTCCTT	BG30	cold	Cryo	MC
BG30_BG20C_CRYO_CACACTCAGCGACGTA	BG30	cold	Cryo	Podo
BG30_BG20C_CRYO_CACAGGCCATAGACTC	BG30	cold	Cryo	Fib
BG30_BG20C_CRYO_CACAGGCGTCTCGTTC	BG30	cold	Cryo	B
BG30_BG20C_CRYO_CACAGTAGTCTAGCCG	BG30	cold	Cryo	Endo
BG30_BG20C_CRYO_CACAGTATCCTCTAGC	BG30	cold	Cryo	CD_PC
BG30_BG20C_CRYO_CACAGTATCGCCATAA	BG30	cold	Cryo	Endo
BG30_BG20C_CRYO_CACATAGCATAAGACA	BG30	cold	Cryo	CD_PC
BG30_BG20C_CRYO_CACATAGGTCCAAGTT	BG30	cold	Cryo	Fib
BG30_BG20C_CRYO_CACATAGTCTCCAACC	BG30	cold	Cryo	MPH
BG30_BG20C_CRYO_CACATTTCATAGAAAC	BG30	cold	Cryo	B
BG30_BG20C_CRYO_CACCACTCACCCTATC	BG30	cold	Cryo	MPH
BG30_BG20C_CRYO_CACCACTGTCTGGTCG	BG30	cold	Cryo	B
BG30_BG20C_CRYO_CACCTTGGTGAAGGCT	BG30	cold	Cryo	CD_IC
BG30_BG20C_CRYO_CACCTTGGTGTTTGTG	BG30	cold	Cryo	MPH
BG30_BG20C_CRYO_CACCTTGTCAAACCGT	BG30	cold	Cryo	MPH
BG30_BG20C_CRYO_CAGAATCCACACGCTG	BG30	cold	Cryo	Endo
BG30_BG20C_CRYO_CAGAATCCACTAAGTC	BG30	cold	Cryo	T
BG30_BG20C_CRYO_CAGAATCCAGACGCCT	BG30	cold	Cryo	Fib
BG30_BG20C_CRYO_CAGAATCCATTACGAC	BG30	cold	Cryo	MPH
BG30_BG20C_CRYO_CAGAATCTCACATAGC	BG30	cold	Cryo	Fib
BG30_BG20C_CRYO_CAGAGAGAGGAATCGC	BG30	cold	Cryo	B
BG30_BG20C_CRYO_CAGATCACATTAGCCA	BG30	cold	Cryo	MPH
BG30_BG20C_CRYO_CAGATCATCTTGAGAC	BG30	cold	Cryo	T
BG30_BG20C_CRYO_CAGCATAGTCCGTTAA	BG30	cold	Cryo	B
BG30_BG20C_CRYO_CAGCCGAGTCTACCTC	BG30	cold	Cryo	Podo
BG30_BG20C_CRYO_CAGCGACCAGCCAATT	BG30	cold	Cryo	B
BG30_BG20C_CRYO_CAGCGACGTGCGGTAA	BG30	cold	Cryo	MPH
BG30_BG20C_CRYO_CAGCTAAGTCGTGGCT	BG30	cold	Cryo	aLOH
BG30_BG20C_CRYO_CAGCTAAGTTCGTCTC	BG30	cold	Cryo	Fib
BG30_BG20C_CRYO_CAGCTGGCAATAAGCA	BG30	cold	Cryo	B
BG30_BG20C_CRYO_CAGGTGCGTCTGGAGA	BG30	cold	Cryo	Endo
BG30_BG20C_CRYO_CAGGTGCTCATAACCG	BG30	cold	Cryo	Endo
BG30_BG20C_CRYO_CAGTAACAGAGGTTGC	BG30	cold	Cryo	Endo
BG30_BG20C_CRYO_CAGTAACTCACTGGGC	BG30	cold	Cryo	B
BG30_BG20C_CRYO_CATATGGAGCAACGGT	BG30	cold	Cryo	Endo
BG30_BG20C_CRYO_CATATGGTCGCAAACT	BG30	cold	Cryo	Fib
BG30_BG20C_CRYO_CATATGGTCTAACTTC	BG30	cold	Cryo	MC
BG30_BG20C_CRYO_CATATTCCACAAGACG	BG30	cold	Cryo	B
BG30_BG20C_CRYO_CATATTCGTAAGGATT	BG30	cold	Cryo	MC
BG30_BG20C_CRYO_CATATTCTCAGCATGT	BG30	cold	Cryo	Endo
BG30_BG20C_CRYO_CATATTCTCATCGCTC	BG30	cold	Cryo	B
BG30_BG20C_CRYO_CATCAAGTCATAACCG	BG30	cold	Cryo	T
BG30_BG20C_CRYO_CATCAGACAACTGCGC	BG30	cold	Cryo	CD_PC
BG30_BG20C_CRYO_CATCAGACACCGCTAG	BG30	cold	Cryo	MPH
BG30_BG20C_CRYO_CATCAGACATTTCAGG	BG30	cold	Cryo	Endo
BG30_BG20C_CRYO_CATCAGATCCAGTATG	BG30	cold	Cryo	Endo
BG30_BG20C_CRYO_CATCAGATCGCCTGAG	BG30	cold	Cryo	B
BG30_BG20C_CRYO_CATCCACGTTTGGCGC	BG30	cold	Cryo	MC
BG30_BG20C_CRYO_CATCGAACAAACCCAT	BG30	cold	Cryo	MPH
BG30_BG20C_CRYO_CATCGGGAGACTAAGT	BG30	cold	Cryo	Endo
BG30_BG20C_CRYO_CATGACAGTAATAGCA	BG30	cold	Cryo	CNT
BG30_BG20C_CRYO_CATGACAGTCTAGCCG	BG30	cold	Cryo	NK
BG30_BG20C_CRYO_CATGCCTGTCTCATCC	BG30	cold	Cryo	Podo
BG30_BG20C_CRYO_CATGCCTTCGTACCGG	BG30	cold	Cryo	MPH
BG30_BG20C_CRYO_CATGGCGAGGTGGGTT	BG30	cold	Cryo	T
BG30_BG20C_CRYO_CATGGCGCAGGAATCG	BG30	cold	Cryo	MPH
BG30_BG20C_CRYO_CATGGCGCAGGTCTCG	BG30	cold	Cryo	B
BG30_BG20C_CRYO_CATGGCGCAGTATGCT	BG30	cold	Cryo	Endo
BG30_BG20C_CRYO_CATTATCCAAGCTGGA	BG30	cold	Cryo	MPH
BG30_BG20C_CRYO_CATTCGCAGGAGTAGA	BG30	cold	Cryo	CD_PC
BG30_BG20C_CRYO_CCACCTAGTATATCCG	BG30	cold	Cryo	MPH
BG30_BG20C_CRYO_CCACCTAGTTTGTTGG	BG30	cold	Cryo	B
BG30_BG20C_CRYO_CCACGGACAAAGTCAA	BG30	cold	Cryo	CD_PC
BG30_BG20C_CRYO_CCACTACAGTCCGGTC	BG30	cold	Cryo	Endo
BG30_BG20C_CRYO_CCACTACCACCTGGTG	BG30	cold	Cryo	Podo
BG30_BG20C_CRYO_CCACTACGTCTAGCCG	BG30	cold	Cryo	Endo
BG30_BG20C_CRYO_CCAGCGACAGGGTACA	BG30	cold	Cryo	Podo
BG30_BG20C_CRYO_CCATGTCGTAAATGAC	BG30	cold	Cryo	MPH
BG30_BG20C_CRYO_CCATTCGGTGCATCTA	BG30	cold	Cryo	B
BG30_BG20C_CRYO_CCCAGTTAGGTAGCTG	BG30	cold	Cryo	T
BG30_BG20C_CRYO_CCCAGTTTCCCTGACT	BG30	cold	Cryo	B
BG30_BG20C_CRYO_CCCATACAGTAATCCC	BG30	cold	Cryo	MPH
BG30_BG20C_CRYO_CCCATACTCCGCGCAA	BG30	cold	Cryo	Fib
BG30_BG20C_CRYO_CCCTCCTAGTGCGATG	BG30	cold	Cryo	CNT
BG30_BG20C_CRYO_CCCTCCTCACCTTGTC	BG30	cold	Cryo	T
BG30_BG20C_CRYO_CCGGGATGTCAAGCGA	BG30	cold	Cryo	Fib
BG30_BG20C_CRYO_CCGGGATGTTCCACAA	BG30	cold	Cryo	B
BG30_BG20C_CRYO_CCGGGATTCTGTGCAA	BG30	cold	Cryo	Endo
BG30_BG20C_CRYO_CCGGTAGCACGAAATA	BG30	cold	Cryo	MPH
BG30_BG20C_CRYO_CCGGTAGGTTTGACTG	BG30	cold	Cryo	T
BG30_BG20C_CRYO_CCGGTAGTCGCCAGCA	BG30	cold	Cryo	Endo
BG30_BG20C_CRYO_CCGTGGAGTTTGTTGG	BG30	cold	Cryo	MPH
BG30_BG20C_CRYO_CCGTTCACAAGAAGAG	BG30	cold	Cryo	MPH
BG30_BG20C_CRYO_CCGTTCACAGTGACAG	BG30	cold	Cryo	Endo
BG30_BG20C_CRYO_CCGTTCATCGCAAGCC	BG30	cold	Cryo	Endo
BG30_BG20C_CRYO_CCTAAAGCAAACGCGA	BG30	cold	Cryo	Endo
BG30_BG20C_CRYO_CCTAAAGCATACGCCG	BG30	cold	Cryo	Endo
BG30_BG20C_CRYO_CCTAAAGGTAAATGAC	BG30	cold	Cryo	B
BG30_BG20C_CRYO_CCTAAAGTCGATAGAA	BG30	cold	Cryo	B
BG30_BG20C_CRYO_CCTACACAGTGAATTG	BG30	cold	Cryo	Fib
BG30_BG20C_CRYO_CCTAGCTAGTCGCCGT	BG30	cold	Cryo	Endo
BG30_BG20C_CRYO_CCTAGCTCACGAAACG	BG30	cold	Cryo	Fib
BG30_BG20C_CRYO_CCTCAGTAGGCTAGGT	BG30	cold	Cryo	Fib
BG30_BG20C_CRYO_CCTCAGTCACCACCAG	BG30	cold	Cryo	Endo
BG30_BG20C_CRYO_CCTCAGTCACGCTTTC	BG30	cold	Cryo	Endo
BG30_BG20C_CRYO_CCTCTGAAGAGGGATA	BG30	cold	Cryo	Endo
BG30_BG20C_CRYO_CCTCTGAGTTCGCTAA	BG30	cold	Cryo	Endo
BG30_BG20C_CRYO_CCTTACGCACGGACAA	BG30	cold	Cryo	MPH
BG30_BG20C_CRYO_CCTTCCCAGTAAGTAC	BG30	cold	Cryo	Fib
BG30_BG20C_CRYO_CCTTCCCCACGAAACG	BG30	cold	Cryo	Endo
BG30_BG20C_CRYO_CCTTCCCGTATTCTCT	BG30	cold	Cryo	Endo
BG30_BG20C_CRYO_CCTTCGACATTGAGCT	BG30	cold	Cryo	MPH
BG30_BG20C_CRYO_CCTTCGAGTATCTGCA	BG30	cold	Cryo	T
BG30_BG20C_CRYO_CGAACATTCACGACTA	BG30	cold	Cryo	Fib
BG30_BG20C_CRYO_CGAACATTCGGAGGTA	BG30	cold	Cryo	MPH
BG30_BG20C_CRYO_CGAATGTAGTGTGGCA	BG30	cold	Cryo	Fib
BG30_BG20C_CRYO_CGAATGTCAAGGACAC	BG30	cold	Cryo	MPH
BG30_BG20C_CRYO_CGACCTTGTACATCCA	BG30	cold	Cryo	Endo
BG30_BG20C_CRYO_CGACCTTTCGTAGGAG	BG30	cold	Cryo	MPH
BG30_BG20C_CRYO_CGACTTCAGCACAGGT	BG30	cold	Cryo	Endo
BG30_BG20C_CRYO_CGACTTCCACGGATAG	BG30	cold	Cryo	T
BG30_BG20C_CRYO_CGACTTCGTCGCCATG	BG30	cold	Cryo	Endo
BG30_BG20C_CRYO_CGACTTCTCACGAAGG	BG30	cold	Cryo	Endo
BG30_BG20C_CRYO_CGAGAAGTCAAGAAGT	BG30	cold	Cryo	MPH
BG30_BG20C_CRYO_CGAGCACCATGTAAGA	BG30	cold	Cryo	MPH
BG30_BG20C_CRYO_CGAGCACGTGAGTGAC	BG30	cold	Cryo	T
BG30_BG20C_CRYO_CGAGCACGTTCACGGC	BG30	cold	Cryo	T
BG30_BG20C_CRYO_CGAGCCAAGGGAGTAA	BG30	cold	Cryo	T
BG30_BG20C_CRYO_CGAGCCAAGTGGACGT	BG30	cold	Cryo	T
BG30_BG20C_CRYO_CGAGCCACAAATTGCC	BG30	cold	Cryo	Endo
BG30_BG20C_CRYO_CGAGCCAGTTCCACGG	BG30	cold	Cryo	Fib
BG30_BG20C_CRYO_CGATCGGAGTACGCGA	BG30	cold	Cryo	MPH
BG30_BG20C_CRYO_CGATCGGCAGGGAGAG	BG30	cold	Cryo	B
BG30_BG20C_CRYO_CGATCGGCATCGATTG	BG30	cold	Cryo	T
BG30_BG20C_CRYO_CGATGGCAGTACACCT	BG30	cold	Cryo	Endo
BG30_BG20C_CRYO_CGATGGCGTGCTGTAT	BG30	cold	Cryo	Fib
BG30_BG20C_CRYO_CGATGTAGTGTAATGA	BG30	cold	Cryo	Fib
BG30_BG20C_CRYO_CGATTGACATCCGGGT	BG30	cold	Cryo	Endo
BG30_BG20C_CRYO_CGATTGAGTCACCCAG	BG30	cold	Cryo	Endo
BG30_BG20C_CRYO_CGATTGATCCGTAGTA	BG30	cold	Cryo	B
BG30_BG20C_CRYO_CGCCAAGCATTAGGCT	BG30	cold	Cryo	Endo
BG30_BG20C_CRYO_CGCGGTACATTCACTT	BG30	cold	Cryo	MPH
BG30_BG20C_CRYO_CGCGGTAGTCTAGTGT	BG30	cold	Cryo	MPH
BG30_BG20C_CRYO_CGCGGTATCACCTTAT	BG30	cold	Cryo	CD_PC
BG30_BG20C_CRYO_CGCGGTATCCGAATGT	BG30	cold	Cryo	T
BG30_BG20C_CRYO_CGCGTTTAGACTAGAT	BG30	cold	Cryo	Fib
BG30_BG20C_CRYO_CGCGTTTTCATCACCC	BG30	cold	Cryo	Fib
BG30_BG20C_CRYO_CGCGTTTTCTCTGTCG	BG30	cold	Cryo	Endo
BG30_BG20C_CRYO_CGCTATCAGGGTGTTG	BG30	cold	Cryo	Endo
BG30_BG20C_CRYO_CGCTATCGTAACGACG	BG30	cold	Cryo	Fib
BG30_BG20C_CRYO_CGCTATCTCCCTTGCA	BG30	cold	Cryo	B
BG30_BG20C_CRYO_CGCTGGAGTAGCTAAA	BG30	cold	Cryo	MC
BG30_BG20C_CRYO_CGCTGGATCATCGCTC	BG30	cold	Cryo	MPH
BG30_BG20C_CRYO_CGCTGGATCTAACTGG	BG30	cold	Cryo	B
BG30_BG20C_CRYO_CGCTTCAAGACTAAGT	BG30	cold	Cryo	MPH
BG30_BG20C_CRYO_CGCTTCAAGCCCAATT	BG30	cold	Cryo	MPH
BG30_BG20C_CRYO_CGCTTCAGTGGCGAAT	BG30	cold	Cryo	MPH
BG30_BG20C_CRYO_CGGACACGTCATATGC	BG30	cold	Cryo	CNT
BG30_BG20C_CRYO_CGGACACTCTTGCCGT	BG30	cold	Cryo	B
BG30_BG20C_CRYO_CGGACGTAGCGTAATA	BG30	cold	Cryo	T
BG30_BG20C_CRYO_CGGACTGCATATACGC	BG30	cold	Cryo	Fib
BG30_BG20C_CRYO_CGGACTGGTGGCTCCA	BG30	cold	Cryo	MPH
BG30_BG20C_CRYO_CGGAGCTCAATGGTCT	BG30	cold	Cryo	MPH
BG30_BG20C_CRYO_CGGAGCTTCTCATTCA	BG30	cold	Cryo	CD_Trans
BG30_BG20C_CRYO_CGGAGTCAGGCGTACA	BG30	cold	Cryo	Fib
BG30_BG20C_CRYO_CGGAGTCCAATGGAAT	BG30	cold	Cryo	MPH
BG30_BG20C_CRYO_CGGAGTCCATAGTAAG	BG30	cold	Cryo	Endo
BG30_BG20C_CRYO_CGGAGTCGTAGCTTGT	BG30	cold	Cryo	B
BG30_BG20C_CRYO_CGGAGTCTCGCTAGCG	BG30	cold	Cryo	MPH
BG30_BG20C_CRYO_CGGGTCAAGAAACCTA	BG30	cold	Cryo	MPH
BG30_BG20C_CRYO_CGGGTCATCACGATGT	BG30	cold	Cryo	B
BG30_BG20C_CRYO_CGGGTCATCGGAAATA	BG30	cold	Cryo	Endo
BG30_BG20C_CRYO_CGGTTAAGTGGTTTCA	BG30	cold	Cryo	B
BG30_BG20C_CRYO_CGGTTAATCCAAACAC	BG30	cold	Cryo	CNT
BG30_BG20C_CRYO_CGTAGCGAGCTAACTC	BG30	cold	Cryo	CD_PC
BG30_BG20C_CRYO_CGTAGCGAGGATGCGT	BG30	cold	Cryo	Fib
BG30_BG20C_CRYO_CGTAGCGGTGGTGTAG	BG30	cold	Cryo	T
BG30_BG20C_CRYO_CGTAGGCAGATATGCA	BG30	cold	Cryo	Endo
BG30_BG20C_CRYO_CGTAGGCAGCACAGGT	BG30	cold	Cryo	MPH
BG30_BG20C_CRYO_CGTAGGCAGCTTTGGT	BG30	cold	Cryo	MPH
BG30_BG20C_CRYO_CGTAGGCGTGTGCGTC	BG30	cold	Cryo	Endo
BG30_BG20C_CRYO_CGTCACTAGAAACCAT	BG30	cold	Cryo	B
BG30_BG20C_CRYO_CGTCACTTCTCTGAGA	BG30	cold	Cryo	Fib
BG30_BG20C_CRYO_CGTCAGGGTACGAAAT	BG30	cold	Cryo	B
BG30_BG20C_CRYO_CGTCAGGTCCAGTATG	BG30	cold	Cryo	Fib
BG30_BG20C_CRYO_CGTCCATAGACAAAGG	BG30	cold	Cryo	MC
BG30_BG20C_CRYO_CGTCCATAGTATGACA	BG30	cold	Cryo	B
BG30_BG20C_CRYO_CGTCCATCAAGGACTG	BG30	cold	Cryo	Endo
BG30_BG20C_CRYO_CGTCCATCAATGCCAT	BG30	cold	Cryo	MC
BG30_BG20C_CRYO_CGTCCATTCCGCATAA	BG30	cold	Cryo	MPH
BG30_BG20C_CRYO_CGTCTACTCAACACAC	BG30	cold	Cryo	Endo
BG30_BG20C_CRYO_CGTCTACTCAACGCTA	BG30	cold	Cryo	Endo
BG30_BG20C_CRYO_CGTGTAAAGAGGTAGA	BG30	cold	Cryo	Endo
BG30_BG20C_CRYO_CGTGTAACAAGTACCT	BG30	cold	Cryo	MC
BG30_BG20C_CRYO_CGTGTAATCGCTAGCG	BG30	cold	Cryo	T
BG30_BG20C_CRYO_CGTGTAATCGTGGACC	BG30	cold	Cryo	MPH
BG30_BG20C_CRYO_CGTGTCTGTAAGGGAA	BG30	cold	Cryo	MPH
BG30_BG20C_CRYO_CGTGTCTTCAGCATGT	BG30	cold	Cryo	Fib
BG30_BG20C_CRYO_CGTTCTGCACCAGATT	BG30	cold	Cryo	B
BG30_BG20C_CRYO_CGTTCTGGTGTCTGAT	BG30	cold	Cryo	Endo
BG30_BG20C_CRYO_CGTTGGGAGCAAATCA	BG30	cold	Cryo	B
BG30_BG20C_CRYO_CGTTGGGGTTCCACTC	BG30	cold	Cryo	MPH
BG30_BG20C_CRYO_CTAACTTCACCGCTAG	BG30	cold	Cryo	T
BG30_BG20C_CRYO_CTAATGGTCACTTATC	BG30	cold	Cryo	Endo
BG30_BG20C_CRYO_CTACACCCAGATGGGT	BG30	cold	Cryo	MPH
BG30_BG20C_CRYO_CTACACCCATGCGCAC	BG30	cold	Cryo	Endo
BG30_BG20C_CRYO_CTACACCTCCGCAAGC	BG30	cold	Cryo	Endo
BG30_BG20C_CRYO_CTACATTCAAAGCAAT	BG30	cold	Cryo	Podo
BG30_BG20C_CRYO_CTACATTGTTGGTAAA	BG30	cold	Cryo	MPH
BG30_BG20C_CRYO_CTACATTTCATGTCCC	BG30	cold	Cryo	MPH
BG30_BG20C_CRYO_CTACCCAAGACGCAAC	BG30	cold	Cryo	B
BG30_BG20C_CRYO_CTACCCAAGGCGATAC	BG30	cold	Cryo	MPH
BG30_BG20C_CRYO_CTACCCACAGGACCCT	BG30	cold	Cryo	Endo
BG30_BG20C_CRYO_CTACCCATCAACACCA	BG30	cold	Cryo	MC
BG30_BG20C_CRYO_CTACGTCCACCTCGTT	BG30	cold	Cryo	MPH
BG30_BG20C_CRYO_CTACGTCGTATGCTTG	BG30	cold	Cryo	T
BG30_BG20C_CRYO_CTAGAGTCAAATTGCC	BG30	cold	Cryo	Endo
BG30_BG20C_CRYO_CTAGAGTCAGAAGCAC	BG30	cold	Cryo	Fib
BG30_BG20C_CRYO_CTAGAGTCATCCTAGA	BG30	cold	Cryo	CD_PC
BG30_BG20C_CRYO_CTAGAGTGTCTTCGTC	BG30	cold	Cryo	Fib
BG30_BG20C_CRYO_CTAGCCTAGAATTCCC	BG30	cold	Cryo	MC
BG30_BG20C_CRYO_CTAGCCTGTAGGGACT	BG30	cold	Cryo	CD_IC
BG30_BG20C_CRYO_CTAGCCTGTGACTACT	BG30	cold	Cryo	Endo
BG30_BG20C_CRYO_CTAGCCTTCATCTGCC	BG30	cold	Cryo	MPH
BG30_BG20C_CRYO_CTAGCCTTCTAACTCT	BG30	cold	Cryo	MC
BG30_BG20C_CRYO_CTAGTGAGTAAGGGCT	BG30	cold	Cryo	T
BG30_BG20C_CRYO_CTAGTGAGTCAAGCGA	BG30	cold	Cryo	Fib
BG30_BG20C_CRYO_CTAGTGATCTCTAGGA	BG30	cold	Cryo	T
BG30_BG20C_CRYO_CTAGTGATCTGAAAGA	BG30	cold	Cryo	MPH
BG30_BG20C_CRYO_CTCACACCAGCTGCAC	BG30	cold	Cryo	Endo
BG30_BG20C_CRYO_CTCACACTCAACGGCC	BG30	cold	Cryo	NK
BG30_BG20C_CRYO_CTCAGAAAGTCAAGGC	BG30	cold	Cryo	MPH
BG30_BG20C_CRYO_CTCATTAAGGCCCTTG	BG30	cold	Cryo	Endo
BG30_BG20C_CRYO_CTCCTAGTCTGTACGA	BG30	cold	Cryo	Endo
BG30_BG20C_CRYO_CTCGAAAAGCTGCGAA	BG30	cold	Cryo	B
BG30_BG20C_CRYO_CTCGAAAGTGCTCTTC	BG30	cold	Cryo	MPH
BG30_BG20C_CRYO_CTCGGAGGTAGCTAAA	BG30	cold	Cryo	Endo
BG30_BG20C_CRYO_CTCGGAGTCCTTTACA	BG30	cold	Cryo	B
BG30_BG20C_CRYO_CTCGGGAAGCTACCTA	BG30	cold	Cryo	B
BG30_BG20C_CRYO_CTCGTACAGGCTACGA	BG30	cold	Cryo	MPH
BG30_BG20C_CRYO_CTCGTACCATGGGACA	BG30	cold	Cryo	MPH
BG30_BG20C_CRYO_CTCGTACTCGACGGAA	BG30	cold	Cryo	Fib
BG30_BG20C_CRYO_CTCGTCACACGACGAA	BG30	cold	Cryo	Endo
BG30_BG20C_CRYO_CTCGTCACACGTCAGC	BG30	cold	Cryo	Podo
BG30_BG20C_CRYO_CTCTAATCAAGTAATG	BG30	cold	Cryo	B
BG30_BG20C_CRYO_CTCTAATCATTTCAGG	BG30	cold	Cryo	Endo
BG30_BG20C_CRYO_CTCTACGAGTACGTTC	BG30	cold	Cryo	Endo
BG30_BG20C_CRYO_CTCTACGAGTGTACTC	BG30	cold	Cryo	T
BG30_BG20C_CRYO_CTCTACGTCCCTGACT	BG30	cold	Cryo	Endo
BG30_BG20C_CRYO_CTCTGGTGTATGGTTC	BG30	cold	Cryo	Fib
BG30_BG20C_CRYO_CTGAAACAGCGTCTAT	BG30	cold	Cryo	CNT
BG30_BG20C_CRYO_CTGAAACGTCGTTGTA	BG30	cold	Cryo	MPH
BG30_BG20C_CRYO_CTGAAGTAGAAGGCCT	BG30	cold	Cryo	B
BG30_BG20C_CRYO_CTGAAGTGTGTGAATA	BG30	cold	Cryo	CD_PC
BG30_BG20C_CRYO_CTGCCTAAGGGCATGT	BG30	cold	Cryo	MPH
BG30_BG20C_CRYO_CTGCCTACATCTACGA	BG30	cold	Cryo	Podo
BG30_BG20C_CRYO_CTGCCTATCACGGTTA	BG30	cold	Cryo	CD_PC
BG30_BG20C_CRYO_CTGGTCTCATTGTGCA	BG30	cold	Cryo	T
BG30_BG20C_CRYO_CTGGTCTGTATCGCAT	BG30	cold	Cryo	CNT
BG30_BG20C_CRYO_CTGTTTACACCGGAAA	BG30	cold	Cryo	B
BG30_BG20C_CRYO_CTGTTTACATATACCG	BG30	cold	Cryo	Endo
BG30_BG20C_CRYO_CTGTTTATCAGCAACT	BG30	cold	Cryo	B
BG30_BG20C_CRYO_CTTAACTCAATGGTCT	BG30	cold	Cryo	CD_IC
BG30_BG20C_CRYO_CTTACCGCACCAGGCT	BG30	cold	Cryo	Fib
BG30_BG20C_CRYO_CTTACCGGTGCTCTTC	BG30	cold	Cryo	B
BG30_BG20C_CRYO_CTTAGGAGTCTCTCGT	BG30	cold	Cryo	Fib
BG30_BG20C_CRYO_CTTAGGATCAGAAATG	BG30	cold	Cryo	Endo
BG30_BG20C_CRYO_CTTGGCTAGGATATAC	BG30	cold	Cryo	Endo
BG30_BG20C_CRYO_CTTGGCTGTTTGACTG	BG30	cold	Cryo	MC
BG30_BG20C_CRYO_CTTGGCTTCCGAATGT	BG30	cold	Cryo	MC
BG30_BG20C_CRYO_CTTTGCGAGGATTCGG	BG30	cold	Cryo	Endo
BG30_BG20C_CRYO_GAAACTCCAAGCCTAT	BG30	cold	Cryo	Fib
BG30_BG20C_CRYO_GAAATGAAGAGGTTAT	BG30	cold	Cryo	Fib
BG30_BG20C_CRYO_GAAATGAAGATGGCGT	BG30	cold	Cryo	B
BG30_BG20C_CRYO_GAAATGAGTATGAATG	BG30	cold	Cryo	CD_IC
BG30_BG20C_CRYO_GAAATGAGTCTTTCAT	BG30	cold	Cryo	Endo
BG30_BG20C_CRYO_GAAATGATCATGTAGC	BG30	cold	Cryo	Endo
BG30_BG20C_CRYO_GAACATCGTAATCACC	BG30	cold	Cryo	Endo
BG30_BG20C_CRYO_GAACATCGTCCGCTGA	BG30	cold	Cryo	MPH
BG30_BG20C_CRYO_GAACCTAAGACTAGAT	BG30	cold	Cryo	Endo
BG30_BG20C_CRYO_GAACCTAAGAGTGACC	BG30	cold	Cryo	Endo
BG30_BG20C_CRYO_GAACCTAGTCTGATCA	BG30	cold	Cryo	T
BG30_BG20C_CRYO_GAACCTAGTGAGGGTT	BG30	cold	Cryo	T
BG30_BG20C_CRYO_GAACGGAGTATCACCA	BG30	cold	Cryo	MPH
BG30_BG20C_CRYO_GAACGGATCCCTTGCA	BG30	cold	Cryo	Podo
BG30_BG20C_CRYO_GAAGCAGGTAGGCATG	BG30	cold	Cryo	Endo
BG30_BG20C_CRYO_GAAGCAGGTTAAGAAC	BG30	cold	Cryo	MPH
BG30_BG20C_CRYO_GAAGCAGGTTGTGGAG	BG30	cold	Cryo	Endo
BG30_BG20C_CRYO_GAAGCAGTCTGCTGCT	BG30	cold	Cryo	MPH
BG30_BG20C_CRYO_GAATAAGCAAGTCTAC	BG30	cold	Cryo	Unknown
BG30_BG20C_CRYO_GAATAAGCATCGTCGG	BG30	cold	Cryo	B
BG30_BG20C_CRYO_GAATAAGGTCGACTAT	BG30	cold	Cryo	B
BG30_BG20C_CRYO_GAATGAACATACTACG	BG30	cold	Cryo	Unknown
BG30_BG20C_CRYO_GAATGAAGTACATCCA	BG30	cold	Cryo	Endo
BG30_BG20C_CRYO_GAATGAAGTTACAGAA	BG30	cold	Cryo	MPH
BG30_BG20C_CRYO_GACACGCAGCTGAAAT	BG30	cold	Cryo	MC
BG30_BG20C_CRYO_GACACGCCAGAAGCAC	BG30	cold	Cryo	Endo
BG30_BG20C_CRYO_GACACGCCATTGTGCA	BG30	cold	Cryo	B
BG30_BG20C_CRYO_GACACGCGTCGTGGCT	BG30	cold	Cryo	CD_IC
BG30_BG20C_CRYO_GACAGAGGTAGGGACT	BG30	cold	Cryo	MC
BG30_BG20C_CRYO_GACAGAGGTCTACCTC	BG30	cold	Cryo	MC
BG30_BG20C_CRYO_GACCAATGTGCGCTTG	BG30	cold	Cryo	T
BG30_BG20C_CRYO_GACCTGGCACGTTGGC	BG30	cold	Cryo	Endo
BG30_BG20C_CRYO_GACCTGGGTCATTAGC	BG30	cold	Cryo	CD_IC
BG30_BG20C_CRYO_GACCTGGTCAGCCTAA	BG30	cold	Cryo	Endo
BG30_BG20C_CRYO_GACGCGTGTCATATGC	BG30	cold	Cryo	B
BG30_BG20C_CRYO_GACGCGTGTGGTTTCA	BG30	cold	Cryo	Endo
BG30_BG20C_CRYO_GACGGCTAGCCACCTG	BG30	cold	Cryo	MC
BG30_BG20C_CRYO_GACGGCTGTAGTACCT	BG30	cold	Cryo	MC
BG30_BG20C_CRYO_GACGGCTGTTCCTCCA	BG30	cold	Cryo	MC
BG30_BG20C_CRYO_GACGTGCCAACGCACC	BG30	cold	Cryo	Fib
BG30_BG20C_CRYO_GACGTGCGTTAAGAAC	BG30	cold	Cryo	B
BG30_BG20C_CRYO_GACGTTAAGTCACGCC	BG30	cold	Cryo	CD_IC
BG30_BG20C_CRYO_GACGTTATCAACACTG	BG30	cold	Cryo	Endo
BG30_BG20C_CRYO_GACTAACAGGATGCGT	BG30	cold	Cryo	B
BG30_BG20C_CRYO_GACTAACAGTGCAAGC	BG30	cold	Cryo	Endo
BG30_BG20C_CRYO_GACTAACGTTCAGTAC	BG30	cold	Cryo	Endo
BG30_BG20C_CRYO_GACTACAAGACCTAGG	BG30	cold	Cryo	Endo
BG30_BG20C_CRYO_GACTACACAATAACGA	BG30	cold	Cryo	MPH
BG30_BG20C_CRYO_GACTGCGCAGCTGGCT	BG30	cold	Cryo	NK
BG30_BG20C_CRYO_GACTGCGTCTGGCGAC	BG30	cold	Cryo	MC
BG30_BG20C_CRYO_GAGGTGAAGATAGGAG	BG30	cold	Cryo	Endo
BG30_BG20C_CRYO_GAGGTGAAGCGAGAAA	BG30	cold	Cryo	Podo
BG30_BG20C_CRYO_GAGGTGAAGCTACCGC	BG30	cold	Cryo	MPH
BG30_BG20C_CRYO_GAGGTGACATCGGTTA	BG30	cold	Cryo	Endo
BG30_BG20C_CRYO_GAGTCCGAGTGAAGAG	BG30	cold	Cryo	Endo
BG30_BG20C_CRYO_GAGTCCGTCACAGTAC	BG30	cold	Cryo	MPH
BG30_BG20C_CRYO_GAGTCCGTCCGTACAA	BG30	cold	Cryo	MC
BG30_BG20C_CRYO_GATCGATAGTGCGATG	BG30	cold	Cryo	Fib
BG30_BG20C_CRYO_GATCGATGTACCAGTT	BG30	cold	Cryo	MC
BG30_BG20C_CRYO_GATCGCGCACCTATCC	BG30	cold	Cryo	Podo
BG30_BG20C_CRYO_GATCGCGGTGCACCAC	BG30	cold	Cryo	Endo
BG30_BG20C_CRYO_GATCGCGTCTTCGAGA	BG30	cold	Cryo	B
BG30_BG20C_CRYO_GATCGTATCATCTGTT	BG30	cold	Cryo	MPH
BG30_BG20C_CRYO_GATCTAGAGGCACATG	BG30	cold	Cryo	MPH
BG30_BG20C_CRYO_GATCTAGCACGTCTCT	BG30	cold	Cryo	Endo
BG30_BG20C_CRYO_GATCTAGCATGATCCA	BG30	cold	Cryo	CD_PC
BG30_BG20C_CRYO_GATCTAGCATTCCTGC	BG30	cold	Cryo	T
BG30_BG20C_CRYO_GATGAAAAGTATGACA	BG30	cold	Cryo	CD_PC
BG30_BG20C_CRYO_GATGAAAGTACGCTGC	BG30	cold	Cryo	MPH
BG30_BG20C_CRYO_GATGAGGCACCACCAG	BG30	cold	Cryo	aLOH
BG30_BG20C_CRYO_GATGAGGCACCCTATC	BG30	cold	Cryo	Endo
BG30_BG20C_CRYO_GATGCTAAGCGTCTAT	BG30	cold	Cryo	B
BG30_BG20C_CRYO_GATGCTACACACCGCA	BG30	cold	Cryo	B
BG30_BG20C_CRYO_GATTCAGCACTATCTT	BG30	cold	Cryo	CD_IC
BG30_BG20C_CRYO_GATTCAGTCTTCTGGC	BG30	cold	Cryo	B
BG30_BG20C_CRYO_GCAAACTGTGTTTGGT	BG30	cold	Cryo	B
BG30_BG20C_CRYO_GCAAACTGTTAAAGAC	BG30	cold	Cryo	B
BG30_BG20C_CRYO_GCAAACTTCACGAAGG	BG30	cold	Cryo	Endo
BG30_BG20C_CRYO_GCAATCACATACAGCT	BG30	cold	Cryo	Endo
BG30_BG20C_CRYO_GCAGCCAAGCCGATTT	BG30	cold	Cryo	MPH
BG30_BG20C_CRYO_GCAGTTAAGAAGGACA	BG30	cold	Cryo	B
BG30_BG20C_CRYO_GCATACAAGTACACCT	BG30	cold	Cryo	MPH
BG30_BG20C_CRYO_GCATACAAGTGTACTC	BG30	cold	Cryo	NK
BG30_BG20C_CRYO_GCATACAAGTTGTAGA	BG30	cold	Cryo	B
BG30_BG20C_CRYO_GCATGATAGAGCTGGT	BG30	cold	Cryo	B
BG30_BG20C_CRYO_GCATGATTCAAGGTAA	BG30	cold	Cryo	B
BG30_BG20C_CRYO_GCATGCGAGGATCGCA	BG30	cold	Cryo	Endo
BG30_BG20C_CRYO_GCATGCGCACGACGAA	BG30	cold	Cryo	Endo
BG30_BG20C_CRYO_GCATGTAGTATAGTAG	BG30	cold	Cryo	aLOH
BG30_BG20C_CRYO_GCCAAATCACGGCCAT	BG30	cold	Cryo	Endo
BG30_BG20C_CRYO_GCCAAATGTCAAAGAT	BG30	cold	Cryo	Endo
BG30_BG20C_CRYO_GCCAAATGTGTAATGA	BG30	cold	Cryo	MC
BG30_BG20C_CRYO_GCCTCTAAGCGATTCT	BG30	cold	Cryo	Endo
BG30_BG20C_CRYO_GCGACCATCAAACCGT	BG30	cold	Cryo	CD_IC
BG30_BG20C_CRYO_GCGAGAAGTTCTCATT	BG30	cold	Cryo	Endo
BG30_BG20C_CRYO_GCGCAACAGCAGGTCA	BG30	cold	Cryo	Unknown
BG30_BG20C_CRYO_GCGCAACCAGTATGCT	BG30	cold	Cryo	MPH
BG30_BG20C_CRYO_GCGCAACCATTATCTC	BG30	cold	Cryo	Fib
BG30_BG20C_CRYO_GCGCAACGTCTGATTG	BG30	cold	Cryo	MC
BG30_BG20C_CRYO_GCGCAACTCAGGCGAA	BG30	cold	Cryo	MPH
BG30_BG20C_CRYO_GCGCAGTTCTGCTGCT	BG30	cold	Cryo	MPH
BG30_BG20C_CRYO_GCGCCAAGTTCACGGC	BG30	cold	Cryo	MPH
BG30_BG20C_CRYO_GCGCGATTCCGCAAGC	BG30	cold	Cryo	B
BG30_BG20C_CRYO_GCGGGTTAGCGTTCCG	BG30	cold	Cryo	MPH
BG30_BG20C_CRYO_GCGGGTTCACCAGGCT	BG30	cold	Cryo	Endo
BG30_BG20C_CRYO_GCTCCTACACCAGGCT	BG30	cold	Cryo	Fib
BG30_BG20C_CRYO_GCTCCTATCAAACCGT	BG30	cold	Cryo	Podo
BG30_BG20C_CRYO_GCTCCTATCTTGAGGT	BG30	cold	Cryo	MPH
BG30_BG20C_CRYO_GCTGCAGCATGGAATA	BG30	cold	Cryo	Endo
BG30_BG20C_CRYO_GCTGCAGTCCGGGTGT	BG30	cold	Cryo	Endo
BG30_BG20C_CRYO_GCTGCGAAGACCGGAT	BG30	cold	Cryo	MC
BG30_BG20C_CRYO_GCTGCGACACTCGACG	BG30	cold	Cryo	CD_IC
BG30_BG20C_CRYO_GCTGCGAGTAGAGTGC	BG30	cold	Cryo	Fib
BG30_BG20C_CRYO_GCTGCTTCAGACTCGC	BG30	cold	Cryo	Endo
BG30_BG20C_CRYO_GCTTCCAAGCGGATCA	BG30	cold	Cryo	MPH
BG30_BG20C_CRYO_GCTTCCAAGTCTCGGC	BG30	cold	Cryo	MC
BG30_BG20C_CRYO_GCTTCCAGTCTCTCGT	BG30	cold	Cryo	CD_IC
BG30_BG20C_CRYO_GCTTGAAAGCCTTGAT	BG30	cold	Cryo	MPH
BG30_BG20C_CRYO_GCTTGAAAGTTAACGA	BG30	cold	Cryo	B
BG30_BG20C_CRYO_GCTTGAATCATGCATG	BG30	cold	Cryo	MPH
BG30_BG20C_CRYO_GCTTGAATCTCGTTTA	BG30	cold	Cryo	T
BG30_BG20C_CRYO_GGAAAGCTCTCTTGAT	BG30	cold	Cryo	MPH
BG30_BG20C_CRYO_GGAACTTAGACTGGGT	BG30	cold	Cryo	MPH
BG30_BG20C_CRYO_GGAACTTAGCGCCTCA	BG30	cold	Cryo	MC
BG30_BG20C_CRYO_GGAATAACACGGATAG	BG30	cold	Cryo	B
BG30_BG20C_CRYO_GGAATAACATCCGCGA	BG30	cold	Cryo	T
BG30_BG20C_CRYO_GGAATAAGTGTGGCTC	BG30	cold	Cryo	T
BG30_BG20C_CRYO_GGAATAATCTGGTTCC	BG30	cold	Cryo	Fib
BG30_BG20C_CRYO_GGACAAGCACATCCGG	BG30	cold	Cryo	B
BG30_BG20C_CRYO_GGACAAGTCATGCATG	BG30	cold	Cryo	T
BG30_BG20C_CRYO_GGACAGACACGGCGTT	BG30	cold	Cryo	Endo
BG30_BG20C_CRYO_GGACATTGTGGCGAAT	BG30	cold	Cryo	B
BG30_BG20C_CRYO_GGAGCAAGTAGCGCTC	BG30	cold	Cryo	B
BG30_BG20C_CRYO_GGAGCAAGTCGCTTCT	BG30	cold	Cryo	MPH
BG30_BG20C_CRYO_GGCAATTTCAAAGTAG	BG30	cold	Cryo	Endo
BG30_BG20C_CRYO_GGCCGATAGAGGTACC	BG30	cold	Cryo	B
BG30_BG20C_CRYO_GGCCGATAGCTAACTC	BG30	cold	Cryo	Endo
BG30_BG20C_CRYO_GGCCGATCACGTAAGG	BG30	cold	Cryo	MC
BG30_BG20C_CRYO_GGCCGATTCTGCCCTA	BG30	cold	Cryo	T
BG30_BG20C_CRYO_GGCGACTTCTTGCATT	BG30	cold	Cryo	MPH
BG30_BG20C_CRYO_GGCGTGTAGATGTGTA	BG30	cold	Cryo	Endo
BG30_BG20C_CRYO_GGCGTGTGTCTCATCC	BG30	cold	Cryo	Endo
BG30_BG20C_CRYO_GGCGTGTTCATAGCAC	BG30	cold	Cryo	MPH
BG30_BG20C_CRYO_GGCTCGACACATTAGC	BG30	cold	Cryo	B
BG30_BG20C_CRYO_GGCTCGAGTATAGGTA	BG30	cold	Cryo	B
BG30_BG20C_CRYO_GGGACCTGTATTCGTG	BG30	cold	Cryo	T
BG30_BG20C_CRYO_GGGAGATGTCCTCCAT	BG30	cold	Cryo	MC
BG30_BG20C_CRYO_GGGATGAAGTGGTAAT	BG30	cold	Cryo	Fib
BG30_BG20C_CRYO_GGGATGAGTGTCGCTG	BG30	cold	Cryo	Fib
BG30_BG20C_CRYO_GGGATGAGTTGCGCAC	BG30	cold	Cryo	CD_IC
BG30_BG20C_CRYO_GGGCACTCACGAAAGC	BG30	cold	Cryo	MC
BG30_BG20C_CRYO_GGGCATCAGGCAGTCA	BG30	cold	Cryo	T
BG30_BG20C_CRYO_GGGCATCAGTTTGCGT	BG30	cold	Cryo	CD_IC
BG30_BG20C_CRYO_GGGTTGCAGGGATCTG	BG30	cold	Cryo	MPH
BG30_BG20C_CRYO_GGGTTGCCATCTGGTA	BG30	cold	Cryo	T
BG30_BG20C_CRYO_GGGTTGCGTAGGGACT	BG30	cold	Cryo	MPH
BG30_BG20C_CRYO_GGTGAAGCACTTCTGC	BG30	cold	Cryo	Endo
BG30_BG20C_CRYO_GGTGAAGCAGGCTCAC	BG30	cold	Cryo	T
BG30_BG20C_CRYO_GGTGCGTAGGCTCTTA	BG30	cold	Cryo	MC
BG30_BG20C_CRYO_GGTGCGTGTGCAGGTA	BG30	cold	Cryo	Endo
BG30_BG20C_CRYO_GGTGTTAAGACAAGCC	BG30	cold	Cryo	B
BG30_BG20C_CRYO_GGTGTTAAGTATTGGA	BG30	cold	Cryo	Endo
BG30_BG20C_CRYO_GGTGTTAGTAGCCTAT	BG30	cold	Cryo	B
BG30_BG20C_CRYO_GTAACGTAGACTTTCG	BG30	cold	Cryo	MPH
BG30_BG20C_CRYO_GTAACGTGTCGAAAGC	BG30	cold	Cryo	B
BG30_BG20C_CRYO_GTAACGTGTTCCACAA	BG30	cold	Cryo	Fib
BG30_BG20C_CRYO_GTAACTGGTATCAGTC	BG30	cold	Cryo	Fib
BG30_BG20C_CRYO_GTAACTGTCCTAGGGC	BG30	cold	Cryo	MPH
BG30_BG20C_CRYO_GTACTCCCAATAAGCA	BG30	cold	Cryo	Endo
BG30_BG20C_CRYO_GTACTTTGTGCATCTA	BG30	cold	Cryo	MPH
BG30_BG20C_CRYO_GTAGGCCCACGAGGTA	BG30	cold	Cryo	MPH
BG30_BG20C_CRYO_GTAGGCCCAGTACACT	BG30	cold	Cryo	Fib
BG30_BG20C_CRYO_GTAGTCACAAGAGTCG	BG30	cold	Cryo	B
BG30_BG20C_CRYO_GTAGTCAGTATTCGTG	BG30	cold	Cryo	Fib
BG30_BG20C_CRYO_GTATCTTCAGAGTGTG	BG30	cold	Cryo	Fib
BG30_BG20C_CRYO_GTATTCTGTACTTGAC	BG30	cold	Cryo	Endo
BG30_BG20C_CRYO_GTATTCTTCTACGAGT	BG30	cold	Cryo	Endo
BG30_BG20C_CRYO_GTCAAGTTCAAACCGT	BG30	cold	Cryo	Endo
BG30_BG20C_CRYO_GTCAAGTTCATCGGAT	BG30	cold	Cryo	Fib
BG30_BG20C_CRYO_GTCACAAAGTGTACGG	BG30	cold	Cryo	PT
BG30_BG20C_CRYO_GTCACGGGTTGCGTTA	BG30	cold	Cryo	T
BG30_BG20C_CRYO_GTCATTTGTACTCGCG	BG30	cold	Cryo	B
BG30_BG20C_CRYO_GTCCTCAAGCGTGAAC	BG30	cold	Cryo	Fib
BG30_BG20C_CRYO_GTCCTCATCGTAGGTT	BG30	cold	Cryo	B
BG30_BG20C_CRYO_GTCGGGTGTTGACGTT	BG30	cold	Cryo	Endo
BG30_BG20C_CRYO_GTCGTAAGTAAAGTCA	BG30	cold	Cryo	B
BG30_BG20C_CRYO_GTCGTAATCACCAGGC	BG30	cold	Cryo	Fib
BG30_BG20C_CRYO_GTCTCGTCACGGTAGA	BG30	cold	Cryo	Endo
BG30_BG20C_CRYO_GTCTCGTCACGTGAGA	BG30	cold	Cryo	MPH
BG30_BG20C_CRYO_GTCTTCGAGCAATATG	BG30	cold	Cryo	T
BG30_BG20C_CRYO_GTCTTCGAGGTGCAAC	BG30	cold	Cryo	CD_IC
BG30_BG20C_CRYO_GTGAAGGAGACTCGGA	BG30	cold	Cryo	DCT
BG30_BG20C_CRYO_GTGAAGGCACATTTCT	BG30	cold	Cryo	Endo
BG30_BG20C_CRYO_GTGAAGGGTATAAACG	BG30	cold	Cryo	Endo
BG30_BG20C_CRYO_GTGAAGGGTCTGGTCG	BG30	cold	Cryo	DCT
BG30_BG20C_CRYO_GTGAAGGGTGATAAAC	BG30	cold	Cryo	CD_PC
BG30_BG20C_CRYO_GTGCAGCTCACAGGCC	BG30	cold	Cryo	MPH
BG30_BG20C_CRYO_GTGCGGTGTTCAGACT	BG30	cold	Cryo	Endo
BG30_BG20C_CRYO_GTGGGTCCAACACCTA	BG30	cold	Cryo	MPH
BG30_BG20C_CRYO_GTGGGTCGTAGCTAAA	BG30	cold	Cryo	Endo
BG30_BG20C_CRYO_GTGGGTCTCGACCAGC	BG30	cold	Cryo	Endo
BG30_BG20C_CRYO_GTGTGCGAGGGCTTCC	BG30	cold	Cryo	B
BG30_BG20C_CRYO_GTGTGCGCATGTTCCC	BG30	cold	Cryo	Endo
BG30_BG20C_CRYO_GTGTGCGGTCTGATTG	BG30	cold	Cryo	MPH
BG30_BG20C_CRYO_GTTAAGCCAGTTAACC	BG30	cold	Cryo	DCT
BG30_BG20C_CRYO_GTTCATTGTATAAACG	BG30	cold	Cryo	MPH
BG30_BG20C_CRYO_GTTCATTTCGGAGCAA	BG30	cold	Cryo	CD_PC
BG30_BG20C_CRYO_GTTCTCGGTGAGGGTT	BG30	cold	Cryo	NK
BG30_BG20C_CRYO_GTTTCTAGTCCAGTGC	BG30	cold	Cryo	B
BG30_BG20C_CRYO_GTTTCTATCATTTGGG	BG30	cold	Cryo	CD_PC
BG30_BG20C_CRYO_TAAACCGCATGCCTAA	BG30	cold	Cryo	Endo
BG30_BG20C_CRYO_TAAGTGCAGATGCCAG	BG30	cold	Cryo	T
BG30_BG20C_CRYO_TAAGTGCAGCCATCGC	BG30	cold	Cryo	Endo
BG30_BG20C_CRYO_TAAGTGCCAGCTTAAC	BG30	cold	Cryo	Endo
BG30_BG20C_CRYO_TAAGTGCGTCTCTTAT	BG30	cold	Cryo	Endo
BG30_BG20C_CRYO_TACACGACACCATGTA	BG30	cold	Cryo	Fib
BG30_BG20C_CRYO_TACAGTGAGACAATAC	BG30	cold	Cryo	MC
BG30_BG20C_CRYO_TACAGTGCAAATTGCC	BG30	cold	Cryo	MPH
BG30_BG20C_CRYO_TACCTATTCAGGATCT	BG30	cold	Cryo	T
BG30_BG20C_CRYO_TACCTTACACTAAGTC	BG30	cold	Cryo	Endo
BG30_BG20C_CRYO_TACGGATCAATCCAAC	BG30	cold	Cryo	Endo
BG30_BG20C_CRYO_TACGGATCATCCGGGT	BG30	cold	Cryo	T
BG30_BG20C_CRYO_TACGGATGTAGCCTCG	BG30	cold	Cryo	MPH
BG30_BG20C_CRYO_TACGGATGTCTACCTC	BG30	cold	Cryo	T
BG30_BG20C_CRYO_TACGGATTCACGACTA	BG30	cold	Cryo	MPH
BG30_BG20C_CRYO_TACGGGCGTAGCTTGT	BG30	cold	Cryo	B
BG30_BG20C_CRYO_TACGGGCTCTCCAGGG	BG30	cold	Cryo	Fib
BG30_BG20C_CRYO_TACGGTAAGCGACGTA	BG30	cold	Cryo	B
BG30_BG20C_CRYO_TACGGTAGTCTAACGT	BG30	cold	Cryo	Endo
BG30_BG20C_CRYO_TACTCATTCAGCTGGC	BG30	cold	Cryo	Endo
BG30_BG20C_CRYO_TACTCATTCCGCATCT	BG30	cold	Cryo	MPH
BG30_BG20C_CRYO_TACTCGCAGATCCGAG	BG30	cold	Cryo	MPH
BG30_BG20C_CRYO_TACTCGCGTGTAATGA	BG30	cold	Cryo	MC
BG30_BG20C_CRYO_TACTCGCTCTATCCCG	BG30	cold	Cryo	T
BG30_BG20C_CRYO_TACTTACGTCCATGAT	BG30	cold	Cryo	MPH
BG30_BG20C_CRYO_TACTTACTCCGAAGAG	BG30	cold	Cryo	MC
BG30_BG20C_CRYO_TACTTGTAGCAGCGTA	BG30	cold	Cryo	CD_IC
BG30_BG20C_CRYO_TACTTGTCACAACGTT	BG30	cold	Cryo	T
BG30_BG20C_CRYO_TACTTGTGTAATTGGA	BG30	cold	Cryo	T
BG30_BG20C_CRYO_TAGAGCTGTCGTTGTA	BG30	cold	Cryo	MPH
BG30_BG20C_CRYO_TAGAGCTTCCACTCCA	BG30	cold	Cryo	B
BG30_BG20C_CRYO_TAGAGCTTCGCAAGCC	BG30	cold	Cryo	PT
BG30_BG20C_CRYO_TAGCCGGCATCCAACA	BG30	cold	Cryo	MPH
BG30_BG20C_CRYO_TAGTGGTCAAACTGCT	BG30	cold	Cryo	B
BG30_BG20C_CRYO_TAGTGGTTCAACCATG	BG30	cold	Cryo	MPH
BG30_BG20C_CRYO_TAGTGGTTCACAGGCC	BG30	cold	Cryo	CD_IC
BG30_BG20C_CRYO_TAGTTGGCACAGACTT	BG30	cold	Cryo	B
BG30_BG20C_CRYO_TAGTTGGCATTGGCGC	BG30	cold	Cryo	Endo
BG30_BG20C_CRYO_TAGTTGGGTAGCTTGT	BG30	cold	Cryo	T
BG30_BG20C_CRYO_TAGTTGGTCTGTCTAT	BG30	cold	Cryo	Endo
BG30_BG20C_CRYO_TATCAGGAGAGGGCTT	BG30	cold	Cryo	Podo
BG30_BG20C_CRYO_TATCTCAAGCCCAACC	BG30	cold	Cryo	MPH
BG30_BG20C_CRYO_TATTACCAGATGTCGG	BG30	cold	Cryo	B
BG30_BG20C_CRYO_TATTACCCATATACGC	BG30	cold	Cryo	Endo
BG30_BG20C_CRYO_TATTACCGTCCAGTAT	BG30	cold	Cryo	Endo
BG30_BG20C_CRYO_TCAACGAAGGCCCGTT	BG30	cold	Cryo	CD_PC
BG30_BG20C_CRYO_TCAATCTAGTGTGGCA	BG30	cold	Cryo	MPH
BG30_BG20C_CRYO_TCAATCTCATTAGGCT	BG30	cold	Cryo	B
BG30_BG20C_CRYO_TCAATCTTCCTTTCGG	BG30	cold	Cryo	MPH
BG30_BG20C_CRYO_TCACAAGAGACACTAA	BG30	cold	Cryo	CD_PC
BG30_BG20C_CRYO_TCACAAGTCGAACTGT	BG30	cold	Cryo	B
BG30_BG20C_CRYO_TCACGAAAGTCTCAAC	BG30	cold	Cryo	Endo
BG30_BG20C_CRYO_TCACGAATCTTGACGA	BG30	cold	Cryo	Endo
BG30_BG20C_CRYO_TCAGCAACAGCGTCCA	BG30	cold	Cryo	Fib
BG30_BG20C_CRYO_TCAGCAAGTTCATGGT	BG30	cold	Cryo	Endo
BG30_BG20C_CRYO_TCAGCTCAGTGTACCT	BG30	cold	Cryo	Podo
BG30_BG20C_CRYO_TCAGCTCCATCTGGTA	BG30	cold	Cryo	B
BG30_BG20C_CRYO_TCAGGATAGAATGTGT	BG30	cold	Cryo	MPH
BG30_BG20C_CRYO_TCAGGATGTCGCCATG	BG30	cold	Cryo	Endo
BG30_BG20C_CRYO_TCAGGTACACGGCTAC	BG30	cold	Cryo	B
BG30_BG20C_CRYO_TCAGGTATCAACCATG	BG30	cold	Cryo	B
BG30_BG20C_CRYO_TCCACACGTATATGGA	BG30	cold	Cryo	Fib
BG30_BG20C_CRYO_TCCACACGTGTTTGTG	BG30	cold	Cryo	Endo
BG30_BG20C_CRYO_TCCCGATAGCTATGCT	BG30	cold	Cryo	B
BG30_BG20C_CRYO_TCCCGATCAAGACACG	BG30	cold	Cryo	Unknown
BG30_BG20C_CRYO_TCCCGATCACCGGAAA	BG30	cold	Cryo	T
BG30_BG20C_CRYO_TCCCGATGTGAAGGCT	BG30	cold	Cryo	Endo
BG30_BG20C_CRYO_TCGAGGCCAATCAGAA	BG30	cold	Cryo	MC
BG30_BG20C_CRYO_TCGAGGCTCCTCAACC	BG30	cold	Cryo	Fib
BG30_BG20C_CRYO_TCGCGAGTCAACTCTT	BG30	cold	Cryo	Endo
BG30_BG20C_CRYO_TCGCGAGTCTTGCATT	BG30	cold	Cryo	T
BG30_BG20C_CRYO_TCGCGTTAGCGAAGGG	BG30	cold	Cryo	aLOH
BG30_BG20C_CRYO_TCGCGTTGTCAACTGT	BG30	cold	Cryo	B
BG30_BG20C_CRYO_TCGCGTTTCTGTACGA	BG30	cold	Cryo	MPH
BG30_BG20C_CRYO_TCGGGACAGAAACCAT	BG30	cold	Cryo	CD_IC
BG30_BG20C_CRYO_TCGGGACAGGAGTCTG	BG30	cold	Cryo	Fib
BG30_BG20C_CRYO_TCGGGACCAGTGACAG	BG30	cold	Cryo	Endo
BG30_BG20C_CRYO_TCGGGACGTCATATGC	BG30	cold	Cryo	B
BG30_BG20C_CRYO_TCGGGACGTGGCCCTA	BG30	cold	Cryo	Fib
BG30_BG20C_CRYO_TCGGGACTCAGATAAG	BG30	cold	Cryo	Fib
BG30_BG20C_CRYO_TCGGTAAGTTAGTGGG	BG30	cold	Cryo	MPH
BG30_BG20C_CRYO_TCGTACCAGGATGGAA	BG30	cold	Cryo	MC
BG30_BG20C_CRYO_TCGTACCGTGTGGCTC	BG30	cold	Cryo	MPH
BG30_BG20C_CRYO_TCGTAGATCACCTTAT	BG30	cold	Cryo	Podo
BG30_BG20C_CRYO_TCTATTGCAGCGAACA	BG30	cold	Cryo	Fib
BG30_BG20C_CRYO_TCTCATAAGAGGGATA	BG30	cold	Cryo	Fib
BG30_BG20C_CRYO_TCTCATAGTCCAACTA	BG30	cold	Cryo	Podo
BG30_BG20C_CRYO_TCTCATATCAAACCGT	BG30	cold	Cryo	MC
BG30_BG20C_CRYO_TCTCTAAAGCCAACAG	BG30	cold	Cryo	B
BG30_BG20C_CRYO_TCTCTAACATCCGGGT	BG30	cold	Cryo	Fib
BG30_BG20C_CRYO_TCTGAGACAGCATACT	BG30	cold	Cryo	Fib
BG30_BG20C_CRYO_TCTGAGATCTCATTCA	BG30	cold	Cryo	Endo
BG30_BG20C_CRYO_TCTGAGATCTGTTTGT	BG30	cold	Cryo	Endo
BG30_BG20C_CRYO_TCTGGAACAATGAATG	BG30	cold	Cryo	Podo
BG30_BG20C_CRYO_TCTGGAACAATGGAAT	BG30	cold	Cryo	Endo
BG30_BG20C_CRYO_TCTGGAACAGTGGAGT	BG30	cold	Cryo	Podo
BG30_BG20C_CRYO_TCTGGAATCAAGGTAA	BG30	cold	Cryo	CD_IC
BG30_BG20C_CRYO_TCTTCGGGTAGCGCTC	BG30	cold	Cryo	Fib
BG30_BG20C_CRYO_TCTTCGGTCTCCAGGG	BG30	cold	Cryo	T
BG30_BG20C_CRYO_TCTTCGGTCTGCCAGG	BG30	cold	Cryo	MC
BG30_BG20C_CRYO_TCTTTCCGTCGAACAG	BG30	cold	Cryo	Endo
BG30_BG20C_CRYO_TCTTTCCTCTACTCAT	BG30	cold	Cryo	MPH
BG30_BG20C_CRYO_TGACAACCATGGGAAC	BG30	cold	Cryo	Endo
BG30_BG20C_CRYO_TGACAACGTGCAGACA	BG30	cold	Cryo	B
BG30_BG20C_CRYO_TGACGGCAGCCTATGT	BG30	cold	Cryo	Unknown
BG30_BG20C_CRYO_TGACGGCCACGGATAG	BG30	cold	Cryo	Endo
BG30_BG20C_CRYO_TGACTAGAGGGAAACA	BG30	cold	Cryo	MPH
BG30_BG20C_CRYO_TGACTAGCATGGTTGT	BG30	cold	Cryo	Endo
BG30_BG20C_CRYO_TGACTTTCAGACGCCT	BG30	cold	Cryo	MC
BG30_BG20C_CRYO_TGACTTTGTTAAGTAG	BG30	cold	Cryo	CD_PC
BG30_BG20C_CRYO_TGAGCATAGGGTGTGT	BG30	cold	Cryo	aLOH
BG30_BG20C_CRYO_TGAGCATGTGACCAAG	BG30	cold	Cryo	MC
BG30_BG20C_CRYO_TGAGCATTCAAAGACA	BG30	cold	Cryo	CD_PC
BG30_BG20C_CRYO_TGAGCATTCATGGTCA	BG30	cold	Cryo	Endo
BG30_BG20C_CRYO_TGAGCATTCCACGTGG	BG30	cold	Cryo	Endo
BG30_BG20C_CRYO_TGAGCCGCAGTTAACC	BG30	cold	Cryo	MPH
BG30_BG20C_CRYO_TGAGCCGGTACTTGAC	BG30	cold	Cryo	Endo
BG30_BG20C_CRYO_TGAGGGAGTTCAGGCC	BG30	cold	Cryo	Endo
BG30_BG20C_CRYO_TGAGGGATCCGGGTGT	BG30	cold	Cryo	MPH
BG30_BG20C_CRYO_TGCACCTCAACACCTA	BG30	cold	Cryo	B
BG30_BG20C_CRYO_TGCACCTGTGCATCTA	BG30	cold	Cryo	T
BG30_BG20C_CRYO_TGCCAAAAGGATGGAA	BG30	cold	Cryo	MC
BG30_BG20C_CRYO_TGCCAAAGTGGTCCGT	BG30	cold	Cryo	Fib
BG30_BG20C_CRYO_TGCCCATTCATACGGT	BG30	cold	Cryo	MC
BG30_BG20C_CRYO_TGCCCTAAGCTAACTC	BG30	cold	Cryo	MPH
BG30_BG20C_CRYO_TGCCCTACACGAAATA	BG30	cold	Cryo	Endo
BG30_BG20C_CRYO_TGCCCTAGTCCGTGAC	BG30	cold	Cryo	NK
BG30_BG20C_CRYO_TGCCCTATCGCAAGCC	BG30	cold	Cryo	T
BG30_BG20C_CRYO_TGCGCAGTCGGCATCG	BG30	cold	Cryo	MPH
BG30_BG20C_CRYO_TGCGGGTGTCGGCATC	BG30	cold	Cryo	T
BG30_BG20C_CRYO_TGCGGGTTCAACGGGA	BG30	cold	Cryo	B
BG30_BG20C_CRYO_TGCGTGGTCTTAACCT	BG30	cold	Cryo	MPH
BG30_BG20C_CRYO_TGCTGCTGTCTGATCA	BG30	cold	Cryo	MPH
BG30_BG20C_CRYO_TGCTGCTGTGGTCTCG	BG30	cold	Cryo	Endo
BG30_BG20C_CRYO_TGCTGCTTCAGCTCTC	BG30	cold	Cryo	Podo
BG30_BG20C_CRYO_TGCTGCTTCCTGCTTG	BG30	cold	Cryo	Endo
BG30_BG20C_CRYO_TGGACGCCACCGATAT	BG30	cold	Cryo	MPH
BG30_BG20C_CRYO_TGGACGCCATCGGTTA	BG30	cold	Cryo	Endo
BG30_BG20C_CRYO_TGGACGCTCTCTTATG	BG30	cold	Cryo	CD_Trans
BG30_BG20C_CRYO_TGGCCAGAGGATGGAA	BG30	cold	Cryo	Fib
BG30_BG20C_CRYO_TGGCCAGCATGCTAGT	BG30	cold	Cryo	Endo
BG30_BG20C_CRYO_TGGCCAGGTGTATGGG	BG30	cold	Cryo	MPH
BG30_BG20C_CRYO_TGGCCAGGTTCCGGCA	BG30	cold	Cryo	MPH
BG30_BG20C_CRYO_TGGCCAGGTTCTCATT	BG30	cold	Cryo	Endo
BG30_BG20C_CRYO_TGGCTGGGTCGCATAT	BG30	cold	Cryo	MPH
BG30_BG20C_CRYO_TGGCTGGGTGCCTGCA	BG30	cold	Cryo	B
BG30_BG20C_CRYO_TGGCTGGTCTATCCTA	BG30	cold	Cryo	MC
BG30_BG20C_CRYO_TGGGAAGCAGCTTCGG	BG30	cold	Cryo	CNT
BG30_BG20C_CRYO_TGGGAAGTCCTGCCAT	BG30	cold	Cryo	MPH
BG30_BG20C_CRYO_TGGGAAGTCGGATGTT	BG30	cold	Cryo	MC
BG30_BG20C_CRYO_TGGGAAGTCTGTGCAA	BG30	cold	Cryo	MPH
BG30_BG20C_CRYO_TGGTTCCAGATGTAAC	BG30	cold	Cryo	CD_PC
BG30_BG20C_CRYO_TGGTTCCAGCGTAGTG	BG30	cold	Cryo	B
BG30_BG20C_CRYO_TGGTTCCCACAGAGGT	BG30	cold	Cryo	Endo
BG30_BG20C_CRYO_TGGTTCCTCTCTTGAT	BG30	cold	Cryo	Endo
BG30_BG20C_CRYO_TGTATTCCACAAGCCC	BG30	cold	Cryo	B
BG30_BG20C_CRYO_TGTATTCCACCGGAAA	BG30	cold	Cryo	Fib
BG30_BG20C_CRYO_TGTATTCTCCTGCCAT	BG30	cold	Cryo	Fib
BG30_BG20C_CRYO_TGTCCCAGTACAGTGG	BG30	cold	Cryo	CNT
BG30_BG20C_CRYO_TGTCCCAGTAGCTCCG	BG30	cold	Cryo	B
BG30_BG20C_CRYO_TGTCCCAGTTGTACAC	BG30	cold	Cryo	MPH
BG30_BG20C_CRYO_TGTGGTAAGTCCAGGA	BG30	cold	Cryo	Endo
BG30_BG20C_CRYO_TGTGGTACAAGGTGTG	BG30	cold	Cryo	MC
BG30_BG20C_CRYO_TGTGGTACACTATCTT	BG30	cold	Cryo	Endo
BG30_BG20C_CRYO_TGTGGTACATTGGCGC	BG30	cold	Cryo	MC
BG30_BG20C_CRYO_TGTGGTAGTAAAGTCA	BG30	cold	Cryo	B
BG30_BG20C_CRYO_TGTGTTTAGGGCTTCC	BG30	cold	Cryo	Fib
BG30_BG20C_CRYO_TGTGTTTCAAGCCCAC	BG30	cold	Cryo	T
BG30_BG20C_CRYO_TGTTCCGCAAGGTGTG	BG30	cold	Cryo	MC
BG30_BG20C_CRYO_TTAACTCCAATAAGCA	BG30	cold	Cryo	T
BG30_BG20C_CRYO_TTAACTCTCAAACCGT	BG30	cold	Cryo	PT
BG30_BG20C_CRYO_TTAGGACAGCGTCAAG	BG30	cold	Cryo	Endo
BG30_BG20C_CRYO_TTAGGCATCAACACCA	BG30	cold	Cryo	MC
BG30_BG20C_CRYO_TTAGTTCCACCAGCAC	BG30	cold	Cryo	Fib
BG30_BG20C_CRYO_TTAGTTCGTTAGGGTG	BG30	cold	Cryo	Endo
BG30_BG20C_CRYO_TTATGCTAGACGCACA	BG30	cold	Cryo	MC
BG30_BG20C_CRYO_TTATGCTTCAGGCAAG	BG30	cold	Cryo	T
BG30_BG20C_CRYO_TTATGCTTCTGGTTCC	BG30	cold	Cryo	T
BG30_BG20C_CRYO_TTCCCAGCAGCCTGTG	BG30	cold	Cryo	MC
BG30_BG20C_CRYO_TTCCCAGTCTCCAACC	BG30	cold	Cryo	B
BG30_BG20C_CRYO_TTCGAAGAGTCAATAG	BG30	cold	Cryo	T
BG30_BG20C_CRYO_TTCGAAGCAAGTAGTA	BG30	cold	Cryo	T
BG30_BG20C_CRYO_TTCGAAGGTTCACGGC	BG30	cold	Cryo	B
BG30_BG20C_CRYO_TTCGAAGTCACAAACC	BG30	cold	Cryo	T
BG30_BG20C_CRYO_TTCGAAGTCGTCTGCT	BG30	cold	Cryo	Fib
BG30_BG20C_CRYO_TTCTACAAGGGCACTA	BG30	cold	Cryo	B
BG30_BG20C_CRYO_TTCTACATCCCTGACT	BG30	cold	Cryo	DCT
BG30_BG20C_CRYO_TTCTCAACACGGATAG	BG30	cold	Cryo	Endo
BG30_BG20C_CRYO_TTCTCCTAGTGACATA	BG30	cold	Cryo	CNT
BG30_BG20C_CRYO_TTCTCCTGTAGGACAC	BG30	cold	Cryo	T
BG30_BG20C_CRYO_TTCTCCTGTCGAACAG	BG30	cold	Cryo	T
BG30_BG20C_CRYO_TTCTCCTTCAACCATG	BG30	cold	Cryo	MC
BG30_BG20C_CRYO_TTCTTAGAGTCGTACT	BG30	cold	Cryo	Endo
BG30_BG20C_CRYO_TTCTTAGCATCACAAC	BG30	cold	Cryo	MPH
BG30_BG20C_CRYO_TTCTTAGGTTGGGACA	BG30	cold	Cryo	B
BG30_BG20C_CRYO_TTCTTAGTCTATGTGG	BG30	cold	Cryo	B
BG30_BG20C_CRYO_TTGAACGAGCGTCAAG	BG30	cold	Cryo	MPH
BG30_BG20C_CRYO_TTGACTTAGATCCTGT	BG30	cold	Cryo	T
BG30_BG20C_CRYO_TTGACTTCAGGCTGAA	BG30	cold	Cryo	T
BG30_BG20C_CRYO_TTGACTTTCCAGAGGA	BG30	cold	Cryo	Endo
BG30_BG20C_CRYO_TTGCCGTGTACACCGC	BG30	cold	Cryo	Endo
BG30_BG20C_CRYO_TTGCGTCCACCCTATC	BG30	cold	Cryo	CD_IC
BG30_BG20C_CRYO_TTGCGTCGTCGCTTCT	BG30	cold	Cryo	Endo
BG30_BG20C_CRYO_TTGCGTCTCAGATAAG	BG30	cold	Cryo	MPH
BG30_BG20C_CRYO_TTGGAACGTTTGGGCC	BG30	cold	Cryo	DCT
BG30_BG20C_CRYO_TTGGAACTCCGCATAA	BG30	cold	Cryo	CD_PC
BG30_BG20C_CRYO_TTGGCAAAGGTGCTTT	BG30	cold	Cryo	B
BG30_BG20C_CRYO_TTGGCAATCCTGCTTG	BG30	cold	Cryo	MPH
BG30_BG20C_CRYO_TTGTAGGCAAATTGCC	BG30	cold	Cryo	Endo
BG30_BG20C_CRYO_TTGTAGGGTTCTCATT	BG30	cold	Cryo	DCT
BG30_BG20C_CRYO_TTTATGCCATCGGACC	BG30	cold	Cryo	B
BG30_BG20C_CRYO_TTTATGCCATCGTCGG	BG30	cold	Cryo	Podo
BG30_BG20C_CRYO_TTTATGCGTAGAAGGA	BG30	cold	Cryo	MPH
BG30_BG20C_CRYO_TTTCCTCAGATGTGGC	BG30	cold	Cryo	T
BG30_BG20C_CRYO_TTTGCGCCATCCTAGA	BG30	cold	Cryo	CNT
BG30_BG20C_CRYO_TTTGCGCGTACTCTCC	BG30	cold	Cryo	Endo
BG30_BG20C_CRYO_TTTGGTTAGTGCGTGA	BG30	cold	Cryo	Endo
BG30_BG20C_CRYO_TTTGGTTTCAAGAAGT	BG30	cold	Cryo	B
BG30_BG20C_CRYO_TTTGGTTTCAATACCG	BG30	cold	Cryo	T
BG30_BG20C_CRYO_TTTGGTTTCCCTCTTT	BG30	cold	Cryo	CD_IC
BG30_BG20C_CRYO_TTTGTCAAGACAAAGG	BG30	cold	Cryo	B
BG30_BG20C_CRYO_TTTGTCACATGTAGTC	BG30	cold	Cryo	B
BG30_BG20C_CRYO_TTTGTCAGTGTGTGCC	BG30	cold	Cryo	Endo
BG32_BG21C_CRYO_AAACCTGAGCTGCCCA	BG32	cold	Cryo	CNT
BG32_BG21C_CRYO_AAACCTGAGGTAGCCA	BG32	cold	Cryo	CNT
BG32_BG21C_CRYO_AAACCTGCAGTGACAG	BG32	cold	Cryo	B
BG32_BG21C_CRYO_AAACCTGCAGTTCATG	BG32	cold	Cryo	Endo
BG32_BG21C_CRYO_AAACCTGGTGAACCTT	BG32	cold	Cryo	B
BG32_BG21C_CRYO_AAACCTGTCCCGACTT	BG32	cold	Cryo	MC
BG32_BG21C_CRYO_AAACGGGAGCTTTGGT	BG32	cold	Cryo	NK
BG32_BG21C_CRYO_AAACGGGCAATCCGAT	BG32	cold	Cryo	B
BG32_BG21C_CRYO_AAACGGGTCTGAAAGA	BG32	cold	Cryo	Endo
BG32_BG21C_CRYO_AAAGATGAGTTTGCGT	BG32	cold	Cryo	aLOH
BG32_BG21C_CRYO_AAAGATGCAGCCTATA	BG32	cold	Cryo	Fib
BG32_BG21C_CRYO_AAAGATGCATCCTTGC	BG32	cold	Cryo	T
BG32_BG21C_CRYO_AAAGCAAAGAATTGTG	BG32	cold	Cryo	Fib
BG32_BG21C_CRYO_AAAGCAAAGTGTACTC	BG32	cold	Cryo	Endo
BG32_BG21C_CRYO_AAAGCAAGTCACAAGG	BG32	cold	Cryo	Endo
BG32_BG21C_CRYO_AAAGCAATCTAGAGTC	BG32	cold	Cryo	Endo
BG32_BG21C_CRYO_AAAGTAGAGACAGAGA	BG32	cold	Cryo	Endo
BG32_BG21C_CRYO_AAAGTAGAGGGAACGG	BG32	cold	Cryo	Endo
BG32_BG21C_CRYO_AAAGTAGCAGTACACT	BG32	cold	Cryo	Endo
BG32_BG21C_CRYO_AAAGTAGGTTAGGGTG	BG32	cold	Cryo	Endo
BG32_BG21C_CRYO_AAAGTAGGTTCCACAA	BG32	cold	Cryo	Fib
BG32_BG21C_CRYO_AAAGTAGTCAAGATCC	BG32	cold	Cryo	Fib
BG32_BG21C_CRYO_AAAGTAGTCGGCTTGG	BG32	cold	Cryo	B
BG32_BG21C_CRYO_AAAGTAGTCTGTCTAT	BG32	cold	Cryo	NK
BG32_BG21C_CRYO_AAATGCCGTTGCTCCT	BG32	cold	Cryo	Endo
BG32_BG21C_CRYO_AACACGTAGACAGGCT	BG32	cold	Cryo	CD_PC
BG32_BG21C_CRYO_AACACGTCACGGTAAG	BG32	cold	Cryo	MPH
BG32_BG21C_CRYO_AACACGTCAGGTCTCG	BG32	cold	Cryo	MPH
BG32_BG21C_CRYO_AACACGTGTCTGCCAG	BG32	cold	Cryo	MC
BG32_BG21C_CRYO_AACCATGAGAAACGAG	BG32	cold	Cryo	Endo
BG32_BG21C_CRYO_AACCATGAGAACAACT	BG32	cold	Cryo	T
BG32_BG21C_CRYO_AACCATGAGAGACGAA	BG32	cold	Cryo	MPH
BG32_BG21C_CRYO_AACCATGAGTGACATA	BG32	cold	Cryo	Endo
BG32_BG21C_CRYO_AACCATGGTACGAAAT	BG32	cold	Cryo	NK
BG32_BG21C_CRYO_AACCATGGTTCAGCGC	BG32	cold	Cryo	MPH
BG32_BG21C_CRYO_AACCATGTCTAACCGA	BG32	cold	Cryo	CNT
BG32_BG21C_CRYO_AACCGCGGTGCCTGCA	BG32	cold	Cryo	MC
BG32_BG21C_CRYO_AACCGCGTCCCATTAT	BG32	cold	Cryo	Endo
BG32_BG21C_CRYO_AACGTTGCAGCGAACA	BG32	cold	Cryo	Fib
BG32_BG21C_CRYO_AACGTTGGTATGGTTC	BG32	cold	Cryo	Endo
BG32_BG21C_CRYO_AACTCAGTCTATCGCC	BG32	cold	Cryo	T
BG32_BG21C_CRYO_AACTCCCGTCTCATCC	BG32	cold	Cryo	CNT
BG32_BG21C_CRYO_AACTCCCTCACAGGCC	BG32	cold	Cryo	B
BG32_BG21C_CRYO_AACTCTTAGTACTTGC	BG32	cold	Cryo	MPH
BG32_BG21C_CRYO_AACTCTTCAATCTGCA	BG32	cold	Cryo	B
BG32_BG21C_CRYO_AACTCTTTCTTTAGGG	BG32	cold	Cryo	CNT
BG32_BG21C_CRYO_AACTGGTGTTACGGAG	BG32	cold	Cryo	Endo
BG32_BG21C_CRYO_AACTGGTTCTCTGAGA	BG32	cold	Cryo	Endo
BG32_BG21C_CRYO_AACTTTCAGAAGCCCA	BG32	cold	Cryo	Endo
BG32_BG21C_CRYO_AAGACCTAGAAGGGTA	BG32	cold	Cryo	CNT
BG32_BG21C_CRYO_AAGACCTAGCTCCCAG	BG32	cold	Cryo	DCT
BG32_BG21C_CRYO_AAGACCTCAGACACTT	BG32	cold	Cryo	MPH
BG32_BG21C_CRYO_AAGACCTGTAATAGCA	BG32	cold	Cryo	Endo
BG32_BG21C_CRYO_AAGACCTGTCAATACC	BG32	cold	Cryo	Endo
BG32_BG21C_CRYO_AAGCCGCAGCAATATG	BG32	cold	Cryo	Endo
BG32_BG21C_CRYO_AAGCCGCTCCTTAATC	BG32	cold	Cryo	Fib
BG32_BG21C_CRYO_AAGGCAGAGATCCCGC	BG32	cold	Cryo	Podo
BG32_BG21C_CRYO_AAGGCAGCAATACGCT	BG32	cold	Cryo	B
BG32_BG21C_CRYO_AAGGCAGCACACGCTG	BG32	cold	Cryo	Fib
BG32_BG21C_CRYO_AAGGCAGGTGCCTGTG	BG32	cold	Cryo	Fib
BG32_BG21C_CRYO_AAGGCAGTCGGAAATA	BG32	cold	Cryo	Endo
BG32_BG21C_CRYO_AAGGTTCCACGAAATA	BG32	cold	Cryo	CD_PC
BG32_BG21C_CRYO_AAGGTTCCACGTGAGA	BG32	cold	Cryo	Fib
BG32_BG21C_CRYO_AAGGTTCTCAGGATCT	BG32	cold	Cryo	CD_IC
BG32_BG21C_CRYO_AAGTCTGCAGCATACT	BG32	cold	Cryo	T
BG32_BG21C_CRYO_AAGTCTGGTTATTCTC	BG32	cold	Cryo	Endo
BG32_BG21C_CRYO_AAGTCTGTCTATGTGG	BG32	cold	Cryo	Endo
BG32_BG21C_CRYO_AATCCAGCAAGGGTCA	BG32	cold	Cryo	MPH
BG32_BG21C_CRYO_AATCCAGCAATCGAAA	BG32	cold	Cryo	MPH
BG32_BG21C_CRYO_AATCCAGCACAACGCC	BG32	cold	Cryo	MPH
BG32_BG21C_CRYO_AATCCAGGTGGTACAG	BG32	cold	Cryo	CNT
BG32_BG21C_CRYO_AATCCAGTCAACACAC	BG32	cold	Cryo	Fib
BG32_BG21C_CRYO_AATCGGTCAATCGAAA	BG32	cold	Cryo	MC
BG32_BG21C_CRYO_AATCGGTGTGAACCTT	BG32	cold	Cryo	CNT
BG32_BG21C_CRYO_AATCGGTGTGTGGCTC	BG32	cold	Cryo	MPH
BG32_BG21C_CRYO_ACACCAAAGCTGGAAC	BG32	cold	Cryo	Endo
BG32_BG21C_CRYO_ACACCAACAGGCAGTA	BG32	cold	Cryo	T
BG32_BG21C_CRYO_ACACCAAGTGCGGTAA	BG32	cold	Cryo	CD_Trans
BG32_BG21C_CRYO_ACACCCTAGGTGGGTT	BG32	cold	Cryo	B
BG32_BG21C_CRYO_ACACCCTCAGTCACTA	BG32	cold	Cryo	B
BG32_BG21C_CRYO_ACACCCTCATCGACGC	BG32	cold	Cryo	Endo
BG32_BG21C_CRYO_ACACCCTCATGCTAGT	BG32	cold	Cryo	MC
BG32_BG21C_CRYO_ACACCCTTCAACCATG	BG32	cold	Cryo	Endo
BG32_BG21C_CRYO_ACACCGGAGTACGTAA	BG32	cold	Cryo	Endo
BG32_BG21C_CRYO_ACACCGGTCTCTTATG	BG32	cold	Cryo	Endo
BG32_BG21C_CRYO_ACACTGAAGCGTTGCC	BG32	cold	Cryo	T
BG32_BG21C_CRYO_ACACTGAGTGCACCAC	BG32	cold	Cryo	aLOH
BG32_BG21C_CRYO_ACAGCCGCAAAGGCGT	BG32	cold	Cryo	Fib
BG32_BG21C_CRYO_ACAGCCGGTAAGTGGC	BG32	cold	Cryo	Endo
BG32_BG21C_CRYO_ACAGCCGTCACGCGGT	BG32	cold	Cryo	Endo
BG32_BG21C_CRYO_ACAGCTACACTGCCAG	BG32	cold	Cryo	CNT
BG32_BG21C_CRYO_ACAGCTACAGGAATGC	BG32	cold	Cryo	B
BG32_BG21C_CRYO_ACAGCTAGTACCGAGA	BG32	cold	Cryo	B
BG32_BG21C_CRYO_ACAGCTAGTTTGACTG	BG32	cold	Cryo	Endo
BG32_BG21C_CRYO_ACATCAGAGCTGAACG	BG32	cold	Cryo	Fib
BG32_BG21C_CRYO_ACATCAGCATCAGTCA	BG32	cold	Cryo	Endo
BG32_BG21C_CRYO_ACATCAGGTGCGCTTG	BG32	cold	Cryo	DCT
BG32_BG21C_CRYO_ACATCAGTCCCAAGTA	BG32	cold	Cryo	B
BG32_BG21C_CRYO_ACATGGTAGCCTCGTG	BG32	cold	Cryo	CNT
BG32_BG21C_CRYO_ACATGGTCACGGCTAC	BG32	cold	Cryo	T
BG32_BG21C_CRYO_ACATGGTTCACGACTA	BG32	cold	Cryo	MC
BG32_BG21C_CRYO_ACCAGTAAGTGGTCCC	BG32	cold	Cryo	CD_PC
BG32_BG21C_CRYO_ACCAGTATCGCTGATA	BG32	cold	Cryo	Podo
BG32_BG21C_CRYO_ACCCACTAGTTGTAGA	BG32	cold	Cryo	B
BG32_BG21C_CRYO_ACCCACTCACAGGCCT	BG32	cold	Cryo	B
BG32_BG21C_CRYO_ACCCACTCATGCATGT	BG32	cold	Cryo	Endo
BG32_BG21C_CRYO_ACCCACTTCGTCGTTC	BG32	cold	Cryo	CD_IC
BG32_BG21C_CRYO_ACCGTAACAGCTTAAC	BG32	cold	Cryo	B
BG32_BG21C_CRYO_ACCGTAAGTTCCGTCT	BG32	cold	Cryo	CD_PC
BG32_BG21C_CRYO_ACCGTAATCGTTGCCT	BG32	cold	Cryo	Endo
BG32_BG21C_CRYO_ACCTTTACAATGAATG	BG32	cold	Cryo	NK
BG32_BG21C_CRYO_ACCTTTACACCACGTG	BG32	cold	Cryo	Endo
BG32_BG21C_CRYO_ACCTTTAGTACAGTGG	BG32	cold	Cryo	Endo
BG32_BG21C_CRYO_ACCTTTAGTCCCTACT	BG32	cold	Cryo	MPH
BG32_BG21C_CRYO_ACCTTTAGTTTGTTGG	BG32	cold	Cryo	Endo
BG32_BG21C_CRYO_ACCTTTATCTTAGCCC	BG32	cold	Cryo	CNT
BG32_BG21C_CRYO_ACGAGCCAGAAGAAGC	BG32	cold	Cryo	MPH
BG32_BG21C_CRYO_ACGAGCCAGGCTAGCA	BG32	cold	Cryo	Fib
BG32_BG21C_CRYO_ACGAGGAAGCACCGCT	BG32	cold	Cryo	Fib
BG32_BG21C_CRYO_ACGAGGACACTTCTGC	BG32	cold	Cryo	Endo
BG32_BG21C_CRYO_ACGATACAGAACTGTA	BG32	cold	Cryo	Endo
BG32_BG21C_CRYO_ACGATACAGAGGTTGC	BG32	cold	Cryo	Endo
BG32_BG21C_CRYO_ACGATACCACATGTGT	BG32	cold	Cryo	Endo
BG32_BG21C_CRYO_ACGATACCAGAGCCAA	BG32	cold	Cryo	Fib
BG32_BG21C_CRYO_ACGATACGTCCCTTGT	BG32	cold	Cryo	MPH
BG32_BG21C_CRYO_ACGATACGTCGCGTGT	BG32	cold	Cryo	NK
BG32_BG21C_CRYO_ACGATACTCTAGCACA	BG32	cold	Cryo	Fib
BG32_BG21C_CRYO_ACGATACTCTTGACGA	BG32	cold	Cryo	Fib
BG32_BG21C_CRYO_ACGATGTAGACCTAGG	BG32	cold	Cryo	Endo
BG32_BG21C_CRYO_ACGATGTTCCTTTCGG	BG32	cold	Cryo	Endo
BG32_BG21C_CRYO_ACGCAGCAGGGCTTCC	BG32	cold	Cryo	B
BG32_BG21C_CRYO_ACGCAGCAGTTCGATC	BG32	cold	Cryo	MC
BG32_BG21C_CRYO_ACGCAGCAGTTCGCAT	BG32	cold	Cryo	T
BG32_BG21C_CRYO_ACGCAGCCAATTGCTG	BG32	cold	Cryo	MPH
BG32_BG21C_CRYO_ACGCAGCGTGACAAAT	BG32	cold	Cryo	CNT
BG32_BG21C_CRYO_ACGCCAGAGAATCTCC	BG32	cold	Cryo	Endo
BG32_BG21C_CRYO_ACGCCAGAGTGGTAAT	BG32	cold	Cryo	Fib
BG32_BG21C_CRYO_ACGCCAGCAGGATCGA	BG32	cold	Cryo	T
BG32_BG21C_CRYO_ACGCCAGGTTTACTCT	BG32	cold	Cryo	aLOH
BG32_BG21C_CRYO_ACGCCAGTCACAGGCC	BG32	cold	Cryo	aLOH
BG32_BG21C_CRYO_ACGCCAGTCGCACTCT	BG32	cold	Cryo	T
BG32_BG21C_CRYO_ACGCCGACAGTATCTG	BG32	cold	Cryo	MC
BG32_BG21C_CRYO_ACGGAGAAGACTGGGT	BG32	cold	Cryo	Endo
BG32_BG21C_CRYO_ACGGAGACACCGCTAG	BG32	cold	Cryo	Endo
BG32_BG21C_CRYO_ACGGAGACACGCGAAA	BG32	cold	Cryo	Fib
BG32_BG21C_CRYO_ACGGAGACATCCTAGA	BG32	cold	Cryo	Endo
BG32_BG21C_CRYO_ACGGAGAGTCATGCCG	BG32	cold	Cryo	MC
BG32_BG21C_CRYO_ACGGAGAGTTGAGTTC	BG32	cold	Cryo	Fib
BG32_BG21C_CRYO_ACGGAGATCCATGCTC	BG32	cold	Cryo	T
BG32_BG21C_CRYO_ACGGAGATCTGACCTC	BG32	cold	Cryo	B
BG32_BG21C_CRYO_ACGGCCACAGCTGCAC	BG32	cold	Cryo	Endo
BG32_BG21C_CRYO_ACGGCCAGTCTTGTCC	BG32	cold	Cryo	Endo
BG32_BG21C_CRYO_ACGGCCAGTTACGGAG	BG32	cold	Cryo	Endo
BG32_BG21C_CRYO_ACGGGCTCAATGCCAT	BG32	cold	Cryo	T
BG32_BG21C_CRYO_ACGGGCTCAGGAATGC	BG32	cold	Cryo	CNT
BG32_BG21C_CRYO_ACGGGCTGTACACCGC	BG32	cold	Cryo	MPH
BG32_BG21C_CRYO_ACGGGCTGTCAGGACA	BG32	cold	Cryo	Endo
BG32_BG21C_CRYO_ACGGGCTTCAGCGATT	BG32	cold	Cryo	Endo
BG32_BG21C_CRYO_ACGGGCTTCGAATGGG	BG32	cold	Cryo	Endo
BG32_BG21C_CRYO_ACGGGTCAGTAAGTAC	BG32	cold	Cryo	MPH
BG32_BG21C_CRYO_ACGGGTCCAATCCAAC	BG32	cold	Cryo	MPH
BG32_BG21C_CRYO_ACGTCAAGTGTGCGTC	BG32	cold	Cryo	Endo
BG32_BG21C_CRYO_ACGTCAAGTTGACGTT	BG32	cold	Cryo	Endo
BG32_BG21C_CRYO_ACGTCAAGTTGGTAAA	BG32	cold	Cryo	Endo
BG32_BG21C_CRYO_ACGTCAATCACGGTTA	BG32	cold	Cryo	B
BG32_BG21C_CRYO_ACGTCAATCGAATGCT	BG32	cold	Cryo	CD_PC
BG32_BG21C_CRYO_ACTGAACAGATCTGCT	BG32	cold	Cryo	CNT
BG32_BG21C_CRYO_ACTGAACAGCCCTAAT	BG32	cold	Cryo	Endo
BG32_BG21C_CRYO_ACTGAACAGCGGCTTC	BG32	cold	Cryo	Endo
BG32_BG21C_CRYO_ACTGAACCAAAGGCGT	BG32	cold	Cryo	MC
BG32_BG21C_CRYO_ACTGAACGTATCTGCA	BG32	cold	Cryo	MPH
BG32_BG21C_CRYO_ACTGAACGTCATTAGC	BG32	cold	Cryo	Podo
BG32_BG21C_CRYO_ACTGAACGTGGCAAAC	BG32	cold	Cryo	Endo
BG32_BG21C_CRYO_ACTGAGTCAACACGCC	BG32	cold	Cryo	Endo
BG32_BG21C_CRYO_ACTGAGTCAGATTGCT	BG32	cold	Cryo	Endo
BG32_BG21C_CRYO_ACTGAGTGTCGCTTTC	BG32	cold	Cryo	Endo
BG32_BG21C_CRYO_ACTGAGTGTCTGGTCG	BG32	cold	Cryo	Endo
BG32_BG21C_CRYO_ACTGAGTGTGAAGGCT	BG32	cold	Cryo	T
BG32_BG21C_CRYO_ACTGAGTTCAAACGGG	BG32	cold	Cryo	MPH
BG32_BG21C_CRYO_ACTGAGTTCAGGTTCA	BG32	cold	Cryo	MC
BG32_BG21C_CRYO_ACTGAGTTCCGCGTTT	BG32	cold	Cryo	MPH
BG32_BG21C_CRYO_ACTGAGTTCGCATGAT	BG32	cold	Cryo	MPH
BG32_BG21C_CRYO_ACTGATGCAGATCGGA	BG32	cold	Cryo	B
BG32_BG21C_CRYO_ACTGATGGTCCATCCT	BG32	cold	Cryo	MC
BG32_BG21C_CRYO_ACTGATGTCAATCACG	BG32	cold	Cryo	Endo
BG32_BG21C_CRYO_ACTGATGTCTAAGCCA	BG32	cold	Cryo	CNT
BG32_BG21C_CRYO_ACTGATGTCTCGGACG	BG32	cold	Cryo	B
BG32_BG21C_CRYO_ACTGCTCCAAAGAATC	BG32	cold	Cryo	Fib
BG32_BG21C_CRYO_ACTGCTCCAAGAGGCT	BG32	cold	Cryo	T
BG32_BG21C_CRYO_ACTGCTCGTTCACCTC	BG32	cold	Cryo	aLOH
BG32_BG21C_CRYO_ACTGTCCCAGCTGCAC	BG32	cold	Cryo	CD_PC
BG32_BG21C_CRYO_ACTGTCCGTAAGTGGC	BG32	cold	Cryo	CD_IC
BG32_BG21C_CRYO_ACTGTCCGTGGACGAT	BG32	cold	Cryo	MPH
BG32_BG21C_CRYO_ACTGTCCTCCTCTAGC	BG32	cold	Cryo	CNT
BG32_BG21C_CRYO_ACTTACTAGGTGACCA	BG32	cold	Cryo	T
BG32_BG21C_CRYO_ACTTACTGTCACTTCC	BG32	cold	Cryo	Endo
BG32_BG21C_CRYO_ACTTACTGTGATGTCT	BG32	cold	Cryo	MPH
BG32_BG21C_CRYO_ACTTACTGTGCGGTAA	BG32	cold	Cryo	Endo
BG32_BG21C_CRYO_ACTTACTTCAGGTTCA	BG32	cold	Cryo	Endo
BG32_BG21C_CRYO_ACTTACTTCATTCACT	BG32	cold	Cryo	Endo
BG32_BG21C_CRYO_ACTTGTTCAAGCGCTC	BG32	cold	Cryo	Fib
BG32_BG21C_CRYO_ACTTGTTGTCCTCCAT	BG32	cold	Cryo	Fib
BG32_BG21C_CRYO_ACTTGTTGTCCTGCTT	BG32	cold	Cryo	Endo
BG32_BG21C_CRYO_ACTTGTTTCCTGTAGA	BG32	cold	Cryo	DCT
BG32_BG21C_CRYO_ACTTTCAAGTGGAGAA	BG32	cold	Cryo	Endo
BG32_BG21C_CRYO_ACTTTCATCCTAGGGC	BG32	cold	Cryo	MPH
BG32_BG21C_CRYO_AGAATAGGTGCAGGTA	BG32	cold	Cryo	Unknown
BG32_BG21C_CRYO_AGAATAGGTTCCACGG	BG32	cold	Cryo	Unknown
BG32_BG21C_CRYO_AGACGTTAGCTAAGAT	BG32	cold	Cryo	T
BG32_BG21C_CRYO_AGACGTTAGCTTATCG	BG32	cold	Cryo	T
BG32_BG21C_CRYO_AGACGTTGTTGCGCAC	BG32	cold	Cryo	CD_PC
BG32_BG21C_CRYO_AGACGTTTCTGAAAGA	BG32	cold	Cryo	Endo
BG32_BG21C_CRYO_AGAGCGAAGAATTGTG	BG32	cold	Cryo	B
BG32_BG21C_CRYO_AGAGCGAGTCACAAGG	BG32	cold	Cryo	MPH
BG32_BG21C_CRYO_AGAGCTTCAAAGCAAT	BG32	cold	Cryo	T
BG32_BG21C_CRYO_AGAGCTTTCTTATCTG	BG32	cold	Cryo	Endo
BG32_BG21C_CRYO_AGAGTGGAGAGGGCTT	BG32	cold	Cryo	MC
BG32_BG21C_CRYO_AGAGTGGCAAAGCAAT	BG32	cold	Cryo	T
BG32_BG21C_CRYO_AGAGTGGCACTTACGA	BG32	cold	Cryo	MC
BG32_BG21C_CRYO_AGATCTGCACGGCTAC	BG32	cold	Cryo	Fib
BG32_BG21C_CRYO_AGATTGCCAAGCTGAG	BG32	cold	Cryo	Endo
BG32_BG21C_CRYO_AGATTGCCAAGGCTCC	BG32	cold	Cryo	CD_IC
BG32_BG21C_CRYO_AGATTGCCACTTAAGC	BG32	cold	Cryo	Endo
BG32_BG21C_CRYO_AGATTGCCAGGTCTCG	BG32	cold	Cryo	Endo
BG32_BG21C_CRYO_AGCAGCCAGACCACGA	BG32	cold	Cryo	Fib
BG32_BG21C_CRYO_AGCAGCCCATCGGACC	BG32	cold	Cryo	MPH
BG32_BG21C_CRYO_AGCAGCCGTTCGCTAA	BG32	cold	Cryo	B
BG32_BG21C_CRYO_AGCAGCCTCAAACAAG	BG32	cold	Cryo	aLOH
BG32_BG21C_CRYO_AGCATACAGATCCGAG	BG32	cold	Cryo	CD_IC
BG32_BG21C_CRYO_AGCATACAGGTGATTA	BG32	cold	Cryo	MPH
BG32_BG21C_CRYO_AGCATACCAAAGTCAA	BG32	cold	Cryo	NK
BG32_BG21C_CRYO_AGCATACCAGTATGCT	BG32	cold	Cryo	Podo
BG32_BG21C_CRYO_AGCATACCATCACCCT	BG32	cold	Cryo	MC
BG32_BG21C_CRYO_AGCATACGTCATACTG	BG32	cold	Cryo	Fib
BG32_BG21C_CRYO_AGCATACGTTTCCACC	BG32	cold	Cryo	Podo
BG32_BG21C_CRYO_AGCATACTCACATAGC	BG32	cold	Cryo	MPH
BG32_BG21C_CRYO_AGCCTAAAGTATCTCG	BG32	cold	Cryo	T
BG32_BG21C_CRYO_AGCCTAAGTACCAGTT	BG32	cold	Cryo	CD_PC
BG32_BG21C_CRYO_AGCCTAAGTATGGTTC	BG32	cold	Cryo	MC
BG32_BG21C_CRYO_AGCGGTCCACTACAGT	BG32	cold	Cryo	CNT
BG32_BG21C_CRYO_AGCGGTCCAGTCAGAG	BG32	cold	Cryo	CNT
BG32_BG21C_CRYO_AGCGGTCCATGTTCCC	BG32	cold	Cryo	MPH
BG32_BG21C_CRYO_AGCGTATGTCCGAACC	BG32	cold	Cryo	MPH
BG32_BG21C_CRYO_AGCGTATTCAAAGTAG	BG32	cold	Cryo	Endo
BG32_BG21C_CRYO_AGCGTATTCGTCGTTC	BG32	cold	Cryo	CNT
BG32_BG21C_CRYO_AGCGTCGGTGTGACGA	BG32	cold	Cryo	MPH
BG32_BG21C_CRYO_AGCGTCGGTTGAACTC	BG32	cold	Cryo	Fib
BG32_BG21C_CRYO_AGCTCCTTCAGTCCCT	BG32	cold	Cryo	T
BG32_BG21C_CRYO_AGCTCTCAGTTCGCGC	BG32	cold	Cryo	Fib
BG32_BG21C_CRYO_AGCTCTCGTCTGATTG	BG32	cold	Cryo	MPH
BG32_BG21C_CRYO_AGCTCTCTCACCAGGC	BG32	cold	Cryo	CD_PC
BG32_BG21C_CRYO_AGCTTGAAGACTTTCG	BG32	cold	Cryo	MPH
BG32_BG21C_CRYO_AGCTTGAGTAGCGATG	BG32	cold	Cryo	aLOH
BG32_BG21C_CRYO_AGCTTGAGTTACCAGT	BG32	cold	Cryo	CD_IC
BG32_BG21C_CRYO_AGGCCACGTAATTGGA	BG32	cold	Cryo	MPH
BG32_BG21C_CRYO_AGGCCACGTCACTGGC	BG32	cold	Cryo	CNT
BG32_BG21C_CRYO_AGGCCACTCACGCGGT	BG32	cold	Cryo	Endo
BG32_BG21C_CRYO_AGGCCACTCGACAGCC	BG32	cold	Cryo	Fib
BG32_BG21C_CRYO_AGGCCGTAGACGACGT	BG32	cold	Cryo	Endo
BG32_BG21C_CRYO_AGGCCGTAGTCAATAG	BG32	cold	Cryo	CNT
BG32_BG21C_CRYO_AGGCCGTCAATGTAAG	BG32	cold	Cryo	Fib
BG32_BG21C_CRYO_AGGCCGTCACGTAAGG	BG32	cold	Cryo	CD_IC
BG32_BG21C_CRYO_AGGCCGTCAGATCTGT	BG32	cold	Cryo	Endo
BG32_BG21C_CRYO_AGGCCGTGTCGACTAT	BG32	cold	Cryo	CD_Trans
BG32_BG21C_CRYO_AGGGAGTAGCCCTAAT	BG32	cold	Cryo	CD_PC
BG32_BG21C_CRYO_AGGGAGTCAACTTGAC	BG32	cold	Cryo	Endo
BG32_BG21C_CRYO_AGGGAGTGTCATGCAT	BG32	cold	Cryo	Fib
BG32_BG21C_CRYO_AGGGAGTGTCGGCTCA	BG32	cold	Cryo	T
BG32_BG21C_CRYO_AGGGAGTGTGGTACAG	BG32	cold	Cryo	Endo
BG32_BG21C_CRYO_AGGGAGTGTTCAGACT	BG32	cold	Cryo	Podo
BG32_BG21C_CRYO_AGGGATGAGAGAGCTC	BG32	cold	Cryo	B
BG32_BG21C_CRYO_AGGGATGCACGACGAA	BG32	cold	Cryo	Endo
BG32_BG21C_CRYO_AGGGATGTCTCGTATT	BG32	cold	Cryo	B
BG32_BG21C_CRYO_AGGGTGAGTCCGAGTC	BG32	cold	Cryo	B
BG32_BG21C_CRYO_AGGGTGATCCTCCTAG	BG32	cold	Cryo	MPH
BG32_BG21C_CRYO_AGGTCATCATATGGTC	BG32	cold	Cryo	B
BG32_BG21C_CRYO_AGGTCATGTCACTTCC	BG32	cold	Cryo	Endo
BG32_BG21C_CRYO_AGGTCATGTGACCAAG	BG32	cold	Cryo	MPH
BG32_BG21C_CRYO_AGGTCATTCATGTCTT	BG32	cold	Cryo	CNT
BG32_BG21C_CRYO_AGGTCCGAGTACGCGA	BG32	cold	Cryo	T
BG32_BG21C_CRYO_AGGTCCGCAGCTCGAC	BG32	cold	Cryo	MPH
BG32_BG21C_CRYO_AGGTCCGCATGAAGTA	BG32	cold	Cryo	CD_PC
BG32_BG21C_CRYO_AGGTCCGGTTACGGAG	BG32	cold	Cryo	MC
BG32_BG21C_CRYO_AGGTCCGTCGGTCCGA	BG32	cold	Cryo	CD_PC
BG32_BG21C_CRYO_AGTAGTCCACAGACTT	BG32	cold	Cryo	Endo
BG32_BG21C_CRYO_AGTAGTCGTTCAGGCC	BG32	cold	Cryo	MPH
BG32_BG21C_CRYO_AGTAGTCTCTACTCAT	BG32	cold	Cryo	Fib
BG32_BG21C_CRYO_AGTCTTTAGCCCTAAT	BG32	cold	Cryo	MC
BG32_BG21C_CRYO_AGTGAGGAGATGTTAG	BG32	cold	Cryo	B
BG32_BG21C_CRYO_AGTGAGGCACAGTCGC	BG32	cold	Cryo	CD_IC
BG32_BG21C_CRYO_AGTGAGGGTGCGATAG	BG32	cold	Cryo	CD_IC
BG32_BG21C_CRYO_AGTGGGAAGCAACGGT	BG32	cold	Cryo	Podo
BG32_BG21C_CRYO_AGTGGGACATCACGAT	BG32	cold	Cryo	Fib
BG32_BG21C_CRYO_AGTGGGATCTTACCGC	BG32	cold	Cryo	Endo
BG32_BG21C_CRYO_AGTGTCAAGCCACTAT	BG32	cold	Cryo	Endo
BG32_BG21C_CRYO_AGTGTCACAGCTGTAT	BG32	cold	Cryo	B
BG32_BG21C_CRYO_AGTGTCAGTGTGGTTT	BG32	cold	Cryo	CNT
BG32_BG21C_CRYO_AGTGTCATCGAGCCCA	BG32	cold	Cryo	B
BG32_BG21C_CRYO_AGTTGGTAGAATTGTG	BG32	cold	Cryo	Endo
BG32_BG21C_CRYO_AGTTGGTAGGAATTAC	BG32	cold	Cryo	CD_PC
BG32_BG21C_CRYO_AGTTGGTAGGACAGCT	BG32	cold	Cryo	T
BG32_BG21C_CRYO_AGTTGGTAGGATGCGT	BG32	cold	Cryo	Endo
BG32_BG21C_CRYO_AGTTGGTGTACTTAGC	BG32	cold	Cryo	Unknown
BG32_BG21C_CRYO_AGTTGGTGTATGAATG	BG32	cold	Cryo	MPH
BG32_BG21C_CRYO_AGTTGGTTCAACGAAA	BG32	cold	Cryo	Endo
BG32_BG21C_CRYO_ATAACGCAGAAACCGC	BG32	cold	Cryo	Endo
BG32_BG21C_CRYO_ATAACGCAGGATGGTC	BG32	cold	Cryo	Endo
BG32_BG21C_CRYO_ATAAGAGAGCAAATCA	BG32	cold	Cryo	B
BG32_BG21C_CRYO_ATAAGAGAGCCAGTTT	BG32	cold	Cryo	Podo
BG32_BG21C_CRYO_ATAAGAGTCGCCAGCA	BG32	cold	Cryo	CD_IC
BG32_BG21C_CRYO_ATAGACCAGGTAGCCA	BG32	cold	Cryo	MC
BG32_BG21C_CRYO_ATAGACCCACTATCTT	BG32	cold	Cryo	CD_PC
BG32_BG21C_CRYO_ATAGACCGTACTTGAC	BG32	cold	Cryo	B
BG32_BG21C_CRYO_ATAGACCTCCTTTACA	BG32	cold	Cryo	Endo
BG32_BG21C_CRYO_ATAGACCTCTTAGAGC	BG32	cold	Cryo	Podo
BG32_BG21C_CRYO_ATCACGACAAGCCCAC	BG32	cold	Cryo	Fib
BG32_BG21C_CRYO_ATCACGAGTACAGTGG	BG32	cold	Cryo	MPH
BG32_BG21C_CRYO_ATCATCTAGACATAAC	BG32	cold	Cryo	Unknown
BG32_BG21C_CRYO_ATCATCTGTACCGCTG	BG32	cold	Cryo	Endo
BG32_BG21C_CRYO_ATCATCTGTCTGATTG	BG32	cold	Cryo	Endo
BG32_BG21C_CRYO_ATCATGGAGAGGGCTT	BG32	cold	Cryo	Endo
BG32_BG21C_CRYO_ATCATGGAGCAGACTG	BG32	cold	Cryo	MPH
BG32_BG21C_CRYO_ATCATGGAGCCGGTAA	BG32	cold	Cryo	T
BG32_BG21C_CRYO_ATCATGGCATGGTAGG	BG32	cold	Cryo	CNT
BG32_BG21C_CRYO_ATCCACCGTCCAGTTA	BG32	cold	Cryo	CNT
BG32_BG21C_CRYO_ATCCACCGTTCCACAA	BG32	cold	Cryo	MPH
BG32_BG21C_CRYO_ATCCACCTCCCAACGG	BG32	cold	Cryo	MC
BG32_BG21C_CRYO_ATCGAGTAGCTAGTTC	BG32	cold	Cryo	MPH
BG32_BG21C_CRYO_ATCGAGTGTATGCTTG	BG32	cold	Cryo	NK
BG32_BG21C_CRYO_ATCGAGTGTTAAAGTG	BG32	cold	Cryo	Endo
BG32_BG21C_CRYO_ATCGAGTGTTAGGGTG	BG32	cold	Cryo	MC
BG32_BG21C_CRYO_ATCGAGTTCGGAAATA	BG32	cold	Cryo	Endo
BG32_BG21C_CRYO_ATCTACTAGGTGCTTT	BG32	cold	Cryo	Endo
BG32_BG21C_CRYO_ATCTACTGTCGCTTTC	BG32	cold	Cryo	Fib
BG32_BG21C_CRYO_ATCTACTTCCTTGGTC	BG32	cold	Cryo	B
BG32_BG21C_CRYO_ATCTGCCCAAACCCAT	BG32	cold	Cryo	MPH
BG32_BG21C_CRYO_ATCTGCCCAATGGACG	BG32	cold	Cryo	MPH
BG32_BG21C_CRYO_ATCTGCCTCCGAATGT	BG32	cold	Cryo	T
BG32_BG21C_CRYO_ATCTGCCTCTTGTCAT	BG32	cold	Cryo	MC
BG32_BG21C_CRYO_ATGAGGGAGCTCAACT	BG32	cold	Cryo	T
BG32_BG21C_CRYO_ATGAGGGGTCGGGTCT	BG32	cold	Cryo	Fib
BG32_BG21C_CRYO_ATGAGGGTCAGGCCCA	BG32	cold	Cryo	MC
BG32_BG21C_CRYO_ATGCGATAGCCGATTT	BG32	cold	Cryo	MPH
BG32_BG21C_CRYO_ATGCGATCAGCTGTGC	BG32	cold	Cryo	T
BG32_BG21C_CRYO_ATGCGATGTAAGTGTA	BG32	cold	Cryo	Endo
BG32_BG21C_CRYO_ATGGGAGAGAAGAAGC	BG32	cold	Cryo	MPH
BG32_BG21C_CRYO_ATGGGAGGTCGTTGTA	BG32	cold	Cryo	B
BG32_BG21C_CRYO_ATGGGAGGTGACTCAT	BG32	cold	Cryo	Fib
BG32_BG21C_CRYO_ATGGGAGGTTGGGACA	BG32	cold	Cryo	MC
BG32_BG21C_CRYO_ATGGGAGTCGCCCTTA	BG32	cold	Cryo	Endo
BG32_BG21C_CRYO_ATGGGAGTCGGAAATA	BG32	cold	Cryo	MPH
BG32_BG21C_CRYO_ATGTGTGCACCTCGGA	BG32	cold	Cryo	aLOH
BG32_BG21C_CRYO_ATGTGTGCATGCAATC	BG32	cold	Cryo	Fib
BG32_BG21C_CRYO_ATGTGTGGTGGTCCGT	BG32	cold	Cryo	Endo
BG32_BG21C_CRYO_ATGTGTGTCATGGTCA	BG32	cold	Cryo	B
BG32_BG21C_CRYO_ATTACTCAGTTTGCGT	BG32	cold	Cryo	Fib
BG32_BG21C_CRYO_ATTACTCGTATTCTCT	BG32	cold	Cryo	T
BG32_BG21C_CRYO_ATTACTCTCCAAGCCG	BG32	cold	Cryo	B
BG32_BG21C_CRYO_ATTATCCAGCGTTCCG	BG32	cold	Cryo	Endo
BG32_BG21C_CRYO_ATTATCCTCGCGTTTC	BG32	cold	Cryo	Podo
BG32_BG21C_CRYO_ATTATCCTCGCTAGCG	BG32	cold	Cryo	B
BG32_BG21C_CRYO_ATTATCCTCTGATTCT	BG32	cold	Cryo	T
BG32_BG21C_CRYO_ATTCTACAGGTAGCCA	BG32	cold	Cryo	Endo
BG32_BG21C_CRYO_ATTCTACAGTGCGTGA	BG32	cold	Cryo	T
BG32_BG21C_CRYO_ATTCTACCACAACTGT	BG32	cold	Cryo	CD_IC
BG32_BG21C_CRYO_ATTCTACGTCCTAGCG	BG32	cold	Cryo	MC
BG32_BG21C_CRYO_ATTGGACAGACGCAAC	BG32	cold	Cryo	B
BG32_BG21C_CRYO_ATTGGACCAATACGCT	BG32	cold	Cryo	CNT
BG32_BG21C_CRYO_ATTGGACCAGACGCCT	BG32	cold	Cryo	MPH
BG32_BG21C_CRYO_ATTGGTGCAGCATGAG	BG32	cold	Cryo	Endo
BG32_BG21C_CRYO_ATTGGTGGTGAAGGCT	BG32	cold	Cryo	Endo
BG32_BG21C_CRYO_ATTGGTGGTGATGCCC	BG32	cold	Cryo	CNT
BG32_BG21C_CRYO_ATTTCTGAGGATTCGG	BG32	cold	Cryo	B
BG32_BG21C_CRYO_ATTTCTGCAATACGCT	BG32	cold	Cryo	CD_PC
BG32_BG21C_CRYO_ATTTCTGCACCTTGTC	BG32	cold	Cryo	CNT
BG32_BG21C_CRYO_ATTTCTGGTAGAGGAA	BG32	cold	Cryo	aLOH
BG32_BG21C_CRYO_CAACCAATCGTCACGG	BG32	cold	Cryo	Fib
BG32_BG21C_CRYO_CAACCAATCTTTAGGG	BG32	cold	Cryo	Endo
BG32_BG21C_CRYO_CAACCTCAGCAATATG	BG32	cold	Cryo	CD_IC
BG32_BG21C_CRYO_CAACCTCCAAAGGTGC	BG32	cold	Cryo	Endo
BG32_BG21C_CRYO_CAACCTCGTTGTCGCG	BG32	cold	Cryo	CD_IC
BG32_BG21C_CRYO_CAACCTCTCAGAGGTG	BG32	cold	Cryo	DCT
BG32_BG21C_CRYO_CAACTAGCAAACTGCT	BG32	cold	Cryo	CD_IC
BG32_BG21C_CRYO_CAACTAGGTGTTGAGG	BG32	cold	Cryo	MPH
BG32_BG21C_CRYO_CAACTAGGTTCCCGAG	BG32	cold	Cryo	Endo
BG32_BG21C_CRYO_CAACTAGGTTTACTCT	BG32	cold	Cryo	CNT
BG32_BG21C_CRYO_CAACTAGTCACGCGGT	BG32	cold	Cryo	CD_IC
BG32_BG21C_CRYO_CAAGAAAGTCCGACGT	BG32	cold	Cryo	MPH
BG32_BG21C_CRYO_CAAGAAATCATCTGCC	BG32	cold	Cryo	Fib
BG32_BG21C_CRYO_CAAGATCAGCGTGAAC	BG32	cold	Cryo	Fib
BG32_BG21C_CRYO_CAAGATCAGCTGTTCA	BG32	cold	Cryo	MPH
BG32_BG21C_CRYO_CAAGATCAGGTGATTA	BG32	cold	Cryo	MPH
BG32_BG21C_CRYO_CAAGATCAGTGTACCT	BG32	cold	Cryo	CD_IC
BG32_BG21C_CRYO_CAAGATCCAACTGGCC	BG32	cold	Cryo	Endo
BG32_BG21C_CRYO_CAAGATCCAGTTTACG	BG32	cold	Cryo	CD_PC
BG32_BG21C_CRYO_CAAGGCCAGTGGAGAA	BG32	cold	Cryo	CNT
BG32_BG21C_CRYO_CAAGTTGCAATCACAC	BG32	cold	Cryo	Fib
BG32_BG21C_CRYO_CAAGTTGCAGCCAGAA	BG32	cold	Cryo	MPH
BG32_BG21C_CRYO_CAAGTTGCAGTATAAG	BG32	cold	Cryo	CD_PC
BG32_BG21C_CRYO_CAAGTTGGTTCACCTC	BG32	cold	Cryo	Podo
BG32_BG21C_CRYO_CAAGTTGTCTTTAGGG	BG32	cold	Cryo	T
BG32_BG21C_CRYO_CACAAACAGACGACGT	BG32	cold	Cryo	B
BG32_BG21C_CRYO_CACACAAGTAGCTGCC	BG32	cold	Cryo	Endo
BG32_BG21C_CRYO_CACACAAGTGTCTGAT	BG32	cold	Cryo	Endo
BG32_BG21C_CRYO_CACACAATCAAGCCTA	BG32	cold	Cryo	Podo
BG32_BG21C_CRYO_CACACAATCACGATGT	BG32	cold	Cryo	Endo
BG32_BG21C_CRYO_CACACAATCACGGTTA	BG32	cold	Cryo	CD_Trans
BG32_BG21C_CRYO_CACACAATCCATTCTA	BG32	cold	Cryo	CNT
BG32_BG21C_CRYO_CACACAATCCCTTGCA	BG32	cold	Cryo	Podo
BG32_BG21C_CRYO_CACACCTAGGCAATTA	BG32	cold	Cryo	Endo
BG32_BG21C_CRYO_CACACCTTCGCCTGTT	BG32	cold	Cryo	Endo
BG32_BG21C_CRYO_CACACTCCAAGTCATC	BG32	cold	Cryo	MPH
BG32_BG21C_CRYO_CACACTCGTCTTGTCC	BG32	cold	Cryo	MPH
BG32_BG21C_CRYO_CACACTCGTTTGACAC	BG32	cold	Cryo	MC
BG32_BG21C_CRYO_CACACTCTCAATACCG	BG32	cold	Cryo	Endo
BG32_BG21C_CRYO_CACAGGCTCGACCAGC	BG32	cold	Cryo	MC
BG32_BG21C_CRYO_CACAGTAGTCTCAACA	BG32	cold	Cryo	Podo
BG32_BG21C_CRYO_CACAGTATCAGAGACG	BG32	cold	Cryo	Endo
BG32_BG21C_CRYO_CACATAGAGGCATTGG	BG32	cold	Cryo	Fib
BG32_BG21C_CRYO_CACATAGAGTAACCCT	BG32	cold	Cryo	MC
BG32_BG21C_CRYO_CACATAGGTAAGAGGA	BG32	cold	Cryo	MPH
BG32_BG21C_CRYO_CACATTTAGTGTCTCA	BG32	cold	Cryo	Endo
BG32_BG21C_CRYO_CACATTTCAGTCGATT	BG32	cold	Cryo	MPH
BG32_BG21C_CRYO_CACATTTGTTCATGGT	BG32	cold	Cryo	CD_IC
BG32_BG21C_CRYO_CACATTTTCTGAGGGA	BG32	cold	Cryo	T
BG32_BG21C_CRYO_CACCACTAGACTTTCG	BG32	cold	Cryo	Fib
BG32_BG21C_CRYO_CACCACTAGCCGATTT	BG32	cold	Cryo	Fib
BG32_BG21C_CRYO_CACCACTCATATGAGA	BG32	cold	Cryo	Fib
BG32_BG21C_CRYO_CACCACTGTCTAAACC	BG32	cold	Cryo	Unknown
BG32_BG21C_CRYO_CACCACTGTGAACCTT	BG32	cold	Cryo	Endo
BG32_BG21C_CRYO_CACCACTTCAACCAAC	BG32	cold	Cryo	MPH
BG32_BG21C_CRYO_CACCACTTCTTTACAC	BG32	cold	Cryo	Fib
BG32_BG21C_CRYO_CACCAGGAGTGGGTTG	BG32	cold	Cryo	Endo
BG32_BG21C_CRYO_CACCAGGCAAGGCTCC	BG32	cold	Cryo	MPH
BG32_BG21C_CRYO_CACCAGGTCACTTACT	BG32	cold	Cryo	Endo
BG32_BG21C_CRYO_CACCTTGGTCAAAGCG	BG32	cold	Cryo	CD_PC
BG32_BG21C_CRYO_CACCTTGGTCATACTG	BG32	cold	Cryo	Endo
BG32_BG21C_CRYO_CACTCCAAGATGCCAG	BG32	cold	Cryo	Endo
BG32_BG21C_CRYO_CACTCCAAGGCCCTCA	BG32	cold	Cryo	Fib
BG32_BG21C_CRYO_CACTCCAAGTCCGGTC	BG32	cold	Cryo	B
BG32_BG21C_CRYO_CAGAATCCACGGTAAG	BG32	cold	Cryo	DCT
BG32_BG21C_CRYO_CAGAATCGTGAGCGAT	BG32	cold	Cryo	MC
BG32_BG21C_CRYO_CAGAGAGAGCTGAACG	BG32	cold	Cryo	Endo
BG32_BG21C_CRYO_CAGAGAGAGTTACGGG	BG32	cold	Cryo	T
BG32_BG21C_CRYO_CAGATCAAGAAGAAGC	BG32	cold	Cryo	Endo
BG32_BG21C_CRYO_CAGATCACAGCTCGCA	BG32	cold	Cryo	Endo
BG32_BG21C_CRYO_CAGATCAGTAAAGGAG	BG32	cold	Cryo	T
BG32_BG21C_CRYO_CAGATCAGTCCGAAGA	BG32	cold	Cryo	MPH
BG32_BG21C_CRYO_CAGCAGCAGGAACTGC	BG32	cold	Cryo	MPH
BG32_BG21C_CRYO_CAGCAGCAGTACGCCC	BG32	cold	Cryo	CD_PC
BG32_BG21C_CRYO_CAGCAGCCAAGTAGTA	BG32	cold	Cryo	CD_IC
BG32_BG21C_CRYO_CAGCAGCTCTGGCGTG	BG32	cold	Cryo	Endo
BG32_BG21C_CRYO_CAGCATACACGACTCG	BG32	cold	Cryo	B
BG32_BG21C_CRYO_CAGCATACAGCGATCC	BG32	cold	Cryo	Endo
BG32_BG21C_CRYO_CAGCATACAGCTGCTG	BG32	cold	Cryo	Endo
BG32_BG21C_CRYO_CAGCCGAAGGATGCGT	BG32	cold	Cryo	Endo
BG32_BG21C_CRYO_CAGCCGACAATGTTGC	BG32	cold	Cryo	Endo
BG32_BG21C_CRYO_CAGCCGACACCACCAG	BG32	cold	Cryo	MPH
BG32_BG21C_CRYO_CAGCCGATCGTGGGAA	BG32	cold	Cryo	MPH
BG32_BG21C_CRYO_CAGCCGATCTACGAGT	BG32	cold	Cryo	MPH
BG32_BG21C_CRYO_CAGCCGATCTGCTTGC	BG32	cold	Cryo	CD_IC
BG32_BG21C_CRYO_CAGCGACAGAAGGTTT	BG32	cold	Cryo	Endo
BG32_BG21C_CRYO_CAGCGACGTCTCCACT	BG32	cold	Cryo	Fib
BG32_BG21C_CRYO_CAGCGACGTTAGATGA	BG32	cold	Cryo	Fib
BG32_BG21C_CRYO_CAGCGACTCGCCTGTT	BG32	cold	Cryo	Endo
BG32_BG21C_CRYO_CAGCTAAAGCGGCTTC	BG32	cold	Cryo	T
BG32_BG21C_CRYO_CAGCTAACACTTCGAA	BG32	cold	Cryo	CD_IC
BG32_BG21C_CRYO_CAGCTAACATCATCCC	BG32	cold	Cryo	CD_IC
BG32_BG21C_CRYO_CAGCTAACATTAACCG	BG32	cold	Cryo	CD_IC
BG32_BG21C_CRYO_CAGCTAAGTACAAGTA	BG32	cold	Cryo	B
BG32_BG21C_CRYO_CAGCTGGCACAAGTAA	BG32	cold	Cryo	MC
BG32_BG21C_CRYO_CAGCTGGGTACTCAAC	BG32	cold	Cryo	Fib
BG32_BG21C_CRYO_CAGCTGGGTCAAAGAT	BG32	cold	Cryo	MPH
BG32_BG21C_CRYO_CAGCTGGGTCGACTAT	BG32	cold	Cryo	Endo
BG32_BG21C_CRYO_CAGCTGGGTCGCATCG	BG32	cold	Cryo	CD_PC
BG32_BG21C_CRYO_CAGGTGCAGACATAAC	BG32	cold	Cryo	CNT
BG32_BG21C_CRYO_CAGGTGCAGCTCCTTC	BG32	cold	Cryo	CD_PC
BG32_BG21C_CRYO_CAGGTGCCACGGTAAG	BG32	cold	Cryo	MPH
BG32_BG21C_CRYO_CAGGTGCCATTCTTAC	BG32	cold	Cryo	DCT
BG32_BG21C_CRYO_CAGTAACGTGATGATA	BG32	cold	Cryo	B
BG32_BG21C_CRYO_CAGTAACTCAACCATG	BG32	cold	Cryo	CD_IC
BG32_BG21C_CRYO_CAGTCCTAGTCCCACG	BG32	cold	Cryo	Endo
BG32_BG21C_CRYO_CATATGGCAAGCCATT	BG32	cold	Cryo	Endo
BG32_BG21C_CRYO_CATATGGTCAATCTCT	BG32	cold	Cryo	MPH
BG32_BG21C_CRYO_CATATGGTCACCCTCA	BG32	cold	Cryo	MPH
BG32_BG21C_CRYO_CATATGGTCAGGCAAG	BG32	cold	Cryo	CD_PC
BG32_BG21C_CRYO_CATATGGTCCTACAGA	BG32	cold	Cryo	Podo
BG32_BG21C_CRYO_CATATGGTCTAGCACA	BG32	cold	Cryo	Endo
BG32_BG21C_CRYO_CATATTCCATTAGCCA	BG32	cold	Cryo	B
BG32_BG21C_CRYO_CATATTCGTCGCGAAA	BG32	cold	Cryo	MC
BG32_BG21C_CRYO_CATATTCTCATAGCAC	BG32	cold	Cryo	B
BG32_BG21C_CRYO_CATATTCTCGGCTTGG	BG32	cold	Cryo	MC
BG32_BG21C_CRYO_CATCAAGAGAGTTGGC	BG32	cold	Cryo	MPH
BG32_BG21C_CRYO_CATCAAGAGCCAGAAC	BG32	cold	Cryo	Endo
BG32_BG21C_CRYO_CATCAAGGTGACTCAT	BG32	cold	Cryo	Endo
BG32_BG21C_CRYO_CATCAAGGTGTGAAAT	BG32	cold	Cryo	CD_IC
BG32_BG21C_CRYO_CATCAGAAGTCATGCT	BG32	cold	Cryo	T
BG32_BG21C_CRYO_CATCAGATCACATGCA	BG32	cold	Cryo	Fib
BG32_BG21C_CRYO_CATCAGATCCCTCAGT	BG32	cold	Cryo	B
BG32_BG21C_CRYO_CATCCACAGATCTGAA	BG32	cold	Cryo	Fib
BG32_BG21C_CRYO_CATCCACAGCAATCTC	BG32	cold	Cryo	B
BG32_BG21C_CRYO_CATCCACCATCCTTGC	BG32	cold	Cryo	Endo
BG32_BG21C_CRYO_CATCCACGTAAACACA	BG32	cold	Cryo	MC
BG32_BG21C_CRYO_CATCGAACACGACGAA	BG32	cold	Cryo	MPH
BG32_BG21C_CRYO_CATCGAACAGGAACGT	BG32	cold	Cryo	B
BG32_BG21C_CRYO_CATCGAACATCCGGGT	BG32	cold	Cryo	Endo
BG32_BG21C_CRYO_CATCGAAGTGTCCTCT	BG32	cold	Cryo	Endo
BG32_BG21C_CRYO_CATCGAATCATGTCCC	BG32	cold	Cryo	B
BG32_BG21C_CRYO_CATCGAATCTGGTATG	BG32	cold	Cryo	Endo
BG32_BG21C_CRYO_CATCGGGAGATGTGGC	BG32	cold	Cryo	Endo
BG32_BG21C_CRYO_CATCGGGAGGTCATCT	BG32	cold	Cryo	B
BG32_BG21C_CRYO_CATCGGGCACATTCGA	BG32	cold	Cryo	Endo
BG32_BG21C_CRYO_CATCGGGGTGGCAAAC	BG32	cold	Cryo	Unknown
BG32_BG21C_CRYO_CATCGGGGTTAAGACA	BG32	cold	Cryo	Endo
BG32_BG21C_CRYO_CATCGGGTCAATCTCT	BG32	cold	Cryo	B
BG32_BG21C_CRYO_CATGACAAGTACGCGA	BG32	cold	Cryo	MPH
BG32_BG21C_CRYO_CATGACACATTCTCAT	BG32	cold	Cryo	Endo
BG32_BG21C_CRYO_CATGACAGTGGCCCTA	BG32	cold	Cryo	Fib
BG32_BG21C_CRYO_CATGCCTAGGCATGGT	BG32	cold	Cryo	CD_IC
BG32_BG21C_CRYO_CATGGCGAGAGACGAA	BG32	cold	Cryo	T
BG32_BG21C_CRYO_CATGGCGAGATGGCGT	BG32	cold	Cryo	MPH
BG32_BG21C_CRYO_CATGGCGCAAGCGATG	BG32	cold	Cryo	Endo
BG32_BG21C_CRYO_CATGGCGTCTGGTGTA	BG32	cold	Cryo	CD_PC
BG32_BG21C_CRYO_CATTATCAGTCTTGCA	BG32	cold	Cryo	CNT
BG32_BG21C_CRYO_CATTATCCAATGGTCT	BG32	cold	Cryo	MPH
BG32_BG21C_CRYO_CATTATCGTGGACGAT	BG32	cold	Cryo	MPH
BG32_BG21C_CRYO_CATTATCTCACATAGC	BG32	cold	Cryo	MC
BG32_BG21C_CRYO_CATTATCTCACATGCA	BG32	cold	Cryo	B
BG32_BG21C_CRYO_CATTCGCTCTTAACCT	BG32	cold	Cryo	T
BG32_BG21C_CRYO_CCAATCCAGGCAATTA	BG32	cold	Cryo	Endo
BG32_BG21C_CRYO_CCAATCCGTAAGTGGC	BG32	cold	Cryo	Endo
BG32_BG21C_CRYO_CCAATCCGTATTCGTG	BG32	cold	Cryo	Endo
BG32_BG21C_CRYO_CCAATCCGTCAATACC	BG32	cold	Cryo	MPH
BG32_BG21C_CRYO_CCAATCCGTTGGTTTG	BG32	cold	Cryo	Endo
BG32_BG21C_CRYO_CCACCTACACCATCCT	BG32	cold	Cryo	MPH
BG32_BG21C_CRYO_CCACCTACAGGGATTG	BG32	cold	Cryo	Fib
BG32_BG21C_CRYO_CCACCTATCATCACCC	BG32	cold	Cryo	Fib
BG32_BG21C_CRYO_CCACCTATCTTCTGGC	BG32	cold	Cryo	Fib
BG32_BG21C_CRYO_CCACGGAGTCTAGAGG	BG32	cold	Cryo	B
BG32_BG21C_CRYO_CCACGGAGTTTAAGCC	BG32	cold	Cryo	B
BG32_BG21C_CRYO_CCACTACGTATAGGTA	BG32	cold	Cryo	Endo
BG32_BG21C_CRYO_CCACTACGTGTGAATA	BG32	cold	Cryo	Endo
BG32_BG21C_CRYO_CCACTACTCCTGCTTG	BG32	cold	Cryo	Endo
BG32_BG21C_CRYO_CCAGCGAGTCGTGGCT	BG32	cold	Cryo	Endo
BG32_BG21C_CRYO_CCAGCGATCACCGGGT	BG32	cold	Cryo	Endo
BG32_BG21C_CRYO_CCAGCGATCAGGCAAG	BG32	cold	Cryo	B
BG32_BG21C_CRYO_CCATGTCAGAGCTGCA	BG32	cold	Cryo	Endo
BG32_BG21C_CRYO_CCATGTCAGCGCCTTG	BG32	cold	Cryo	Podo
BG32_BG21C_CRYO_CCATGTCAGCTTATCG	BG32	cold	Cryo	MPH
BG32_BG21C_CRYO_CCATGTCCAAGACACG	BG32	cold	Cryo	CNT
BG32_BG21C_CRYO_CCATGTCGTTGTTTGG	BG32	cold	Cryo	Endo
BG32_BG21C_CRYO_CCATGTCTCACAATGC	BG32	cold	Cryo	CD_PC
BG32_BG21C_CRYO_CCATTCGAGTACTTGC	BG32	cold	Cryo	B
BG32_BG21C_CRYO_CCATTCGAGTCGCCGT	BG32	cold	Cryo	MC
BG32_BG21C_CRYO_CCATTCGCATCGGACC	BG32	cold	Cryo	MPH
BG32_BG21C_CRYO_CCCAATCAGGAATGGA	BG32	cold	Cryo	B
BG32_BG21C_CRYO_CCCAATCCAAAGGAAG	BG32	cold	Cryo	DCT
BG32_BG21C_CRYO_CCCAGTTGTTTGGGCC	BG32	cold	Cryo	Endo
BG32_BG21C_CRYO_CCCTCCTGTTTGGGCC	BG32	cold	Cryo	T
BG32_BG21C_CRYO_CCGGGATAGAGGGATA	BG32	cold	Cryo	CD_PC
BG32_BG21C_CRYO_CCGGGATAGTGAATTG	BG32	cold	Cryo	B
BG32_BG21C_CRYO_CCGGGATCAAGGACTG	BG32	cold	Cryo	MPH
BG32_BG21C_CRYO_CCGGGATCACCATGTA	BG32	cold	Cryo	MC
BG32_BG21C_CRYO_CCGGGATCAGACACTT	BG32	cold	Cryo	Endo
BG32_BG21C_CRYO_CCGGGATTCTCTGAGA	BG32	cold	Cryo	Endo
BG32_BG21C_CRYO_CCGGTAGCAGGCAGTA	BG32	cold	Cryo	Endo
BG32_BG21C_CRYO_CCGGTAGCATCACAAC	BG32	cold	Cryo	Fib
BG32_BG21C_CRYO_CCGTGGACAGCGTCCA	BG32	cold	Cryo	MPH
BG32_BG21C_CRYO_CCGTGGACAGGGTTAG	BG32	cold	Cryo	Podo
BG32_BG21C_CRYO_CCGTGGACATTTGCCC	BG32	cold	Cryo	Endo
BG32_BG21C_CRYO_CCGTGGATCGATCCCT	BG32	cold	Cryo	B
BG32_BG21C_CRYO_CCGTTCACACAGGTTT	BG32	cold	Cryo	aLOH
BG32_BG21C_CRYO_CCGTTCACATGTTGAC	BG32	cold	Cryo	MPH
BG32_BG21C_CRYO_CCGTTCATCAACACAC	BG32	cold	Cryo	Endo
BG32_BG21C_CRYO_CCTAAAGAGACAGGCT	BG32	cold	Cryo	Endo
BG32_BG21C_CRYO_CCTAAAGAGCTAGTTC	BG32	cold	Cryo	B
BG32_BG21C_CRYO_CCTAAAGCAAGAGGCT	BG32	cold	Cryo	Endo
BG32_BG21C_CRYO_CCTACACCAGATCTGT	BG32	cold	Cryo	Endo
BG32_BG21C_CRYO_CCTACACGTAACGACG	BG32	cold	Cryo	B
BG32_BG21C_CRYO_CCTACCAAGAGCAATT	BG32	cold	Cryo	aLOH
BG32_BG21C_CRYO_CCTACCACAAGAGGCT	BG32	cold	Cryo	B
BG32_BG21C_CRYO_CCTACCAGTCTGATTG	BG32	cold	Cryo	B
BG32_BG21C_CRYO_CCTACCAGTTGGTAAA	BG32	cold	Cryo	MPH
BG32_BG21C_CRYO_CCTAGCTGTGCCTGTG	BG32	cold	Cryo	Podo
BG32_BG21C_CRYO_CCTATTAAGCGATCCC	BG32	cold	Cryo	CNT
BG32_BG21C_CRYO_CCTATTATCACCCGAG	BG32	cold	Cryo	B
BG32_BG21C_CRYO_CCTCAGTAGCGTGAGT	BG32	cold	Cryo	MC
BG32_BG21C_CRYO_CCTCAGTAGGCCCTTG	BG32	cold	Cryo	Fib
BG32_BG21C_CRYO_CCTCAGTAGTGTACGG	BG32	cold	Cryo	CNT
BG32_BG21C_CRYO_CCTCTGAGTCCCGACA	BG32	cold	Cryo	MC
BG32_BG21C_CRYO_CCTCTGAGTTCAGCGC	BG32	cold	Cryo	Endo
BG32_BG21C_CRYO_CCTTACGAGTATGACA	BG32	cold	Cryo	Endo
BG32_BG21C_CRYO_CCTTACGGTGATGTCT	BG32	cold	Cryo	Podo
BG32_BG21C_CRYO_CCTTACGGTGCACCAC	BG32	cold	Cryo	T
BG32_BG21C_CRYO_CCTTACGTCTACTTAC	BG32	cold	Cryo	MPH
BG32_BG21C_CRYO_CCTTCCCAGGTGATTA	BG32	cold	Cryo	Podo
BG32_BG21C_CRYO_CCTTCCCGTGCATCTA	BG32	cold	Cryo	T
BG32_BG21C_CRYO_CCTTCGAAGATGTGTA	BG32	cold	Cryo	Endo
BG32_BG21C_CRYO_CCTTCGACACAACTGT	BG32	cold	Cryo	MPH
BG32_BG21C_CRYO_CCTTCGACAGTTTACG	BG32	cold	Cryo	CNT
BG32_BG21C_CRYO_CCTTCGAGTAGGAGTC	BG32	cold	Cryo	CD_IC
BG32_BG21C_CRYO_CCTTCGAGTCTAGTCA	BG32	cold	Cryo	Fib
BG32_BG21C_CRYO_CCTTCGAGTGCGATAG	BG32	cold	Cryo	MPH
BG32_BG21C_CRYO_CCTTTCTAGCGATGAC	BG32	cold	Cryo	Endo
BG32_BG21C_CRYO_CGAACATGTCGAATCT	BG32	cold	Cryo	Endo
BG32_BG21C_CRYO_CGAACATGTGGACGAT	BG32	cold	Cryo	Podo
BG32_BG21C_CRYO_CGAACATTCCTGCAGG	BG32	cold	Cryo	MC
BG32_BG21C_CRYO_CGAATGTCATATACGC	BG32	cold	Cryo	Podo
BG32_BG21C_CRYO_CGAATGTGTCTGATTG	BG32	cold	Cryo	Endo
BG32_BG21C_CRYO_CGAATGTGTGCGATAG	BG32	cold	Cryo	MPH
BG32_BG21C_CRYO_CGACCTTAGACCCACC	BG32	cold	Cryo	Endo
BG32_BG21C_CRYO_CGACCTTAGTGTTGAA	BG32	cold	Cryo	MC
BG32_BG21C_CRYO_CGACCTTCATCCGGGT	BG32	cold	Cryo	Endo
BG32_BG21C_CRYO_CGACTTCCACACATGT	BG32	cold	Cryo	B
BG32_BG21C_CRYO_CGACTTCTCCAGAGGA	BG32	cold	Cryo	T
BG32_BG21C_CRYO_CGAGAAGAGGACATTA	BG32	cold	Cryo	MPH
BG32_BG21C_CRYO_CGAGAAGCAAGTTGTC	BG32	cold	Cryo	CD_PC
BG32_BG21C_CRYO_CGAGAAGTCTCCAACC	BG32	cold	Cryo	CNT
BG32_BG21C_CRYO_CGAGCACAGTTCGCGC	BG32	cold	Cryo	NK
BG32_BG21C_CRYO_CGAGCACGTATAGTAG	BG32	cold	Cryo	CD_IC
BG32_BG21C_CRYO_CGAGCACGTCATTAGC	BG32	cold	Cryo	Unknown
BG32_BG21C_CRYO_CGAGCCAAGCGTTCCG	BG32	cold	Cryo	Endo
BG32_BG21C_CRYO_CGAGCCACACAGACAG	BG32	cold	Cryo	Endo
BG32_BG21C_CRYO_CGATCGGAGTATCTCG	BG32	cold	Cryo	MC
BG32_BG21C_CRYO_CGATCGGCAGCTGTGC	BG32	cold	Cryo	Fib
BG32_BG21C_CRYO_CGATGGCAGGGATCTG	BG32	cold	Cryo	T
BG32_BG21C_CRYO_CGATGGCCACATCCAA	BG32	cold	Cryo	CD_PC
BG32_BG21C_CRYO_CGATGGCCATAACCTG	BG32	cold	Cryo	MPH
BG32_BG21C_CRYO_CGATGGCCATACTACG	BG32	cold	Cryo	B
BG32_BG21C_CRYO_CGATGGCGTAGCGTGA	BG32	cold	Cryo	T
BG32_BG21C_CRYO_CGATGGCGTTAAGAAC	BG32	cold	Cryo	Endo
BG32_BG21C_CRYO_CGATGGCGTTAGATGA	BG32	cold	Cryo	MPH
BG32_BG21C_CRYO_CGATGGCTCTCATTCA	BG32	cold	Cryo	MPH
BG32_BG21C_CRYO_CGATGTAGTCGCCATG	BG32	cold	Cryo	B
BG32_BG21C_CRYO_CGATGTATCGAGGTAG	BG32	cold	Cryo	Endo
BG32_BG21C_CRYO_CGATGTATCTTCGGTC	BG32	cold	Cryo	MPH
BG32_BG21C_CRYO_CGATTGACACATGTGT	BG32	cold	Cryo	Fib
BG32_BG21C_CRYO_CGATTGACATTACCTT	BG32	cold	Cryo	MPH
BG32_BG21C_CRYO_CGATTGAGTTGCCTCT	BG32	cold	Cryo	Fib
BG32_BG21C_CRYO_CGATTGATCAGGTTCA	BG32	cold	Cryo	Endo
BG32_BG21C_CRYO_CGCCAAGAGAGGGCTT	BG32	cold	Cryo	B
BG32_BG21C_CRYO_CGCCAAGCATCCTTGC	BG32	cold	Cryo	B
BG32_BG21C_CRYO_CGCGGTAAGGAATTAC	BG32	cold	Cryo	Endo
BG32_BG21C_CRYO_CGCGGTAGTGACTCAT	BG32	cold	Cryo	Endo
BG32_BG21C_CRYO_CGCGGTATCCGCGTTT	BG32	cold	Cryo	CD_IC
BG32_BG21C_CRYO_CGCGTTTCAGTTCATG	BG32	cold	Cryo	Endo
BG32_BG21C_CRYO_CGCGTTTCATGATCCA	BG32	cold	Cryo	NK
BG32_BG21C_CRYO_CGCGTTTTCGTAGATC	BG32	cold	Cryo	Endo
BG32_BG21C_CRYO_CGCGTTTTCTTGAGGT	BG32	cold	Cryo	MPH
BG32_BG21C_CRYO_CGCGTTTTCTTGCATT	BG32	cold	Cryo	B
BG32_BG21C_CRYO_CGCTATCAGTACATGA	BG32	cold	Cryo	CNT
BG32_BG21C_CRYO_CGCTGGACAAGAGGCT	BG32	cold	Cryo	Endo
BG32_BG21C_CRYO_CGCTGGACATCGATGT	BG32	cold	Cryo	MPH
BG32_BG21C_CRYO_CGCTTCAGTATGGTTC	BG32	cold	Cryo	NK
BG32_BG21C_CRYO_CGCTTCATCCACTCCA	BG32	cold	Cryo	MPH
BG32_BG21C_CRYO_CGGACACAGCAGGCTA	BG32	cold	Cryo	Endo
BG32_BG21C_CRYO_CGGACACCAGGTGCCT	BG32	cold	Cryo	T
BG32_BG21C_CRYO_CGGACACCATAAAGGT	BG32	cold	Cryo	CD_IC
BG32_BG21C_CRYO_CGGACGTAGAGACTTA	BG32	cold	Cryo	CNT
BG32_BG21C_CRYO_CGGACTGAGGAGCGAG	BG32	cold	Cryo	Endo
BG32_BG21C_CRYO_CGGACTGGTGCCTGCA	BG32	cold	Cryo	Endo
BG32_BG21C_CRYO_CGGAGCTAGCGTGAAC	BG32	cold	Cryo	T
BG32_BG21C_CRYO_CGGAGCTCACATCCGG	BG32	cold	Cryo	Podo
BG32_BG21C_CRYO_CGGAGCTTCTTAGCCC	BG32	cold	Cryo	Endo
BG32_BG21C_CRYO_CGGAGTCCATAACCTG	BG32	cold	Cryo	MPH
BG32_BG21C_CRYO_CGGAGTCCATGGATGG	BG32	cold	Cryo	CD_IC
BG32_BG21C_CRYO_CGGAGTCTCCAGGGCT	BG32	cold	Cryo	Endo
BG32_BG21C_CRYO_CGGAGTCTCTCTGAGA	BG32	cold	Cryo	CD_PC
BG32_BG21C_CRYO_CGGCTAGCACCCATGG	BG32	cold	Cryo	B
BG32_BG21C_CRYO_CGGCTAGCATACTACG	BG32	cold	Cryo	NK
BG32_BG21C_CRYO_CGGCTAGGTGTAATGA	BG32	cold	Cryo	MPH
BG32_BG21C_CRYO_CGGCTAGGTGTGAATA	BG32	cold	Cryo	CNT
BG32_BG21C_CRYO_CGGGTCACAGGACCCT	BG32	cold	Cryo	MPH
BG32_BG21C_CRYO_CGGGTCACATGTAGTC	BG32	cold	Cryo	T
BG32_BG21C_CRYO_CGGTTAACAAGACACG	BG32	cold	Cryo	Endo
BG32_BG21C_CRYO_CGGTTAACATCGATGT	BG32	cold	Cryo	Endo
BG32_BG21C_CRYO_CGTAGCGAGGCTCATT	BG32	cold	Cryo	T
BG32_BG21C_CRYO_CGTAGCGGTGCACCAC	BG32	cold	Cryo	CD_PC
BG32_BG21C_CRYO_CGTAGGCAGTTAACGA	BG32	cold	Cryo	Endo
BG32_BG21C_CRYO_CGTAGGCCAAACAACA	BG32	cold	Cryo	MPH
BG32_BG21C_CRYO_CGTAGGCCACCGGAAA	BG32	cold	Cryo	MPH
BG32_BG21C_CRYO_CGTAGGCCACGAAATA	BG32	cold	Cryo	Endo
BG32_BG21C_CRYO_CGTCACTAGCTAACAA	BG32	cold	Cryo	MPH
BG32_BG21C_CRYO_CGTCACTGTAACGACG	BG32	cold	Cryo	MPH
BG32_BG21C_CRYO_CGTCACTTCCCATTTA	BG32	cold	Cryo	DCT
BG32_BG21C_CRYO_CGTCACTTCCGCTGTT	BG32	cold	Cryo	Endo
BG32_BG21C_CRYO_CGTCACTTCCGGCACA	BG32	cold	Cryo	DCT
BG32_BG21C_CRYO_CGTCAGGAGCGTTGCC	BG32	cold	Cryo	CNT
BG32_BG21C_CRYO_CGTCAGGCACGAAGCA	BG32	cold	Cryo	MPH
BG32_BG21C_CRYO_CGTCAGGGTTTGACAC	BG32	cold	Cryo	MC
BG32_BG21C_CRYO_CGTCCATCACGACGAA	BG32	cold	Cryo	B
BG32_BG21C_CRYO_CGTCCATCACGAGGTA	BG32	cold	Cryo	MPH
BG32_BG21C_CRYO_CGTCCATCAGCGTTCG	BG32	cold	Cryo	NK
BG32_BG21C_CRYO_CGTCCATCATGTCGAT	BG32	cold	Cryo	Endo
BG32_BG21C_CRYO_CGTCCATGTTATTCTC	BG32	cold	Cryo	Endo
BG32_BG21C_CRYO_CGTCCATTCCAATGGT	BG32	cold	Cryo	Fib
BG32_BG21C_CRYO_CGTCTACAGCTACCGC	BG32	cold	Cryo	Endo
BG32_BG21C_CRYO_CGTCTACCATACGCTA	BG32	cold	Cryo	B
BG32_BG21C_CRYO_CGTGAGCCAAAGTGCG	BG32	cold	Cryo	Fib
BG32_BG21C_CRYO_CGTGAGCCATCCTTGC	BG32	cold	Cryo	B
BG32_BG21C_CRYO_CGTGAGCGTACGAAAT	BG32	cold	Cryo	Endo
BG32_BG21C_CRYO_CGTGAGCGTGTTCTTT	BG32	cold	Cryo	DCT
BG32_BG21C_CRYO_CGTGTAATCCAATGGT	BG32	cold	Cryo	Endo
BG32_BG21C_CRYO_CGTGTCTAGATATACG	BG32	cold	Cryo	T
BG32_BG21C_CRYO_CGTGTCTAGTGTGAAT	BG32	cold	Cryo	CD_IC
BG32_BG21C_CRYO_CGTTAGAAGCTAGCCC	BG32	cold	Cryo	MPH
BG32_BG21C_CRYO_CGTTAGACAATAAGCA	BG32	cold	Cryo	MPH
BG32_BG21C_CRYO_CGTTCTGAGCTAGGCA	BG32	cold	Cryo	Fib
BG32_BG21C_CRYO_CGTTCTGCAATCTACG	BG32	cold	Cryo	Endo
BG32_BG21C_CRYO_CGTTCTGGTACCATCA	BG32	cold	Cryo	Endo
BG32_BG21C_CRYO_CGTTCTGGTCTTGATG	BG32	cold	Cryo	MPH
BG32_BG21C_CRYO_CGTTCTGGTTATGTGC	BG32	cold	Cryo	NK
BG32_BG21C_CRYO_CTAACTTAGGTGACCA	BG32	cold	Cryo	CD_IC
BG32_BG21C_CRYO_CTAACTTTCCTCAATT	BG32	cold	Cryo	Endo
BG32_BG21C_CRYO_CTAAGACGTCGGCTCA	BG32	cold	Cryo	B
BG32_BG21C_CRYO_CTAAGACTCTGTCTCG	BG32	cold	Cryo	Fib
BG32_BG21C_CRYO_CTAAGACTCTTTCCTC	BG32	cold	Cryo	B
BG32_BG21C_CRYO_CTAATGGAGGGTCGAT	BG32	cold	Cryo	aLOH
BG32_BG21C_CRYO_CTAATGGCAAGTACCT	BG32	cold	Cryo	Endo
BG32_BG21C_CRYO_CTAATGGCACGTCTCT	BG32	cold	Cryo	B
BG32_BG21C_CRYO_CTACACCAGCTAGGCA	BG32	cold	Cryo	Endo
BG32_BG21C_CRYO_CTACACCGTACCGGCT	BG32	cold	Cryo	MC
BG32_BG21C_CRYO_CTACATTCACGCCAGT	BG32	cold	Cryo	MPH
BG32_BG21C_CRYO_CTACATTCATAGAAAC	BG32	cold	Cryo	Fib
BG32_BG21C_CRYO_CTACATTCATCTACGA	BG32	cold	Cryo	MPH
BG32_BG21C_CRYO_CTACATTCATGAAGTA	BG32	cold	Cryo	Fib
BG32_BG21C_CRYO_CTACATTTCATACGGT	BG32	cold	Cryo	CD_PC
BG32_BG21C_CRYO_CTACATTTCTATCCTA	BG32	cold	Cryo	MPH
BG32_BG21C_CRYO_CTACCCACAAGCGTAG	BG32	cold	Cryo	CD_PC
BG32_BG21C_CRYO_CTACCCACACGGTTTA	BG32	cold	Cryo	Fib
BG32_BG21C_CRYO_CTACCCATCATAGCAC	BG32	cold	Cryo	Endo
BG32_BG21C_CRYO_CTACGTCAGGCTCTTA	BG32	cold	Cryo	Podo
BG32_BG21C_CRYO_CTACGTCCACAGGAGT	BG32	cold	Cryo	NK
BG32_BG21C_CRYO_CTACGTCCACGAAACG	BG32	cold	Cryo	MPH
BG32_BG21C_CRYO_CTACGTCCACGAAGCA	BG32	cold	Cryo	DCT
BG32_BG21C_CRYO_CTACGTCCAGGAATCG	BG32	cold	Cryo	Endo
BG32_BG21C_CRYO_CTACGTCTCGTCCGTT	BG32	cold	Cryo	MPH
BG32_BG21C_CRYO_CTAGAGTCATGCAATC	BG32	cold	Cryo	Endo
BG32_BG21C_CRYO_CTAGAGTCATGCTAGT	BG32	cold	Cryo	B
BG32_BG21C_CRYO_CTAGAGTGTAATCGTC	BG32	cold	Cryo	MPH
BG32_BG21C_CRYO_CTAGAGTGTGGTAACG	BG32	cold	Cryo	DCT
BG32_BG21C_CRYO_CTAGAGTGTTCACCTC	BG32	cold	Cryo	Podo
BG32_BG21C_CRYO_CTAGCCTAGCCGGTAA	BG32	cold	Cryo	B
BG32_BG21C_CRYO_CTAGCCTCAATCGAAA	BG32	cold	Cryo	Endo
BG32_BG21C_CRYO_CTAGCCTCACAAGACG	BG32	cold	Cryo	T
BG32_BG21C_CRYO_CTAGCCTCATATACCG	BG32	cold	Cryo	B
BG32_BG21C_CRYO_CTAGTGACAAAGGTGC	BG32	cold	Cryo	CD_IC
BG32_BG21C_CRYO_CTCACACAGTGTCTCA	BG32	cold	Cryo	MPH
BG32_BG21C_CRYO_CTCACACGTTACGGAG	BG32	cold	Cryo	CNT
BG32_BG21C_CRYO_CTCACACTCATGTGGT	BG32	cold	Cryo	Endo
BG32_BG21C_CRYO_CTCAGAAGTAAATGTG	BG32	cold	Cryo	MPH
BG32_BG21C_CRYO_CTCATTAAGAGGTTAT	BG32	cold	Cryo	CD_IC
BG32_BG21C_CRYO_CTCATTACACTGTGTA	BG32	cold	Cryo	CD_PC
BG32_BG21C_CRYO_CTCATTATCTCCGGTT	BG32	cold	Cryo	MC
BG32_BG21C_CRYO_CTCCTAGCAGGACCCT	BG32	cold	Cryo	B
BG32_BG21C_CRYO_CTCCTAGCATGCTGGC	BG32	cold	Cryo	MPH
BG32_BG21C_CRYO_CTCGAAAAGACCGGAT	BG32	cold	Cryo	Endo
BG32_BG21C_CRYO_CTCGAAAAGGCAATTA	BG32	cold	Cryo	B
BG32_BG21C_CRYO_CTCGAAACAAGTTAAG	BG32	cold	Cryo	T
BG32_BG21C_CRYO_CTCGAAACATCCCATC	BG32	cold	Cryo	MPH
BG32_BG21C_CRYO_CTCGAAAGTACACCGC	BG32	cold	Cryo	Endo
BG32_BG21C_CRYO_CTCGAAATCGAGAACG	BG32	cold	Cryo	CNT
BG32_BG21C_CRYO_CTCGAGGAGTGAACAT	BG32	cold	Cryo	Fib
BG32_BG21C_CRYO_CTCGAGGCACAAGTAA	BG32	cold	Cryo	MPH
BG32_BG21C_CRYO_CTCGAGGGTACAAGTA	BG32	cold	Cryo	Endo
BG32_BG21C_CRYO_CTCGAGGGTCCTGCTT	BG32	cold	Cryo	MC
BG32_BG21C_CRYO_CTCGAGGGTGAAGGCT	BG32	cold	Cryo	MC
BG32_BG21C_CRYO_CTCGGAGCACGTAAGG	BG32	cold	Cryo	Endo
BG32_BG21C_CRYO_CTCGGAGGTTTCCACC	BG32	cold	Cryo	CD_IC
BG32_BG21C_CRYO_CTCGGGACATCATCCC	BG32	cold	Cryo	CD_PC
BG32_BG21C_CRYO_CTCGTACCAATGACCT	BG32	cold	Cryo	Endo
BG32_BG21C_CRYO_CTCGTACGTGGGTCAA	BG32	cold	Cryo	Unknown
BG32_BG21C_CRYO_CTCGTACTCTTAGAGC	BG32	cold	Cryo	T
BG32_BG21C_CRYO_CTCGTCAAGCCAGGAT	BG32	cold	Cryo	Endo
BG32_BG21C_CRYO_CTCGTCAGTGTGCCTG	BG32	cold	Cryo	MPH
BG32_BG21C_CRYO_CTCGTCATCAGCTGGC	BG32	cold	Cryo	Endo
BG32_BG21C_CRYO_CTCTGGTGTGTTTGTG	BG32	cold	Cryo	MC
BG32_BG21C_CRYO_CTGAAACAGCGTCTAT	BG32	cold	Cryo	CNT
BG32_BG21C_CRYO_CTGAAACCAGACGCAA	BG32	cold	Cryo	Endo
BG32_BG21C_CRYO_CTGAAACCAGCCTGTG	BG32	cold	Cryo	aLOH
BG32_BG21C_CRYO_CTGAAACCATGGTCTA	BG32	cold	Cryo	Endo
BG32_BG21C_CRYO_CTGAAACGTAATAGCA	BG32	cold	Cryo	T
BG32_BG21C_CRYO_CTGAAGTAGGGCTTCC	BG32	cold	Cryo	Podo
BG32_BG21C_CRYO_CTGAAGTCAATCGGTT	BG32	cold	Cryo	MC
BG32_BG21C_CRYO_CTGAAGTGTTGTGGCC	BG32	cold	Cryo	T
BG32_BG21C_CRYO_CTGATAGAGACAGAGA	BG32	cold	Cryo	MPH
BG32_BG21C_CRYO_CTGATAGAGAGGACGG	BG32	cold	Cryo	CNT
BG32_BG21C_CRYO_CTGATAGGTAGCCTAT	BG32	cold	Cryo	Podo
BG32_BG21C_CRYO_CTGATAGGTATTCTCT	BG32	cold	Cryo	Endo
BG32_BG21C_CRYO_CTGATAGGTCATACTG	BG32	cold	Cryo	CNT
BG32_BG21C_CRYO_CTGATAGTCAATAAGG	BG32	cold	Cryo	MPH
BG32_BG21C_CRYO_CTGATCCGTACAGTTC	BG32	cold	Cryo	B
BG32_BG21C_CRYO_CTGATCCGTAGATTAG	BG32	cold	Cryo	Endo
BG32_BG21C_CRYO_CTGATCCGTCGACTGC	BG32	cold	Cryo	MPH
BG32_BG21C_CRYO_CTGATCCGTCTAGCCG	BG32	cold	Cryo	Fib
BG32_BG21C_CRYO_CTGATCCGTGGGTCAA	BG32	cold	Cryo	CD_PC
BG32_BG21C_CRYO_CTGATCCGTTGCCTCT	BG32	cold	Cryo	aLOH
BG32_BG21C_CRYO_CTGCCTATCCCTTGTG	BG32	cold	Cryo	CD_PC
BG32_BG21C_CRYO_CTGCCTATCCTGTACC	BG32	cold	Cryo	CD_IC
BG32_BG21C_CRYO_CTGCCTATCTAAGCCA	BG32	cold	Cryo	B
BG32_BG21C_CRYO_CTGCGGACAAGCGATG	BG32	cold	Cryo	CD_PC
BG32_BG21C_CRYO_CTGCGGACACTTAACG	BG32	cold	Cryo	T
BG32_BG21C_CRYO_CTGCGGATCAGAGGTG	BG32	cold	Cryo	Endo
BG32_BG21C_CRYO_CTGCTGTCAAGTCTAC	BG32	cold	Cryo	aLOH
BG32_BG21C_CRYO_CTGCTGTCAGCGTCCA	BG32	cold	Cryo	MPH
BG32_BG21C_CRYO_CTGCTGTGTAGCGCAA	BG32	cold	Cryo	T
BG32_BG21C_CRYO_CTGCTGTGTAGGGTAC	BG32	cold	Cryo	B
BG32_BG21C_CRYO_CTGCTGTGTCTCCCTA	BG32	cold	Cryo	MPH
BG32_BG21C_CRYO_CTGCTGTGTTCCACTC	BG32	cold	Cryo	Endo
BG32_BG21C_CRYO_CTGCTGTGTTCTGTTT	BG32	cold	Cryo	Fib
BG32_BG21C_CRYO_CTGGTCTAGTCCCACG	BG32	cold	Cryo	B
BG32_BG21C_CRYO_CTGGTCTGTCTCCACT	BG32	cold	Cryo	MPH
BG32_BG21C_CRYO_CTGGTCTTCAAAGACA	BG32	cold	Cryo	MPH
BG32_BG21C_CRYO_CTGTGCTGTCGCCATG	BG32	cold	Cryo	MPH
BG32_BG21C_CRYO_CTGTTTAAGCGTTCCG	BG32	cold	Cryo	MPH
BG32_BG21C_CRYO_CTGTTTAAGGTGTTAA	BG32	cold	Cryo	CNT
BG32_BG21C_CRYO_CTGTTTAGTCCATCCT	BG32	cold	Cryo	CNT
BG32_BG21C_CRYO_CTGTTTAGTCGAATCT	BG32	cold	Cryo	Fib
BG32_BG21C_CRYO_CTGTTTAGTTCGTGAT	BG32	cold	Cryo	Endo
BG32_BG21C_CRYO_CTGTTTATCTCCCTGA	BG32	cold	Cryo	CD_PC
BG32_BG21C_CRYO_CTTAACTAGGAGTACC	BG32	cold	Cryo	Endo
BG32_BG21C_CRYO_CTTAACTCAAGTTCTG	BG32	cold	Cryo	CD_PC
BG32_BG21C_CRYO_CTTAACTCATTCACTT	BG32	cold	Cryo	MPH
BG32_BG21C_CRYO_CTTAACTGTAACGTTC	BG32	cold	Cryo	MC
BG32_BG21C_CRYO_CTTAACTGTAGAAAGG	BG32	cold	Cryo	Endo
BG32_BG21C_CRYO_CTTAACTGTCGTTGTA	BG32	cold	Cryo	T
BG32_BG21C_CRYO_CTTAACTGTGCACTTA	BG32	cold	Cryo	DCT
BG32_BG21C_CRYO_CTTAACTTCAGTCAGT	BG32	cold	Cryo	Endo
BG32_BG21C_CRYO_CTTAACTTCATCGGAT	BG32	cold	Cryo	T
BG32_BG21C_CRYO_CTTACCGCAGGATTGG	BG32	cold	Cryo	Endo
BG32_BG21C_CRYO_CTTAGGACAAACTGCT	BG32	cold	Cryo	Fib
BG32_BG21C_CRYO_CTTAGGAGTGGGTATG	BG32	cold	Cryo	T
BG32_BG21C_CRYO_CTTAGGATCATGGTCA	BG32	cold	Cryo	B
BG32_BG21C_CRYO_CTTAGGATCGGCGCTA	BG32	cold	Cryo	CD_PC
BG32_BG21C_CRYO_CTTAGGATCGGTTAAC	BG32	cold	Cryo	Endo
BG32_BG21C_CRYO_CTTCTCTAGACTAGGC	BG32	cold	Cryo	MPH
BG32_BG21C_CRYO_CTTCTCTCACTATCTT	BG32	cold	Cryo	CNT
BG32_BG21C_CRYO_CTTCTCTGTAAATGTG	BG32	cold	Cryo	CNT
BG32_BG21C_CRYO_CTTGGCTTCACATACG	BG32	cold	Cryo	Endo
BG32_BG21C_CRYO_CTTTGCGCAAACTGCT	BG32	cold	Cryo	Endo
BG32_BG21C_CRYO_CTTTGCGGTACCGCTG	BG32	cold	Cryo	MC
BG32_BG21C_CRYO_CTTTGCGGTTAGAACA	BG32	cold	Cryo	CNT
BG32_BG21C_CRYO_CTTTGCGTCACGACTA	BG32	cold	Cryo	Endo
BG32_BG21C_CRYO_GAAACTCCACAGTCGC	BG32	cold	Cryo	Endo
BG32_BG21C_CRYO_GAAACTCCACTTGGAT	BG32	cold	Cryo	NK
BG32_BG21C_CRYO_GAAACTCCAGATGGGT	BG32	cold	Cryo	CNT
BG32_BG21C_CRYO_GAAACTCTCGTTTATC	BG32	cold	Cryo	Endo
BG32_BG21C_CRYO_GAAATGAAGACTACAA	BG32	cold	Cryo	aLOH
BG32_BG21C_CRYO_GAAATGAAGTTAACGA	BG32	cold	Cryo	Endo
BG32_BG21C_CRYO_GAAATGAGTCAAAGCG	BG32	cold	Cryo	CNT
BG32_BG21C_CRYO_GAAATGATCAAGCCTA	BG32	cold	Cryo	B
BG32_BG21C_CRYO_GAAATGATCTCTGCTG	BG32	cold	Cryo	NK
BG32_BG21C_CRYO_GAACATCAGGCATGGT	BG32	cold	Cryo	MPH
BG32_BG21C_CRYO_GAACATCAGGCCCGTT	BG32	cold	Cryo	T
BG32_BG21C_CRYO_GAACATCAGTTACCCA	BG32	cold	Cryo	MPH
BG32_BG21C_CRYO_GAACATCCAGGTCCAC	BG32	cold	Cryo	Fib
BG32_BG21C_CRYO_GAACCTAAGCTGTCTA	BG32	cold	Cryo	Endo
BG32_BG21C_CRYO_GAACCTACACGAGGTA	BG32	cold	Cryo	MPH
BG32_BG21C_CRYO_GAACCTACAGGTCGTC	BG32	cold	Cryo	CD_IC
BG32_BG21C_CRYO_GAACCTAGTGACGCCT	BG32	cold	Cryo	Endo
BG32_BG21C_CRYO_GAACCTAGTGTTTGGT	BG32	cold	Cryo	T
BG32_BG21C_CRYO_GAACCTATCTCCCTGA	BG32	cold	Cryo	MPH
BG32_BG21C_CRYO_GAACGGAGTTAAGACA	BG32	cold	Cryo	aLOH
BG32_BG21C_CRYO_GAACGGATCAACCAAC	BG32	cold	Cryo	Fib
BG32_BG21C_CRYO_GAACGGATCTGCCAGG	BG32	cold	Cryo	Endo
BG32_BG21C_CRYO_GAAGCAGAGATCTGCT	BG32	cold	Cryo	T
BG32_BG21C_CRYO_GAAGCAGGTACGAAAT	BG32	cold	Cryo	MPH
BG32_BG21C_CRYO_GAAGCAGGTCCTCCAT	BG32	cold	Cryo	T
BG32_BG21C_CRYO_GAAGCAGTCTTTACAC	BG32	cold	Cryo	MC
BG32_BG21C_CRYO_GAATAAGAGATTACCC	BG32	cold	Cryo	CNT
BG32_BG21C_CRYO_GAATAAGAGCTTTGGT	BG32	cold	Cryo	CD_Trans
BG32_BG21C_CRYO_GAATAAGCAAGCCGCT	BG32	cold	Cryo	Endo
BG32_BG21C_CRYO_GAATAAGTCACTTATC	BG32	cold	Cryo	Endo
BG32_BG21C_CRYO_GAATAAGTCGGTCTAA	BG32	cold	Cryo	Endo
BG32_BG21C_CRYO_GAATAAGTCTTGAGGT	BG32	cold	Cryo	Fib
BG32_BG21C_CRYO_GAATAAGTCTTGTACT	BG32	cold	Cryo	Endo
BG32_BG21C_CRYO_GAATGAACATCTCCCA	BG32	cold	Cryo	CNT
BG32_BG21C_CRYO_GAATGAAGTAACGCGA	BG32	cold	Cryo	T
BG32_BG21C_CRYO_GAATGAAGTCTTCTCG	BG32	cold	Cryo	Endo
BG32_BG21C_CRYO_GAATGAAGTGCGAAAC	BG32	cold	Cryo	CD_IC
BG32_BG21C_CRYO_GACACGCAGATAGGAG	BG32	cold	Cryo	T
BG32_BG21C_CRYO_GACACGCAGCCCAACC	BG32	cold	Cryo	CD_PC
BG32_BG21C_CRYO_GACACGCCACGGACAA	BG32	cold	Cryo	Fib
BG32_BG21C_CRYO_GACACGCCATGCATGT	BG32	cold	Cryo	Fib
BG32_BG21C_CRYO_GACACGCGTTACCGAT	BG32	cold	Cryo	B
BG32_BG21C_CRYO_GACACGCTCTCCCTGA	BG32	cold	Cryo	Endo
BG32_BG21C_CRYO_GACCAATTCCTCGCAT	BG32	cold	Cryo	CD_PC
BG32_BG21C_CRYO_GACCTGGAGGATGGAA	BG32	cold	Cryo	Fib
BG32_BG21C_CRYO_GACCTGGCACAGCCCA	BG32	cold	Cryo	T
BG32_BG21C_CRYO_GACCTGGCATGAGCGA	BG32	cold	Cryo	Endo
BG32_BG21C_CRYO_GACCTGGGTCTCTTTA	BG32	cold	Cryo	B
BG32_BG21C_CRYO_GACCTGGGTGCAGACA	BG32	cold	Cryo	MPH
BG32_BG21C_CRYO_GACCTGGTCATGTCTT	BG32	cold	Cryo	Endo
BG32_BG21C_CRYO_GACCTGGTCGGAAATA	BG32	cold	Cryo	Endo
BG32_BG21C_CRYO_GACCTGGTCTGCGTAA	BG32	cold	Cryo	MPH
BG32_BG21C_CRYO_GACGCGTAGTTTAGGA	BG32	cold	Cryo	B
BG32_BG21C_CRYO_GACGCGTGTGGCTCCA	BG32	cold	Cryo	Endo
BG32_BG21C_CRYO_GACGCGTTCAAGCCTA	BG32	cold	Cryo	Endo
BG32_BG21C_CRYO_GACGCGTTCAGTTGAC	BG32	cold	Cryo	CD_IC
BG32_BG21C_CRYO_GACGCGTTCATCGGAT	BG32	cold	Cryo	Endo
BG32_BG21C_CRYO_GACGGCTAGACAGACC	BG32	cold	Cryo	Podo
BG32_BG21C_CRYO_GACGGCTCACTTACGA	BG32	cold	Cryo	Endo
BG32_BG21C_CRYO_GACGGCTCATGACGGA	BG32	cold	Cryo	Endo
BG32_BG21C_CRYO_GACGGCTGTTAAGAAC	BG32	cold	Cryo	MC
BG32_BG21C_CRYO_GACGGCTTCGCCATAA	BG32	cold	Cryo	Endo
BG32_BG21C_CRYO_GACGTGCAGCGTTTAC	BG32	cold	Cryo	CNT
BG32_BG21C_CRYO_GACGTGCAGTGATCGG	BG32	cold	Cryo	Endo
BG32_BG21C_CRYO_GACGTGCCAGTATGCT	BG32	cold	Cryo	B
BG32_BG21C_CRYO_GACGTGCGTATAGTAG	BG32	cold	Cryo	T
BG32_BG21C_CRYO_GACGTGCTCGTTTAGG	BG32	cold	Cryo	MPH
BG32_BG21C_CRYO_GACGTGCTCTATCCTA	BG32	cold	Cryo	Unknown
BG32_BG21C_CRYO_GACGTTAAGTCGATAA	BG32	cold	Cryo	Endo
BG32_BG21C_CRYO_GACGTTAAGTCGTTTG	BG32	cold	Cryo	MPH
BG32_BG21C_CRYO_GACGTTAAGTGGGTTG	BG32	cold	Cryo	CNT
BG32_BG21C_CRYO_GACGTTAGTATTACCG	BG32	cold	Cryo	Endo
BG32_BG21C_CRYO_GACGTTATCCGCAAGC	BG32	cold	Cryo	T
BG32_BG21C_CRYO_GACGTTATCGATCCCT	BG32	cold	Cryo	Endo
BG32_BG21C_CRYO_GACTAACAGCCCGAAA	BG32	cold	Cryo	MPH
BG32_BG21C_CRYO_GACTACACACAGAGGT	BG32	cold	Cryo	B
BG32_BG21C_CRYO_GACTACATCATAACCG	BG32	cold	Cryo	Fib
BG32_BG21C_CRYO_GACTGCGGTCGACTGC	BG32	cold	Cryo	Podo
BG32_BG21C_CRYO_GAGCAGAAGCTACCGC	BG32	cold	Cryo	Endo
BG32_BG21C_CRYO_GAGCAGACATGCAACT	BG32	cold	Cryo	CNT
BG32_BG21C_CRYO_GAGCAGAGTTAAGGGC	BG32	cold	Cryo	Endo
BG32_BG21C_CRYO_GAGCAGATCTGCAGTA	BG32	cold	Cryo	CD_IC
BG32_BG21C_CRYO_GAGGTGATCACATAGC	BG32	cold	Cryo	B
BG32_BG21C_CRYO_GAGTCCGCACAAGTAA	BG32	cold	Cryo	Endo
BG32_BG21C_CRYO_GAGTCCGGTCATGCCG	BG32	cold	Cryo	T
BG32_BG21C_CRYO_GAGTCCGGTCTAACGT	BG32	cold	Cryo	T
BG32_BG21C_CRYO_GATCAGTAGGGTGTTG	BG32	cold	Cryo	MC
BG32_BG21C_CRYO_GATCAGTTCAAAGACA	BG32	cold	Cryo	Fib
BG32_BG21C_CRYO_GATCAGTTCGAACGGA	BG32	cold	Cryo	MC
BG32_BG21C_CRYO_GATCAGTTCTTGACGA	BG32	cold	Cryo	Endo
BG32_BG21C_CRYO_GATCGATCACATGTGT	BG32	cold	Cryo	CD_PC
BG32_BG21C_CRYO_GATCGATGTCGCGGTT	BG32	cold	Cryo	T
BG32_BG21C_CRYO_GATCGATTCATCGCTC	BG32	cold	Cryo	CNT
BG32_BG21C_CRYO_GATCGATTCTGATTCT	BG32	cold	Cryo	B
BG32_BG21C_CRYO_GATCGCGAGCGCCTCA	BG32	cold	Cryo	MPH
BG32_BG21C_CRYO_GATCGCGAGTAATCCC	BG32	cold	Cryo	B
BG32_BG21C_CRYO_GATCGCGCACTCAGGC	BG32	cold	Cryo	B
BG32_BG21C_CRYO_GATCGCGTCGGATGTT	BG32	cold	Cryo	B
BG32_BG21C_CRYO_GATCGTAGTAATTGGA	BG32	cold	Cryo	MPH
BG32_BG21C_CRYO_GATCGTAGTTCCTCCA	BG32	cold	Cryo	CD_PC
BG32_BG21C_CRYO_GATCGTATCGGCATCG	BG32	cold	Cryo	Podo
BG32_BG21C_CRYO_GATCTAGCATGCGCAC	BG32	cold	Cryo	Endo
BG32_BG21C_CRYO_GATCTAGGTATTCTCT	BG32	cold	Cryo	Endo
BG32_BG21C_CRYO_GATCTAGTCAGCAACT	BG32	cold	Cryo	T
BG32_BG21C_CRYO_GATCTAGTCGAGAGCA	BG32	cold	Cryo	Endo
BG32_BG21C_CRYO_GATGAAAAGGCATGGT	BG32	cold	Cryo	Fib
BG32_BG21C_CRYO_GATGAAACAGACACTT	BG32	cold	Cryo	Fib
BG32_BG21C_CRYO_GATGAGGAGGATGGAA	BG32	cold	Cryo	Fib
BG32_BG21C_CRYO_GATGAGGCACCCTATC	BG32	cold	Cryo	B
BG32_BG21C_CRYO_GATGAGGGTAAAGGAG	BG32	cold	Cryo	MC
BG32_BG21C_CRYO_GATGAGGTCACGCGGT	BG32	cold	Cryo	MC
BG32_BG21C_CRYO_GATGCTAAGGCCCTCA	BG32	cold	Cryo	Endo
BG32_BG21C_CRYO_GATGCTACAAGTACCT	BG32	cold	Cryo	Endo
BG32_BG21C_CRYO_GATGCTACACACGCTG	BG32	cold	Cryo	MPH
BG32_BG21C_CRYO_GATGCTACACGCCAGT	BG32	cold	Cryo	B
BG32_BG21C_CRYO_GATGCTAGTCGCTTCT	BG32	cold	Cryo	Endo
BG32_BG21C_CRYO_GATGCTATCGCGCCAA	BG32	cold	Cryo	Fib
BG32_BG21C_CRYO_GATTCAGAGATGTGTA	BG32	cold	Cryo	CD_PC
BG32_BG21C_CRYO_GATTCAGCATAGTAAG	BG32	cold	Cryo	Endo
BG32_BG21C_CRYO_GCAAACTAGGCGACAT	BG32	cold	Cryo	Endo
BG32_BG21C_CRYO_GCAAACTCACAAGACG	BG32	cold	Cryo	Unknown
BG32_BG21C_CRYO_GCAAACTCATGAAGTA	BG32	cold	Cryo	MPH
BG32_BG21C_CRYO_GCAAACTGTGTCTGAT	BG32	cold	Cryo	Podo
BG32_BG21C_CRYO_GCAATCACAATAACGA	BG32	cold	Cryo	B
BG32_BG21C_CRYO_GCAATCACAATCAGAA	BG32	cold	Cryo	CD_IC
BG32_BG21C_CRYO_GCACATACAACGATCT	BG32	cold	Cryo	Fib
BG32_BG21C_CRYO_GCACATACACCACGTG	BG32	cold	Cryo	CNT
BG32_BG21C_CRYO_GCACATACACGCATCG	BG32	cold	Cryo	B
BG32_BG21C_CRYO_GCACATAGTCGTTGTA	BG32	cold	Cryo	CD_PC
BG32_BG21C_CRYO_GCACATAGTGCGAAAC	BG32	cold	Cryo	MPH
BG32_BG21C_CRYO_GCACATATCGCATGAT	BG32	cold	Cryo	Endo
BG32_BG21C_CRYO_GCACATATCTGCCCTA	BG32	cold	Cryo	MPH
BG32_BG21C_CRYO_GCACTCTCACTACAGT	BG32	cold	Cryo	Endo
BG32_BG21C_CRYO_GCACTCTTCGCTAGCG	BG32	cold	Cryo	Unknown
BG32_BG21C_CRYO_GCAGCCACAGCTGCTG	BG32	cold	Cryo	MPH
BG32_BG21C_CRYO_GCAGTTACACGGTAAG	BG32	cold	Cryo	Fib
BG32_BG21C_CRYO_GCATACACATTTCACT	BG32	cold	Cryo	B
BG32_BG21C_CRYO_GCATACATCCCGACTT	BG32	cold	Cryo	Endo
BG32_BG21C_CRYO_GCATGATAGAGTAATC	BG32	cold	Cryo	CD_PC
BG32_BG21C_CRYO_GCATGATCAAATCCGT	BG32	cold	Cryo	Endo
BG32_BG21C_CRYO_GCATGATGTCTGCAAT	BG32	cold	Cryo	Endo
BG32_BG21C_CRYO_GCATGATGTTGCGTTA	BG32	cold	Cryo	CD_PC
BG32_BG21C_CRYO_GCATGATTCATGCTCC	BG32	cold	Cryo	CD_PC
BG32_BG21C_CRYO_GCATGCGCACAGACTT	BG32	cold	Cryo	Podo
BG32_BG21C_CRYO_GCATGCGCAGCCTATA	BG32	cold	Cryo	CNT
BG32_BG21C_CRYO_GCATGCGCAGGACGTA	BG32	cold	Cryo	Endo
BG32_BG21C_CRYO_GCATGCGGTCATTAGC	BG32	cold	Cryo	Fib
BG32_BG21C_CRYO_GCATGCGTCATGCATG	BG32	cold	Cryo	B
BG32_BG21C_CRYO_GCATGTACAGCCAATT	BG32	cold	Cryo	B
BG32_BG21C_CRYO_GCATGTACATGTCGAT	BG32	cold	Cryo	B
BG32_BG21C_CRYO_GCATGTAGTGTGAATA	BG32	cold	Cryo	B
BG32_BG21C_CRYO_GCATGTAGTTCGCTAA	BG32	cold	Cryo	Endo
BG32_BG21C_CRYO_GCATGTAGTTGCGTTA	BG32	cold	Cryo	Endo
BG32_BG21C_CRYO_GCCAAATGTACGCTGC	BG32	cold	Cryo	Endo
BG32_BG21C_CRYO_GCCAAATGTCGTTGTA	BG32	cold	Cryo	T
BG32_BG21C_CRYO_GCCAAATTCAACGGGA	BG32	cold	Cryo	MPH
BG32_BG21C_CRYO_GCCTCTAAGTGAACGC	BG32	cold	Cryo	Fib
BG32_BG21C_CRYO_GCGACCAAGCCGGTAA	BG32	cold	Cryo	MC
BG32_BG21C_CRYO_GCGACCAAGTACGCGA	BG32	cold	Cryo	CD_PC
BG32_BG21C_CRYO_GCGACCAAGTATCTCG	BG32	cold	Cryo	MPH
BG32_BG21C_CRYO_GCGACCACAAGACACG	BG32	cold	Cryo	DCT
BG32_BG21C_CRYO_GCGACCATCAGCCTAA	BG32	cold	Cryo	MPH
BG32_BG21C_CRYO_GCGACCATCTACCTGC	BG32	cold	Cryo	DCT
BG32_BG21C_CRYO_GCGAGAACACGGTAGA	BG32	cold	Cryo	Endo
BG32_BG21C_CRYO_GCGAGAACATTAACCG	BG32	cold	Cryo	B
BG32_BG21C_CRYO_GCGAGAACATTTGCCC	BG32	cold	Cryo	CD_IC
BG32_BG21C_CRYO_GCGAGAATCACAACGT	BG32	cold	Cryo	MC
BG32_BG21C_CRYO_GCGAGAATCCGCAGTG	BG32	cold	Cryo	B
BG32_BG21C_CRYO_GCGCAACCACCCATGG	BG32	cold	Cryo	MC
BG32_BG21C_CRYO_GCGCAGTAGACTACAA	BG32	cold	Cryo	Podo
BG32_BG21C_CRYO_GCGCAGTCAATCGGTT	BG32	cold	Cryo	MPH
BG32_BG21C_CRYO_GCGCAGTCAGTGAGTG	BG32	cold	Cryo	Endo
BG32_BG21C_CRYO_GCGCCAAGTTTACTCT	BG32	cold	Cryo	B
BG32_BG21C_CRYO_GCGCCAAGTTTAGCTG	BG32	cold	Cryo	B
BG32_BG21C_CRYO_GCGCCAATCACGACTA	BG32	cold	Cryo	MPH
BG32_BG21C_CRYO_GCGCGATAGTACGCCC	BG32	cold	Cryo	aLOH
BG32_BG21C_CRYO_GCGCGATGTGCAGGTA	BG32	cold	Cryo	B
BG32_BG21C_CRYO_GCGGGTTAGAATTCCC	BG32	cold	Cryo	Endo
BG32_BG21C_CRYO_GCGGGTTAGCTGTCTA	BG32	cold	Cryo	Endo
BG32_BG21C_CRYO_GCGGGTTCATAAAGGT	BG32	cold	Cryo	B
BG32_BG21C_CRYO_GCGGGTTGTCGTTGTA	BG32	cold	Cryo	B
BG32_BG21C_CRYO_GCTCCTAAGAACTCGG	BG32	cold	Cryo	B
BG32_BG21C_CRYO_GCTCCTAAGCTGATAA	BG32	cold	Cryo	B
BG32_BG21C_CRYO_GCTCCTAGTCTAGTGT	BG32	cold	Cryo	Endo
BG32_BG21C_CRYO_GCTCCTAGTCTTCTCG	BG32	cold	Cryo	Endo
BG32_BG21C_CRYO_GCTCCTAGTTGCTCCT	BG32	cold	Cryo	Endo
BG32_BG21C_CRYO_GCTCTGTGTCCTGCTT	BG32	cold	Cryo	Endo
BG32_BG21C_CRYO_GCTGCAGCAATGTAAG	BG32	cold	Cryo	T
BG32_BG21C_CRYO_GCTGCAGCATCCTAGA	BG32	cold	Cryo	Endo
BG32_BG21C_CRYO_GCTGCAGGTATGAATG	BG32	cold	Cryo	Endo
BG32_BG21C_CRYO_GCTGCAGTCCGAACGC	BG32	cold	Cryo	Endo
BG32_BG21C_CRYO_GCTGCGACACAGACAG	BG32	cold	Cryo	aLOH
BG32_BG21C_CRYO_GCTGCGACACGGATAG	BG32	cold	Cryo	MPH
BG32_BG21C_CRYO_GCTGCGATCCACTGGG	BG32	cold	Cryo	MPH
BG32_BG21C_CRYO_GCTGCTTCATGAGCGA	BG32	cold	Cryo	Endo
BG32_BG21C_CRYO_GCTGCTTTCGCCATAA	BG32	cold	Cryo	Endo
BG32_BG21C_CRYO_GCTGCTTTCTTCGGTC	BG32	cold	Cryo	MPH
BG32_BG21C_CRYO_GCTGGGTCACGAGAGT	BG32	cold	Cryo	MC
BG32_BG21C_CRYO_GCTGGGTTCCCGACTT	BG32	cold	Cryo	Fib
BG32_BG21C_CRYO_GCTTCCACACACAGAG	BG32	cold	Cryo	Endo
BG32_BG21C_CRYO_GCTTCCACACCAGGCT	BG32	cold	Cryo	Endo
BG32_BG21C_CRYO_GCTTCCATCTTCGAGA	BG32	cold	Cryo	B
BG32_BG21C_CRYO_GCTTGAAAGAGTGACC	BG32	cold	Cryo	MPH
BG32_BG21C_CRYO_GCTTGAAAGTCGTACT	BG32	cold	Cryo	MPH
BG32_BG21C_CRYO_GCTTGAACAGGGTATG	BG32	cold	Cryo	CNT
BG32_BG21C_CRYO_GCTTGAACATAAGACA	BG32	cold	Cryo	MPH
BG32_BG21C_CRYO_GCTTGAAGTATAAACG	BG32	cold	Cryo	MPH
BG32_BG21C_CRYO_GCTTGAATCACAGGCC	BG32	cold	Cryo	B
BG32_BG21C_CRYO_GCTTGAATCTTGGGTA	BG32	cold	Cryo	Endo
BG32_BG21C_CRYO_GGAAAGCCAGTCAGCC	BG32	cold	Cryo	Endo
BG32_BG21C_CRYO_GGAAAGCGTCTAGTGT	BG32	cold	Cryo	Podo
BG32_BG21C_CRYO_GGAAAGCGTTAAGTAG	BG32	cold	Cryo	Fib
BG32_BG21C_CRYO_GGAACTTAGCTAAGAT	BG32	cold	Cryo	MPH
BG32_BG21C_CRYO_GGAACTTAGGCTCATT	BG32	cold	Cryo	Endo
BG32_BG21C_CRYO_GGAACTTCAGCCTTTC	BG32	cold	Cryo	CNT
BG32_BG21C_CRYO_GGAATAAAGGTTACCT	BG32	cold	Cryo	MPH
BG32_BG21C_CRYO_GGAATAAGTACTCGCG	BG32	cold	Cryo	T
BG32_BG21C_CRYO_GGAATAAGTCAAAGAT	BG32	cold	Cryo	CNT
BG32_BG21C_CRYO_GGACAAGAGATAGTCA	BG32	cold	Cryo	Podo
BG32_BG21C_CRYO_GGACAAGAGGGTATCG	BG32	cold	Cryo	Fib
BG32_BG21C_CRYO_GGACAAGGTACTCGCG	BG32	cold	Cryo	T
BG32_BG21C_CRYO_GGACAAGTCAAACCAC	BG32	cold	Cryo	T
BG32_BG21C_CRYO_GGACAGACACCCATTC	BG32	cold	Cryo	CNT
BG32_BG21C_CRYO_GGACAGAGTCTGGAGA	BG32	cold	Cryo	Endo
BG32_BG21C_CRYO_GGACATTCAGTAAGAT	BG32	cold	Cryo	Endo
BG32_BG21C_CRYO_GGACATTTCTGTCCGT	BG32	cold	Cryo	B
BG32_BG21C_CRYO_GGACGTCCAAGCCGTC	BG32	cold	Cryo	NK
BG32_BG21C_CRYO_GGACGTCGTGAGGCTA	BG32	cold	Cryo	CD_PC
BG32_BG21C_CRYO_GGAGCAACACATCCGG	BG32	cold	Cryo	MPH
BG32_BG21C_CRYO_GGATGTTAGGCGCTCT	BG32	cold	Cryo	Podo
BG32_BG21C_CRYO_GGATGTTGTATATGAG	BG32	cold	Cryo	B
BG32_BG21C_CRYO_GGATTACAGCCAGAAC	BG32	cold	Cryo	CNT
BG32_BG21C_CRYO_GGATTACTCCTTTCTC	BG32	cold	Cryo	B
BG32_BG21C_CRYO_GGATTACTCGCGTAGC	BG32	cold	Cryo	Fib
BG32_BG21C_CRYO_GGCAATTAGATGCCAG	BG32	cold	Cryo	CD_IC
BG32_BG21C_CRYO_GGCAATTAGGCTCAGA	BG32	cold	Cryo	CD_PC
BG32_BG21C_CRYO_GGCAATTCACCCAGTG	BG32	cold	Cryo	Podo
BG32_BG21C_CRYO_GGCAATTGTCGAATCT	BG32	cold	Cryo	CD_PC
BG32_BG21C_CRYO_GGCCGATGTCATGCAT	BG32	cold	Cryo	NK
BG32_BG21C_CRYO_GGCCGATGTTAAGATG	BG32	cold	Cryo	MPH
BG32_BG21C_CRYO_GGCCGATTCTACGAGT	BG32	cold	Cryo	B
BG32_BG21C_CRYO_GGCCGATTCTTGTATC	BG32	cold	Cryo	B
BG32_BG21C_CRYO_GGCGACTGTCATTAGC	BG32	cold	Cryo	B
BG32_BG21C_CRYO_GGCGTGTTCATTGCCC	BG32	cold	Cryo	CD_PC
BG32_BG21C_CRYO_GGCGTGTTCGCAGGCT	BG32	cold	Cryo	NK
BG32_BG21C_CRYO_GGCTCGACAACAACCT	BG32	cold	Cryo	Endo
BG32_BG21C_CRYO_GGCTCGAGTTCAGACT	BG32	cold	Cryo	MPH
BG32_BG21C_CRYO_GGCTCGATCATGTAGC	BG32	cold	Cryo	CD_IC
BG32_BG21C_CRYO_GGCTCGATCGATGAGG	BG32	cold	Cryo	Endo
BG32_BG21C_CRYO_GGCTCGATCTTCATGT	BG32	cold	Cryo	DCT
BG32_BG21C_CRYO_GGCTGGTCATAGAAAC	BG32	cold	Cryo	Fib
BG32_BG21C_CRYO_GGCTGGTGTAGAAGGA	BG32	cold	Cryo	Endo
BG32_BG21C_CRYO_GGGAATGCAGCGTTCG	BG32	cold	Cryo	B
BG32_BG21C_CRYO_GGGAATGCATGCAATC	BG32	cold	Cryo	Podo
BG32_BG21C_CRYO_GGGACCTCAAACGTGG	BG32	cold	Cryo	B
BG32_BG21C_CRYO_GGGACCTGTTCATGGT	BG32	cold	Cryo	Fib
BG32_BG21C_CRYO_GGGACCTTCATCTGCC	BG32	cold	Cryo	CD_IC
BG32_BG21C_CRYO_GGGAGATAGATGCGAC	BG32	cold	Cryo	Endo
BG32_BG21C_CRYO_GGGAGATGTACATCCA	BG32	cold	Cryo	CNT
[truncated: 13,147 more rows]

## Sheet: warm_preserved_cells
	Library	Dissociation protocol	Preservation	Cell type
BG31_BG20H_CRYO_AAACCTGTCAACTCTT	BG31	warm	Cryo	CD_PC
BG31_BG20H_CRYO_AAACGGGGTAGCAAAT	BG31	warm	Cryo	CNT
BG31_BG20H_CRYO_AAACGGGGTTCGCGAC	BG31	warm	Cryo	aLOH
BG31_BG20H_CRYO_AAAGATGCACGGTGTC	BG31	warm	Cryo	CD_PC
BG31_BG20H_CRYO_AAAGATGGTAGGGACT	BG31	warm	Cryo	CD_Trans
BG31_BG20H_CRYO_AAAGATGTCGCGGATC	BG31	warm	Cryo	CD_PC
BG31_BG20H_CRYO_AAAGCAAAGCTAGCCC	BG31	warm	Cryo	B
BG31_BG20H_CRYO_AAAGCAAAGGCTAGGT	BG31	warm	Cryo	CNT
BG31_BG20H_CRYO_AAAGCAAAGTCCGTAT	BG31	warm	Cryo	aLOH
BG31_BG20H_CRYO_AAAGCAACACTCTGTC	BG31	warm	Cryo	CD_IC
BG31_BG20H_CRYO_AAAGCAACAGCTTAAC	BG31	warm	Cryo	DCT
BG31_BG20H_CRYO_AAAGCAATCTTAGCCC	BG31	warm	Cryo	Endo
BG31_BG20H_CRYO_AAAGTAGGTCTGCGGT	BG31	warm	Cryo	aLOH
BG31_BG20H_CRYO_AAATGCCAGCACCGTC	BG31	warm	Cryo	CD_IC
BG31_BG20H_CRYO_AAATGCCAGTACATGA	BG31	warm	Cryo	DCT
BG31_BG20H_CRYO_AAATGCCCAGTTAACC	BG31	warm	Cryo	aLOH
BG31_BG20H_CRYO_AAATGCCTCGGCTTGG	BG31	warm	Cryo	MC
BG31_BG20H_CRYO_AACACGTAGTGTACCT	BG31	warm	Cryo	CD_IC
BG31_BG20H_CRYO_AACACGTGTCAACTGT	BG31	warm	Cryo	aLOH
BG31_BG20H_CRYO_AACCATGGTGGAAAGA	BG31	warm	Cryo	aLOH
BG31_BG20H_CRYO_AACCATGTCACCCGAG	BG31	warm	Cryo	B
BG31_BG20H_CRYO_AACCATGTCACTGGGC	BG31	warm	Cryo	MPH
BG31_BG20H_CRYO_AACCGCGTCATGGTCA	BG31	warm	Cryo	MC
BG31_BG20H_CRYO_AACGTTGAGAGATGAG	BG31	warm	Cryo	MPH
BG31_BG20H_CRYO_AACGTTGAGTCAAGGC	BG31	warm	Cryo	CD_PC
BG31_BG20H_CRYO_AACGTTGAGTGGGTTG	BG31	warm	Cryo	B
BG31_BG20H_CRYO_AACTCAGTCCGCATAA	BG31	warm	Cryo	Endo
BG31_BG20H_CRYO_AACTCCCAGCTGATAA	BG31	warm	Cryo	aLOH
BG31_BG20H_CRYO_AACTCCCCAATTCCTT	BG31	warm	Cryo	aLOH
BG31_BG20H_CRYO_AACTCCCCAGCCACCA	BG31	warm	Cryo	Unknown
BG31_BG20H_CRYO_AACTCCCTCCTCGCAT	BG31	warm	Cryo	aLOH
BG31_BG20H_CRYO_AACTCTTGTGATAAAC	BG31	warm	Cryo	Endo
BG31_BG20H_CRYO_AACTGGTGTACAAGTA	BG31	warm	Cryo	CD_Trans
BG31_BG20H_CRYO_AACTGGTGTTGTTTGG	BG31	warm	Cryo	CD_PC
BG31_BG20H_CRYO_AACTTTCAGATACACA	BG31	warm	Cryo	aLOH
BG31_BG20H_CRYO_AACTTTCCATCCTAGA	BG31	warm	Cryo	DCT
BG31_BG20H_CRYO_AACTTTCGTCGCTTCT	BG31	warm	Cryo	Fib
BG31_BG20H_CRYO_AACTTTCTCTATCCTA	BG31	warm	Cryo	CNT
BG31_BG20H_CRYO_AAGACCTAGCAATCTC	BG31	warm	Cryo	CD_IC
BG31_BG20H_CRYO_AAGACCTCAAGCCTAT	BG31	warm	Cryo	Fib
BG31_BG20H_CRYO_AAGACCTCATGGGAAC	BG31	warm	Cryo	CNT
BG31_BG20H_CRYO_AAGCCGCCACCACGTG	BG31	warm	Cryo	MPH
BG31_BG20H_CRYO_AAGCCGCTCCAAAGTC	BG31	warm	Cryo	CD_IC
BG31_BG20H_CRYO_AAGCCGCTCGGATGGA	BG31	warm	Cryo	CD_IC
BG31_BG20H_CRYO_AAGGAGCCAGCGTCCA	BG31	warm	Cryo	CD_PC
BG31_BG20H_CRYO_AAGGAGCTCAATACCG	BG31	warm	Cryo	MPH
BG31_BG20H_CRYO_AAGGTTCAGCGTTCCG	BG31	warm	Cryo	aLOH
BG31_BG20H_CRYO_AAGTCTGAGTGTCCAT	BG31	warm	Cryo	CNT
BG31_BG20H_CRYO_AAGTCTGCAAGGCTCC	BG31	warm	Cryo	aLOH
BG31_BG20H_CRYO_AAGTCTGTCCCAAGTA	BG31	warm	Cryo	Endo
BG31_BG20H_CRYO_AATCCAGAGATATGCA	BG31	warm	Cryo	Fib
BG31_BG20H_CRYO_AATCCAGCAGAGCCAA	BG31	warm	Cryo	aLOH
BG31_BG20H_CRYO_AATCCAGCATTCCTGC	BG31	warm	Cryo	MPH
BG31_BG20H_CRYO_ACACCAAAGAGTAAGG	BG31	warm	Cryo	CD_IC
BG31_BG20H_CRYO_ACACCAAGTAGCCTCG	BG31	warm	Cryo	Unknown
BG31_BG20H_CRYO_ACACCCTAGCTAACTC	BG31	warm	Cryo	CD_IC
BG31_BG20H_CRYO_ACACCCTGTCAGGACA	BG31	warm	Cryo	aLOH
BG31_BG20H_CRYO_ACACCGGAGAAGGACA	BG31	warm	Cryo	Endo
BG31_BG20H_CRYO_ACACCGGAGACCCACC	BG31	warm	Cryo	CD_PC
BG31_BG20H_CRYO_ACACCGGCAGAGTGTG	BG31	warm	Cryo	B
BG31_BG20H_CRYO_ACACCGGGTAGGAGTC	BG31	warm	Cryo	CD_IC
BG31_BG20H_CRYO_ACACCGGTCATCGGAT	BG31	warm	Cryo	MPH
BG31_BG20H_CRYO_ACACCGGTCTCTTGAT	BG31	warm	Cryo	Endo
BG31_BG20H_CRYO_ACACCGGTCTTACCTA	BG31	warm	Cryo	CD_PC
BG31_BG20H_CRYO_ACACCGGTCTTGAGAC	BG31	warm	Cryo	CNT
BG31_BG20H_CRYO_ACACTGAGTATTCTCT	BG31	warm	Cryo	aLOH
BG31_BG20H_CRYO_ACACTGAGTCGGCTCA	BG31	warm	Cryo	Fib
BG31_BG20H_CRYO_ACAGCTAAGTACGATA	BG31	warm	Cryo	CD_IC
BG31_BG20H_CRYO_ACAGCTACATTCTCAT	BG31	warm	Cryo	MC
BG31_BG20H_CRYO_ACATACGAGCGGATCA	BG31	warm	Cryo	aLOH
BG31_BG20H_CRYO_ACATACGGTTGTGGCC	BG31	warm	Cryo	T
BG31_BG20H_CRYO_ACATCAGAGGTGCACA	BG31	warm	Cryo	aLOH
BG31_BG20H_CRYO_ACATCAGCAATGCCAT	BG31	warm	Cryo	CNT
BG31_BG20H_CRYO_ACATCAGTCAACGGCC	BG31	warm	Cryo	MPH
BG31_BG20H_CRYO_ACATGGTAGACAGACC	BG31	warm	Cryo	NK
BG31_BG20H_CRYO_ACATGGTCACAAGTAA	BG31	warm	Cryo	B
BG31_BG20H_CRYO_ACCAGTACAACTGCGC	BG31	warm	Cryo	MPH
BG31_BG20H_CRYO_ACCAGTACAGCAGTTT	BG31	warm	Cryo	aLOH
BG31_BG20H_CRYO_ACCAGTACATTTCACT	BG31	warm	Cryo	NK
BG31_BG20H_CRYO_ACCAGTAGTAATCACC	BG31	warm	Cryo	Fib
BG31_BG20H_CRYO_ACCAGTATCGTTTATC	BG31	warm	Cryo	aLOH
BG31_BG20H_CRYO_ACCAGTATCTTCTGGC	BG31	warm	Cryo	B
BG31_BG20H_CRYO_ACCCACTAGGACATTA	BG31	warm	Cryo	CD_IC
BG31_BG20H_CRYO_ACCCACTCATCGTCGG	BG31	warm	Cryo	CD_PC
BG31_BG20H_CRYO_ACCCACTGTTTGCATG	BG31	warm	Cryo	MPH
BG31_BG20H_CRYO_ACCCACTTCGGAATCT	BG31	warm	Cryo	CD_IC
BG31_BG20H_CRYO_ACCGTAATCTACCTGC	BG31	warm	Cryo	CD_PC
BG31_BG20H_CRYO_ACCTTTAAGGGCTCTC	BG31	warm	Cryo	Fib
BG31_BG20H_CRYO_ACCTTTACAAGCGAGT	BG31	warm	Cryo	CD_PC
BG31_BG20H_CRYO_ACCTTTAGTGTGGCTC	BG31	warm	Cryo	Unknown
BG31_BG20H_CRYO_ACGAGCCAGCTAGTCT	BG31	warm	Cryo	DCT
BG31_BG20H_CRYO_ACGAGCCCAGCGTTCG	BG31	warm	Cryo	CD_IC
BG31_BG20H_CRYO_ACGAGGAAGGATCGCA	BG31	warm	Cryo	B
BG31_BG20H_CRYO_ACGAGGACACAGGAGT	BG31	warm	Cryo	DCT
BG31_BG20H_CRYO_ACGAGGATCGTGTAGT	BG31	warm	Cryo	Endo
BG31_BG20H_CRYO_ACGAGGATCTTTAGGG	BG31	warm	Cryo	CNT
BG31_BG20H_CRYO_ACGATACCACCAGGCT	BG31	warm	Cryo	CD_IC
BG31_BG20H_CRYO_ACGATACCACGGTAGA	BG31	warm	Cryo	CD_PC
BG31_BG20H_CRYO_ACGATGTAGATACACA	BG31	warm	Cryo	DCT
BG31_BG20H_CRYO_ACGATGTAGCTGTCTA	BG31	warm	Cryo	MC
BG31_BG20H_CRYO_ACGATGTCACCGTTGG	BG31	warm	Cryo	Unknown
BG31_BG20H_CRYO_ACGATGTGTACAGACG	BG31	warm	Cryo	B
BG31_BG20H_CRYO_ACGCCGAAGGTAGCCA	BG31	warm	Cryo	aLOH
BG31_BG20H_CRYO_ACGCCGATCATCACCC	BG31	warm	Cryo	CD_IC
BG31_BG20H_CRYO_ACGCCGATCGCTGATA	BG31	warm	Cryo	MC
BG31_BG20H_CRYO_ACGGAGAAGCCCTAAT	BG31	warm	Cryo	NK
BG31_BG20H_CRYO_ACGGAGACATATACCG	BG31	warm	Cryo	aLOH
BG31_BG20H_CRYO_ACGGCCAAGACAAGCC	BG31	warm	Cryo	CD_PC
BG31_BG20H_CRYO_ACGGCCACACAGCCCA	BG31	warm	Cryo	aLOH
BG31_BG20H_CRYO_ACGGCCACAGCCTTTC	BG31	warm	Cryo	CD_IC
BG31_BG20H_CRYO_ACGGCCAGTAGGGACT	BG31	warm	Cryo	DCT
BG31_BG20H_CRYO_ACGGGTCCAAAGCAAT	BG31	warm	Cryo	aLOH
BG31_BG20H_CRYO_ACGGGTCGTCCAGTGC	BG31	warm	Cryo	T
BG31_BG20H_CRYO_ACGGGTCTCCTTGACC	BG31	warm	Cryo	Unknown
BG31_BG20H_CRYO_ACGTCAAAGCGTTTAC	BG31	warm	Cryo	MPH
BG31_BG20H_CRYO_ACGTCAAAGGCCATAG	BG31	warm	Cryo	MPH
BG31_BG20H_CRYO_ACGTCAATCGCTTGTC	BG31	warm	Cryo	CD_IC
BG31_BG20H_CRYO_ACTATCTCATGAGCGA	BG31	warm	Cryo	Fib
BG31_BG20H_CRYO_ACTGAACGTAGCGCAA	BG31	warm	Cryo	DCT
BG31_BG20H_CRYO_ACTGAACGTGTGACGA	BG31	warm	Cryo	CNT
BG31_BG20H_CRYO_ACTGAGTCATTAGGCT	BG31	warm	Cryo	CD_PC
BG31_BG20H_CRYO_ACTGAGTTCATCACCC	BG31	warm	Cryo	CNT
BG31_BG20H_CRYO_ACTGCTCAGTGGAGTC	BG31	warm	Cryo	CNT
BG31_BG20H_CRYO_ACTGCTCGTGTCCTCT	BG31	warm	Cryo	MPH
BG31_BG20H_CRYO_ACTGCTCTCTTACCGC	BG31	warm	Cryo	PT
BG31_BG20H_CRYO_ACTGTCCCAGCCTATA	BG31	warm	Cryo	CD_IC
BG31_BG20H_CRYO_ACTGTCCCAGCCTTGG	BG31	warm	Cryo	NK
BG31_BG20H_CRYO_ACTGTCCGTTCTGTTT	BG31	warm	Cryo	MC
BG31_BG20H_CRYO_ACTGTCCTCACCCGAG	BG31	warm	Cryo	CD_IC
BG31_BG20H_CRYO_ACTGTCCTCACGGTTA	BG31	warm	Cryo	CD_PC
BG31_BG20H_CRYO_ACTTACTGTCTTTCAT	BG31	warm	Cryo	Endo
BG31_BG20H_CRYO_ACTTACTTCCGTAGGC	BG31	warm	Cryo	DCT
BG31_BG20H_CRYO_ACTTGTTTCAATCACG	BG31	warm	Cryo	Unknown
BG31_BG20H_CRYO_ACTTGTTTCCTCTAGC	BG31	warm	Cryo	MC
BG31_BG20H_CRYO_ACTTTCAAGAACAATC	BG31	warm	Cryo	T
BG31_BG20H_CRYO_ACTTTCACATAACCTG	BG31	warm	Cryo	Endo
BG31_BG20H_CRYO_AGAATAGTCACATACG	BG31	warm	Cryo	MPH
BG31_BG20H_CRYO_AGAATAGTCTCCTATA	BG31	warm	Cryo	CNT
BG31_BG20H_CRYO_AGACGTTTCGCATGGC	BG31	warm	Cryo	MPH
BG31_BG20H_CRYO_AGAGCGACACAACGCC	BG31	warm	Cryo	CD_Trans
BG31_BG20H_CRYO_AGAGCGACACGGTAGA	BG31	warm	Cryo	DCT
BG31_BG20H_CRYO_AGAGCGATCACTGGGC	BG31	warm	Cryo	CD_IC
BG31_BG20H_CRYO_AGAGCGATCCTTTACA	BG31	warm	Cryo	MC
BG31_BG20H_CRYO_AGAGCGATCGGCTTGG	BG31	warm	Cryo	Endo
BG31_BG20H_CRYO_AGAGCTTCAGCCTTTC	BG31	warm	Cryo	NK
BG31_BG20H_CRYO_AGAGCTTTCACAACGT	BG31	warm	Cryo	Unknown
BG31_BG20H_CRYO_AGAGCTTTCGCGCCAA	BG31	warm	Cryo	MC
BG31_BG20H_CRYO_AGAGCTTTCGGCGGTT	BG31	warm	Cryo	aLOH
BG31_BG20H_CRYO_AGAGTGGGTCCAGTAT	BG31	warm	Cryo	MC
BG31_BG20H_CRYO_AGAGTGGTCGAGAACG	BG31	warm	Cryo	Unknown
BG31_BG20H_CRYO_AGATCTGGTATAGGGC	BG31	warm	Cryo	T
BG31_BG20H_CRYO_AGATTGCAGGCTAGCA	BG31	warm	Cryo	MPH
BG31_BG20H_CRYO_AGATTGCCAATGGAAT	BG31	warm	Cryo	DCT
BG31_BG20H_CRYO_AGATTGCCATGCAATC	BG31	warm	Cryo	aLOH
BG31_BG20H_CRYO_AGATTGCGTCCGAATT	BG31	warm	Cryo	CD_Trans
BG31_BG20H_CRYO_AGATTGCGTCCGTCAG	BG31	warm	Cryo	aLOH
BG31_BG20H_CRYO_AGATTGCTCCAGTAGT	BG31	warm	Cryo	B
BG31_BG20H_CRYO_AGCAGCCAGAACTCGG	BG31	warm	Cryo	DCT
BG31_BG20H_CRYO_AGCAGCCGTACCGTTA	BG31	warm	Cryo	CD_IC
BG31_BG20H_CRYO_AGCATACGTAGCTGCC	BG31	warm	Cryo	aLOH
BG31_BG20H_CRYO_AGCCTAAAGGGTCTCC	BG31	warm	Cryo	CD_IC
BG31_BG20H_CRYO_AGCCTAAGTGCACGAA	BG31	warm	Cryo	CNT
BG31_BG20H_CRYO_AGCGGTCAGGATATAC	BG31	warm	Cryo	B
BG31_BG20H_CRYO_AGCGTATCACACTGCG	BG31	warm	Cryo	B
BG31_BG20H_CRYO_AGCGTATGTTCCACAA	BG31	warm	Cryo	CNT
BG31_BG20H_CRYO_AGCGTATTCACCAGGC	BG31	warm	Cryo	MC
BG31_BG20H_CRYO_AGCGTATTCAGTTCGA	BG31	warm	Cryo	MC
BG31_BG20H_CRYO_AGCGTATTCCTTTCTC	BG31	warm	Cryo	CD_PC
BG31_BG20H_CRYO_AGCTCCTAGTGTCCCG	BG31	warm	Cryo	MPH
BG31_BG20H_CRYO_AGCTCCTCAAACAACA	BG31	warm	Cryo	CD_IC
BG31_BG20H_CRYO_AGCTCCTGTACGCTGC	BG31	warm	Cryo	Endo
BG31_BG20H_CRYO_AGCTCTCAGTAACCCT	BG31	warm	Cryo	aLOH
BG31_BG20H_CRYO_AGCTCTCTCATCATTC	BG31	warm	Cryo	PT
BG31_BG20H_CRYO_AGCTCTCTCGACCAGC	BG31	warm	Cryo	CD_IC
BG31_BG20H_CRYO_AGCTTGATCAGGCCCA	BG31	warm	Cryo	CD_IC
BG31_BG20H_CRYO_AGGCCACCATGCGCAC	BG31	warm	Cryo	T
BG31_BG20H_CRYO_AGGCCACGTACAGTTC	BG31	warm	Cryo	Endo
BG31_BG20H_CRYO_AGGCCACGTTACCAGT	BG31	warm	Cryo	MPH
BG31_BG20H_CRYO_AGGCCACTCCGGCACA	BG31	warm	Cryo	aLOH
BG31_BG20H_CRYO_AGGCCGTTCGCGCCAA	BG31	warm	Cryo	Fib
BG31_BG20H_CRYO_AGGGAGTAGGCCCTTG	BG31	warm	Cryo	B
BG31_BG20H_CRYO_AGGGAGTAGTAGCGGT	BG31	warm	Cryo	aLOH
BG31_BG20H_CRYO_AGGGTGAAGGCTATCT	BG31	warm	Cryo	CD_PC
BG31_BG20H_CRYO_AGGGTGACAATGACCT	BG31	warm	Cryo	CD_PC
BG31_BG20H_CRYO_AGGGTGACACAGACTT	BG31	warm	Cryo	aLOH
BG31_BG20H_CRYO_AGGTCATAGCAATATG	BG31	warm	Cryo	CD_IC
BG31_BG20H_CRYO_AGGTCATTCCTGCCAT	BG31	warm	Cryo	NK
BG31_BG20H_CRYO_AGGTCATTCGGTGTCG	BG31	warm	Cryo	aLOH
BG31_BG20H_CRYO_AGGTCCGCAAGCTGTT	BG31	warm	Cryo	CNT
BG31_BG20H_CRYO_AGGTCCGTCGACGGAA	BG31	warm	Cryo	CD_IC
BG31_BG20H_CRYO_AGGTCCGTCTTTAGGG	BG31	warm	Cryo	T
BG31_BG20H_CRYO_AGTAGTCGTCGTGGCT	BG31	warm	Cryo	CD_IC
BG31_BG20H_CRYO_AGTAGTCTCACTTACT	BG31	warm	Cryo	Endo
BG31_BG20H_CRYO_AGTAGTCTCAGCTCTC	BG31	warm	Cryo	Endo
BG31_BG20H_CRYO_AGTCTTTAGAGTACCG	BG31	warm	Cryo	CD_Trans
BG31_BG20H_CRYO_AGTCTTTCACCCTATC	BG31	warm	Cryo	CD_PC
BG31_BG20H_CRYO_AGTCTTTGTCCAACTA	BG31	warm	Cryo	CD_PC
BG31_BG20H_CRYO_AGTGGGACAGGTCCAC	BG31	warm	Cryo	aLOH
BG31_BG20H_CRYO_AGTGGGAGTAGCGATG	BG31	warm	Cryo	Unknown
BG31_BG20H_CRYO_AGTGGGAGTTACGTCA	BG31	warm	Cryo	CD_Trans
BG31_BG20H_CRYO_AGTGGGATCACAATGC	BG31	warm	Cryo	CD_IC
BG31_BG20H_CRYO_AGTGTCACATACGCCG	BG31	warm	Cryo	Unknown
BG31_BG20H_CRYO_ATAACGCAGACGCAAC	BG31	warm	Cryo	DCT
BG31_BG20H_CRYO_ATAACGCGTACCATCA	BG31	warm	Cryo	Fib
BG31_BG20H_CRYO_ATAAGAGAGTGGACGT	BG31	warm	Cryo	CD_PC
BG31_BG20H_CRYO_ATAAGAGCAGACACTT	BG31	warm	Cryo	MC
BG31_BG20H_CRYO_ATAAGAGGTCCGTCAG	BG31	warm	Cryo	aLOH
BG31_BG20H_CRYO_ATAAGAGTCACGATGT	BG31	warm	Cryo	CD_IC
BG31_BG20H_CRYO_ATAAGAGTCTTAGCCC	BG31	warm	Cryo	B
BG31_BG20H_CRYO_ATCACGAAGACGACGT	BG31	warm	Cryo	MPH
BG31_BG20H_CRYO_ATCACGAGTCTCCATC	BG31	warm	Cryo	Endo
BG31_BG20H_CRYO_ATCACGAGTGTTAAGA	BG31	warm	Cryo	CD_IC
BG31_BG20H_CRYO_ATCATCTAGTGACTCT	BG31	warm	Cryo	B
BG31_BG20H_CRYO_ATCATCTGTAGCACGA	BG31	warm	Cryo	Endo
BG31_BG20H_CRYO_ATCATCTTCCAGTATG	BG31	warm	Cryo	MC
BG31_BG20H_CRYO_ATCATCTTCCTGTAGA	BG31	warm	Cryo	CD_IC
BG31_BG20H_CRYO_ATCATCTTCGCCCTTA	BG31	warm	Cryo	aLOH
BG31_BG20H_CRYO_ATCATGGCATGCCTAA	BG31	warm	Cryo	B
BG31_BG20H_CRYO_ATCATGGTCAGTCAGT	BG31	warm	Cryo	CD_IC
BG31_BG20H_CRYO_ATCCACCAGATATACG	BG31	warm	Cryo	MPH
BG31_BG20H_CRYO_ATCCACCAGTACACCT	BG31	warm	Cryo	T
BG31_BG20H_CRYO_ATCCACCGTATCACCA	BG31	warm	Cryo	CD_PC
BG31_BG20H_CRYO_ATCCACCTCAAGATCC	BG31	warm	Cryo	CD_PC
BG31_BG20H_CRYO_ATCCACCTCACAGGCC	BG31	warm	Cryo	CD_IC
BG31_BG20H_CRYO_ATCCACCTCGGCGCAT	BG31	warm	Cryo	T
BG31_BG20H_CRYO_ATCCGAATCATGCAAC	BG31	warm	Cryo	NK
BG31_BG20H_CRYO_ATCGAGTCATTCGACA	BG31	warm	Cryo	MPH
BG31_BG20H_CRYO_ATCGAGTGTATGAAAC	BG31	warm	Cryo	DCT
BG31_BG20H_CRYO_ATCGAGTTCCTTCAAT	BG31	warm	Cryo	DCT
BG31_BG20H_CRYO_ATCTACTAGCGTTTAC	BG31	warm	Cryo	MC
BG31_BG20H_CRYO_ATCTACTCACTGCCAG	BG31	warm	Cryo	DCT
BG31_BG20H_CRYO_ATCTACTCATTACGAC	BG31	warm	Cryo	CNT
BG31_BG20H_CRYO_ATCTACTGTTCCACTC	BG31	warm	Cryo	CD_IC
BG31_BG20H_CRYO_ATCTACTTCGTACCGG	BG31	warm	Cryo	CD_IC
BG31_BG20H_CRYO_ATCTGCCTCAGGCCCA	BG31	warm	Cryo	CD_PC
BG31_BG20H_CRYO_ATGCGATGTGCAGGTA	BG31	warm	Cryo	B
BG31_BG20H_CRYO_ATGCGATTCTACTATC	BG31	warm	Cryo	Fib
BG31_BG20H_CRYO_ATGTGTGGTCCTCCAT	BG31	warm	Cryo	DCT
BG31_BG20H_CRYO_ATTACTCAGAAACCTA	BG31	warm	Cryo	aLOH
BG31_BG20H_CRYO_ATTACTCAGCAGGCTA	BG31	warm	Cryo	Endo
BG31_BG20H_CRYO_ATTATCCTCCCTGACT	BG31	warm	Cryo	MC
BG31_BG20H_CRYO_ATTATCCTCTTATCTG	BG31	warm	Cryo	aLOH
BG31_BG20H_CRYO_ATTCTACAGAGGTTAT	BG31	warm	Cryo	Endo
BG31_BG20H_CRYO_ATTCTACCAACACGCC	BG31	warm	Cryo	T
BG31_BG20H_CRYO_ATTCTACCACCATCCT	BG31	warm	Cryo	CD_IC
BG31_BG20H_CRYO_ATTCTACTCTACTCAT	BG31	warm	Cryo	CD_IC
BG31_BG20H_CRYO_ATTGGACAGAAACCAT	BG31	warm	Cryo	Endo
BG31_BG20H_CRYO_ATTGGACCAACCGCCA	BG31	warm	Cryo	MPH
BG31_BG20H_CRYO_ATTGGTGGTACCGAGA	BG31	warm	Cryo	MC
BG31_BG20H_CRYO_ATTGGTGGTCCGAAGA	BG31	warm	Cryo	DCT
BG31_BG20H_CRYO_ATTTCTGAGCTAGTCT	BG31	warm	Cryo	Unknown
BG31_BG20H_CRYO_ATTTCTGCACCTATCC	BG31	warm	Cryo	aLOH
BG31_BG20H_CRYO_ATTTCTGTCACTTCAT	BG31	warm	Cryo	Unknown
BG31_BG20H_CRYO_CAACCAACAAGCCGCT	BG31	warm	Cryo	MC
BG31_BG20H_CRYO_CAACCAAGTCGGCATC	BG31	warm	Cryo	MC
BG31_BG20H_CRYO_CAACCAAGTGACCAAG	BG31	warm	Cryo	CD_IC
BG31_BG20H_CRYO_CAACCAATCACCGTAA	BG31	warm	Cryo	MC
BG31_BG20H_CRYO_CAACCTCTCACATGCA	BG31	warm	Cryo	CD_PC
BG31_BG20H_CRYO_CAACTAGCATACAGCT	BG31	warm	Cryo	DCT
BG31_BG20H_CRYO_CAACTAGTCCATGCTC	BG31	warm	Cryo	CD_PC
BG31_BG20H_CRYO_CAAGAAAAGGGAAACA	BG31	warm	Cryo	DCT
BG31_BG20H_CRYO_CAAGATCAGTCCTCCT	BG31	warm	Cryo	MC
BG31_BG20H_CRYO_CAAGATCCAGGGAGAG	BG31	warm	Cryo	MPH
BG31_BG20H_CRYO_CAAGATCGTAGGACAC	BG31	warm	Cryo	MC
BG31_BG20H_CRYO_CAAGATCGTATATGGA	BG31	warm	Cryo	Endo
BG31_BG20H_CRYO_CAAGGCCAGTCCATAC	BG31	warm	Cryo	B
BG31_BG20H_CRYO_CAAGGCCCATGGGAAC	BG31	warm	Cryo	CNT
BG31_BG20H_CRYO_CAAGGCCGTACCTACA	BG31	warm	Cryo	B
BG31_BG20H_CRYO_CAAGGCCGTCTACCTC	BG31	warm	Cryo	CNT
BG31_BG20H_CRYO_CAAGGCCTCGTGACAT	BG31	warm	Cryo	Endo
BG31_BG20H_CRYO_CAAGTTGCAATGGACG	BG31	warm	Cryo	Endo
BG31_BG20H_CRYO_CAAGTTGGTGCAACTT	BG31	warm	Cryo	CNT
BG31_BG20H_CRYO_CAAGTTGGTGCGCTTG	BG31	warm	Cryo	MPH
BG31_BG20H_CRYO_CAAGTTGTCTCTTGAT	BG31	warm	Cryo	Endo
BG31_BG20H_CRYO_CACAAACGTACTTAGC	BG31	warm	Cryo	CNT
BG31_BG20H_CRYO_CACAAACGTCCAACTA	BG31	warm	Cryo	MPH
BG31_BG20H_CRYO_CACACAAAGCGACGTA	BG31	warm	Cryo	MPH
BG31_BG20H_CRYO_CACACAAAGTCACGCC	BG31	warm	Cryo	DCT
BG31_BG20H_CRYO_CACACAAGTCACCCAG	BG31	warm	Cryo	CD_IC
BG31_BG20H_CRYO_CACACCTAGGTGACCA	BG31	warm	Cryo	CNT
BG31_BG20H_CRYO_CACACTCGTCCGAACC	BG31	warm	Cryo	CD_PC
BG31_BG20H_CRYO_CACACTCGTGAGTGAC	BG31	warm	Cryo	Endo
BG31_BG20H_CRYO_CACACTCGTTATCACG	BG31	warm	Cryo	T
BG31_BG20H_CRYO_CACACTCGTTCAACCA	BG31	warm	Cryo	B
BG31_BG20H_CRYO_CACACTCTCCGCAGTG	BG31	warm	Cryo	DCT
BG31_BG20H_CRYO_CACAGGCAGCTGCGAA	BG31	warm	Cryo	CD_Trans
BG31_BG20H_CRYO_CACAGGCCAATGCCAT	BG31	warm	Cryo	T
BG31_BG20H_CRYO_CACAGTATCAAGCCTA	BG31	warm	Cryo	Endo
BG31_BG20H_CRYO_CACATAGAGCATCATC	BG31	warm	Cryo	B
BG31_BG20H_CRYO_CACATAGCAGTTCCCT	BG31	warm	Cryo	Unknown
BG31_BG20H_CRYO_CACATAGTCTGCGACG	BG31	warm	Cryo	CD_IC
BG31_BG20H_CRYO_CACATTTAGAGGTTAT	BG31	warm	Cryo	MC
BG31_BG20H_CRYO_CACATTTGTGCTTCTC	BG31	warm	Cryo	CD_IC
BG31_BG20H_CRYO_CACATTTTCACTATTC	BG31	warm	Cryo	MPH
BG31_BG20H_CRYO_CACATTTTCTATCGCC	BG31	warm	Cryo	DCT
BG31_BG20H_CRYO_CACCACTGTAGGGTAC	BG31	warm	Cryo	aLOH
BG31_BG20H_CRYO_CACCACTTCCCATTTA	BG31	warm	Cryo	aLOH
BG31_BG20H_CRYO_CACCAGGAGTCCTCCT	BG31	warm	Cryo	MPH
BG31_BG20H_CRYO_CACCAGGGTGTAATGA	BG31	warm	Cryo	Endo
BG31_BG20H_CRYO_CACCTTGAGCGATATA	BG31	warm	Cryo	Fib
BG31_BG20H_CRYO_CACCTTGTCTATCCTA	BG31	warm	Cryo	aLOH
BG31_BG20H_CRYO_CACTCCAAGGCAGTCA	BG31	warm	Cryo	CD_PC
BG31_BG20H_CRYO_CACTCCACATGCCTAA	BG31	warm	Cryo	MC
BG31_BG20H_CRYO_CACTCCAGTCACTGGC	BG31	warm	Cryo	Unknown
BG31_BG20H_CRYO_CACTCCAGTGTGCCTG	BG31	warm	Cryo	CD_PC
BG31_BG20H_CRYO_CACTCCATCTTTACAC	BG31	warm	Cryo	MC
BG31_BG20H_CRYO_CAGAATCAGCCCAACC	BG31	warm	Cryo	Unknown
BG31_BG20H_CRYO_CAGAATCCACCACGTG	BG31	warm	Cryo	CD_IC
BG31_BG20H_CRYO_CAGAATCCATCGGACC	BG31	warm	Cryo	CD_IC
BG31_BG20H_CRYO_CAGAATCTCAGCACAT	BG31	warm	Cryo	CD_IC
BG31_BG20H_CRYO_CAGAGAGAGCAGCCTC	BG31	warm	Cryo	Unknown
BG31_BG20H_CRYO_CAGAGAGCAACTGCTA	BG31	warm	Cryo	B
BG31_BG20H_CRYO_CAGATCACATTTGCTT	BG31	warm	Cryo	Unknown
BG31_BG20H_CRYO_CAGCAGCGTCAGAAGC	BG31	warm	Cryo	Fib
BG31_BG20H_CRYO_CAGCATAAGACAATAC	BG31	warm	Cryo	CD_IC
BG31_BG20H_CRYO_CAGCATAAGATGTCGG	BG31	warm	Cryo	CD_IC
BG31_BG20H_CRYO_CAGCATACATACGCCG	BG31	warm	Cryo	MPH
BG31_BG20H_CRYO_CAGCATATCTTTCCTC	BG31	warm	Cryo	MC
BG31_BG20H_CRYO_CAGCCGAAGTCATGCT	BG31	warm	Cryo	Endo
BG31_BG20H_CRYO_CAGCCGATCTCGCATC	BG31	warm	Cryo	Endo
BG31_BG20H_CRYO_CAGCGACAGACATAAC	BG31	warm	Cryo	CD_Trans
BG31_BG20H_CRYO_CAGCGACGTAATCGTC	BG31	warm	Cryo	CD_IC
BG31_BG20H_CRYO_CAGCGACTCCCGACTT	BG31	warm	Cryo	MPH
BG31_BG20H_CRYO_CAGCGACTCGGTCCGA	BG31	warm	Cryo	aLOH
BG31_BG20H_CRYO_CAGCTAAGTTATCGGT	BG31	warm	Cryo	DCT
BG31_BG20H_CRYO_CAGCTGGTCCGCGGTA	BG31	warm	Cryo	Endo
BG31_BG20H_CRYO_CAGGTGCAGGCGCTCT	BG31	warm	Cryo	CD_IC
BG31_BG20H_CRYO_CAGGTGCTCCGCTGTT	BG31	warm	Cryo	CD_PC
BG31_BG20H_CRYO_CAGGTGCTCTGATTCT	BG31	warm	Cryo	CD_IC
BG31_BG20H_CRYO_CAGTAACCATATGGTC	BG31	warm	Cryo	aLOH
BG31_BG20H_CRYO_CAGTAACGTTCGCGAC	BG31	warm	Cryo	CD_PC
BG31_BG20H_CRYO_CAGTAACTCCAAATGC	BG31	warm	Cryo	MPH
BG31_BG20H_CRYO_CAGTCCTCAAGAGTCG	BG31	warm	Cryo	aLOH
BG31_BG20H_CRYO_CAGTCCTCACAGGTTT	BG31	warm	Cryo	B
BG31_BG20H_CRYO_CAGTCCTCAGATAATG	BG31	warm	Cryo	Endo
BG31_BG20H_CRYO_CAGTCCTCATCGATTG	BG31	warm	Cryo	aLOH
BG31_BG20H_CRYO_CATATGGAGAGCTGCA	BG31	warm	Cryo	Fib
BG31_BG20H_CRYO_CATATGGGTATCGCAT	BG31	warm	Cryo	aLOH
BG31_BG20H_CRYO_CATATGGGTCCGTCAG	BG31	warm	Cryo	MPH
BG31_BG20H_CRYO_CATATGGTCCACTCCA	BG31	warm	Cryo	CD_IC
BG31_BG20H_CRYO_CATATTCAGGTGACCA	BG31	warm	Cryo	aLOH
BG31_BG20H_CRYO_CATATTCCACATCCAA	BG31	warm	Cryo	CNT
BG31_BG20H_CRYO_CATATTCGTATTCTCT	BG31	warm	Cryo	aLOH
BG31_BG20H_CRYO_CATATTCGTCATGCAT	BG31	warm	Cryo	CD_IC
BG31_BG20H_CRYO_CATATTCGTCGGGTCT	BG31	warm	Cryo	aLOH
BG31_BG20H_CRYO_CATATTCTCGTTTAGG	BG31	warm	Cryo	Endo
BG31_BG20H_CRYO_CATATTCTCTGTCCGT	BG31	warm	Cryo	Endo
BG31_BG20H_CRYO_CATCAAGAGCACACAG	BG31	warm	Cryo	Endo
BG31_BG20H_CRYO_CATCAGATCAGCGACC	BG31	warm	Cryo	CNT
BG31_BG20H_CRYO_CATCCACCACCGATAT	BG31	warm	Cryo	CD_PC
BG31_BG20H_CRYO_CATCCACGTCAAAGCG	BG31	warm	Cryo	CD_IC
BG31_BG20H_CRYO_CATCCACTCGGATGTT	BG31	warm	Cryo	CD_PC
BG31_BG20H_CRYO_CATCGAAGTCGCATAT	BG31	warm	Cryo	B
BG31_BG20H_CRYO_CATCGAAGTGTATGGG	BG31	warm	Cryo	Unknown
BG31_BG20H_CRYO_CATCGGGGTAGTACCT	BG31	warm	Cryo	T
BG31_BG20H_CRYO_CATCGGGGTATATCCG	BG31	warm	Cryo	Unknown
BG31_BG20H_CRYO_CATGCCTGTGGACGAT	BG31	warm	Cryo	MC
BG31_BG20H_CRYO_CATGGCGCAAGAGGCT	BG31	warm	Cryo	CNT
BG31_BG20H_CRYO_CATGGCGCACACCGAC	BG31	warm	Cryo	Endo
BG31_BG20H_CRYO_CATGGCGCAGCCTTTC	BG31	warm	Cryo	aLOH
BG31_BG20H_CRYO_CATGGCGTCGCAAACT	BG31	warm	Cryo	DCT
BG31_BG20H_CRYO_CATGGCGTCTAACGGT	BG31	warm	Cryo	CNT
BG31_BG20H_CRYO_CATTATCAGCAGCCTC	BG31	warm	Cryo	CD_PC
BG31_BG20H_CRYO_CATTCGCGTGTTCTTT	BG31	warm	Cryo	MPH
BG31_BG20H_CRYO_CATTCGCTCCTATTCA	BG31	warm	Cryo	Unknown
BG31_BG20H_CRYO_CATTCGCTCGCGCCAA	BG31	warm	Cryo	CD_IC
BG31_BG20H_CRYO_CCAATCCCACCACCAG	BG31	warm	Cryo	CD_Trans
BG31_BG20H_CRYO_CCAATCCGTATAGGGC	BG31	warm	Cryo	Endo
BG31_BG20H_CRYO_CCAATCCGTTCGGCAC	BG31	warm	Cryo	CD_IC
BG31_BG20H_CRYO_CCAATCCTCTGTCAAG	BG31	warm	Cryo	aLOH
BG31_BG20H_CRYO_CCACCTAAGTGGTAGC	BG31	warm	Cryo	aLOH
BG31_BG20H_CRYO_CCACCTACAGGAACGT	BG31	warm	Cryo	NK
BG31_BG20H_CRYO_CCACCTAGTCCCTTGT	BG31	warm	Cryo	aLOH
BG31_BG20H_CRYO_CCACCTAGTGTGTGCC	BG31	warm	Cryo	CNT
BG31_BG20H_CRYO_CCACCTAGTTGTGGAG	BG31	warm	Cryo	MC
BG31_BG20H_CRYO_CCACCTATCAGCAACT	BG31	warm	Cryo	DCT
BG31_BG20H_CRYO_CCACCTATCTGTCAAG	BG31	warm	Cryo	aLOH
BG31_BG20H_CRYO_CCACGGAGTACATGTC	BG31	warm	Cryo	CD_PC
BG31_BG20H_CRYO_CCACGGATCGTCTGAA	BG31	warm	Cryo	Endo
BG31_BG20H_CRYO_CCACTACAGGCGTACA	BG31	warm	Cryo	B
BG31_BG20H_CRYO_CCACTACGTGTTGGGA	BG31	warm	Cryo	MPH
BG31_BG20H_CRYO_CCACTACGTTGCGCAC	BG31	warm	Cryo	CD_IC
BG31_BG20H_CRYO_CCACTACTCCCTGACT	BG31	warm	Cryo	Unknown
BG31_BG20H_CRYO_CCACTACTCTCCGGTT	BG31	warm	Cryo	MPH
BG31_BG20H_CRYO_CCAGCGATCCATTCTA	BG31	warm	Cryo	CD_IC
BG31_BG20H_CRYO_CCAGCGATCTATCCCG	BG31	warm	Cryo	Endo
BG31_BG20H_CRYO_CCATGTCTCTTTACAC	BG31	warm	Cryo	MPH
BG31_BG20H_CRYO_CCATTCGTCAGCTCGG	BG31	warm	Cryo	B
BG31_BG20H_CRYO_CCATTCGTCCTTGCCA	BG31	warm	Cryo	Endo
BG31_BG20H_CRYO_CCCAATCAGACAGAGA	BG31	warm	Cryo	MC
BG31_BG20H_CRYO_CCCAATCGTTCAACCA	BG31	warm	Cryo	MPH
BG31_BG20H_CRYO_CCCAGTTGTCCGTCAG	BG31	warm	Cryo	CD_PC
BG31_BG20H_CRYO_CCCAGTTTCCGTAGTA	BG31	warm	Cryo	Endo
BG31_BG20H_CRYO_CCCTCCTCAAAGGCGT	BG31	warm	Cryo	Endo
BG31_BG20H_CRYO_CCCTCCTGTCTCTTTA	BG31	warm	Cryo	B
BG31_BG20H_CRYO_CCGGGATAGTTCGCGC	BG31	warm	Cryo	DCT
BG31_BG20H_CRYO_CCGGGATCAAACAACA	BG31	warm	Cryo	B
BG31_BG20H_CRYO_CCGGGATGTAGCGCTC	BG31	warm	Cryo	MPH
BG31_BG20H_CRYO_CCGGGATTCTACTCAT	BG31	warm	Cryo	CD_PC
BG31_BG20H_CRYO_CCGGTAGAGGAGTACC	BG31	warm	Cryo	MPH
BG31_BG20H_CRYO_CCGGTAGCACCCTATC	BG31	warm	Cryo	DCT
BG31_BG20H_CRYO_CCGGTAGCATATGCTG	BG31	warm	Cryo	CD_PC
BG31_BG20H_CRYO_CCGGTAGCATCGGAAG	BG31	warm	Cryo	aLOH
BG31_BG20H_CRYO_CCGGTAGGTCCATGAT	BG31	warm	Cryo	Endo
BG31_BG20H_CRYO_CCGGTAGTCAGCATGT	BG31	warm	Cryo	Endo
BG31_BG20H_CRYO_CCGTACTGTCTTTCAT	BG31	warm	Cryo	CD_IC
BG31_BG20H_CRYO_CCGTACTGTGACTCAT	BG31	warm	Cryo	MPH
BG31_BG20H_CRYO_CCGTGGATCCACGTTC	BG31	warm	Cryo	CD_IC
BG31_BG20H_CRYO_CCGTTCAAGTGACTCT	BG31	warm	Cryo	MPH
BG31_BG20H_CRYO_CCGTTCACATCTCGCT	BG31	warm	Cryo	Endo
BG31_BG20H_CRYO_CCGTTCATCAAACCGT	BG31	warm	Cryo	B
BG31_BG20H_CRYO_CCGTTCATCCGAGCCA	BG31	warm	Cryo	CD_PC
BG31_BG20H_CRYO_CCGTTCATCGGATGGA	BG31	warm	Cryo	Endo
BG31_BG20H_CRYO_CCTAAAGCAGCATACT	BG31	warm	Cryo	Unknown
BG31_BG20H_CRYO_CCTAAAGCATTCCTCG	BG31	warm	Cryo	aLOH
BG31_BG20H_CRYO_CCTAAAGTCTGGCGAC	BG31	warm	Cryo	Endo
BG31_BG20H_CRYO_CCTACACAGTCTTGCA	BG31	warm	Cryo	CD_IC
BG31_BG20H_CRYO_CCTACACCAAGCCATT	BG31	warm	Cryo	CD_PC
BG31_BG20H_CRYO_CCTACACCACGGCCAT	BG31	warm	Cryo	Unknown
BG31_BG20H_CRYO_CCTACACGTCCAGTGC	BG31	warm	Cryo	DCT
BG31_BG20H_CRYO_CCTACCACACATCTTT	BG31	warm	Cryo	CNT
BG31_BG20H_CRYO_CCTACCACATTTGCTT	BG31	warm	Cryo	Unknown
BG31_BG20H_CRYO_CCTACCAGTTGGAGGT	BG31	warm	Cryo	CD_IC
BG31_BG20H_CRYO_CCTAGCTAGGCCGAAT	BG31	warm	Cryo	NK
BG31_BG20H_CRYO_CCTAGCTAGGGTCGAT	BG31	warm	Cryo	MC
BG31_BG20H_CRYO_CCTAGCTCAAGTCATC	BG31	warm	Cryo	Endo
BG31_BG20H_CRYO_CCTAGCTCAGTTCCCT	BG31	warm	Cryo	aLOH
BG31_BG20H_CRYO_CCTAGCTGTCCAAGTT	BG31	warm	Cryo	B
BG31_BG20H_CRYO_CCTATTAAGCTGCCCA	BG31	warm	Cryo	CD_PC
BG31_BG20H_CRYO_CCTATTAGTAATAGCA	BG31	warm	Cryo	CNT
BG31_BG20H_CRYO_CCTATTAGTAGCGTGA	BG31	warm	Cryo	Endo
BG31_BG20H_CRYO_CCTCAGTAGAAAGTGG	BG31	warm	Cryo	CD_PC
BG31_BG20H_CRYO_CCTCAGTCATACGCTA	BG31	warm	Cryo	aLOH
BG31_BG20H_CRYO_CCTCTGAGTAGTAGTA	BG31	warm	Cryo	CD_IC
BG31_BG20H_CRYO_CCTCTGATCCCGACTT	BG31	warm	Cryo	CD_PC
BG31_BG20H_CRYO_CCTCTGATCTGTCCGT	BG31	warm	Cryo	aLOH
BG31_BG20H_CRYO_CCTTACGAGCCCAACC	BG31	warm	Cryo	MPH
BG31_BG20H_CRYO_CCTTCCCAGAGCTATA	BG31	warm	Cryo	B
BG31_BG20H_CRYO_CCTTCCCAGGCTACGA	BG31	warm	Cryo	Endo
BG31_BG20H_CRYO_CCTTCCCCAAGCCCAC	BG31	warm	Cryo	aLOH
BG31_BG20H_CRYO_CCTTCCCCATAAGACA	BG31	warm	Cryo	CD_IC
BG31_BG20H_CRYO_CCTTCCCGTAGCGTAG	BG31	warm	Cryo	CD_PC
BG31_BG20H_CRYO_CCTTCCCTCAGTACGT	BG31	warm	Cryo	aLOH
BG31_BG20H_CRYO_CCTTCGAAGGGATACC	BG31	warm	Cryo	Unknown
BG31_BG20H_CRYO_CCTTCGACATCCCACT	BG31	warm	Cryo	MC
BG31_BG20H_CRYO_CCTTTCTAGGGCATGT	BG31	warm	Cryo	MC
BG31_BG20H_CRYO_CCTTTCTAGTGCCATT	BG31	warm	Cryo	Endo
BG31_BG20H_CRYO_CCTTTCTTCTTCTGGC	BG31	warm	Cryo	MPH
BG31_BG20H_CRYO_CGAACATCACTACAGT	BG31	warm	Cryo	Endo
BG31_BG20H_CRYO_CGAACATGTCGCGGTT	BG31	warm	Cryo	Endo
BG31_BG20H_CRYO_CGAATGTCAGTGGGAT	BG31	warm	Cryo	CD_IC
BG31_BG20H_CRYO_CGAATGTGTCTAGCGC	BG31	warm	Cryo	T
BG31_BG20H_CRYO_CGACCTTGTGTTGGGA	BG31	warm	Cryo	CNT
BG31_BG20H_CRYO_CGACTTCGTTTGCATG	BG31	warm	Cryo	Endo
BG31_BG20H_CRYO_CGACTTCTCATCTGCC	BG31	warm	Cryo	CD_IC
BG31_BG20H_CRYO_CGAGAAGCATTTGCCC	BG31	warm	Cryo	Endo
BG31_BG20H_CRYO_CGAGAAGTCAAAGACA	BG31	warm	Cryo	CD_PC
BG31_BG20H_CRYO_CGAGAAGTCAGCTTAG	BG31	warm	Cryo	Unknown
BG31_BG20H_CRYO_CGAGCACCAAGCTGAG	BG31	warm	Cryo	Endo
BG31_BG20H_CRYO_CGAGCACCAGCTATTG	BG31	warm	Cryo	Endo
BG31_BG20H_CRYO_CGAGCCAAGAGGGATA	BG31	warm	Cryo	MC
BG31_BG20H_CRYO_CGAGCCACAAACAACA	BG31	warm	Cryo	Fib
BG31_BG20H_CRYO_CGAGCCACAAGCCATT	BG31	warm	Cryo	Endo
BG31_BG20H_CRYO_CGAGCCACAGTTTACG	BG31	warm	Cryo	aLOH
BG31_BG20H_CRYO_CGAGCCATCACGGTTA	BG31	warm	Cryo	aLOH
BG31_BG20H_CRYO_CGATGGCGTAGCCTAT	BG31	warm	Cryo	Endo
BG31_BG20H_CRYO_CGATGGCGTCACTTCC	BG31	warm	Cryo	CD_IC
BG31_BG20H_CRYO_CGATGGCTCACGCGGT	BG31	warm	Cryo	MC
BG31_BG20H_CRYO_CGATGTAAGAAGAAGC	BG31	warm	Cryo	CD_IC
BG31_BG20H_CRYO_CGATGTATCATCTGTT	BG31	warm	Cryo	aLOH
BG31_BG20H_CRYO_CGATGTATCTGGCGAC	BG31	warm	Cryo	aLOH
BG31_BG20H_CRYO_CGATTGAGTCCTCCAT	BG31	warm	Cryo	NK
BG31_BG20H_CRYO_CGATTGATCGTGGTCG	BG31	warm	Cryo	B
BG31_BG20H_CRYO_CGCCAAGCATAAGACA	BG31	warm	Cryo	Fib
BG31_BG20H_CRYO_CGCCAAGCATCGACGC	BG31	warm	Cryo	CD_PC
BG31_BG20H_CRYO_CGCCAAGGTTCAGTAC	BG31	warm	Cryo	MPH
BG31_BG20H_CRYO_CGCGGTAAGCCACGCT	BG31	warm	Cryo	Endo
BG31_BG20H_CRYO_CGCGGTAAGGATATAC	BG31	warm	Cryo	aLOH
BG31_BG20H_CRYO_CGCGTTTCAATGGTCT	BG31	warm	Cryo	CD_IC
BG31_BG20H_CRYO_CGCTATCCATGAAGTA	BG31	warm	Cryo	aLOH
BG31_BG20H_CRYO_CGCTATCTCTCACATT	BG31	warm	Cryo	MC
BG31_BG20H_CRYO_CGCTTCAGTTATGTGC	BG31	warm	Cryo	T
BG31_BG20H_CRYO_CGCTTCATCAACACAC	BG31	warm	Cryo	aLOH
BG31_BG20H_CRYO_CGGACACCAAGTAATG	BG31	warm	Cryo	CD_PC
BG31_BG20H_CRYO_CGGACACCACATCCGG	BG31	warm	Cryo	CD_IC
BG31_BG20H_CRYO_CGGACACTCGCAAGCC	BG31	warm	Cryo	DCT
BG31_BG20H_CRYO_CGGACGTAGGGAGTAA	BG31	warm	Cryo	B
BG31_BG20H_CRYO_CGGACGTGTTATCGGT	BG31	warm	Cryo	CNT
BG31_BG20H_CRYO_CGGACTGTCCTATTCA	BG31	warm	Cryo	CD_IC
BG31_BG20H_CRYO_CGGAGCTAGGCAGTCA	BG31	warm	Cryo	CD_PC
BG31_BG20H_CRYO_CGGAGCTGTCACTTCC	BG31	warm	Cryo	B
BG31_BG20H_CRYO_CGGAGCTGTGTTCGAT	BG31	warm	Cryo	MC
BG31_BG20H_CRYO_CGGAGCTGTTACAGAA	BG31	warm	Cryo	MPH
BG31_BG20H_CRYO_CGGAGTCGTGTCTGAT	BG31	warm	Cryo	DCT
BG31_BG20H_CRYO_CGGCTAGCACTGCCAG	BG31	warm	Cryo	CD_IC
BG31_BG20H_CRYO_CGGCTAGGTCCAACTA	BG31	warm	Cryo	MPH
BG31_BG20H_CRYO_CGGGTCAAGCGACGTA	BG31	warm	Cryo	B
BG31_BG20H_CRYO_CGGGTCAGTCCAGTGC	BG31	warm	Cryo	aLOH
BG31_BG20H_CRYO_CGGGTCATCACCTCGT	BG31	warm	Cryo	Unknown
BG31_BG20H_CRYO_CGGGTCATCATTCACT	BG31	warm	Cryo	MPH
BG31_BG20H_CRYO_CGGGTCATCCGCGTTT	BG31	warm	Cryo	Endo
BG31_BG20H_CRYO_CGTAGCGCATAGTAAG	BG31	warm	Cryo	MC
BG31_BG20H_CRYO_CGTAGGCAGGAGTCTG	BG31	warm	Cryo	CD_IC
BG31_BG20H_CRYO_CGTCACTTCCGTAGTA	BG31	warm	Cryo	NK
BG31_BG20H_CRYO_CGTCCATAGAAACCTA	BG31	warm	Cryo	CD_IC
BG31_BG20H_CRYO_CGTCCATAGTAACCCT	BG31	warm	Cryo	aLOH
BG31_BG20H_CRYO_CGTCCATCATAAAGGT	BG31	warm	Cryo	MPH
BG31_BG20H_CRYO_CGTCCATCATGGTCAT	BG31	warm	Cryo	aLOH
BG31_BG20H_CRYO_CGTCCATCATTTGCTT	BG31	warm	Cryo	Endo
BG31_BG20H_CRYO_CGTCCATGTATGAATG	BG31	warm	Cryo	Endo
BG31_BG20H_CRYO_CGTCCATGTCAGAGGT	BG31	warm	Cryo	Fib
BG31_BG20H_CRYO_CGTCCATGTTCCCGAG	BG31	warm	Cryo	CNT
BG31_BG20H_CRYO_CGTCCATGTTCCGGCA	BG31	warm	Cryo	T
BG31_BG20H_CRYO_CGTCTACAGTTCGATC	BG31	warm	Cryo	CD_IC
BG31_BG20H_CRYO_CGTCTACGTCGAATCT	BG31	warm	Cryo	B
BG31_BG20H_CRYO_CGTCTACGTGACTCAT	BG31	warm	Cryo	CNT
BG31_BG20H_CRYO_CGTGAGCCACAACGTT	BG31	warm	Cryo	aLOH
BG31_BG20H_CRYO_CGTGAGCGTATGAATG	BG31	warm	Cryo	CD_IC
BG31_BG20H_CRYO_CGTGAGCTCCGCTGTT	BG31	warm	Cryo	CD_PC
BG31_BG20H_CRYO_CGTGTAAAGCCGCCTA	BG31	warm	Cryo	CD_PC
BG31_BG20H_CRYO_CGTGTAACACTAGTAC	BG31	warm	Cryo	CNT
BG31_BG20H_CRYO_CGTGTAACAGCGTCCA	BG31	warm	Cryo	MPH
BG31_BG20H_CRYO_CGTGTCTGTCCATCCT	BG31	warm	Cryo	T
BG31_BG20H_CRYO_CGTGTCTGTTGAGTTC	BG31	warm	Cryo	Endo
BG31_BG20H_CRYO_CGTGTCTTCGTCGTTC	BG31	warm	Cryo	CD_IC
BG31_BG20H_CRYO_CGTTAGAGTCAACATC	BG31	warm	Cryo	Endo
BG31_BG20H_CRYO_CGTTCTGAGTGAAGAG	BG31	warm	Cryo	MPH
BG31_BG20H_CRYO_CGTTCTGCAAGCCCAC	BG31	warm	Cryo	CD_PC
BG31_BG20H_CRYO_CGTTCTGCAGCAGTTT	BG31	warm	Cryo	Endo
BG31_BG20H_CRYO_CGTTCTGCAGTATCTG	BG31	warm	Cryo	Endo
BG31_BG20H_CRYO_CGTTCTGCATGGATGG	BG31	warm	Cryo	CNT
BG31_BG20H_CRYO_CGTTCTGGTACGAAAT	BG31	warm	Cryo	aLOH
BG31_BG20H_CRYO_CGTTCTGTCCAGAGGA	BG31	warm	Cryo	CD_IC
BG31_BG20H_CRYO_CGTTGGGCACGTCTCT	BG31	warm	Cryo	CNT
BG31_BG20H_CRYO_CTAACTTAGCCACCTG	BG31	warm	Cryo	CD_IC
BG31_BG20H_CRYO_CTAACTTAGCGATATA	BG31	warm	Cryo	CD_PC
BG31_BG20H_CRYO_CTAACTTTCGCCAAAT	BG31	warm	Cryo	MPH
BG31_BG20H_CRYO_CTAACTTTCTCTTGAT	BG31	warm	Cryo	Endo
BG31_BG20H_CRYO_CTAAGACAGAACAACT	BG31	warm	Cryo	MC
BG31_BG20H_CRYO_CTAAGACAGATCCGAG	BG31	warm	Cryo	T
BG31_BG20H_CRYO_CTAAGACGTAAGGGAA	BG31	warm	Cryo	MC
BG31_BG20H_CRYO_CTAAGACGTGTTCTTT	BG31	warm	Cryo	aLOH
BG31_BG20H_CRYO_CTAATGGAGAGACTTA	BG31	warm	Cryo	Unknown
BG31_BG20H_CRYO_CTAATGGCATGGGACA	BG31	warm	Cryo	CNT
BG31_BG20H_CRYO_CTACACCAGATCACGG	BG31	warm	Cryo	B
BG31_BG20H_CRYO_CTACACCAGCCATCGC	BG31	warm	Cryo	aLOH
BG31_BG20H_CRYO_CTACACCAGGGCATGT	BG31	warm	Cryo	Endo
BG31_BG20H_CRYO_CTACATTGTTAGAACA	BG31	warm	Cryo	MC
BG31_BG20H_CRYO_CTACCCACAGTCTTCC	BG31	warm	Cryo	CD_PC
BG31_BG20H_CRYO_CTACCCAGTCAAACTC	BG31	warm	Cryo	NK
BG31_BG20H_CRYO_CTACCCATCGGAGCAA	BG31	warm	Cryo	CD_IC
BG31_BG20H_CRYO_CTACCCATCTCGTTTA	BG31	warm	Cryo	B
BG31_BG20H_CRYO_CTACGTCTCTGGAGCC	BG31	warm	Cryo	DCT
BG31_BG20H_CRYO_CTAGAGTTCACATGCA	BG31	warm	Cryo	DCT
BG31_BG20H_CRYO_CTAGCCTAGATAGTCA	BG31	warm	Cryo	CNT
BG31_BG20H_CRYO_CTAGCCTAGGCTCATT	BG31	warm	Cryo	CD_IC
BG31_BG20H_CRYO_CTAGCCTAGTTTAGGA	BG31	warm	Cryo	MPH
BG31_BG20H_CRYO_CTAGCCTCAGTCACTA	BG31	warm	Cryo	CD_IC
BG31_BG20H_CRYO_CTAGCCTGTAAACACA	BG31	warm	Cryo	CNT
BG31_BG20H_CRYO_CTAGCCTGTACGCACC	BG31	warm	Cryo	CD_Trans
BG31_BG20H_CRYO_CTAGCCTGTCTTCAAG	BG31	warm	Cryo	CD_IC
BG31_BG20H_CRYO_CTAGCCTTCGTTTGCC	BG31	warm	Cryo	MPH
BG31_BG20H_CRYO_CTAGTGAAGAGTTGGC	BG31	warm	Cryo	MC
BG31_BG20H_CRYO_CTAGTGATCACTTACT	BG31	warm	Cryo	MC
BG31_BG20H_CRYO_CTCACACAGCCGCCTA	BG31	warm	Cryo	MC
BG31_BG20H_CRYO_CTCACACAGCTCCTCT	BG31	warm	Cryo	MPH
BG31_BG20H_CRYO_CTCACACCACTGAAGG	BG31	warm	Cryo	CD_IC
BG31_BG20H_CRYO_CTCAGAACAATACGCT	BG31	warm	Cryo	CD_PC
BG31_BG20H_CRYO_CTCAGAACAGTACACT	BG31	warm	Cryo	Endo
BG31_BG20H_CRYO_CTCAGAAGTAGGGACT	BG31	warm	Cryo	aLOH
BG31_BG20H_CRYO_CTCATTACACCGATAT	BG31	warm	Cryo	CD_PC
BG31_BG20H_CRYO_CTCATTAGTAATAGCA	BG31	warm	Cryo	MPH
BG31_BG20H_CRYO_CTCCTAGAGAGTACAT	BG31	warm	Cryo	CD_IC
BG31_BG20H_CRYO_CTCCTAGCACCGATAT	BG31	warm	Cryo	CNT
BG31_BG20H_CRYO_CTCCTAGCAGCTATTG	BG31	warm	Cryo	B
BG31_BG20H_CRYO_CTCCTAGGTAAATGTG	BG31	warm	Cryo	CNT
BG31_BG20H_CRYO_CTCCTAGGTCCTCTTG	BG31	warm	Cryo	DCT
BG31_BG20H_CRYO_CTCCTAGGTCGCGAAA	BG31	warm	Cryo	CNT
BG31_BG20H_CRYO_CTCCTAGTCCATGAGT	BG31	warm	Cryo	Endo
BG31_BG20H_CRYO_CTCGAAAGTATATCCG	BG31	warm	Cryo	NK
BG31_BG20H_CRYO_CTCGAAAGTCGGATCC	BG31	warm	Cryo	aLOH
BG31_BG20H_CRYO_CTCGAGGGTCTCATCC	BG31	warm	Cryo	NK
BG31_BG20H_CRYO_CTCGGAGCACAAGCCC	BG31	warm	Cryo	DCT
BG31_BG20H_CRYO_CTCGGAGTCATGTCCC	BG31	warm	Cryo	CD_IC
BG31_BG20H_CRYO_CTCGGAGTCCAAACTG	BG31	warm	Cryo	aLOH
BG31_BG20H_CRYO_CTCGGAGTCCTCATTA	BG31	warm	Cryo	CD_PC
BG31_BG20H_CRYO_CTCGGAGTCTGTTTGT	BG31	warm	Cryo	aLOH
BG31_BG20H_CRYO_CTCGGGACATTGGCGC	BG31	warm	Cryo	MPH
BG31_BG20H_CRYO_CTCGTACGTTTGTTTC	BG31	warm	Cryo	Endo
BG31_BG20H_CRYO_CTCTAATGTGCACTTA	BG31	warm	Cryo	Endo
BG31_BG20H_CRYO_CTCTAATTCAAAGACA	BG31	warm	Cryo	DCT
BG31_BG20H_CRYO_CTCTACGAGGCCATAG	BG31	warm	Cryo	CD_PC
BG31_BG20H_CRYO_CTCTACGCATGCAATC	BG31	warm	Cryo	CD_PC
BG31_BG20H_CRYO_CTCTACGGTCTAGCGC	BG31	warm	Cryo	CD_IC
BG31_BG20H_CRYO_CTCTACGGTGTGCGTC	BG31	warm	Cryo	CD_PC
BG31_BG20H_CRYO_CTCTACGTCCTGCCAT	BG31	warm	Cryo	Endo
BG31_BG20H_CRYO_CTCTACGTCGTTTAGG	BG31	warm	Cryo	aLOH
BG31_BG20H_CRYO_CTCTGGTGTCCCTACT	BG31	warm	Cryo	CD_IC
BG31_BG20H_CRYO_CTCTGGTTCTCTTGAT	BG31	warm	Cryo	MPH
BG31_BG20H_CRYO_CTGAAACAGAGTTGGC	BG31	warm	Cryo	MPH
BG31_BG20H_CRYO_CTGAAACAGCGTCTAT	BG31	warm	Cryo	CD_IC
BG31_BG20H_CRYO_CTGAAACAGTTGTAGA	BG31	warm	Cryo	CD_Trans
BG31_BG20H_CRYO_CTGAAACGTACGAAAT	BG31	warm	Cryo	CD_PC
BG31_BG20H_CRYO_CTGAAGTAGACACTAA	BG31	warm	Cryo	B
BG31_BG20H_CRYO_CTGATAGAGGATATAC	BG31	warm	Cryo	PT
BG31_BG20H_CRYO_CTGATAGCAATCGGTT	BG31	warm	Cryo	CD_IC
BG31_BG20H_CRYO_CTGATAGTCCAATGGT	BG31	warm	Cryo	DCT
BG31_BG20H_CRYO_CTGATCCCATCCCACT	BG31	warm	Cryo	T
BG31_BG20H_CRYO_CTGATCCGTGCAACGA	BG31	warm	Cryo	MPH
BG31_BG20H_CRYO_CTGATCCTCGACGGAA	BG31	warm	Cryo	B
BG31_BG20H_CRYO_CTGATCCTCGGATGGA	BG31	warm	Cryo	Endo
BG31_BG20H_CRYO_CTGCCTACAGTTCCCT	BG31	warm	Cryo	DCT
BG31_BG20H_CRYO_CTGCCTATCCGAACGC	BG31	warm	Cryo	B
BG31_BG20H_CRYO_CTGCCTATCTGCCAGG	BG31	warm	Cryo	Fib
BG31_BG20H_CRYO_CTGCGGAGTCCAGTAT	BG31	warm	Cryo	T
BG31_BG20H_CRYO_CTGCGGAGTCTAGAGG	BG31	warm	Cryo	MPH
BG31_BG20H_CRYO_CTGCTGTGTATATGGA	BG31	warm	Cryo	B
BG31_BG20H_CRYO_CTGCTGTGTGCGATAG	BG31	warm	Cryo	MPH
BG31_BG20H_CRYO_CTGCTGTGTTAGAACA	BG31	warm	Cryo	Endo
BG31_BG20H_CRYO_CTGCTGTTCTCCTATA	BG31	warm	Cryo	MC
BG31_BG20H_CRYO_CTGGTCTTCCCAAGAT	BG31	warm	Cryo	Endo
BG31_BG20H_CRYO_CTGTGCTTCAAACGGG	BG31	warm	Cryo	CD_IC
BG31_BG20H_CRYO_CTGTGCTTCCTTTACA	BG31	warm	Cryo	Endo
BG31_BG20H_CRYO_CTGTTTAGTGGTGTAG	BG31	warm	Cryo	MPH
BG31_BG20H_CRYO_CTGTTTATCTATCCTA	BG31	warm	Cryo	CD_IC
BG31_BG20H_CRYO_CTTAACTAGGAGTTGC	BG31	warm	Cryo	Endo
BG31_BG20H_CRYO_CTTAACTCAAGACGTG	BG31	warm	Cryo	aLOH
BG31_BG20H_CRYO_CTTAACTCACCGAATT	BG31	warm	Cryo	MC
BG31_BG20H_CRYO_CTTAACTTCATGTGGT	BG31	warm	Cryo	aLOH
BG31_BG20H_CRYO_CTTACCGGTCTGCCAG	BG31	warm	Cryo	aLOH
BG31_BG20H_CRYO_CTTACCGTCACCATAG	BG31	warm	Cryo	CNT
BG31_BG20H_CRYO_CTTACCGTCGCGGATC	BG31	warm	Cryo	Unknown
BG31_BG20H_CRYO_CTTAGGATCGAGCCCA	BG31	warm	Cryo	CNT
BG31_BG20H_CRYO_CTTAGGATCTAACTCT	BG31	warm	Cryo	T
BG31_BG20H_CRYO_CTTCTCTAGATCTGAA	BG31	warm	Cryo	T
BG31_BG20H_CRYO_CTTCTCTCAAGCCGCT	BG31	warm	Cryo	Endo
BG31_BG20H_CRYO_CTTCTCTCACGCATCG	BG31	warm	Cryo	CD_IC
BG31_BG20H_CRYO_CTTCTCTGTGCGCTTG	BG31	warm	Cryo	Endo
BG31_BG20H_CRYO_CTTGGCTCATCACAAC	BG31	warm	Cryo	DCT
BG31_BG20H_CRYO_CTTGGCTGTTATCCGA	BG31	warm	Cryo	aLOH
BG31_BG20H_CRYO_CTTTGCGCATGGATGG	BG31	warm	Cryo	Unknown
BG31_BG20H_CRYO_CTTTGCGTCCGCATAA	BG31	warm	Cryo	Endo
BG31_BG20H_CRYO_CTTTGCGTCCTGCTTG	BG31	warm	Cryo	CD_IC
BG31_BG20H_CRYO_CTTTGCGTCTCGCTTG	BG31	warm	Cryo	Fib
BG31_BG20H_CRYO_GAAACTCGTGGAAAGA	BG31	warm	Cryo	CD_PC
BG31_BG20H_CRYO_GAAATGATCTTTACAC	BG31	warm	Cryo	aLOH
BG31_BG20H_CRYO_GAACATCGTACTCTCC	BG31	warm	Cryo	NK
BG31_BG20H_CRYO_GAACATCGTCATGCCG	BG31	warm	Cryo	CD_IC
BG31_BG20H_CRYO_GAACATCTCCAAACAC	BG31	warm	Cryo	Fib
BG31_BG20H_CRYO_GAACATCTCGGCGGTT	BG31	warm	Cryo	CD_IC
BG31_BG20H_CRYO_GAACATCTCTACGAGT	BG31	warm	Cryo	NK
BG31_BG20H_CRYO_GAACCTAAGCTGCCCA	BG31	warm	Cryo	MC
BG31_BG20H_CRYO_GAACCTACAGACGCTC	BG31	warm	Cryo	CD_PC
BG31_BG20H_CRYO_GAACGGAAGGCAATTA	BG31	warm	Cryo	CD_IC
BG31_BG20H_CRYO_GAACGGACAGATCCAT	BG31	warm	Cryo	Fib
BG31_BG20H_CRYO_GAAGCAGAGTCCATAC	BG31	warm	Cryo	MPH
BG31_BG20H_CRYO_GAAGCAGCACCGAAAG	BG31	warm	Cryo	DCT
BG31_BG20H_CRYO_GAATAAGAGTCTCCTC	BG31	warm	Cryo	CD_PC
BG31_BG20H_CRYO_GAATAAGAGTTGAGAT	BG31	warm	Cryo	CD_IC
BG31_BG20H_CRYO_GAATAAGCAGCTTAAC	BG31	warm	Cryo	CNT
BG31_BG20H_CRYO_GAATAAGCATGTTGAC	BG31	warm	Cryo	aLOH
BG31_BG20H_CRYO_GAATAAGGTCTCACCT	BG31	warm	Cryo	T
BG31_BG20H_CRYO_GAATGAAGTCACCCAG	BG31	warm	Cryo	CD_IC
BG31_BG20H_CRYO_GAATGAAGTCATTAGC	BG31	warm	Cryo	CD_PC
BG31_BG20H_CRYO_GAATGAAGTTAAGGGC	BG31	warm	Cryo	aLOH
BG31_BG20H_CRYO_GAATGAATCGGTTCGG	BG31	warm	Cryo	Endo
BG31_BG20H_CRYO_GACACGCAGCAATATG	BG31	warm	Cryo	aLOH
BG31_BG20H_CRYO_GACACGCTCCTGCTTG	BG31	warm	Cryo	Endo
BG31_BG20H_CRYO_GACACGCTCTTTAGTC	BG31	warm	Cryo	Endo
BG31_BG20H_CRYO_GACAGAGAGTGTTAGA	BG31	warm	Cryo	B
BG31_BG20H_CRYO_GACAGAGCAGTTAACC	BG31	warm	Cryo	CD_IC
BG31_BG20H_CRYO_GACCAATCAAGAAGAG	BG31	warm	Cryo	B
BG31_BG20H_CRYO_GACCAATTCAGCACAT	BG31	warm	Cryo	CD_IC
BG31_BG20H_CRYO_GACCAATTCAGTCAGT	BG31	warm	Cryo	Endo
BG31_BG20H_CRYO_GACCTGGGTAAGGGCT	BG31	warm	Cryo	DCT
BG31_BG20H_CRYO_GACCTGGGTTTGGCGC	BG31	warm	Cryo	NK
BG31_BG20H_CRYO_GACCTGGTCCCTTGCA	BG31	warm	Cryo	MC
BG31_BG20H_CRYO_GACCTGGTCGGATGGA	BG31	warm	Cryo	B
BG31_BG20H_CRYO_GACCTGGTCTTAGAGC	BG31	warm	Cryo	CD_IC
BG31_BG20H_CRYO_GACGCGTCACCATCCT	BG31	warm	Cryo	aLOH
BG31_BG20H_CRYO_GACGCGTTCACGACTA	BG31	warm	Cryo	MPH
BG31_BG20H_CRYO_GACGGCTAGATTACCC	BG31	warm	Cryo	MPH
BG31_BG20H_CRYO_GACGGCTAGTCCATAC	BG31	warm	Cryo	T
BG31_BG20H_CRYO_GACGGCTGTGATAAGT	BG31	warm	Cryo	B
BG31_BG20H_CRYO_GACGGCTTCGCCAAAT	BG31	warm	Cryo	CNT
BG31_BG20H_CRYO_GACGGCTTCGCGATCG	BG31	warm	Cryo	Endo
BG31_BG20H_CRYO_GACGGCTTCGGCTTGG	BG31	warm	Cryo	aLOH
BG31_BG20H_CRYO_GACGTGCGTTCATGGT	BG31	warm	Cryo	Endo
BG31_BG20H_CRYO_GACGTTACAAGGACAC	BG31	warm	Cryo	CD_PC
BG31_BG20H_CRYO_GACGTTATCTCATTCA	BG31	warm	Cryo	CD_IC
BG31_BG20H_CRYO_GACTAACAGAGTAAGG	BG31	warm	Cryo	CD_IC
BG31_BG20H_CRYO_GACTAACCAGACAAGC	BG31	warm	Cryo	MPH
BG31_BG20H_CRYO_GACTACACAAGCCGCT	BG31	warm	Cryo	Endo
BG31_BG20H_CRYO_GACTACACATATACGC	BG31	warm	Cryo	MC
BG31_BG20H_CRYO_GACTACACATGCCCGA	BG31	warm	Cryo	CD_PC
BG31_BG20H_CRYO_GACTACAGTGACGGTA	BG31	warm	Cryo	T
BG31_BG20H_CRYO_GACTACAGTTGTGGCC	BG31	warm	Cryo	Unknown
BG31_BG20H_CRYO_GACTACATCGCCCTTA	BG31	warm	Cryo	Endo
BG31_BG20H_CRYO_GACTACATCGTTGCCT	BG31	warm	Cryo	aLOH
BG31_BG20H_CRYO_GACTGCGTCAGCTGGC	BG31	warm	Cryo	CD_Trans
BG31_BG20H_CRYO_GACTGCGTCCGCGCAA	BG31	warm	Cryo	MPH
BG31_BG20H_CRYO_GAGCAGAAGCACGCCT	BG31	warm	Cryo	MPH
BG31_BG20H_CRYO_GAGCAGACACTAAGTC	BG31	warm	Cryo	CD_PC
BG31_BG20H_CRYO_GAGCAGACATTACGAC	BG31	warm	Cryo	PT
BG31_BG20H_CRYO_GAGGTGACACGCGAAA	BG31	warm	Cryo	CD_PC
BG31_BG20H_CRYO_GAGGTGAGTTAGATGA	BG31	warm	Cryo	Unknown
BG31_BG20H_CRYO_GAGTCCGAGATCCCGC	BG31	warm	Cryo	NK
BG31_BG20H_CRYO_GAGTCCGAGCCACGTC	BG31	warm	Cryo	MPH
BG31_BG20H_CRYO_GAGTCCGCAATAAGCA	BG31	warm	Cryo	MPH
BG31_BG20H_CRYO_GAGTCCGGTTCCGTCT	BG31	warm	Cryo	MPH
BG31_BG20H_CRYO_GAGTCCGTCGTAGATC	BG31	warm	Cryo	Fib
BG31_BG20H_CRYO_GATCAGTAGCAGGCTA	BG31	warm	Cryo	CD_PC
BG31_BG20H_CRYO_GATCAGTCACTTCGAA	BG31	warm	Cryo	CD_PC
BG31_BG20H_CRYO_GATCAGTTCGAGCCCA	BG31	warm	Cryo	CD_PC
BG31_BG20H_CRYO_GATCAGTTCGTACCGG	BG31	warm	Cryo	MPH
BG31_BG20H_CRYO_GATCAGTTCTGCGACG	BG31	warm	Cryo	CD_IC
BG31_BG20H_CRYO_GATCGATCAGTGGGAT	BG31	warm	Cryo	MPH
BG31_BG20H_CRYO_GATCGATCATGACGGA	BG31	warm	Cryo	aLOH
BG31_BG20H_CRYO_GATCGATTCGAATCCA	BG31	warm	Cryo	PT
BG31_BG20H_CRYO_GATCGTAGTAACGCGA	BG31	warm	Cryo	T
BG31_BG20H_CRYO_GATCGTATCACCTCGT	BG31	warm	Cryo	CD_IC
BG31_BG20H_CRYO_GATCGTATCTTCATGT	BG31	warm	Cryo	Endo
BG31_BG20H_CRYO_GATCTAGCAAGTCTGT	BG31	warm	Cryo	MPH
BG31_BG20H_CRYO_GATCTAGCATCCAACA	BG31	warm	Cryo	CD_IC
BG31_BG20H_CRYO_GATCTAGGTAGCTGCC	BG31	warm	Cryo	B
BG31_BG20H_CRYO_GATCTAGGTTCGCTAA	BG31	warm	Cryo	aLOH
BG31_BG20H_CRYO_GATGAAACATATACGC	BG31	warm	Cryo	Unknown
BG31_BG20H_CRYO_GATGAAATCCTTCAAT	BG31	warm	Cryo	NK
BG31_BG20H_CRYO_GATGAGGAGTTACGGG	BG31	warm	Cryo	MC
BG31_BG20H_CRYO_GATGAGGCATGTTCCC	BG31	warm	Cryo	aLOH
BG31_BG20H_CRYO_GATGAGGTCATCACCC	BG31	warm	Cryo	CD_IC
BG31_BG20H_CRYO_GATGAGGTCCTAGGGC	BG31	warm	Cryo	CD_PC
BG31_BG20H_CRYO_GATGAGGTCTCCGGTT	BG31	warm	Cryo	CD_IC
BG31_BG20H_CRYO_GATGCTACACGTAAGG	BG31	warm	Cryo	CD_PC
BG31_BG20H_CRYO_GATGCTACATCAGTCA	BG31	warm	Cryo	B
BG31_BG20H_CRYO_GATGCTATCATGGTCA	BG31	warm	Cryo	aLOH
BG31_BG20H_CRYO_GATTCAGCAAGACGTG	BG31	warm	Cryo	CNT
BG31_BG20H_CRYO_GATTCAGGTGTTCTTT	BG31	warm	Cryo	CNT
BG31_BG20H_CRYO_GCAAACTAGTTGAGAT	BG31	warm	Cryo	Podo
BG31_BG20H_CRYO_GCAAACTCAGTTAACC	BG31	warm	Cryo	CD_IC
BG31_BG20H_CRYO_GCAAACTGTACGCTGC	BG31	warm	Cryo	T
BG31_BG20H_CRYO_GCAAACTGTGCAACTT	BG31	warm	Cryo	MPH
BG31_BG20H_CRYO_GCAAACTTCGCAGGCT	BG31	warm	Cryo	MPH
BG31_BG20H_CRYO_GCAATCATCAATCTCT	BG31	warm	Cryo	MPH
BG31_BG20H_CRYO_GCACATACAAAGTCAA	BG31	warm	Cryo	Endo
BG31_BG20H_CRYO_GCACATAGTGATAAAC	BG31	warm	Cryo	CD_Trans
BG31_BG20H_CRYO_GCACTCTTCGAATCCA	BG31	warm	Cryo	CD_IC
BG31_BG20H_CRYO_GCAGTTAGTTATCCGA	BG31	warm	Cryo	Endo
BG31_BG20H_CRYO_GCATACAAGTGGACGT	BG31	warm	Cryo	aLOH
BG31_BG20H_CRYO_GCATACACAATAAGCA	BG31	warm	Cryo	MPH
BG31_BG20H_CRYO_GCATACACAGCCTTGG	BG31	warm	Cryo	Endo
BG31_BG20H_CRYO_GCATACATCTTGAGAC	BG31	warm	Cryo	NK
BG31_BG20H_CRYO_GCATGATAGGACAGAA	BG31	warm	Cryo	CD_IC
BG31_BG20H_CRYO_GCATGATGTTACTGAC	BG31	warm	Cryo	CD_IC
BG31_BG20H_CRYO_GCATGCGAGGCGTACA	BG31	warm	Cryo	CNT
BG31_BG20H_CRYO_GCATGCGTCATCTGCC	BG31	warm	Cryo	MC
BG31_BG20H_CRYO_GCATGTATCGGCTTGG	BG31	warm	Cryo	CD_IC
BG31_BG20H_CRYO_GCCAAATCACAAGTAA	BG31	warm	Cryo	aLOH
BG31_BG20H_CRYO_GCCTCTACAGCTGCAC	BG31	warm	Cryo	aLOH
BG31_BG20H_CRYO_GCGACCAGTTGGTGGA	BG31	warm	Cryo	Endo
BG31_BG20H_CRYO_GCGACCATCCTAGAAC	BG31	warm	Cryo	MPH
BG31_BG20H_CRYO_GCGAGAAAGGGAGTAA	BG31	warm	Cryo	CD_IC
BG31_BG20H_CRYO_GCGAGAAGTCTAGAGG	BG31	warm	Cryo	MC
BG31_BG20H_CRYO_GCGAGAATCTCTGAGA	BG31	warm	Cryo	Fib
BG31_BG20H_CRYO_GCGCAACCATTAGCCA	BG31	warm	Cryo	CD_IC
BG31_BG20H_CRYO_GCGCAACGTGTTCTTT	BG31	warm	Cryo	MPH
BG31_BG20H_CRYO_GCGCAACTCCACGCAG	BG31	warm	Cryo	MPH
BG31_BG20H_CRYO_GCGCAGTTCTGCTGTC	BG31	warm	Cryo	CD_PC
BG31_BG20H_CRYO_GCGCCAAAGGTGATAT	BG31	warm	Cryo	MPH
BG31_BG20H_CRYO_GCGCCAAGTCTCACCT	BG31	warm	Cryo	Endo
BG31_BG20H_CRYO_GCGCCAAGTGTGACGA	BG31	warm	Cryo	aLOH
BG31_BG20H_CRYO_GCGCCAATCCGTACAA	BG31	warm	Cryo	CD_PC
BG31_BG20H_CRYO_GCGCGATCAAGGTTCT	BG31	warm	Cryo	CNT
BG31_BG20H_CRYO_GCGCGATGTTATCGGT	BG31	warm	Cryo	MC
BG31_BG20H_CRYO_GCGCGATTCAATAAGG	BG31	warm	Cryo	MPH
BG31_BG20H_CRYO_GCGCGATTCGGCGCTA	BG31	warm	Cryo	CD_PC
BG31_BG20H_CRYO_GCGCGATTCGTCTGCT	BG31	warm	Cryo	aLOH
BG31_BG20H_CRYO_GCGGGTTTCTCCGGTT	BG31	warm	Cryo	CNT
BG31_BG20H_CRYO_GCTCCTAGTCCGAAGA	BG31	warm	Cryo	aLOH
BG31_BG20H_CRYO_GCTCCTATCACTCCTG	BG31	warm	Cryo	Unknown
BG31_BG20H_CRYO_GCTCTGTAGTCTTGCA	BG31	warm	Cryo	Endo
BG31_BG20H_CRYO_GCTCTGTCAAGTCTGT	BG31	warm	Cryo	CD_Trans
BG31_BG20H_CRYO_GCTCTGTGTCGAATCT	BG31	warm	Cryo	CD_IC
BG31_BG20H_CRYO_GCTCTGTGTTGCTCCT	BG31	warm	Cryo	T
BG31_BG20H_CRYO_GCTCTGTTCTGTCTAT	BG31	warm	Cryo	CD_IC
BG31_BG20H_CRYO_GCTGCAGAGAGAGCTC	BG31	warm	Cryo	CD_IC
BG31_BG20H_CRYO_GCTGCAGGTCTAGCCG	BG31	warm	Cryo	Endo
BG31_BG20H_CRYO_GCTGCAGTCCGTTGCT	BG31	warm	Cryo	MC
BG31_BG20H_CRYO_GCTGCAGTCTGTCCGT	BG31	warm	Cryo	CD_IC
BG31_BG20H_CRYO_GCTGCGAAGGCCATAG	BG31	warm	Cryo	CD_IC
BG31_BG20H_CRYO_GCTGCGACAATGAAAC	BG31	warm	Cryo	MC
BG31_BG20H_CRYO_GCTGCGAGTATAATGG	BG31	warm	Cryo	T
BG31_BG20H_CRYO_GCTGCGATCAAACGGG	BG31	warm	Cryo	Endo
BG31_BG20H_CRYO_GCTGGGTAGGTCATCT	BG31	warm	Cryo	MC
BG31_BG20H_CRYO_GCTGGGTAGTCGTTTG	BG31	warm	Cryo	Endo
BG31_BG20H_CRYO_GCTGGGTAGTGTGAAT	BG31	warm	Cryo	aLOH
BG31_BG20H_CRYO_GCTGGGTCAACCGCCA	BG31	warm	Cryo	MPH
BG31_BG20H_CRYO_GCTGGGTGTCCCTACT	BG31	warm	Cryo	MPH
BG31_BG20H_CRYO_GCTGGGTGTTGAGGTG	BG31	warm	Cryo	aLOH
BG31_BG20H_CRYO_GCTTCCAGTTAGTGGG	BG31	warm	Cryo	MPH
BG31_BG20H_CRYO_GCTTGAACAATCCAAC	BG31	warm	Cryo	Endo
BG31_BG20H_CRYO_GCTTGAATCAGCTGGC	BG31	warm	Cryo	Fib
BG31_BG20H_CRYO_GGAAAGCAGCTGGAAC	BG31	warm	Cryo	CD_IC
BG31_BG20H_CRYO_GGAAAGCCACGAAACG	BG31	warm	Cryo	Endo
BG31_BG20H_CRYO_GGAAAGCCATCGGGTC	BG31	warm	Cryo	NK
BG31_BG20H_CRYO_GGAAAGCTCCAATGGT	BG31	warm	Cryo	Endo
BG31_BG20H_CRYO_GGAAAGCTCTCCCTGA	BG31	warm	Cryo	MPH
BG31_BG20H_CRYO_GGAACTTAGGCGTACA	BG31	warm	Cryo	Unknown
BG31_BG20H_CRYO_GGAACTTCAGTTTACG	BG31	warm	Cryo	MPH
BG31_BG20H_CRYO_GGAACTTTCACCATAG	BG31	warm	Cryo	Fib
BG31_BG20H_CRYO_GGAATAAAGAACAATC	BG31	warm	Cryo	CD_PC
BG31_BG20H_CRYO_GGAATAAGTCCAGTTA	BG31	warm	Cryo	MPH
BG31_BG20H_CRYO_GGAATAATCACTTCAT	BG31	warm	Cryo	Unknown
BG31_BG20H_CRYO_GGACAAGGTTAAAGAC	BG31	warm	Cryo	CD_PC
BG31_BG20H_CRYO_GGACAGAGTACTCTCC	BG31	warm	Cryo	CD_IC
BG31_BG20H_CRYO_GGACAGAGTCCGTTAA	BG31	warm	Cryo	CD_PC
BG31_BG20H_CRYO_GGACATTCACATGGGA	BG31	warm	Cryo	MPH
BG31_BG20H_CRYO_GGACATTCAGCTATTG	BG31	warm	Cryo	aLOH
BG31_BG20H_CRYO_GGACGTCTCATATCGG	BG31	warm	Cryo	CD_PC
BG31_BG20H_CRYO_GGAGCAATCGTGGACC	BG31	warm	Cryo	Endo
BG31_BG20H_CRYO_GGATGTTGTCGGGTCT	BG31	warm	Cryo	Fib
BG31_BG20H_CRYO_GGATGTTTCTTGCAAG	BG31	warm	Cryo	CD_IC
BG31_BG20H_CRYO_GGATTACAGTACGCGA	BG31	warm	Cryo	CD_IC
BG31_BG20H_CRYO_GGCCGATTCGCCGTGA	BG31	warm	Cryo	MPH
BG31_BG20H_CRYO_GGCCGATTCGGGAGTA	BG31	warm	Cryo	CD_IC
BG31_BG20H_CRYO_GGCGTGTTCCTGCTTG	BG31	warm	Cryo	CD_Trans
BG31_BG20H_CRYO_GGCGTGTTCGGTTCGG	BG31	warm	Cryo	MC
BG31_BG20H_CRYO_GGCTCGACATGGGAAC	BG31	warm	Cryo	Fib
BG31_BG20H_CRYO_GGCTGGTCAAGTCTAC	BG31	warm	Cryo	CD_Trans
BG31_BG20H_CRYO_GGGAATGGTTAGATGA	BG31	warm	Cryo	NK
BG31_BG20H_CRYO_GGGACCTAGGTGACCA	BG31	warm	Cryo	Endo
BG31_BG20H_CRYO_GGGACCTAGTGCCAGA	BG31	warm	Cryo	Endo
BG31_BG20H_CRYO_GGGACCTAGTGTGAAT	BG31	warm	Cryo	CD_PC
BG31_BG20H_CRYO_GGGACCTGTCAAAGAT	BG31	warm	Cryo	CD_PC
BG31_BG20H_CRYO_GGGACCTGTGCACCAC	BG31	warm	Cryo	CD_IC
BG31_BG20H_CRYO_GGGACCTGTTGGTTTG	BG31	warm	Cryo	CD_IC
BG31_BG20H_CRYO_GGGACCTTCACAAACC	BG31	warm	Cryo	Endo
BG31_BG20H_CRYO_GGGAGATCACCAGGTC	BG31	warm	Cryo	MPH
BG31_BG20H_CRYO_GGGAGATCATCCTAGA	BG31	warm	Cryo	MPH
BG31_BG20H_CRYO_GGGAGATGTGCTGTAT	BG31	warm	Cryo	CD_PC
BG31_BG20H_CRYO_GGGAGATTCGCTTGTC	BG31	warm	Cryo	DCT
BG31_BG20H_CRYO_GGGAGATTCTCTAAGG	BG31	warm	Cryo	NK
BG31_BG20H_CRYO_GGGATGAAGCCGATTT	BG31	warm	Cryo	CNT
BG31_BG20H_CRYO_GGGCACTAGAAAGTGG	BG31	warm	Cryo	CD_PC
BG31_BG20H_CRYO_GGGCACTCAAACGTGG	BG31	warm	Cryo	Unknown
BG31_BG20H_CRYO_GGGCACTGTTACTGAC	BG31	warm	Cryo	Endo
BG31_BG20H_CRYO_GGGCATCCACTATCTT	BG31	warm	Cryo	CNT
BG31_BG20H_CRYO_GGGCATCTCAATCACG	BG31	warm	Cryo	MPH
BG31_BG20H_CRYO_GGGTCTGAGTGCGATG	BG31	warm	Cryo	Fib
BG31_BG20H_CRYO_GGGTCTGGTAGGACAC	BG31	warm	Cryo	CD_PC
BG31_BG20H_CRYO_GGGTTGCGTAAGTGGC	BG31	warm	Cryo	CD_IC
BG31_BG20H_CRYO_GGGTTGCGTGCAGTAG	BG31	warm	Cryo	CD_IC
BG31_BG20H_CRYO_GGGTTGCTCCTTGACC	BG31	warm	Cryo	aLOH
BG31_BG20H_CRYO_GGTATTGCATCTGGTA	BG31	warm	Cryo	MPH
BG31_BG20H_CRYO_GGTATTGGTCTACCTC	BG31	warm	Cryo	T
BG31_BG20H_CRYO_GGTATTGGTTGGTAAA	BG31	warm	Cryo	NK
BG31_BG20H_CRYO_GGTGAAGCAATGGTCT	BG31	warm	Cryo	CD_PC
BG31_BG20H_CRYO_GGTGAAGGTCAGAATA	BG31	warm	Cryo	Endo
BG31_BG20H_CRYO_GGTGAAGGTTACGACT	BG31	warm	Cryo	aLOH
BG31_BG20H_CRYO_GGTGAAGTCATGTAGC	BG31	warm	Cryo	aLOH
BG31_BG20H_CRYO_GGTGCGTGTATCACCA	BG31	warm	Cryo	Endo
BG31_BG20H_CRYO_GGTGCGTGTGATGTCT	BG31	warm	Cryo	Unknown
BG31_BG20H_CRYO_GGTGCGTGTTCATGGT	BG31	warm	Cryo	CNT
BG31_BG20H_CRYO_GGTGTTACAAAGTGCG	BG31	warm	Cryo	CD_PC
BG31_BG20H_CRYO_GGTGTTACATGCCTTC	BG31	warm	Cryo	CD_IC
BG31_BG20H_CRYO_GGTGTTAGTGGTCTCG	BG31	warm	Cryo	Endo
BG31_BG20H_CRYO_GGTGTTATCTGTGCAA	BG31	warm	Cryo	aLOH
BG31_BG20H_CRYO_GTAACGTCACAACGCC	BG31	warm	Cryo	CNT
BG31_BG20H_CRYO_GTAACGTTCTCATTCA	BG31	warm	Cryo	Endo
BG31_BG20H_CRYO_GTAACTGTCGTCGTTC	BG31	warm	Cryo	B
BG31_BG20H_CRYO_GTACGTACAGCCAATT	BG31	warm	Cryo	CD_IC
BG31_BG20H_CRYO_GTACGTACAGTACACT	BG31	warm	Cryo	MPH
BG31_BG20H_CRYO_GTACTTTGTAACGCGA	BG31	warm	Cryo	Endo
BG31_BG20H_CRYO_GTACTTTTCAGGTTCA	BG31	warm	Cryo	Endo
BG31_BG20H_CRYO_GTACTTTTCCCATTAT	BG31	warm	Cryo	CD_IC
BG31_BG20H_CRYO_GTACTTTTCTGTCTAT	BG31	warm	Cryo	Endo
BG31_BG20H_CRYO_GTAGGCCCAAGAAAGG	BG31	warm	Cryo	CD_PC
BG31_BG20H_CRYO_GTAGGCCTCGCCATAA	BG31	warm	Cryo	NK
BG31_BG20H_CRYO_GTAGTCACAGCTTCGG	BG31	warm	Cryo	Endo
BG31_BG20H_CRYO_GTAGTCAGTGCAACTT	BG31	warm	Cryo	aLOH
BG31_BG20H_CRYO_GTAGTCATCAAGGCTT	BG31	warm	Cryo	Fib
BG31_BG20H_CRYO_GTATCTTAGGTGCAAC	BG31	warm	Cryo	Endo
BG31_BG20H_CRYO_GTATCTTAGTATCGAA	BG31	warm	Cryo	aLOH
BG31_BG20H_CRYO_GTATCTTCAATGGAAT	BG31	warm	Cryo	CNT
BG31_BG20H_CRYO_GTATTCTCACATCCGG	BG31	warm	Cryo	CD_PC
BG31_BG20H_CRYO_GTATTCTTCTTGGGTA	BG31	warm	Cryo	CD_IC
BG31_BG20H_CRYO_GTCAAGTAGACTGTAA	BG31	warm	Cryo	CD_PC
BG31_BG20H_CRYO_GTCAAGTCAGGGATTG	BG31	warm	Cryo	T
BG31_BG20H_CRYO_GTCAAGTGTACCCAAT	BG31	warm	Cryo	DCT
BG31_BG20H_CRYO_GTCAAGTGTGATGTCT	BG31	warm	Cryo	aLOH
BG31_BG20H_CRYO_GTCAAGTTCCAAATGC	BG31	warm	Cryo	DCT
BG31_BG20H_CRYO_GTCAAGTTCTTGCCGT	BG31	warm	Cryo	CD_IC
BG31_BG20H_CRYO_GTCACAACAGCTCCGA	BG31	warm	Cryo	CNT
BG31_BG20H_CRYO_GTCACAAGTCGAACAG	BG31	warm	Cryo	B
BG31_BG20H_CRYO_GTCACAATCTGTTGAG	BG31	warm	Cryo	MPH
BG31_BG20H_CRYO_GTCACGGAGCATCATC	BG31	warm	Cryo	DCT
BG31_BG20H_CRYO_GTCACGGTCTAGCACA	BG31	warm	Cryo	MPH
BG31_BG20H_CRYO_GTCACGGTCTGATACG	BG31	warm	Cryo	DCT
BG31_BG20H_CRYO_GTCATTTCAAGCTGTT	BG31	warm	Cryo	MPH
BG31_BG20H_CRYO_GTCATTTGTGGAAAGA	BG31	warm	Cryo	aLOH
BG31_BG20H_CRYO_GTCCTCAAGATGCCTT	BG31	warm	Cryo	MPH
BG31_BG20H_CRYO_GTCCTCAAGTACTTGC	BG31	warm	Cryo	DCT
BG31_BG20H_CRYO_GTCCTCAGTGCCTGTG	BG31	warm	Cryo	aLOH
BG31_BG20H_CRYO_GTCCTCATCGTGACAT	BG31	warm	Cryo	CD_PC
BG31_BG20H_CRYO_GTCCTCATCTTAGAGC	BG31	warm	Cryo	CNT
BG31_BG20H_CRYO_GTCGGGTAGGTAGCTG	BG31	warm	Cryo	B
BG31_BG20H_CRYO_GTCGGGTTCGACAGCC	BG31	warm	Cryo	CD_PC
BG31_BG20H_CRYO_GTCGGGTTCGTCCAGG	BG31	warm	Cryo	MC
BG31_BG20H_CRYO_GTCGTAATCAGAGGTG	BG31	warm	Cryo	DCT
BG31_BG20H_CRYO_GTCGTAATCCGAACGC	BG31	warm	Cryo	CD_PC
BG31_BG20H_CRYO_GTCTCGTAGATTACCC	BG31	warm	Cryo	CNT
BG31_BG20H_CRYO_GTCTCGTAGTCTCCTC	BG31	warm	Cryo	Endo
BG31_BG20H_CRYO_GTCTCGTCAGTGAGTG	BG31	warm	Cryo	aLOH
BG31_BG20H_CRYO_GTCTCGTTCCCTAACC	BG31	warm	Cryo	DCT
BG31_BG20H_CRYO_GTCTCGTTCTAGAGTC	BG31	warm	Cryo	CD_IC
BG31_BG20H_CRYO_GTCTCGTTCTCTTGAT	BG31	warm	Cryo	B
BG31_BG20H_CRYO_GTCTTCGGTCAAAGCG	BG31	warm	Cryo	B
BG31_BG20H_CRYO_GTCTTCGGTTAGAACA	BG31	warm	Cryo	Unknown
BG31_BG20H_CRYO_GTCTTCGTCTGGAGCC	BG31	warm	Cryo	MPH
BG31_BG20H_CRYO_GTGAAGGCACAGTCGC	BG31	warm	Cryo	CD_IC
BG31_BG20H_CRYO_GTGAAGGCATTTCAGG	BG31	warm	Cryo	T
BG31_BG20H_CRYO_GTGCAGCCACAGATTC	BG31	warm	Cryo	Endo
BG31_BG20H_CRYO_GTGCAGCGTGGCTCCA	BG31	warm	Cryo	Endo
BG31_BG20H_CRYO_GTGCATAAGCTGCCCA	BG31	warm	Cryo	MPH
BG31_BG20H_CRYO_GTGCATACAGATCTGT	BG31	warm	Cryo	NK
BG31_BG20H_CRYO_GTGCATAGTCTCAACA	BG31	warm	Cryo	CNT
BG31_BG20H_CRYO_GTGCGGTAGAATGTGT	BG31	warm	Cryo	CD_PC
BG31_BG20H_CRYO_GTGCGGTAGGCTAGCA	BG31	warm	Cryo	CNT
BG31_BG20H_CRYO_GTGCGGTAGGGATACC	BG31	warm	Cryo	aLOH
BG31_BG20H_CRYO_GTGCTTCCAAGTCATC	BG31	warm	Cryo	aLOH
BG31_BG20H_CRYO_GTGTGCGAGAACTGTA	BG31	warm	Cryo	aLOH
BG31_BG20H_CRYO_GTGTGCGAGGCCCTCA	BG31	warm	Cryo	CNT
BG31_BG20H_CRYO_GTGTGCGAGGGTTCCC	BG31	warm	Cryo	aLOH
BG31_BG20H_CRYO_GTGTTAGCACAACGCC	BG31	warm	Cryo	CD_IC
BG31_BG20H_CRYO_GTGTTAGTCCGGCACA	BG31	warm	Cryo	CD_IC
BG31_BG20H_CRYO_GTTAAGCAGAATCTCC	BG31	warm	Cryo	CD_PC
BG31_BG20H_CRYO_GTTAAGCAGGTACTCT	BG31	warm	Cryo	aLOH
BG31_BG20H_CRYO_GTTAAGCCAAGCGCTC	BG31	warm	Cryo	MPH
BG31_BG20H_CRYO_GTTAAGCGTGATAAAC	BG31	warm	Cryo	CD_PC
BG31_BG20H_CRYO_GTTAAGCTCGATCCCT	BG31	warm	Cryo	aLOH
BG31_BG20H_CRYO_GTTAAGCTCTGGTGTA	BG31	warm	Cryo	CD_IC
BG31_BG20H_CRYO_GTTACAGCAGCCTGTG	BG31	warm	Cryo	CD_PC
BG31_BG20H_CRYO_GTTACAGCATCCCATC	BG31	warm	Cryo	Endo
BG31_BG20H_CRYO_GTTACAGGTTTGTGTG	BG31	warm	Cryo	B
BG31_BG20H_CRYO_GTTACAGTCCGATATG	BG31	warm	Cryo	B
BG31_BG20H_CRYO_GTTACAGTCCTTCAAT	BG31	warm	Cryo	CD_IC
BG31_BG20H_CRYO_GTTCATTAGGGATCTG	BG31	warm	Cryo	CNT
BG31_BG20H_CRYO_GTTCATTTCGGAGCAA	BG31	warm	Cryo	CD_PC
BG31_BG20H_CRYO_GTTCGGGCATGTAAGA	BG31	warm	Cryo	aLOH
BG31_BG20H_CRYO_GTTCGGGTCAATCACG	BG31	warm	Cryo	CD_IC
BG31_BG20H_CRYO_GTTCGGGTCTGGTGTA	BG31	warm	Cryo	MPH
BG31_BG20H_CRYO_GTTCTCGCACAGATTC	BG31	warm	Cryo	MC
BG31_BG20H_CRYO_GTTTCTAAGAGCCCAA	BG31	warm	Cryo	CD_PC
BG31_BG20H_CRYO_GTTTCTAAGAGTGAGA	BG31	warm	Cryo	MC
BG31_BG20H_CRYO_GTTTCTAGTGATAAAC	BG31	warm	Cryo	B
BG31_BG20H_CRYO_TAAACCGCACAAGCCC	BG31	warm	Cryo	CD_IC
BG31_BG20H_CRYO_TAAGAGAAGTCAATAG	BG31	warm	Cryo	CD_PC
BG31_BG20H_CRYO_TAAGAGACAAACAACA	BG31	warm	Cryo	MPH
BG31_BG20H_CRYO_TAAGAGACATCATCCC	BG31	warm	Cryo	CD_IC
BG31_BG20H_CRYO_TAAGAGACATGGATGG	BG31	warm	Cryo	MPH
BG31_BG20H_CRYO_TAAGAGAGTTCAACCA	BG31	warm	Cryo	Fib
BG31_BG20H_CRYO_TAAGAGATCTCGATGA	BG31	warm	Cryo	CD_PC
BG31_BG20H_CRYO_TAAGCGTAGAACTGTA	BG31	warm	Cryo	aLOH
BG31_BG20H_CRYO_TAAGCGTAGCGATATA	BG31	warm	Cryo	aLOH
BG31_BG20H_CRYO_TAAGCGTGTAGAAGGA	BG31	warm	Cryo	DCT
BG31_BG20H_CRYO_TAAGCGTTCTTGTCAT	BG31	warm	Cryo	CD_IC
BG31_BG20H_CRYO_TAAGTGCCACATGGGA	BG31	warm	Cryo	B
BG31_BG20H_CRYO_TAAGTGCTCGTTGCCT	BG31	warm	Cryo	Unknown
BG31_BG20H_CRYO_TACACGAAGCCTCGTG	BG31	warm	Cryo	CD_Trans
BG31_BG20H_CRYO_TACAGTGAGAAGGACA	BG31	warm	Cryo	T
BG31_BG20H_CRYO_TACAGTGAGTGCGATG	BG31	warm	Cryo	T
BG31_BG20H_CRYO_TACAGTGCATTGGGCC	BG31	warm	Cryo	CD_IC
BG31_BG20H_CRYO_TACAGTGGTGGTTTCA	BG31	warm	Cryo	CD_PC
BG31_BG20H_CRYO_TACAGTGTCTACCAGA	BG31	warm	Cryo	CD_Trans
BG31_BG20H_CRYO_TACCTATAGAAACCAT	BG31	warm	Cryo	CNT
BG31_BG20H_CRYO_TACCTATCAACTGCGC	BG31	warm	Cryo	DCT
BG31_BG20H_CRYO_TACCTATCAATGTAAG	BG31	warm	Cryo	MC
BG31_BG20H_CRYO_TACCTATTCCGTTGCT	BG31	warm	Cryo	CD_PC
BG31_BG20H_CRYO_TACCTTATCTATCCCG	BG31	warm	Cryo	aLOH
BG31_BG20H_CRYO_TACCTTATCTGCAGTA	BG31	warm	Cryo	DCT
BG31_BG20H_CRYO_TACGGGCCAATCGGTT	BG31	warm	Cryo	Fib
BG31_BG20H_CRYO_TACGGGCTCCGTAGTA	BG31	warm	Cryo	Endo
BG31_BG20H_CRYO_TACGGTAGTTGCGTTA	BG31	warm	Cryo	Endo
BG31_BG20H_CRYO_TACTCATAGTCACGCC	BG31	warm	Cryo	CD_IC
BG31_BG20H_CRYO_TACTCGCAGCCAGTTT	BG31	warm	Cryo	MPH
BG31_BG20H_CRYO_TACTCGCCAGAGTGTG	BG31	warm	Cryo	Fib
BG31_BG20H_CRYO_TACTTACAGCTGTTCA	BG31	warm	Cryo	CD_IC
BG31_BG20H_CRYO_TACTTACCAATCGGTT	BG31	warm	Cryo	aLOH
BG31_BG20H_CRYO_TACTTACCATTCGACA	BG31	warm	Cryo	CD_IC
BG31_BG20H_CRYO_TACTTACGTTGCGTTA	BG31	warm	Cryo	NK
BG31_BG20H_CRYO_TACTTACTCATGTCCC	BG31	warm	Cryo	NK
BG31_BG20H_CRYO_TACTTGTCACTATCTT	BG31	warm	Cryo	B
BG31_BG20H_CRYO_TACTTGTCACTCTGTC	BG31	warm	Cryo	Endo
BG31_BG20H_CRYO_TACTTGTCAGTTAACC	BG31	warm	Cryo	MC
BG31_BG20H_CRYO_TACTTGTTCATGCTCC	BG31	warm	Cryo	CD_IC
BG31_BG20H_CRYO_TAGACCAAGGTTACCT	BG31	warm	Cryo	Endo
BG31_BG20H_CRYO_TAGACCAGTTCACCTC	BG31	warm	Cryo	CD_PC
BG31_BG20H_CRYO_TAGACCATCTGATACG	BG31	warm	Cryo	aLOH
BG31_BG20H_CRYO_TAGAGCTTCGCAAGCC	BG31	warm	Cryo	PT
BG31_BG20H_CRYO_TAGAGCTTCTCCAACC	BG31	warm	Cryo	CD_IC
BG31_BG20H_CRYO_TAGCCGGTCTATGTGG	BG31	warm	Cryo	Endo
BG31_BG20H_CRYO_TAGGCATAGAGATGAG	BG31	warm	Cryo	Endo
BG31_BG20H_CRYO_TAGGCATCACCCAGTG	BG31	warm	Cryo	MPH
BG31_BG20H_CRYO_TAGGCATTCCCATTAT	BG31	warm	Cryo	aLOH
BG31_BG20H_CRYO_TAGTGGTAGTGACATA	BG31	warm	Cryo	NK
BG31_BG20H_CRYO_TAGTGGTCAGACACTT	BG31	warm	Cryo	CD_IC
BG31_BG20H_CRYO_TAGTGGTGTTACCGAT	BG31	warm	Cryo	aLOH
BG31_BG20H_CRYO_TAGTTGGCACTCAGGC	BG31	warm	Cryo	CD_IC
BG31_BG20H_CRYO_TATCAGGAGTAAGTAC	BG31	warm	Cryo	T
BG31_BG20H_CRYO_TATCAGGAGTTACCCA	BG31	warm	Cryo	CD_IC
BG31_BG20H_CRYO_TATCAGGCAAGTTCTG	BG31	warm	Cryo	MPH
BG31_BG20H_CRYO_TATCAGGCATCACCCT	BG31	warm	Cryo	Fib
BG31_BG20H_CRYO_TATCAGGCATGTCTCC	BG31	warm	Cryo	MPH
BG31_BG20H_CRYO_TATCAGGTCGCCAAAT	BG31	warm	Cryo	Fib
BG31_BG20H_CRYO_TATCTCACAAGCCTAT	BG31	warm	Cryo	NK
BG31_BG20H_CRYO_TATCTCACATCTCCCA	BG31	warm	Cryo	Fib
BG31_BG20H_CRYO_TATCTCAGTCTTCGTC	BG31	warm	Cryo	B
BG31_BG20H_CRYO_TATCTCAGTGCACGAA	BG31	warm	Cryo	B
BG31_BG20H_CRYO_TATCTCATCACCGGGT	BG31	warm	Cryo	Endo
BG31_BG20H_CRYO_TATGCCCAGGAACTGC	BG31	warm	Cryo	aLOH
BG31_BG20H_CRYO_TATGCCCCACCTGGTG	BG31	warm	Cryo	B
BG31_BG20H_CRYO_TATGCCCGTACCATCA	BG31	warm	Cryo	B
BG31_BG20H_CRYO_TATGCCCGTCCAAGTT	BG31	warm	Cryo	MC
BG31_BG20H_CRYO_TATGCCCGTGAGGCTA	BG31	warm	Cryo	Endo
BG31_BG20H_CRYO_TCAACGAAGAGCCCAA	BG31	warm	Cryo	aLOH
BG31_BG20H_CRYO_TCAACGAAGATCTGCT	BG31	warm	Cryo	aLOH
BG31_BG20H_CRYO_TCAACGACAAGCCTAT	BG31	warm	Cryo	CNT
BG31_BG20H_CRYO_TCAATCTCAATGGAAT	BG31	warm	Cryo	Endo
BG31_BG20H_CRYO_TCAATCTCAGGCTCAC	BG31	warm	Cryo	CD_Trans
BG31_BG20H_CRYO_TCACAAGGTAAACACA	BG31	warm	Cryo	MPH
BG31_BG20H_CRYO_TCACGAACATGGTCTA	BG31	warm	Cryo	aLOH
BG31_BG20H_CRYO_TCACGAAGTTACGTCA	BG31	warm	Cryo	DCT
BG31_BG20H_CRYO_TCAGATGAGGTAAACT	BG31	warm	Cryo	DCT
BG31_BG20H_CRYO_TCAGATGCACAGTCGC	BG31	warm	Cryo	MC
BG31_BG20H_CRYO_TCAGATGGTCTGCCAG	BG31	warm	Cryo	B
BG31_BG20H_CRYO_TCAGATGTCTGCTTGC	BG31	warm	Cryo	CD_IC
BG31_BG20H_CRYO_TCAGCAACAAGAAGAG	BG31	warm	Cryo	DCT
BG31_BG20H_CRYO_TCAGCAACATACTACG	BG31	warm	Cryo	aLOH
BG31_BG20H_CRYO_TCAGCAAGTAGCAAAT	BG31	warm	Cryo	T
BG31_BG20H_CRYO_TCAGCAAGTAGCTGCC	BG31	warm	Cryo	aLOH
BG31_BG20H_CRYO_TCAGCAAGTGTTAAGA	BG31	warm	Cryo	aLOH
BG31_BG20H_CRYO_TCAGCAATCACCTCGT	BG31	warm	Cryo	MC
BG31_BG20H_CRYO_TCAGCTCCAATCTGCA	BG31	warm	Cryo	MC
BG31_BG20H_CRYO_TCAGCTCGTCTAGTGT	BG31	warm	Cryo	DCT
BG31_BG20H_CRYO_TCAGCTCGTGTGACCC	BG31	warm	Cryo	CD_PC
BG31_BG20H_CRYO_TCAGGATCATGCCTTC	BG31	warm	Cryo	CD_IC
BG31_BG20H_CRYO_TCAGGATGTCCCTTGT	BG31	warm	Cryo	MC
BG31_BG20H_CRYO_TCAGGATGTGACTACT	BG31	warm	Cryo	aLOH
BG31_BG20H_CRYO_TCAGGATTCCCTCTTT	BG31	warm	Cryo	CNT
BG31_BG20H_CRYO_TCAGGTATCACAGGCC	BG31	warm	Cryo	T
BG31_BG20H_CRYO_TCATTTGAGAGGTACC	BG31	warm	Cryo	MPH
BG31_BG20H_CRYO_TCATTTGAGATGCCTT	BG31	warm	Cryo	T
BG31_BG20H_CRYO_TCATTTGAGCGTCTAT	BG31	warm	Cryo	CD_IC
BG31_BG20H_CRYO_TCATTTGAGCTACCGC	BG31	warm	Cryo	CD_IC
BG31_BG20H_CRYO_TCATTTGAGCTAGTCT	BG31	warm	Cryo	MPH
BG31_BG20H_CRYO_TCATTTGCATACGCTA	BG31	warm	Cryo	Fib
BG31_BG20H_CRYO_TCATTTGTCCATGAAC	BG31	warm	Cryo	MPH
BG31_BG20H_CRYO_TCCACACGTGCCTGCA	BG31	warm	Cryo	CD_PC
BG31_BG20H_CRYO_TCCACACTCACAATGC	BG31	warm	Cryo	CD_PC
BG31_BG20H_CRYO_TCCCGATAGCCACTAT	BG31	warm	Cryo	CD_PC
BG31_BG20H_CRYO_TCCCGATAGGTGCACA	BG31	warm	Cryo	CD_PC
BG31_BG20H_CRYO_TCCCGATTCAACTCTT	BG31	warm	Cryo	Fib
BG31_BG20H_CRYO_TCGAGGCAGAAGATTC	BG31	warm	Cryo	Endo
BG31_BG20H_CRYO_TCGAGGCCAATCTGCA	BG31	warm	Cryo	T
BG31_BG20H_CRYO_TCGAGGCTCAAACGGG	BG31	warm	Cryo	DCT
BG31_BG20H_CRYO_TCGCGAGAGCTCCTCT	BG31	warm	Cryo	B
BG31_BG20H_CRYO_TCGCGAGGTCATCCCT	BG31	warm	Cryo	Endo
BG31_BG20H_CRYO_TCGCGAGTCCTAGGGC	BG31	warm	Cryo	CD_Trans
BG31_BG20H_CRYO_TCGCGAGTCGCAAACT	BG31	warm	Cryo	MC
BG31_BG20H_CRYO_TCGCGAGTCTTGTTTG	BG31	warm	Cryo	Endo
BG31_BG20H_CRYO_TCGCGTTAGAGATGAG	BG31	warm	Cryo	CNT
BG31_BG20H_CRYO_TCGCGTTCAAACAACA	BG31	warm	Cryo	aLOH
BG31_BG20H_CRYO_TCGGGACCACCCATTC	BG31	warm	Cryo	B
BG31_BG20H_CRYO_TCGGTAAAGACGCACA	BG31	warm	Cryo	aLOH
BG31_BG20H_CRYO_TCGGTAACAAGTACCT	BG31	warm	Cryo	aLOH
BG31_BG20H_CRYO_TCGGTAAGTAAGGGCT	BG31	warm	Cryo	T
BG31_BG20H_CRYO_TCGTACCAGCCAACAG	BG31	warm	Cryo	Endo
BG31_BG20H_CRYO_TCGTACCGTTGTCGCG	BG31	warm	Cryo	MPH
BG31_BG20H_CRYO_TCGTAGAAGACCTTTG	BG31	warm	Cryo	MPH
BG31_BG20H_CRYO_TCGTAGACACTACAGT	BG31	warm	Cryo	DCT
BG31_BG20H_CRYO_TCGTAGACATGACGGA	BG31	warm	Cryo	T
BG31_BG20H_CRYO_TCGTAGACATTAACCG	BG31	warm	Cryo	aLOH
BG31_BG20H_CRYO_TCGTAGATCCTTTCTC	BG31	warm	Cryo	MPH
BG31_BG20H_CRYO_TCTATTGAGAGCCCAA	BG31	warm	Cryo	CD_IC
BG31_BG20H_CRYO_TCTATTGTCAGCTGGC	BG31	warm	Cryo	B
BG31_BG20H_CRYO_TCTATTGTCGACCAGC	BG31	warm	Cryo	CNT
BG31_BG20H_CRYO_TCTCATAAGAGTACAT	BG31	warm	Cryo	aLOH
BG31_BG20H_CRYO_TCTCATAAGCCACTAT	BG31	warm	Cryo	Fib
BG31_BG20H_CRYO_TCTCTAATCCCGACTT	BG31	warm	Cryo	NK
BG31_BG20H_CRYO_TCTGAGAAGATAGCAT	BG31	warm	Cryo	CD_IC
BG31_BG20H_CRYO_TCTGAGAAGTGACTCT	BG31	warm	Cryo	Endo
BG31_BG20H_CRYO_TCTGAGACAGATCTGT	BG31	warm	Cryo	B
BG31_BG20H_CRYO_TCTGAGACATATACGC	BG31	warm	Cryo	aLOH
BG31_BG20H_CRYO_TCTGAGAGTTTGCATG	BG31	warm	Cryo	CNT
BG31_BG20H_CRYO_TCTGGAAGTCCGAAGA	BG31	warm	Cryo	CD_PC
BG31_BG20H_CRYO_TCTTCGGCATGGTCTA	BG31	warm	Cryo	Endo
BG31_BG20H_CRYO_TCTTTCCGTCACCCAG	BG31	warm	Cryo	Endo
BG31_BG20H_CRYO_TCTTTCCTCAACCAAC	BG31	warm	Cryo	aLOH
BG31_BG20H_CRYO_TCTTTCCTCATCTGCC	BG31	warm	Cryo	Endo
BG31_BG20H_CRYO_TCTTTCCTCCAACCAA	BG31	warm	Cryo	CNT
BG31_BG20H_CRYO_TCTTTCCTCCGTCATC	BG31	warm	Cryo	aLOH
BG31_BG20H_CRYO_TGAAAGAAGGACATTA	BG31	warm	Cryo	Endo
BG31_BG20H_CRYO_TGAAAGACATGCTAGT	BG31	warm	Cryo	MPH
BG31_BG20H_CRYO_TGAAAGATCGGCTTGG	BG31	warm	Cryo	Endo
BG31_BG20H_CRYO_TGACAACCATGCCTAA	BG31	warm	Cryo	aLOH
BG31_BG20H_CRYO_TGACAACTCACCCGAG	BG31	warm	Cryo	CD_IC
BG31_BG20H_CRYO_TGACGGCCAAGGTTCT	BG31	warm	Cryo	Endo
BG31_BG20H_CRYO_TGACGGCGTCCTCCAT	BG31	warm	Cryo	NK
BG31_BG20H_CRYO_TGACTAGCATAGGATA	BG31	warm	Cryo	MPH
BG31_BG20H_CRYO_TGACTAGTCCAAGTAC	BG31	warm	Cryo	CD_IC
BG31_BG20H_CRYO_TGACTAGTCCATGAAC	BG31	warm	Cryo	aLOH
BG31_BG20H_CRYO_TGACTAGTCTCGTATT	BG31	warm	Cryo	CD_IC
BG31_BG20H_CRYO_TGACTTTAGCCCAGCT	BG31	warm	Cryo	CD_PC
BG31_BG20H_CRYO_TGACTTTAGTAAGTAC	BG31	warm	Cryo	T
BG31_BG20H_CRYO_TGACTTTTCTGGTGTA	BG31	warm	Cryo	CD_IC
BG31_BG20H_CRYO_TGAGAGGAGTCTCAAC	BG31	warm	Cryo	Unknown
BG31_BG20H_CRYO_TGAGAGGAGTGGCACA	BG31	warm	Cryo	PT
BG31_BG20H_CRYO_TGAGAGGAGTTCGCGC	BG31	warm	Cryo	B
BG31_BG20H_CRYO_TGAGAGGCACTGTGTA	BG31	warm	Cryo	MC
BG31_BG20H_CRYO_TGAGAGGGTCCAGTGC	BG31	warm	Cryo	MC
BG31_BG20H_CRYO_TGAGAGGGTTGATTCG	BG31	warm	Cryo	MPH
BG31_BG20H_CRYO_TGAGCATCATGTCGAT	BG31	warm	Cryo	Unknown
BG31_BG20H_CRYO_TGAGCATTCCGCAAGC	BG31	warm	Cryo	CD_PC
BG31_BG20H_CRYO_TGAGCCGCAAACTGCT	BG31	warm	Cryo	CD_PC
BG31_BG20H_CRYO_TGAGCCGCACCCTATC	BG31	warm	Cryo	MPH
BG31_BG20H_CRYO_TGAGCCGGTACTTAGC	BG31	warm	Cryo	CD_PC
BG31_BG20H_CRYO_TGAGCCGTCACCAGGC	BG31	warm	Cryo	T
BG31_BG20H_CRYO_TGAGGGACAGACTCGC	BG31	warm	Cryo	T
BG31_BG20H_CRYO_TGATTTCAGTCCGGTC	BG31	warm	Cryo	CD_PC
BG31_BG20H_CRYO_TGATTTCAGTCGAGTG	BG31	warm	Cryo	CD_IC
BG31_BG20H_CRYO_TGATTTCGTCAACTGT	BG31	warm	Cryo	aLOH
BG31_BG20H_CRYO_TGATTTCTCAAACCAC	BG31	warm	Cryo	Endo
BG31_BG20H_CRYO_TGATTTCTCCAGAAGG	BG31	warm	Cryo	MPH
BG31_BG20H_CRYO_TGCACCTCAAGTAGTA	BG31	warm	Cryo	Endo
BG31_BG20H_CRYO_TGCACCTCATCAGTCA	BG31	warm	Cryo	CNT
BG31_BG20H_CRYO_TGCACCTGTTGCTCCT	BG31	warm	Cryo	CD_IC
BG31_BG20H_CRYO_TGCACCTTCTATCGCC	BG31	warm	Cryo	CD_IC
BG31_BG20H_CRYO_TGCCAAAAGAATTGTG	BG31	warm	Cryo	Endo
BG31_BG20H_CRYO_TGCCAAAGTCCGAATT	BG31	warm	Cryo	NK
BG31_BG20H_CRYO_TGCCAAATCAGCTCGG	BG31	warm	Cryo	CD_PC
BG31_BG20H_CRYO_TGCCAAATCATGCAAC	BG31	warm	Cryo	aLOH
BG31_BG20H_CRYO_TGCCAAATCGGGAGTA	BG31	warm	Cryo	aLOH
BG31_BG20H_CRYO_TGCCCATAGCAAATCA	BG31	warm	Cryo	CD_PC
BG31_BG20H_CRYO_TGCCCATAGTATGACA	BG31	warm	Cryo	aLOH
BG31_BG20H_CRYO_TGCCCATCACGACTCG	BG31	warm	Cryo	MC
BG31_BG20H_CRYO_TGCCCTACAGACACTT	BG31	warm	Cryo	MC
BG31_BG20H_CRYO_TGCCCTATCCAATGGT	BG31	warm	Cryo	CNT
BG31_BG20H_CRYO_TGCCCTATCCGTACAA	BG31	warm	Cryo	MC
BG31_BG20H_CRYO_TGCGCAGAGTCTTGCA	BG31	warm	Cryo	CNT
BG31_BG20H_CRYO_TGCGGGTAGCTGATAA	BG31	warm	Cryo	CD_IC
BG31_BG20H_CRYO_TGCGGGTCACCTCGGA	BG31	warm	Cryo	CD_IC
BG31_BG20H_CRYO_TGCGGGTCAGTAACGG	BG31	warm	Cryo	DCT
BG31_BG20H_CRYO_TGCGTGGTCCAGAAGG	BG31	warm	Cryo	Endo
BG31_BG20H_CRYO_TGCTACCCACATCCGG	BG31	warm	Cryo	MC
BG31_BG20H_CRYO_TGCTACCCATCATCCC	BG31	warm	Cryo	aLOH
BG31_BG20H_CRYO_TGCTACCGTTCTCATT	BG31	warm	Cryo	CNT
BG31_BG20H_CRYO_TGCTGCTAGAGATGAG	BG31	warm	Cryo	T
BG31_BG20H_CRYO_TGCTGCTCAGTCTTCC	BG31	warm	Cryo	B
BG31_BG20H_CRYO_TGCTGCTGTCTAGTGT	BG31	warm	Cryo	B
BG31_BG20H_CRYO_TGCTGCTTCCACGTTC	BG31	warm	Cryo	CNT
BG31_BG20H_CRYO_TGCTGCTTCTCGCTTG	BG31	warm	Cryo	CD_PC
BG31_BG20H_CRYO_TGGACGCAGCTGAACG	BG31	warm	Cryo	Fib
BG31_BG20H_CRYO_TGGACGCCATGCAACT	BG31	warm	Cryo	aLOH
BG31_BG20H_CRYO_TGGACGCGTCCGAACC	BG31	warm	Cryo	Endo
BG31_BG20H_CRYO_TGGACGCTCGGCGGTT	BG31	warm	Cryo	MC
BG31_BG20H_CRYO_TGGCCAGCAGCATACT	BG31	warm	Cryo	Fib
BG31_BG20H_CRYO_TGGCCAGCATTCTCAT	BG31	warm	Cryo	CD_PC
BG31_BG20H_CRYO_TGGCGCAAGTCGAGTG	BG31	warm	Cryo	CD_IC
BG31_BG20H_CRYO_TGGCTGGAGCACCGTC	BG31	warm	Cryo	T
BG31_BG20H_CRYO_TGGCTGGAGGCCATAG	BG31	warm	Cryo	MPH
BG31_BG20H_CRYO_TGGCTGGCACTCTGTC	BG31	warm	Cryo	CD_IC
BG31_BG20H_CRYO_TGGTTAGGTCTTGTCC	BG31	warm	Cryo	B
BG31_BG20H_CRYO_TGGTTCCGTCTTGCGG	BG31	warm	Cryo	CD_PC
BG31_BG20H_CRYO_TGGTTCCGTTAAGTAG	BG31	warm	Cryo	CD_IC
BG31_BG20H_CRYO_TGTCCCAAGGAGCGAG	BG31	warm	Cryo	Endo
BG31_BG20H_CRYO_TGTCCCACAGCGATCC	BG31	warm	Cryo	DCT
BG31_BG20H_CRYO_TGTCCCAGTAGCGCAA	BG31	warm	Cryo	MPH
BG31_BG20H_CRYO_TGTGGTAAGTGCCATT	BG31	warm	Cryo	T
BG31_BG20H_CRYO_TGTGTTTAGGCCCTCA	BG31	warm	Cryo	Endo
BG31_BG20H_CRYO_TGTGTTTTCAACACAC	BG31	warm	Cryo	aLOH
BG31_BG20H_CRYO_TGTTCCGCATCGATGT	BG31	warm	Cryo	CD_PC
BG31_BG20H_CRYO_TTAACTCGTACCGCTG	BG31	warm	Cryo	Endo
BG31_BG20H_CRYO_TTAACTCGTGCATCTA	BG31	warm	Cryo	NK
BG31_BG20H_CRYO_TTAACTCTCCACGCAG	BG31	warm	Cryo	T
BG31_BG20H_CRYO_TTAACTCTCCTTCAAT	BG31	warm	Cryo	NK
BG31_BG20H_CRYO_TTAGGACAGTACGTAA	BG31	warm	Cryo	CD_Trans
BG31_BG20H_CRYO_TTAGGACAGTCCATAC	BG31	warm	Cryo	CD_PC
BG31_BG20H_CRYO_TTAGGACCAACTGGCC	BG31	warm	Cryo	Fib
BG31_BG20H_CRYO_TTAGGACCACAGCCCA	BG31	warm	Cryo	CD_IC
BG31_BG20H_CRYO_TTAGGACCATCGTCGG	BG31	warm	Cryo	CNT
BG31_BG20H_CRYO_TTAGGACTCAAGCCTA	BG31	warm	Cryo	CD_PC
BG31_BG20H_CRYO_TTAGGCACATATGAGA	BG31	warm	Cryo	MPH
BG31_BG20H_CRYO_TTAGGCAGTATGAAAC	BG31	warm	Cryo	aLOH
BG31_BG20H_CRYO_TTAGGCATCCCTAATT	BG31	warm	Cryo	T
BG31_BG20H_CRYO_TTAGTTCCAACTGCGC	BG31	warm	Cryo	NK
BG31_BG20H_CRYO_TTAGTTCCATCGACGC	BG31	warm	Cryo	MPH
BG31_BG20H_CRYO_TTAGTTCGTATCAGTC	BG31	warm	Cryo	CD_IC
BG31_BG20H_CRYO_TTAGTTCGTCCGTTAA	BG31	warm	Cryo	CD_IC
BG31_BG20H_CRYO_TTAGTTCTCCTCGCAT	BG31	warm	Cryo	Endo
BG31_BG20H_CRYO_TTAGTTCTCGCCAGCA	BG31	warm	Cryo	CNT
BG31_BG20H_CRYO_TTATGCTAGATTACCC	BG31	warm	Cryo	DCT
BG31_BG20H_CRYO_TTATGCTGTACAGTGG	BG31	warm	Cryo	MC
BG31_BG20H_CRYO_TTATGCTGTGGTCTCG	BG31	warm	Cryo	DCT
BG31_BG20H_CRYO_TTCCCAGAGTCTTGCA	BG31	warm	Cryo	aLOH
BG31_BG20H_CRYO_TTCGGTCGTAGCACGA	BG31	warm	Cryo	MPH
BG31_BG20H_CRYO_TTCGGTCTCTATGTGG	BG31	warm	Cryo	CD_PC
BG31_BG20H_CRYO_TTCTACAAGCTCCCAG	BG31	warm	Cryo	CNT
BG31_BG20H_CRYO_TTCTACACATCCGCGA	BG31	warm	Cryo	MC
BG31_BG20H_CRYO_TTCTACATCCAGTATG	BG31	warm	Cryo	MPH
BG31_BG20H_CRYO_TTCTACATCTGCAAGT	BG31	warm	Cryo	MC
BG31_BG20H_CRYO_TTCTACATCTGTCAAG	BG31	warm	Cryo	CD_IC
BG31_BG20H_CRYO_TTCTCAACAGTAACGG	BG31	warm	Cryo	CD_PC
BG31_BG20H_CRYO_TTCTCAATCTTCAACT	BG31	warm	Cryo	aLOH
BG31_BG20H_CRYO_TTCTCCTTCACAAACC	BG31	warm	Cryo	NK
BG31_BG20H_CRYO_TTCTCCTTCCAAAGTC	BG31	warm	Cryo	CD_IC
BG31_BG20H_CRYO_TTCTCCTTCCCAAGTA	BG31	warm	Cryo	CD_PC
BG31_BG20H_CRYO_TTCTTAGCATTAGCCA	BG31	warm	Cryo	B
BG31_BG20H_CRYO_TTCTTAGGTACTCGCG	BG31	warm	Cryo	CD_PC
BG31_BG20H_CRYO_TTCTTAGGTTCCATGA	BG31	warm	Cryo	MPH
BG31_BG20H_CRYO_TTGAACGAGTGGTCCC	BG31	warm	Cryo	DCT
BG31_BG20H_CRYO_TTGAACGGTTGATTCG	BG31	warm	Cryo	CNT
BG31_BG20H_CRYO_TTGAACGTCATGCTCC	BG31	warm	Cryo	MPH
BG31_BG20H_CRYO_TTGACTTAGTCCAGGA	BG31	warm	Cryo	T
BG31_BG20H_CRYO_TTGACTTCAATAGAGT	BG31	warm	Cryo	MC
BG31_BG20H_CRYO_TTGACTTCATCTACGA	BG31	warm	Cryo	B
BG31_BG20H_CRYO_TTGACTTGTATTAGCC	BG31	warm	Cryo	Endo
BG31_BG20H_CRYO_TTGACTTGTTATCACG	BG31	warm	Cryo	CD_PC
BG31_BG20H_CRYO_TTGACTTTCACGACTA	BG31	warm	Cryo	Endo
BG31_BG20H_CRYO_TTGCCGTGTTAAGTAG	BG31	warm	Cryo	B
BG31_BG20H_CRYO_TTGCCGTTCCATGAGT	BG31	warm	Cryo	MPH
BG31_BG20H_CRYO_TTGCGTCAGCAGATCG	BG31	warm	Cryo	Unknown
BG31_BG20H_CRYO_TTGCGTCGTCTCCACT	BG31	warm	Cryo	CD_IC
BG31_BG20H_CRYO_TTGGCAAAGCGATTCT	BG31	warm	Cryo	CD_IC
BG31_BG20H_CRYO_TTGGCAACAAGGACTG	BG31	warm	Cryo	DCT
BG31_BG20H_CRYO_TTGGCAACAGTTAACC	BG31	warm	Cryo	CD_PC
BG31_BG20H_CRYO_TTGGCAAGTCCCTACT	BG31	warm	Cryo	CNT
BG31_BG20H_CRYO_TTGTAGGCATTAGGCT	BG31	warm	Cryo	DCT
BG31_BG20H_CRYO_TTGTAGGTCATTATCC	BG31	warm	Cryo	aLOH
BG31_BG20H_CRYO_TTTACTGCACAGACAG	BG31	warm	Cryo	CD_IC
BG31_BG20H_CRYO_TTTACTGTCCTTTCTC	BG31	warm	Cryo	Endo
BG31_BG20H_CRYO_TTTATGCAGAGTACAT	BG31	warm	Cryo	aLOH
BG31_BG20H_CRYO_TTTATGCCAGCGTCCA	BG31	warm	Cryo	Unknown
BG31_BG20H_CRYO_TTTATGCGTATCTGCA	BG31	warm	Cryo	Endo
BG31_BG20H_CRYO_TTTCCTCCAATGTAAG	BG31	warm	Cryo	CD_IC
BG31_BG20H_CRYO_TTTCCTCCACCGATAT	BG31	warm	Cryo	CD_IC
BG31_BG20H_CRYO_TTTGCGCGTTCAGCGC	BG31	warm	Cryo	MPH
BG31_BG20H_CRYO_TTTGGTTAGCTCCCAG	BG31	warm	Cryo	CD_PC
BG31_BG20H_CRYO_TTTGGTTTCACTTCAT	BG31	warm	Cryo	MPH
BG31_BG20H_CRYO_TTTGGTTTCGGCGGTT	BG31	warm	Cryo	CD_Trans
BG31_BG20H_CRYO_TTTGTCAAGCTAACAA	BG31	warm	Cryo	Endo
BG31_BG20H_CRYO_TTTGTCACAATCCGAT	BG31	warm	Cryo	MPH
BG31_BG20H_CRYO_TTTGTCAGTATATCCG	BG31	warm	Cryo	CNT
BG31_BG20H_CRYO_TTTGTCAGTATTCTCT	BG31	warm	Cryo	B
BG31_BG20H_CRYO_TTTGTCAGTTTCGCTC	BG31	warm	Cryo	MPH
BG31_BG20H_CRYO_TTTGTCATCCCAAGAT	BG31	warm	Cryo	DCT
BG33_BG21H_CRYO_AAACCTGGTAGCCTAT	BG33	warm	Cryo	aLOH
BG33_BG21H_CRYO_AAACCTGGTTAAGGGC	BG33	warm	Cryo	Endo
BG33_BG21H_CRYO_AAACCTGGTTCAGACT	BG33	warm	Cryo	aLOH
BG33_BG21H_CRYO_AAACCTGTCAGTCCCT	BG33	warm	Cryo	CD_IC
BG33_BG21H_CRYO_AAACGGGAGACTAAGT	BG33	warm	Cryo	Endo
BG33_BG21H_CRYO_AAACGGGGTCGAAAGC	BG33	warm	Cryo	Fib
BG33_BG21H_CRYO_AAACGGGGTTCGGGCT	BG33	warm	Cryo	NK
BG33_BG21H_CRYO_AAACGGGTCACATGCA	BG33	warm	Cryo	aLOH
BG33_BG21H_CRYO_AAACGGGTCCTACAGA	BG33	warm	Cryo	MPH
BG33_BG21H_CRYO_AAAGATGCAAGCTGGA	BG33	warm	Cryo	CD_IC
BG33_BG21H_CRYO_AAAGATGCACTATCTT	BG33	warm	Cryo	aLOH
BG33_BG21H_CRYO_AAAGCAAGTCGCGAAA	BG33	warm	Cryo	DCT
BG33_BG21H_CRYO_AAAGTAGTCAACACAC	BG33	warm	Cryo	MPH
BG33_BG21H_CRYO_AAAGTAGTCATGCTCC	BG33	warm	Cryo	MC
BG33_BG21H_CRYO_AAATGCCCATGGGACA	BG33	warm	Cryo	B
BG33_BG21H_CRYO_AAATGCCTCCATGCTC	BG33	warm	Cryo	Endo
BG33_BG21H_CRYO_AAATGCCTCCTTGGTC	BG33	warm	Cryo	Endo
BG33_BG21H_CRYO_AACCATGAGACGCTTT	BG33	warm	Cryo	T
BG33_BG21H_CRYO_AACCATGAGTTAACGA	BG33	warm	Cryo	CNT
BG33_BG21H_CRYO_AACCGCGTCACTGGGC	BG33	warm	Cryo	CNT
BG33_BG21H_CRYO_AACGTTGAGCGTCAAG	BG33	warm	Cryo	aLOH
BG33_BG21H_CRYO_AACGTTGAGGATCGCA	BG33	warm	Cryo	Endo
BG33_BG21H_CRYO_AACTCAGCAGGAATGC	BG33	warm	Cryo	Endo
BG33_BG21H_CRYO_AACTCCCAGGCTATCT	BG33	warm	Cryo	CNT
BG33_BG21H_CRYO_AACTCCCAGTGTGAAT	BG33	warm	Cryo	Endo
BG33_BG21H_CRYO_AACTCCCCATGGTAGG	BG33	warm	Cryo	Endo
BG33_BG21H_CRYO_AACTCTTCAATCTGCA	BG33	warm	Cryo	B
BG33_BG21H_CRYO_AACTCTTGTCGCGAAA	BG33	warm	Cryo	MPH
BG33_BG21H_CRYO_AACTGGTAGTAACCCT	BG33	warm	Cryo	MPH
BG33_BG21H_CRYO_AACTGGTCAGTAAGCG	BG33	warm	Cryo	CNT
BG33_BG21H_CRYO_AACTTTCAGTGTCCAT	BG33	warm	Cryo	MPH
BG33_BG21H_CRYO_AAGACCTCACGCGAAA	BG33	warm	Cryo	MPH
BG33_BG21H_CRYO_AAGCCGCAGAAACGAG	BG33	warm	Cryo	aLOH
BG33_BG21H_CRYO_AAGCCGCCAAGTCTGT	BG33	warm	Cryo	CD_IC
BG33_BG21H_CRYO_AAGGAGCAGCAGACTG	BG33	warm	Cryo	Endo
BG33_BG21H_CRYO_AAGGAGCAGTGAAGTT	BG33	warm	Cryo	MPH
BG33_BG21H_CRYO_AAGGAGCCACAACGCC	BG33	warm	Cryo	CD_IC
BG33_BG21H_CRYO_AAGGAGCGTTGGACCC	BG33	warm	Cryo	Fib
BG33_BG21H_CRYO_AAGGAGCTCATCTGCC	BG33	warm	Cryo	aLOH
BG33_BG21H_CRYO_AAGGCAGAGCCAACAG	BG33	warm	Cryo	Endo
BG33_BG21H_CRYO_AAGGCAGCAGTCTTCC	BG33	warm	Cryo	Endo
BG33_BG21H_CRYO_AAGGCAGTCACTTATC	BG33	warm	Cryo	CD_IC
BG33_BG21H_CRYO_AAGTCTGCACTTAACG	BG33	warm	Cryo	Endo
BG33_BG21H_CRYO_AATCCAGTCCTGCAGG	BG33	warm	Cryo	PT
BG33_BG21H_CRYO_AATCGGTGTATCACCA	BG33	warm	Cryo	NK
BG33_BG21H_CRYO_AATCGGTGTGATGTGG	BG33	warm	Cryo	MPH
BG33_BG21H_CRYO_AATCGGTGTTCCACTC	BG33	warm	Cryo	Endo
BG33_BG21H_CRYO_ACACCAACACAGCGTC	BG33	warm	Cryo	B
BG33_BG21H_CRYO_ACACCAAGTTGCGCAC	BG33	warm	Cryo	B
BG33_BG21H_CRYO_ACACCAATCCTACAGA	BG33	warm	Cryo	aLOH
BG33_BG21H_CRYO_ACACCCTAGATATACG	BG33	warm	Cryo	B
BG33_BG21H_CRYO_ACACCCTGTACTCTCC	BG33	warm	Cryo	B
BG33_BG21H_CRYO_ACACCCTTCATAACCG	BG33	warm	Cryo	MPH
BG33_BG21H_CRYO_ACACCCTTCTTGCCGT	BG33	warm	Cryo	DCT
BG33_BG21H_CRYO_ACACCCTTCTTTAGTC	BG33	warm	Cryo	aLOH
BG33_BG21H_CRYO_ACACCGGCAAACCCAT	BG33	warm	Cryo	Endo
BG33_BG21H_CRYO_ACACCGGTCTGTCTAT	BG33	warm	Cryo	NK
BG33_BG21H_CRYO_ACAGCCGGTAGGCATG	BG33	warm	Cryo	B
BG33_BG21H_CRYO_ACAGCCGTCTTGAGAC	BG33	warm	Cryo	Endo
BG33_BG21H_CRYO_ACAGCTACAAGAAAGG	BG33	warm	Cryo	B
BG33_BG21H_CRYO_ACAGCTAGTGTAATGA	BG33	warm	Cryo	Endo
BG33_BG21H_CRYO_ACATACGAGCTGTTCA	BG33	warm	Cryo	MPH
BG33_BG21H_CRYO_ACATCAGCAGGAACGT	BG33	warm	Cryo	B
BG33_BG21H_CRYO_ACATCAGTCGGCGCTA	BG33	warm	Cryo	MPH
BG33_BG21H_CRYO_ACATGGTAGTACCGGA	BG33	warm	Cryo	aLOH
BG33_BG21H_CRYO_ACATGGTCAAGGTTTC	BG33	warm	Cryo	B
BG33_BG21H_CRYO_ACATGGTTCGCCTGAG	BG33	warm	Cryo	B
BG33_BG21H_CRYO_ACCAGTACAGAGTGTG	BG33	warm	Cryo	Fib
BG33_BG21H_CRYO_ACCCACTAGTCTCAAC	BG33	warm	Cryo	CD_IC
BG33_BG21H_CRYO_ACCCACTGTGGCGAAT	BG33	warm	Cryo	aLOH
BG33_BG21H_CRYO_ACCGTAAAGGATTCGG	BG33	warm	Cryo	B
BG33_BG21H_CRYO_ACCGTAAAGTACCGGA	BG33	warm	Cryo	B
BG33_BG21H_CRYO_ACCGTAACACCAGGTC	BG33	warm	Cryo	Endo
BG33_BG21H_CRYO_ACCGTAATCAGTCCCT	BG33	warm	Cryo	Endo
BG33_BG21H_CRYO_ACCTTTACAGGTCCAC	BG33	warm	Cryo	aLOH
BG33_BG21H_CRYO_ACGAGCCAGCCCAGCT	BG33	warm	Cryo	MPH
BG33_BG21H_CRYO_ACGAGCCGTCGGATCC	BG33	warm	Cryo	Endo
BG33_BG21H_CRYO_ACGAGGAAGCTACCGC	BG33	warm	Cryo	B
BG33_BG21H_CRYO_ACGAGGAGTGTGGTTT	BG33	warm	Cryo	Endo
BG33_BG21H_CRYO_ACGATGTTCCATGAAC	BG33	warm	Cryo	MPH
BG33_BG21H_CRYO_ACGATGTTCGTTTATC	BG33	warm	Cryo	MPH
BG33_BG21H_CRYO_ACGCAGCAGCCCGAAA	BG33	warm	Cryo	Endo
BG33_BG21H_CRYO_ACGCCAGGTCTTCGTC	BG33	warm	Cryo	T
BG33_BG21H_CRYO_ACGCCAGGTGTTCTTT	BG33	warm	Cryo	CNT
BG33_BG21H_CRYO_ACGCCGACATGAACCT	BG33	warm	Cryo	MPH
BG33_BG21H_CRYO_ACGCCGAGTTATTCTC	BG33	warm	Cryo	Endo
BG33_BG21H_CRYO_ACGCCGAGTTCTGGTA	BG33	warm	Cryo	MPH
BG33_BG21H_CRYO_ACGGAGAAGATCCCGC	BG33	warm	Cryo	Fib
BG33_BG21H_CRYO_ACGGAGACAATTCCTT	BG33	warm	Cryo	Endo
BG33_BG21H_CRYO_ACGGAGACAGCTTCGG	BG33	warm	Cryo	DCT
BG33_BG21H_CRYO_ACGGAGAGTTATCCGA	BG33	warm	Cryo	B
BG33_BG21H_CRYO_ACGGCCACATTAGCCA	BG33	warm	Cryo	Endo
BG33_BG21H_CRYO_ACGGCCAGTAGCGTGA	BG33	warm	Cryo	CD_PC
BG33_BG21H_CRYO_ACGGCCATCGCTTAGA	BG33	warm	Cryo	B
BG33_BG21H_CRYO_ACGGGCTAGACGCTTT	BG33	warm	Cryo	CD_PC
BG33_BG21H_CRYO_ACGGGCTAGCGGATCA	BG33	warm	Cryo	Endo
BG33_BG21H_CRYO_ACGGGCTAGCTCTCGG	BG33	warm	Cryo	Endo
BG33_BG21H_CRYO_ACGGGCTCACGCTTTC	BG33	warm	Cryo	Endo
BG33_BG21H_CRYO_ACGGGCTTCCCAAGTA	BG33	warm	Cryo	Endo
BG33_BG21H_CRYO_ACGGGCTTCCGAAGAG	BG33	warm	Cryo	NK
BG33_BG21H_CRYO_ACGGGTCAGTCATGCT	BG33	warm	Cryo	Fib
BG33_BG21H_CRYO_ACGGGTCTCTTAGAGC	BG33	warm	Cryo	Unknown
BG33_BG21H_CRYO_ACGTCAAAGTCTCCTC	BG33	warm	Cryo	CNT
BG33_BG21H_CRYO_ACGTCAACACGAGGTA	BG33	warm	Cryo	Endo
BG33_BG21H_CRYO_ACGTCAAGTAAACACA	BG33	warm	Cryo	Endo
BG33_BG21H_CRYO_ACGTCAAGTATGCTTG	BG33	warm	Cryo	DCT
BG33_BG21H_CRYO_ACTATCTTCCCTTGTG	BG33	warm	Cryo	Fib
BG33_BG21H_CRYO_ACTGAACAGACGACGT	BG33	warm	Cryo	Unknown
BG33_BG21H_CRYO_ACTGAGTGTCGAATCT	BG33	warm	Cryo	MPH
BG33_BG21H_CRYO_ACTGAGTTCGGCTACG	BG33	warm	Cryo	aLOH
BG33_BG21H_CRYO_ACTGCTCCAAGTTGTC	BG33	warm	Cryo	CNT
BG33_BG21H_CRYO_ACTGCTCTCGTTGCCT	BG33	warm	Cryo	Endo
BG33_BG21H_CRYO_ACTGCTCTCTCGCTTG	BG33	warm	Cryo	Fib
BG33_BG21H_CRYO_ACTGTCCAGCGTTTAC	BG33	warm	Cryo	NK
BG33_BG21H_CRYO_ACTGTCCTCCCGGATG	BG33	warm	Cryo	Endo
BG33_BG21H_CRYO_ACTTACTAGCACAGGT	BG33	warm	Cryo	aLOH
BG33_BG21H_CRYO_ACTTACTCAGACGCCT	BG33	warm	Cryo	aLOH
BG33_BG21H_CRYO_ACTTACTCATGAACCT	BG33	warm	Cryo	Unknown
BG33_BG21H_CRYO_ACTTGTTTCCAGTAGT	BG33	warm	Cryo	Endo
BG33_BG21H_CRYO_ACTTGTTTCCTACAGA	BG33	warm	Cryo	CNT
BG33_BG21H_CRYO_ACTTTCAAGCTGGAAC	BG33	warm	Cryo	MPH
BG33_BG21H_CRYO_ACTTTCAAGGCCCTTG	BG33	warm	Cryo	B
BG33_BG21H_CRYO_ACTTTCAAGTGAATTG	BG33	warm	Cryo	B
BG33_BG21H_CRYO_AGAATAGGTGGTCTCG	BG33	warm	Cryo	T
BG33_BG21H_CRYO_AGACGTTAGAGACGAA	BG33	warm	Cryo	DCT
BG33_BG21H_CRYO_AGACGTTGTATTCGTG	BG33	warm	Cryo	MPH
BG33_BG21H_CRYO_AGACGTTTCGCCAGCA	BG33	warm	Cryo	Fib
BG33_BG21H_CRYO_AGAGCGAAGACGACGT	BG33	warm	Cryo	CD_PC
BG33_BG21H_CRYO_AGAGCGAAGCGCCTCA	BG33	warm	Cryo	Fib
BG33_BG21H_CRYO_AGAGCGAAGGGCTTGA	BG33	warm	Cryo	T
BG33_BG21H_CRYO_AGAGCGACAGACGCAA	BG33	warm	Cryo	MPH
BG33_BG21H_CRYO_AGAGCGACATCACAAC	BG33	warm	Cryo	MPH
BG33_BG21H_CRYO_AGAGCGAGTCATGCAT	BG33	warm	Cryo	Fib
BG33_BG21H_CRYO_AGAGCGAGTCGCGAAA	BG33	warm	Cryo	Endo
BG33_BG21H_CRYO_AGAGCGATCTACCTGC	BG33	warm	Cryo	aLOH
BG33_BG21H_CRYO_AGAGCTTAGGAGTAGA	BG33	warm	Cryo	aLOH
BG33_BG21H_CRYO_AGAGTGGTCTGCAAGT	BG33	warm	Cryo	aLOH
BG33_BG21H_CRYO_AGATTGCAGGTGTTAA	BG33	warm	Cryo	aLOH
BG33_BG21H_CRYO_AGATTGCCACCAGGCT	BG33	warm	Cryo	CD_IC
BG33_BG21H_CRYO_AGATTGCCAGACGTAG	BG33	warm	Cryo	aLOH
BG33_BG21H_CRYO_AGATTGCGTAGCGTCC	BG33	warm	Cryo	MPH
BG33_BG21H_CRYO_AGATTGCGTCCGCTGA	BG33	warm	Cryo	T
BG33_BG21H_CRYO_AGATTGCTCATTATCC	BG33	warm	Cryo	CNT
BG33_BG21H_CRYO_AGCAGCCCAATAAGCA	BG33	warm	Cryo	CD_IC
BG33_BG21H_CRYO_AGCAGCCGTAGCTTGT	BG33	warm	Cryo	aLOH
BG33_BG21H_CRYO_AGCCTAAAGGTCGGAT	BG33	warm	Cryo	Fib
BG33_BG21H_CRYO_AGCCTAAGTCCTCCAT	BG33	warm	Cryo	Fib
BG33_BG21H_CRYO_AGCCTAAGTCGCTTTC	BG33	warm	Cryo	aLOH
BG33_BG21H_CRYO_AGCGGTCCACAGTCGC	BG33	warm	Cryo	Endo
BG33_BG21H_CRYO_AGCGGTCGTCGTGGCT	BG33	warm	Cryo	MPH
BG33_BG21H_CRYO_AGCGGTCTCAACACCA	BG33	warm	Cryo	T
BG33_BG21H_CRYO_AGCGTATAGAGCTTCT	BG33	warm	Cryo	NK
BG33_BG21H_CRYO_AGCGTATGTGCAGACA	BG33	warm	Cryo	aLOH
BG33_BG21H_CRYO_AGCGTATGTTCCACAA	BG33	warm	Cryo	Endo
BG33_BG21H_CRYO_AGCTCCTGTCTGCAAT	BG33	warm	Cryo	Fib
BG33_BG21H_CRYO_AGCTCTCAGCTACCTA	BG33	warm	Cryo	Endo
BG33_BG21H_CRYO_AGCTTGAAGTAATCCC	BG33	warm	Cryo	CD_PC
BG33_BG21H_CRYO_AGCTTGAGTTATCCGA	BG33	warm	Cryo	Endo
BG33_BG21H_CRYO_AGCTTGAGTTCACCTC	BG33	warm	Cryo	B
BG33_BG21H_CRYO_AGGCCGTAGAGCAATT	BG33	warm	Cryo	aLOH
BG33_BG21H_CRYO_AGGCCGTAGGTGACCA	BG33	warm	Cryo	aLOH
BG33_BG21H_CRYO_AGGCCGTCATAGACTC	BG33	warm	Cryo	MPH
BG33_BG21H_CRYO_AGGCCGTGTAGCTGCC	BG33	warm	Cryo	CD_PC
BG33_BG21H_CRYO_AGGGAGTAGCCGATTT	BG33	warm	Cryo	CD_IC
BG33_BG21H_CRYO_AGGGAGTCAGGGAGAG	BG33	warm	Cryo	MC
BG33_BG21H_CRYO_AGGGAGTTCACGCATA	BG33	warm	Cryo	Endo
BG33_BG21H_CRYO_AGGGATGAGAGGTTGC	BG33	warm	Cryo	B
BG33_BG21H_CRYO_AGGGTGACATCAGTCA	BG33	warm	Cryo	CNT
BG33_BG21H_CRYO_AGGGTGACATCCGCGA	BG33	warm	Cryo	Endo
BG33_BG21H_CRYO_AGGGTGACATGTTCCC	BG33	warm	Cryo	Endo
BG33_BG21H_CRYO_AGGGTGAGTCGGCTCA	BG33	warm	Cryo	MPH
BG33_BG21H_CRYO_AGGTCCGTCGCCAAAT	BG33	warm	Cryo	T
BG33_BG21H_CRYO_AGTAGTCAGCTGCCCA	BG33	warm	Cryo	T
BG33_BG21H_CRYO_AGTAGTCGTTGGAGGT	BG33	warm	Cryo	MC
BG33_BG21H_CRYO_AGTAGTCTCGCCTGTT	BG33	warm	Cryo	T
BG33_BG21H_CRYO_AGTCTTTCACGCCAGT	BG33	warm	Cryo	Endo
BG33_BG21H_CRYO_AGTGAGGAGAGTAAGG	BG33	warm	Cryo	DCT
BG33_BG21H_CRYO_AGTGAGGAGGCTCATT	BG33	warm	Cryo	CD_IC
BG33_BG21H_CRYO_AGTGAGGTCGTAGATC	BG33	warm	Cryo	Endo
BG33_BG21H_CRYO_AGTGGGAAGGACGAAA	BG33	warm	Cryo	Endo
BG33_BG21H_CRYO_AGTGGGAAGGAGTTGC	BG33	warm	Cryo	Endo
BG33_BG21H_CRYO_AGTGGGAAGTTATCGC	BG33	warm	Cryo	Endo
BG33_BG21H_CRYO_AGTGGGACAGGGAGAG	BG33	warm	Cryo	Fib
BG33_BG21H_CRYO_AGTGGGAGTCCCGACA	BG33	warm	Cryo	aLOH
BG33_BG21H_CRYO_AGTGTCAAGGTGATTA	BG33	warm	Cryo	T
BG33_BG21H_CRYO_AGTGTCAGTTGATTCG	BG33	warm	Cryo	Endo
BG33_BG21H_CRYO_AGTGTCATCTTACCGC	BG33	warm	Cryo	MPH
BG33_BG21H_CRYO_AGTTGGTTCAGCACAT	BG33	warm	Cryo	Endo
BG33_BG21H_CRYO_AGTTGGTTCATTTGGG	BG33	warm	Cryo	aLOH
BG33_BG21H_CRYO_ATAACGCGTAGCACGA	BG33	warm	Cryo	T
BG33_BG21H_CRYO_ATAAGAGCAATAAGCA	BG33	warm	Cryo	Endo
BG33_BG21H_CRYO_ATAGACCAGAAGGCCT	BG33	warm	Cryo	Endo
BG33_BG21H_CRYO_ATAGACCGTACTCGCG	BG33	warm	Cryo	MPH
BG33_BG21H_CRYO_ATAGACCTCGCGTAGC	BG33	warm	Cryo	CD_Trans
BG33_BG21H_CRYO_ATCATCTGTTACTGAC	BG33	warm	Cryo	Endo
BG33_BG21H_CRYO_ATCATCTTCAGCTTAG	BG33	warm	Cryo	MPH
BG33_BG21H_CRYO_ATCATCTTCTGACCTC	BG33	warm	Cryo	MPH
BG33_BG21H_CRYO_ATCATGGGTCATGCCG	BG33	warm	Cryo	aLOH
BG33_BG21H_CRYO_ATCATGGGTTAGGGTG	BG33	warm	Cryo	T
BG33_BG21H_CRYO_ATCCACCAGACCGGAT	BG33	warm	Cryo	T
BG33_BG21H_CRYO_ATCCACCCACTGCCAG	BG33	warm	Cryo	Endo
BG33_BG21H_CRYO_ATCCACCGTCGCTTCT	BG33	warm	Cryo	T
BG33_BG21H_CRYO_ATCCGAAAGCTGATAA	BG33	warm	Cryo	CD_IC
BG33_BG21H_CRYO_ATCCGAAGTCGAATCT	BG33	warm	Cryo	Unknown
BG33_BG21H_CRYO_ATCGAGTAGGTCATCT	BG33	warm	Cryo	aLOH
BG33_BG21H_CRYO_ATCGAGTCATTCCTGC	BG33	warm	Cryo	B
BG33_BG21H_CRYO_ATCGAGTGTCCGTCAG	BG33	warm	Cryo	Fib
BG33_BG21H_CRYO_ATCGAGTTCTGTTTGT	BG33	warm	Cryo	Endo
BG33_BG21H_CRYO_ATCTACTAGCGAGAAA	BG33	warm	Cryo	Endo
BG33_BG21H_CRYO_ATCTACTTCAACCAAC	BG33	warm	Cryo	aLOH
BG33_BG21H_CRYO_ATCTGCCCAGGCGATA	BG33	warm	Cryo	Unknown
BG33_BG21H_CRYO_ATCTGCCGTAGCTTGT	BG33	warm	Cryo	CNT
BG33_BG21H_CRYO_ATCTGCCTCCTTTACA	BG33	warm	Cryo	Fib
BG33_BG21H_CRYO_ATGAGGGGTAAGTAGT	BG33	warm	Cryo	Endo
BG33_BG21H_CRYO_ATGAGGGTCAGCTCGG	BG33	warm	Cryo	aLOH
BG33_BG21H_CRYO_ATGGGAGGTCGGATCC	BG33	warm	Cryo	B
BG33_BG21H_CRYO_ATGGGAGTCTCGCATC	BG33	warm	Cryo	Endo
BG33_BG21H_CRYO_ATTACTCAGATCACGG	BG33	warm	Cryo	DCT
BG33_BG21H_CRYO_ATTACTCAGCTCAACT	BG33	warm	Cryo	Fib
BG33_BG21H_CRYO_ATTACTCAGTCCGGTC	BG33	warm	Cryo	CD_IC
BG33_BG21H_CRYO_ATTACTCCAGGGTACA	BG33	warm	Cryo	CD_PC
BG33_BG21H_CRYO_ATTACTCCAGTATGCT	BG33	warm	Cryo	CNT
BG33_BG21H_CRYO_ATTACTCGTCATACTG	BG33	warm	Cryo	NK
BG33_BG21H_CRYO_ATTATCCCAGCCTTGG	BG33	warm	Cryo	Endo
BG33_BG21H_CRYO_ATTCTACCATCGGACC	BG33	warm	Cryo	MPH
BG33_BG21H_CRYO_ATTCTACGTCTGGTCG	BG33	warm	Cryo	NK
BG33_BG21H_CRYO_ATTCTACTCTTGAGAC	BG33	warm	Cryo	B
BG33_BG21H_CRYO_ATTGGACAGGGCTTGA	BG33	warm	Cryo	MPH
BG33_BG21H_CRYO_ATTGGACGTTCGCTAA	BG33	warm	Cryo	aLOH
BG33_BG21H_CRYO_ATTGGTGCAATCTACG	BG33	warm	Cryo	B
BG33_BG21H_CRYO_ATTGGTGGTCTGGAGA	BG33	warm	Cryo	MPH
BG33_BG21H_CRYO_ATTTCTGTCGTGGTCG	BG33	warm	Cryo	MPH
BG33_BG21H_CRYO_ATTTCTGTCTGGTTCC	BG33	warm	Cryo	Endo
BG33_BG21H_CRYO_CAACCAAGTAGTGAAT	BG33	warm	Cryo	MPH
BG33_BG21H_CRYO_CAACCAAGTCCAGTGC	BG33	warm	Cryo	aLOH
BG33_BG21H_CRYO_CAACCAATCAGAAATG	BG33	warm	Cryo	Fib
BG33_BG21H_CRYO_CAACCAATCCGAATGT	BG33	warm	Cryo	MPH
BG33_BG21H_CRYO_CAACCTCAGACATAAC	BG33	warm	Cryo	Endo
BG33_BG21H_CRYO_CAACCTCCAACTTGAC	BG33	warm	Cryo	MPH
BG33_BG21H_CRYO_CAACCTCTCACAACGT	BG33	warm	Cryo	Endo
BG33_BG21H_CRYO_CAAGATCAGCAATCTC	BG33	warm	Cryo	Endo
BG33_BG21H_CRYO_CAAGATCCAATAGAGT	BG33	warm	Cryo	Endo
BG33_BG21H_CRYO_CAAGATCGTCGGCTCA	BG33	warm	Cryo	Endo
BG33_BG21H_CRYO_CAAGGCCGTGGCTCCA	BG33	warm	Cryo	PT
BG33_BG21H_CRYO_CAAGTTGAGAAGATTC	BG33	warm	Cryo	CNT
BG33_BG21H_CRYO_CAAGTTGTCTGAGTGT	BG33	warm	Cryo	NK
BG33_BG21H_CRYO_CACAAACAGCCATCGC	BG33	warm	Cryo	Endo
BG33_BG21H_CRYO_CACAAACCAAGCCTAT	BG33	warm	Cryo	Endo
BG33_BG21H_CRYO_CACAAACTCATTGCCC	BG33	warm	Cryo	Endo
BG33_BG21H_CRYO_CACACAAAGATAGCAT	BG33	warm	Cryo	Fib
BG33_BG21H_CRYO_CACACAAGTTAAAGAC	BG33	warm	Cryo	MPH
BG33_BG21H_CRYO_CACACAAGTTAGGGTG	BG33	warm	Cryo	NK
BG33_BG21H_CRYO_CACACAAGTTATGCGT	BG33	warm	Cryo	Endo
BG33_BG21H_CRYO_CACACAATCATGCTCC	BG33	warm	Cryo	aLOH
BG33_BG21H_CRYO_CACACCTCAACACCTA	BG33	warm	Cryo	B
BG33_BG21H_CRYO_CACACCTCACATCCGG	BG33	warm	Cryo	aLOH
BG33_BG21H_CRYO_CACACCTGTCACTTCC	BG33	warm	Cryo	PT
BG33_BG21H_CRYO_CACACTCGTTCCTCCA	BG33	warm	Cryo	Fib
BG33_BG21H_CRYO_CACAGGCGTCTCATCC	BG33	warm	Cryo	Endo
BG33_BG21H_CRYO_CACAGGCGTGGACGAT	BG33	warm	Cryo	Endo
BG33_BG21H_CRYO_CACAGTAAGATGTGGC	BG33	warm	Cryo	MPH
BG33_BG21H_CRYO_CACAGTACACCAACCG	BG33	warm	Cryo	Endo
BG33_BG21H_CRYO_CACAGTATCAACACCA	BG33	warm	Cryo	DCT
BG33_BG21H_CRYO_CACATAGAGACGACGT	BG33	warm	Cryo	Endo
BG33_BG21H_CRYO_CACATAGAGTCTCGGC	BG33	warm	Cryo	NK
BG33_BG21H_CRYO_CACATAGCATATGCTG	BG33	warm	Cryo	MPH
BG33_BG21H_CRYO_CACATAGGTGCGGTAA	BG33	warm	Cryo	Endo
BG33_BG21H_CRYO_CACATAGTCACGCATA	BG33	warm	Cryo	T
BG33_BG21H_CRYO_CACATAGTCCTGTACC	BG33	warm	Cryo	MPH
BG33_BG21H_CRYO_CACATTTAGACCGGAT	BG33	warm	Cryo	MPH
BG33_BG21H_CRYO_CACATTTCATATACCG	BG33	warm	Cryo	Endo
BG33_BG21H_CRYO_CACATTTGTGTGACCC	BG33	warm	Cryo	MPH
BG33_BG21H_CRYO_CACCACTAGAGTGACC	BG33	warm	Cryo	T
BG33_BG21H_CRYO_CACCACTTCGGAGCAA	BG33	warm	Cryo	MPH
BG33_BG21H_CRYO_CACCAGGGTACCAGTT	BG33	warm	Cryo	MPH
BG33_BG21H_CRYO_CACCAGGGTGGACGAT	BG33	warm	Cryo	aLOH
BG33_BG21H_CRYO_CACCTTGGTCAAGCGA	BG33	warm	Cryo	Fib
BG33_BG21H_CRYO_CACCTTGGTTCAACCA	BG33	warm	Cryo	Endo
BG33_BG21H_CRYO_CACTCCAAGTGTCCCG	BG33	warm	Cryo	Endo
BG33_BG21H_CRYO_CACTCCACAAGTAGTA	BG33	warm	Cryo	aLOH
BG33_BG21H_CRYO_CACTCCACACGAGGTA	BG33	warm	Cryo	CNT
BG33_BG21H_CRYO_CAGAGAGAGCTAGTTC	BG33	warm	Cryo	aLOH
BG33_BG21H_CRYO_CAGAGAGCACCAGCAC	BG33	warm	Cryo	Fib
BG33_BG21H_CRYO_CAGAGAGGTGAGGGAG	BG33	warm	Cryo	Endo
BG33_BG21H_CRYO_CAGAGAGTCGGCGCAT	BG33	warm	Cryo	MPH
BG33_BG21H_CRYO_CAGATCACAACAACCT	BG33	warm	Cryo	MPH
BG33_BG21H_CRYO_CAGATCACAATGGTCT	BG33	warm	Cryo	Endo
BG33_BG21H_CRYO_CAGATCAGTATCAGTC	BG33	warm	Cryo	NK
BG33_BG21H_CRYO_CAGATCAGTTACCGAT	BG33	warm	Cryo	Endo
BG33_BG21H_CRYO_CAGCAGCCACGGACAA	BG33	warm	Cryo	T
BG33_BG21H_CRYO_CAGCAGCGTGTATGGG	BG33	warm	Cryo	Endo
BG33_BG21H_CRYO_CAGCATAGTGACGCCT	BG33	warm	Cryo	B
BG33_BG21H_CRYO_CAGCATATCAGTTCGA	BG33	warm	Cryo	CD_IC
BG33_BG21H_CRYO_CAGCATATCGGTGTTA	BG33	warm	Cryo	CNT
BG33_BG21H_CRYO_CAGCCGACATGAAGTA	BG33	warm	Cryo	CD_PC
BG33_BG21H_CRYO_CAGCCGATCTAACTCT	BG33	warm	Cryo	T
BG33_BG21H_CRYO_CAGCGACAGTATCGAA	BG33	warm	Cryo	MPH
BG33_BG21H_CRYO_CAGCTAAGTTCCCGAG	BG33	warm	Cryo	MPH
BG33_BG21H_CRYO_CAGCTGGGTCGTTGTA	BG33	warm	Cryo	Endo
BG33_BG21H_CRYO_CAGCTGGGTTGTCTTT	BG33	warm	Cryo	Endo
BG33_BG21H_CRYO_CAGGTGCCAACGATGG	BG33	warm	Cryo	MPH
BG33_BG21H_CRYO_CAGGTGCCACGCTTTC	BG33	warm	Cryo	B
BG33_BG21H_CRYO_CAGGTGCTCCTCAATT	BG33	warm	Cryo	CD_IC
BG33_BG21H_CRYO_CAGGTGCTCTTGAGAC	BG33	warm	Cryo	B
BG33_BG21H_CRYO_CAGTAACAGTGGGTTG	BG33	warm	Cryo	CD_PC
BG33_BG21H_CRYO_CAGTAACAGTTGTCGT	BG33	warm	Cryo	Endo
BG33_BG21H_CRYO_CAGTAACCAAACTGTC	BG33	warm	Cryo	aLOH
BG33_BG21H_CRYO_CAGTAACGTACAGACG	BG33	warm	Cryo	DCT
BG33_BG21H_CRYO_CAGTAACGTAGCTTGT	BG33	warm	Cryo	B
BG33_BG21H_CRYO_CAGTAACGTGACTACT	BG33	warm	Cryo	DCT
BG33_BG21H_CRYO_CAGTAACTCCTATTCA	BG33	warm	Cryo	MPH
BG33_BG21H_CRYO_CAGTCCTTCTGGTGTA	BG33	warm	Cryo	aLOH
BG33_BG21H_CRYO_CATATGGAGTTCGCAT	BG33	warm	Cryo	Endo
BG33_BG21H_CRYO_CATATGGCATTACCTT	BG33	warm	Cryo	CNT
BG33_BG21H_CRYO_CATATGGGTTGCGTTA	BG33	warm	Cryo	aLOH
BG33_BG21H_CRYO_CATATTCTCCGCGCAA	BG33	warm	Cryo	Endo
BG33_BG21H_CRYO_CATCAAGGTTAAAGAC	BG33	warm	Cryo	aLOH
BG33_BG21H_CRYO_CATCCACAGTTCGCGC	BG33	warm	Cryo	DCT
BG33_BG21H_CRYO_CATCGAAGTCCAGTGC	BG33	warm	Cryo	aLOH
BG33_BG21H_CRYO_CATCGAATCAGGTTCA	BG33	warm	Cryo	Endo
BG33_BG21H_CRYO_CATCGAATCTGGTTCC	BG33	warm	Cryo	aLOH
BG33_BG21H_CRYO_CATCGGGAGAGCTATA	BG33	warm	Cryo	MC
BG33_BG21H_CRYO_CATCGGGAGGCACATG	BG33	warm	Cryo	DCT
BG33_BG21H_CRYO_CATGCCTAGGATGGAA	BG33	warm	Cryo	MPH
BG33_BG21H_CRYO_CATGCCTCAAGGCTCC	BG33	warm	Cryo	Endo
BG33_BG21H_CRYO_CATGCCTCACACCGAC	BG33	warm	Cryo	Fib
BG33_BG21H_CRYO_CATGCCTCAGTCACTA	BG33	warm	Cryo	MPH
BG33_BG21H_CRYO_CATGCCTGTCGATTGT	BG33	warm	Cryo	Endo
BG33_BG21H_CRYO_CATGCCTTCAGTTCGA	BG33	warm	Cryo	B
BG33_BG21H_CRYO_CATGGCGAGGATGCGT	BG33	warm	Cryo	MPH
BG33_BG21H_CRYO_CATGGCGTCCAGTATG	BG33	warm	Cryo	MC
BG33_BG21H_CRYO_CATTATCTCAAAGACA	BG33	warm	Cryo	MPH
BG33_BG21H_CRYO_CATTCGCGTAGCGATG	BG33	warm	Cryo	CD_PC
BG33_BG21H_CRYO_CATTCGCTCATGTGGT	BG33	warm	Cryo	aLOH
BG33_BG21H_CRYO_CCAATCCGTACCGAGA	BG33	warm	Cryo	MPH
BG33_BG21H_CRYO_CCACCTAGTAGCCTAT	BG33	warm	Cryo	CNT
BG33_BG21H_CRYO_CCACGGAAGAGAACAG	BG33	warm	Cryo	Endo
BG33_BG21H_CRYO_CCACGGACAACACGCC	BG33	warm	Cryo	aLOH
BG33_BG21H_CRYO_CCACGGACATGAGCGA	BG33	warm	Cryo	Endo
BG33_BG21H_CRYO_CCACGGAGTCTAGAGG	BG33	warm	Cryo	B
BG33_BG21H_CRYO_CCACTACGTTGGTTTG	BG33	warm	Cryo	NK
BG33_BG21H_CRYO_CCAGCGAAGCCAACAG	BG33	warm	Cryo	Unknown
BG33_BG21H_CRYO_CCAGCGAGTGGTAACG	BG33	warm	Cryo	Fib
BG33_BG21H_CRYO_CCATGTCTCTTCCTTC	BG33	warm	Cryo	Endo
BG33_BG21H_CRYO_CCATTCGTCGACGGAA	BG33	warm	Cryo	T
BG33_BG21H_CRYO_CCCAATCTCAAGATCC	BG33	warm	Cryo	CD_Trans
BG33_BG21H_CRYO_CCCAGTTAGAGCTATA	BG33	warm	Cryo	MC
BG33_BG21H_CRYO_CCCAGTTAGGTTCCTA	BG33	warm	Cryo	MPH
BG33_BG21H_CRYO_CCCAGTTCACGTAAGG	BG33	warm	Cryo	B
BG33_BG21H_CRYO_CCCAGTTCATTCTTAC	BG33	warm	Cryo	MPH
BG33_BG21H_CRYO_CCCAGTTTCTGCAGTA	BG33	warm	Cryo	B
BG33_BG21H_CRYO_CCCATACCAAGCCGCT	BG33	warm	Cryo	MPH
BG33_BG21H_CRYO_CCCATACTCAGTGTTG	BG33	warm	Cryo	CNT
BG33_BG21H_CRYO_CCCATACTCTGCCAGG	BG33	warm	Cryo	T
BG33_BG21H_CRYO_CCCTCCTCAAAGGCGT	BG33	warm	Cryo	MPH
BG33_BG21H_CRYO_CCCTCCTGTGAAATCA	BG33	warm	Cryo	Endo
BG33_BG21H_CRYO_CCGGTAGGTAACGTTC	BG33	warm	Cryo	MC
BG33_BG21H_CRYO_CCGTACTAGACGACGT	BG33	warm	Cryo	Endo
BG33_BG21H_CRYO_CCGTACTCACGTCTCT	BG33	warm	Cryo	aLOH
BG33_BG21H_CRYO_CCGTACTGTCCGTGAC	BG33	warm	Cryo	T
BG33_BG21H_CRYO_CCGTACTTCGCCCTTA	BG33	warm	Cryo	PT
BG33_BG21H_CRYO_CCGTGGACAAACGTGG	BG33	warm	Cryo	MPH
BG33_BG21H_CRYO_CCGTGGAGTAACGCGA	BG33	warm	Cryo	Endo
BG33_BG21H_CRYO_CCGTGGATCGTTGACA	BG33	warm	Cryo	NK
BG33_BG21H_CRYO_CCGTTCACATTGGGCC	BG33	warm	Cryo	Endo
BG33_BG21H_CRYO_CCGTTCAGTCTACCTC	BG33	warm	Cryo	T
BG33_BG21H_CRYO_CCGTTCAGTTCCGTCT	BG33	warm	Cryo	Endo
BG33_BG21H_CRYO_CCGTTCATCCCAAGAT	BG33	warm	Cryo	MPH
BG33_BG21H_CRYO_CCTACACAGACAAAGG	BG33	warm	Cryo	aLOH
BG33_BG21H_CRYO_CCTACACAGCTATGCT	BG33	warm	Cryo	Fib
BG33_BG21H_CRYO_CCTACACCATGTAAGA	BG33	warm	Cryo	MPH
BG33_BG21H_CRYO_CCTACCACAATGGATA	BG33	warm	Cryo	T
BG33_BG21H_CRYO_CCTACCAGTATATCCG	BG33	warm	Cryo	CD_PC
BG33_BG21H_CRYO_CCTAGCTGTGGCGAAT	BG33	warm	Cryo	B
BG33_BG21H_CRYO_CCTATTAGTGGAAAGA	BG33	warm	Cryo	CD_PC
BG33_BG21H_CRYO_CCTCAGTAGGCTACGA	BG33	warm	Cryo	MPH
BG33_BG21H_CRYO_CCTCAGTCATCTACGA	BG33	warm	Cryo	NK
BG33_BG21H_CRYO_CCTCAGTGTTTAAGCC	BG33	warm	Cryo	CD_IC
BG33_BG21H_CRYO_CCTCAGTTCACAGGCC	BG33	warm	Cryo	Endo
BG33_BG21H_CRYO_CCTCTGAGTACCGTAT	BG33	warm	Cryo	MPH
BG33_BG21H_CRYO_CCTCTGAGTCAGAGGT	BG33	warm	Cryo	Endo
BG33_BG21H_CRYO_CCTCTGAGTTGGTGGA	BG33	warm	Cryo	T
BG33_BG21H_CRYO_CCTTACGCATGGATGG	BG33	warm	Cryo	DCT
BG33_BG21H_CRYO_CCTTACGCATGGTCTA	BG33	warm	Cryo	T
BG33_BG21H_CRYO_CCTTCCCCATGACATC	BG33	warm	Cryo	MPH
BG33_BG21H_CRYO_CCTTCCCTCCTTTACA	BG33	warm	Cryo	Endo
BG33_BG21H_CRYO_CCTTCGAAGTGTACCT	BG33	warm	Cryo	B
BG33_BG21H_CRYO_CCTTCGACAAGCCGCT	BG33	warm	Cryo	MPH
BG33_BG21H_CRYO_CCTTCGAGTGTTTGTG	BG33	warm	Cryo	Unknown
BG33_BG21H_CRYO_CCTTCGAGTTTAGGAA	BG33	warm	Cryo	aLOH
BG33_BG21H_CRYO_CCTTCGATCTAAGCCA	BG33	warm	Cryo	B
BG33_BG21H_CRYO_CCTTTCTAGATGTTAG	BG33	warm	Cryo	MPH
BG33_BG21H_CRYO_CCTTTCTAGGCATGGT	BG33	warm	Cryo	Endo
BG33_BG21H_CRYO_CCTTTCTTCACCAGGC	BG33	warm	Cryo	T
BG33_BG21H_CRYO_CGAACATCAATCAGAA	BG33	warm	Cryo	Endo
BG33_BG21H_CRYO_CGAACATGTACACCGC	BG33	warm	Cryo	Endo
BG33_BG21H_CRYO_CGAACATGTGATAAGT	BG33	warm	Cryo	MPH
BG33_BG21H_CRYO_CGAACATGTGTGAAAT	BG33	warm	Cryo	MPH
BG33_BG21H_CRYO_CGAATGTTCCTGTACC	BG33	warm	Cryo	MPH
BG33_BG21H_CRYO_CGACCTTGTGGCGAAT	BG33	warm	Cryo	MC
BG33_BG21H_CRYO_CGAGAAGAGATGTGTA	BG33	warm	Cryo	MPH
BG33_BG21H_CRYO_CGAGCACAGCGCTTAT	BG33	warm	Cryo	aLOH
BG33_BG21H_CRYO_CGAGCACAGTGGGATC	BG33	warm	Cryo	MPH
BG33_BG21H_CRYO_CGAGCACAGTGGGCTA	BG33	warm	Cryo	Unknown
BG33_BG21H_CRYO_CGAGCACCACTGTCGG	BG33	warm	Cryo	aLOH
BG33_BG21H_CRYO_CGAGCACGTACTCTCC	BG33	warm	Cryo	aLOH
BG33_BG21H_CRYO_CGAGCACGTCCATGAT	BG33	warm	Cryo	Endo
BG33_BG21H_CRYO_CGAGCACTCATGTCCC	BG33	warm	Cryo	MPH
BG33_BG21H_CRYO_CGAGCACTCGTACGGC	BG33	warm	Cryo	aLOH
BG33_BG21H_CRYO_CGAGCCAAGCTCCCAG	BG33	warm	Cryo	Endo
BG33_BG21H_CRYO_CGAGCCACACTTAACG	BG33	warm	Cryo	MPH
BG33_BG21H_CRYO_CGAGCCAGTGGGTCAA	BG33	warm	Cryo	Endo
BG33_BG21H_CRYO_CGATCGGGTGTAATGA	BG33	warm	Cryo	Endo
BG33_BG21H_CRYO_CGATCGGTCACTTACT	BG33	warm	Cryo	CD_PC
BG33_BG21H_CRYO_CGATCGGTCAGGCGAA	BG33	warm	Cryo	CNT
BG33_BG21H_CRYO_CGATGGCCAAGACACG	BG33	warm	Cryo	B
BG33_BG21H_CRYO_CGATGGCCAAGACGTG	BG33	warm	Cryo	MPH
BG33_BG21H_CRYO_CGATGGCGTGATGTCT	BG33	warm	Cryo	Unknown
BG33_BG21H_CRYO_CGATGGCTCTCTGAGA	BG33	warm	Cryo	DCT
BG33_BG21H_CRYO_CGATGTAAGCTGATAA	BG33	warm	Cryo	Endo
BG33_BG21H_CRYO_CGATGTATCATTCACT	BG33	warm	Cryo	Endo
BG33_BG21H_CRYO_CGATGTATCCACGCAG	BG33	warm	Cryo	Endo
BG33_BG21H_CRYO_CGATTGAGTCCGTTAA	BG33	warm	Cryo	aLOH
BG33_BG21H_CRYO_CGATTGAGTGAGGCTA	BG33	warm	Cryo	CNT
BG33_BG21H_CRYO_CGCCAAGCACATCTTT	BG33	warm	Cryo	aLOH
BG33_BG21H_CRYO_CGCCAAGCATCACAAC	BG33	warm	Cryo	DCT
BG33_BG21H_CRYO_CGCGGTATCGCAAACT	BG33	warm	Cryo	Endo
BG33_BG21H_CRYO_CGCGTTTCACGGCGTT	BG33	warm	Cryo	CD_IC
BG33_BG21H_CRYO_CGCGTTTGTCCGAACC	BG33	warm	Cryo	MPH
BG33_BG21H_CRYO_CGCGTTTTCAGGATCT	BG33	warm	Cryo	Endo
BG33_BG21H_CRYO_CGCTATCAGACTAGAT	BG33	warm	Cryo	B
BG33_BG21H_CRYO_CGCTATCCATACTACG	BG33	warm	Cryo	MPH
BG33_BG21H_CRYO_CGCTGGACACGTCAGC	BG33	warm	Cryo	B
BG33_BG21H_CRYO_CGCTGGACAGATGAGC	BG33	warm	Cryo	MPH
BG33_BG21H_CRYO_CGCTGGATCCAAACAC	BG33	warm	Cryo	CNT
BG33_BG21H_CRYO_CGCTTCATCAGGATCT	BG33	warm	Cryo	Endo
BG33_BG21H_CRYO_CGCTTCATCCGCTGTT	BG33	warm	Cryo	aLOH
BG33_BG21H_CRYO_CGCTTCATCGGCGGTT	BG33	warm	Cryo	CNT
BG33_BG21H_CRYO_CGGACACAGAGCTATA	BG33	warm	Cryo	CD_PC
BG33_BG21H_CRYO_CGGACACAGCCATCGC	BG33	warm	Cryo	MPH
BG33_BG21H_CRYO_CGGACACCATAGAAAC	BG33	warm	Cryo	aLOH
BG33_BG21H_CRYO_CGGACGTGTAGTGAAT	BG33	warm	Cryo	Unknown
BG33_BG21H_CRYO_CGGACGTGTGCTAGCC	BG33	warm	Cryo	aLOH
BG33_BG21H_CRYO_CGGACGTTCAAGGTAA	BG33	warm	Cryo	Endo
BG33_BG21H_CRYO_CGGACTGAGGGCTTCC	BG33	warm	Cryo	MPH
BG33_BG21H_CRYO_CGGACTGAGTAGCGGT	BG33	warm	Cryo	Endo
BG33_BG21H_CRYO_CGGACTGTCGAGAGCA	BG33	warm	Cryo	Endo
BG33_BG21H_CRYO_CGGAGCTAGACCGGAT	BG33	warm	Cryo	Endo
BG33_BG21H_CRYO_CGGAGCTAGCGATCCC	BG33	warm	Cryo	aLOH
BG33_BG21H_CRYO_CGGAGCTAGGCTAGCA	BG33	warm	Cryo	Endo
BG33_BG21H_CRYO_CGGAGCTTCAAAGTAG	BG33	warm	Cryo	aLOH
BG33_BG21H_CRYO_CGGAGTCAGTTAGGTA	BG33	warm	Cryo	aLOH
BG33_BG21H_CRYO_CGGAGTCGTCTCTCTG	BG33	warm	Cryo	DCT
BG33_BG21H_CRYO_CGGAGTCTCTAACGGT	BG33	warm	Cryo	B
BG33_BG21H_CRYO_CGGCTAGAGTGTCCAT	BG33	warm	Cryo	aLOH
BG33_BG21H_CRYO_CGGTTAACAACACCTA	BG33	warm	Cryo	CD_IC
BG33_BG21H_CRYO_CGGTTAACACTTAACG	BG33	warm	Cryo	CD_IC
BG33_BG21H_CRYO_CGTAGCGCACCGAATT	BG33	warm	Cryo	Fib
BG33_BG21H_CRYO_CGTAGCGGTGTGACCC	BG33	warm	Cryo	CD_PC
BG33_BG21H_CRYO_CGTAGGCGTTCCACAA	BG33	warm	Cryo	Endo
BG33_BG21H_CRYO_CGTCACTAGAGTAATC	BG33	warm	Cryo	aLOH
BG33_BG21H_CRYO_CGTCAGGCAGCTGTAT	BG33	warm	Cryo	Endo
BG33_BG21H_CRYO_CGTCAGGCATCTCCCA	BG33	warm	Cryo	Fib
BG33_BG21H_CRYO_CGTCAGGTCTGGTGTA	BG33	warm	Cryo	CD_IC
BG33_BG21H_CRYO_CGTCCATAGGCCATAG	BG33	warm	Cryo	MPH
BG33_BG21H_CRYO_CGTCTACAGCAGGTCA	BG33	warm	Cryo	Endo
BG33_BG21H_CRYO_CGTCTACGTCAAGCGA	BG33	warm	Cryo	CD_IC
BG33_BG21H_CRYO_CGTGAGCGTCAGGACA	BG33	warm	Cryo	MPH
BG33_BG21H_CRYO_CGTGTAAAGCGAAGGG	BG33	warm	Cryo	Endo
BG33_BG21H_CRYO_CGTGTAAGTCAAGCGA	BG33	warm	Cryo	MPH
BG33_BG21H_CRYO_CGTGTAATCAAACAAG	BG33	warm	Cryo	CD_IC
BG33_BG21H_CRYO_CGTGTAATCATAACCG	BG33	warm	Cryo	Fib
BG33_BG21H_CRYO_CGTGTCTCAAGCTGTT	BG33	warm	Cryo	Endo
BG33_BG21H_CRYO_CGTTGGGAGACGCAAC	BG33	warm	Cryo	MPH
BG33_BG21H_CRYO_CGTTGGGAGTCTCGGC	BG33	warm	Cryo	CD_IC
BG33_BG21H_CRYO_CTAATGGCACTAGTAC	BG33	warm	Cryo	Fib
BG33_BG21H_CRYO_CTACACCGTCAAAGAT	BG33	warm	Cryo	aLOH
BG33_BG21H_CRYO_CTACATTGTATAGTAG	BG33	warm	Cryo	Endo
BG33_BG21H_CRYO_CTACCCAAGCGCTTAT	BG33	warm	Cryo	Unknown
BG33_BG21H_CRYO_CTACCCAAGTTTAGGA	BG33	warm	Cryo	MPH
BG33_BG21H_CRYO_CTACCCAGTTAGATGA	BG33	warm	Cryo	aLOH
BG33_BG21H_CRYO_CTACGTCGTGTGTGCC	BG33	warm	Cryo	MPH
BG33_BG21H_CRYO_CTACGTCTCAGCATGT	BG33	warm	Cryo	B
BG33_BG21H_CRYO_CTACGTCTCTACCAGA	BG33	warm	Cryo	aLOH
BG33_BG21H_CRYO_CTAGAGTAGCATCATC	BG33	warm	Cryo	MPH
BG33_BG21H_CRYO_CTAGAGTAGCTTTGGT	BG33	warm	Cryo	MPH
BG33_BG21H_CRYO_CTAGAGTTCCGGCACA	BG33	warm	Cryo	CD_IC
BG33_BG21H_CRYO_CTAGAGTTCCTTGGTC	BG33	warm	Cryo	Endo
BG33_BG21H_CRYO_CTAGCCTAGACTAGGC	BG33	warm	Cryo	MPH
BG33_BG21H_CRYO_CTAGCCTCACGGCTAC	BG33	warm	Cryo	T
BG33_BG21H_CRYO_CTAGCCTTCGGTTAAC	BG33	warm	Cryo	MPH
BG33_BG21H_CRYO_CTAGTGATCAATCTCT	BG33	warm	Cryo	T
BG33_BG21H_CRYO_CTCACACAGCCAACAG	BG33	warm	Cryo	Endo
BG33_BG21H_CRYO_CTCACACCATTCTTAC	BG33	warm	Cryo	aLOH
BG33_BG21H_CRYO_CTCAGAAAGACTCGGA	BG33	warm	Cryo	NK
BG33_BG21H_CRYO_CTCAGAAAGGTCGGAT	BG33	warm	Cryo	CNT
BG33_BG21H_CRYO_CTCATTACAATCGAAA	BG33	warm	Cryo	aLOH
BG33_BG21H_CRYO_CTCATTAGTTCCGGCA	BG33	warm	Cryo	CNT
BG33_BG21H_CRYO_CTCCTAGGTTGCGTTA	BG33	warm	Cryo	aLOH
BG33_BG21H_CRYO_CTCCTAGTCCCTCTTT	BG33	warm	Cryo	B
BG33_BG21H_CRYO_CTCGAAAGTATCACCA	BG33	warm	Cryo	CD_PC
BG33_BG21H_CRYO_CTCGAGGTCTGCAGTA	BG33	warm	Cryo	Endo
BG33_BG21H_CRYO_CTCGGGAGTTAAAGAC	BG33	warm	Cryo	DCT
BG33_BG21H_CRYO_CTCGTACAGCTAGGCA	BG33	warm	Cryo	NK
BG33_BG21H_CRYO_CTCGTACTCGCCAGCA	BG33	warm	Cryo	NK
BG33_BG21H_CRYO_CTCGTCAAGAAGGTTT	BG33	warm	Cryo	Fib
BG33_BG21H_CRYO_CTCGTCAGTCTAAACC	BG33	warm	Cryo	CD_PC
BG33_BG21H_CRYO_CTCGTCATCCAAACAC	BG33	warm	Cryo	NK
BG33_BG21H_CRYO_CTCTAATGTCCCGACA	BG33	warm	Cryo	B
BG33_BG21H_CRYO_CTCTAATTCACAACGT	BG33	warm	Cryo	DCT
BG33_BG21H_CRYO_CTCTAATTCCAATGGT	BG33	warm	Cryo	Fib
BG33_BG21H_CRYO_CTCTACGCAAACCTAC	BG33	warm	Cryo	MPH
BG33_BG21H_CRYO_CTCTACGCACGGATAG	BG33	warm	Cryo	CD_Trans
BG33_BG21H_CRYO_CTCTACGTCTCACATT	BG33	warm	Cryo	MC
BG33_BG21H_CRYO_CTCTGGTAGTGCAAGC	BG33	warm	Cryo	aLOH
BG33_BG21H_CRYO_CTGAAACAGCGTCTAT	BG33	warm	Cryo	CNT
BG33_BG21H_CRYO_CTGAAACAGCGTGAGT	BG33	warm	Cryo	Fib
BG33_BG21H_CRYO_CTGAAACAGTGGGCTA	BG33	warm	Cryo	MPH
BG33_BG21H_CRYO_CTGAAGTAGGGTATCG	BG33	warm	Cryo	Unknown
BG33_BG21H_CRYO_CTGAAGTCAAGCCTAT	BG33	warm	Cryo	MC
BG33_BG21H_CRYO_CTGATAGAGGATATAC	BG33	warm	Cryo	PT
BG33_BG21H_CRYO_CTGATAGGTTCAACCA	BG33	warm	Cryo	CD_PC
BG33_BG21H_CRYO_CTGATCCGTGTATGGG	BG33	warm	Cryo	B
BG33_BG21H_CRYO_CTGATCCTCATTCACT	BG33	warm	Cryo	Unknown
BG33_BG21H_CRYO_CTGCGGAAGCTCCTCT	BG33	warm	Cryo	MPH
BG33_BG21H_CRYO_CTGCGGAGTACCGTAT	BG33	warm	Cryo	B
BG33_BG21H_CRYO_CTGCGGAGTGACTACT	BG33	warm	Cryo	DCT
BG33_BG21H_CRYO_CTGCTGTCAGACTCGC	BG33	warm	Cryo	T
BG33_BG21H_CRYO_CTGCTGTCAGCCTTTC	BG33	warm	Cryo	CNT
BG33_BG21H_CRYO_CTGCTGTGTCATATCG	BG33	warm	Cryo	CNT
BG33_BG21H_CRYO_CTGCTGTTCTAGCACA	BG33	warm	Cryo	Endo
BG33_BG21H_CRYO_CTGTTTACACGCGAAA	BG33	warm	Cryo	Endo
BG33_BG21H_CRYO_CTGTTTACAGCCTATA	BG33	warm	Cryo	Endo
BG33_BG21H_CRYO_CTGTTTAGTCGCGAAA	BG33	warm	Cryo	CNT
BG33_BG21H_CRYO_CTGTTTAGTTTCGCTC	BG33	warm	Cryo	Endo
BG33_BG21H_CRYO_CTGTTTATCACTCTTA	BG33	warm	Cryo	Fib
BG33_BG21H_CRYO_CTGTTTATCATCGCTC	BG33	warm	Cryo	Fib
BG33_BG21H_CRYO_CTTAACTAGAGTAATC	BG33	warm	Cryo	CNT
BG33_BG21H_CRYO_CTTAACTAGATCGATA	BG33	warm	Cryo	NK
BG33_BG21H_CRYO_CTTAACTCAGGATTGG	BG33	warm	Cryo	MPH
BG33_BG21H_CRYO_CTTACCGAGTACGTTC	BG33	warm	Cryo	MPH
BG33_BG21H_CRYO_CTTACCGGTCCCTTGT	BG33	warm	Cryo	Fib
BG33_BG21H_CRYO_CTTAGGAAGTATGACA	BG33	warm	Cryo	MPH
BG33_BG21H_CRYO_CTTAGGAGTACAGCAG	BG33	warm	Cryo	DCT
BG33_BG21H_CRYO_CTTCTCTCAGCGAACA	BG33	warm	Cryo	CD_IC
BG33_BG21H_CRYO_CTTCTCTTCTCCGGTT	BG33	warm	Cryo	aLOH
BG33_BG21H_CRYO_CTTGGCTAGCGTGAAC	BG33	warm	Cryo	DCT
BG33_BG21H_CRYO_CTTGGCTGTAGCTTGT	BG33	warm	Cryo	B
BG33_BG21H_CRYO_CTTGGCTGTGAGCGAT	BG33	warm	Cryo	MPH
BG33_BG21H_CRYO_CTTTGCGAGGCGTACA	BG33	warm	Cryo	MPH
BG33_BG21H_CRYO_CTTTGCGCAATAACGA	BG33	warm	Cryo	Fib
BG33_BG21H_CRYO_CTTTGCGTCATCACCC	BG33	warm	Cryo	T
BG33_BG21H_CRYO_GAAACTCAGACTAGAT	BG33	warm	Cryo	CNT
BG33_BG21H_CRYO_GAAACTCGTTAAGATG	BG33	warm	Cryo	CNT
BG33_BG21H_CRYO_GAAACTCTCCCGGATG	BG33	warm	Cryo	Endo
BG33_BG21H_CRYO_GAAATGATCGCGCCAA	BG33	warm	Cryo	Fib
BG33_BG21H_CRYO_GAACCTACAATGTTGC	BG33	warm	Cryo	Fib
BG33_BG21H_CRYO_GAACCTATCAGATAAG	BG33	warm	Cryo	aLOH
BG33_BG21H_CRYO_GAACCTATCCGTAGGC	BG33	warm	Cryo	Endo
BG33_BG21H_CRYO_GAACGGAAGCGCTCCA	BG33	warm	Cryo	MC
BG33_BG21H_CRYO_GAAGCAGAGTGCAAGC	BG33	warm	Cryo	MPH
BG33_BG21H_CRYO_GAAGCAGCAGGAACGT	BG33	warm	Cryo	Fib
BG33_BG21H_CRYO_GAATAAGCATCACGAT	BG33	warm	Cryo	MPH
BG33_BG21H_CRYO_GAATGAACAACAACCT	BG33	warm	Cryo	DCT
BG33_BG21H_CRYO_GAATGAAGTTAAGACA	BG33	warm	Cryo	CD_PC
BG33_BG21H_CRYO_GACAGAGCATGCATGT	BG33	warm	Cryo	Endo
BG33_BG21H_CRYO_GACCAATGTTGTACAC	BG33	warm	Cryo	CD_PC
BG33_BG21H_CRYO_GACGTGCCAGATCCAT	BG33	warm	Cryo	aLOH
BG33_BG21H_CRYO_GACGTGCTCATGGTCA	BG33	warm	Cryo	aLOH
BG33_BG21H_CRYO_GACTAACCAGTAAGAT	BG33	warm	Cryo	NK
BG33_BG21H_CRYO_GACTAACTCAGGATCT	BG33	warm	Cryo	B
BG33_BG21H_CRYO_GACTACAGTAGGGTAC	BG33	warm	Cryo	Endo
BG33_BG21H_CRYO_GACTACATCACTCCTG	BG33	warm	Cryo	Endo
BG33_BG21H_CRYO_GACTACATCCTCAACC	BG33	warm	Cryo	Endo
BG33_BG21H_CRYO_GACTGCGGTAATAGCA	BG33	warm	Cryo	B
BG33_BG21H_CRYO_GACTGCGGTGGAAAGA	BG33	warm	Cryo	Endo
BG33_BG21H_CRYO_GACTGCGGTTGCCTCT	BG33	warm	Cryo	MPH
BG33_BG21H_CRYO_GAGCAGACAGATGGGT	BG33	warm	Cryo	aLOH
BG33_BG21H_CRYO_GAGGTGAAGTACATGA	BG33	warm	Cryo	Endo
BG33_BG21H_CRYO_GAGTCCGGTCGCCATG	BG33	warm	Cryo	CD_IC
BG33_BG21H_CRYO_GAGTCCGTCAGTTTGG	BG33	warm	Cryo	Endo
BG33_BG21H_CRYO_GATCAGTAGGATGGAA	BG33	warm	Cryo	MPH
BG33_BG21H_CRYO_GATCAGTTCCGTCATC	BG33	warm	Cryo	Endo
BG33_BG21H_CRYO_GATCGCGAGCTAGTCT	BG33	warm	Cryo	CNT
BG33_BG21H_CRYO_GATCTAGGTGTCAATC	BG33	warm	Cryo	T
BG33_BG21H_CRYO_GATGAAAGTTCGTCTC	BG33	warm	Cryo	Endo
BG33_BG21H_CRYO_GATGAGGCATGCCACG	BG33	warm	Cryo	CD_IC
BG33_BG21H_CRYO_GATGAGGGTATAGGGC	BG33	warm	Cryo	MPH
BG33_BG21H_CRYO_GATGCTAAGGATCGCA	BG33	warm	Cryo	NK
BG33_BG21H_CRYO_GATGCTACAAAGAATC	BG33	warm	Cryo	Endo
BG33_BG21H_CRYO_GATGCTACAAGCGAGT	BG33	warm	Cryo	aLOH
BG33_BG21H_CRYO_GATGCTAGTAGAAAGG	BG33	warm	Cryo	CNT
BG33_BG21H_CRYO_GATGCTATCCTCCTAG	BG33	warm	Cryo	Unknown
BG33_BG21H_CRYO_GATGCTATCTTACCGC	BG33	warm	Cryo	T
BG33_BG21H_CRYO_GATTCAGGTTCCACAA	BG33	warm	Cryo	MPH
BG33_BG21H_CRYO_GCAATCACAAGGCTCC	BG33	warm	Cryo	Fib
BG33_BG21H_CRYO_GCAATCACACATCCAA	BG33	warm	Cryo	Endo
BG33_BG21H_CRYO_GCAATCAGTAGCGTGA	BG33	warm	Cryo	aLOH
BG33_BG21H_CRYO_GCACATACAAGCCGTC	BG33	warm	Cryo	MPH
BG33_BG21H_CRYO_GCACTCTCATATGGTC	BG33	warm	Cryo	aLOH
BG33_BG21H_CRYO_GCAGTTATCACCACCT	BG33	warm	Cryo	aLOH
BG33_BG21H_CRYO_GCAGTTATCAGTCAGT	BG33	warm	Cryo	aLOH
BG33_BG21H_CRYO_GCAGTTATCATAAAGG	BG33	warm	Cryo	MPH
BG33_BG21H_CRYO_GCAGTTATCGAACTGT	BG33	warm	Cryo	aLOH
BG33_BG21H_CRYO_GCATACAAGGGTATCG	BG33	warm	Cryo	B
BG33_BG21H_CRYO_GCATACACATGACGGA	BG33	warm	Cryo	Fib
BG33_BG21H_CRYO_GCATACAGTCAATGTC	BG33	warm	Cryo	Endo
BG33_BG21H_CRYO_GCATACATCACAACGT	BG33	warm	Cryo	B
BG33_BG21H_CRYO_GCATGATAGATGTGGC	BG33	warm	Cryo	Endo
BG33_BG21H_CRYO_GCATGATAGCGATTCT	BG33	warm	Cryo	Endo
BG33_BG21H_CRYO_GCATGATCACTTAACG	BG33	warm	Cryo	CD_IC
BG33_BG21H_CRYO_GCATGATCAGCCTGTG	BG33	warm	Cryo	B
BG33_BG21H_CRYO_GCATGCGGTTACCGAT	BG33	warm	Cryo	T
BG33_BG21H_CRYO_GCATGTACAAGTTAAG	BG33	warm	Cryo	Endo
BG33_BG21H_CRYO_GCATGTACATTTCAGG	BG33	warm	Cryo	Fib
BG33_BG21H_CRYO_GCATGTAGTGGTCCGT	BG33	warm	Cryo	B
BG33_BG21H_CRYO_GCCAAATTCGTACGGC	BG33	warm	Cryo	T
BG33_BG21H_CRYO_GCCTCTACACGGCCAT	BG33	warm	Cryo	MPH
BG33_BG21H_CRYO_GCGACCACAACTGCGC	BG33	warm	Cryo	Fib
BG33_BG21H_CRYO_GCGAGAAAGACAATAC	BG33	warm	Cryo	MPH
BG33_BG21H_CRYO_GCGAGAAGTCTAGCCG	BG33	warm	Cryo	B
BG33_BG21H_CRYO_GCGCAACAGTTGTCGT	BG33	warm	Cryo	aLOH
BG33_BG21H_CRYO_GCGCAACGTAAACCTC	BG33	warm	Cryo	Fib
BG33_BG21H_CRYO_GCGCAACGTAATCACC	BG33	warm	Cryo	Endo
BG33_BG21H_CRYO_GCGCCAAAGCAGGCTA	BG33	warm	Cryo	T
BG33_BG21H_CRYO_GCGCCAAAGTCCAGGA	BG33	warm	Cryo	Endo
BG33_BG21H_CRYO_GCGCCAACATCCAACA	BG33	warm	Cryo	Fib
BG33_BG21H_CRYO_GCGCGATTCTACTCAT	BG33	warm	Cryo	Endo
BG33_BG21H_CRYO_GCGGGTTTCACCATAG	BG33	warm	Cryo	Endo
BG33_BG21H_CRYO_GCGGGTTTCGCTTGTC	BG33	warm	Cryo	Fib
BG33_BG21H_CRYO_GCTCCTAAGTGATCGG	BG33	warm	Cryo	MPH
BG33_BG21H_CRYO_GCTCCTAGTGCCTTGG	BG33	warm	Cryo	Fib
BG33_BG21H_CRYO_GCTCCTAGTTTGACTG	BG33	warm	Cryo	Endo
BG33_BG21H_CRYO_GCTCCTATCGGCTTGG	BG33	warm	Cryo	MPH
BG33_BG21H_CRYO_GCTCCTATCGTGACAT	BG33	warm	Cryo	MPH
BG33_BG21H_CRYO_GCTCTGTAGGGATGGG	BG33	warm	Cryo	MC
BG33_BG21H_CRYO_GCTCTGTGTAGAAAGG	BG33	warm	Cryo	Unknown
BG33_BG21H_CRYO_GCTGCAGGTTCGAATC	BG33	warm	Cryo	MC
BG33_BG21H_CRYO_GCTGCGAAGCCACGCT	BG33	warm	Cryo	MPH
BG33_BG21H_CRYO_GCTGCGAAGGCTAGAC	BG33	warm	Cryo	MPH
BG33_BG21H_CRYO_GCTGCGACAACTGCTA	BG33	warm	Cryo	aLOH
BG33_BG21H_CRYO_GCTGCGACACCACCAG	BG33	warm	Cryo	T
BG33_BG21H_CRYO_GCTGCGATCCCACTTG	BG33	warm	Cryo	MC
BG33_BG21H_CRYO_GCTGGGTCAAGTCTAC	BG33	warm	Cryo	aLOH
BG33_BG21H_CRYO_GCTGGGTCAATACGCT	BG33	warm	Cryo	B
BG33_BG21H_CRYO_GCTGGGTCAGTGACAG	BG33	warm	Cryo	Endo
BG33_BG21H_CRYO_GCTTCCAAGGGTGTGT	BG33	warm	Cryo	Endo
BG33_BG21H_CRYO_GCTTCCACACAGACTT	BG33	warm	Cryo	Endo
BG33_BG21H_CRYO_GCTTCCAGTGACTACT	BG33	warm	Cryo	DCT
BG33_BG21H_CRYO_GCTTGAATCGAACTGT	BG33	warm	Cryo	B
BG33_BG21H_CRYO_GGAAAGCTCCTATTCA	BG33	warm	Cryo	T
BG33_BG21H_CRYO_GGAACTTCACAAGACG	BG33	warm	Cryo	CNT
BG33_BG21H_CRYO_GGAATAACACCTGGTG	BG33	warm	Cryo	aLOH
BG33_BG21H_CRYO_GGACAAGAGAAGGACA	BG33	warm	Cryo	Fib
BG33_BG21H_CRYO_GGACAGAGTAACGACG	BG33	warm	Cryo	NK
BG33_BG21H_CRYO_GGACAGAGTTGGACCC	BG33	warm	Cryo	CNT
BG33_BG21H_CRYO_GGACATTGTCCTCCAT	BG33	warm	Cryo	T
BG33_BG21H_CRYO_GGACATTGTTGGAGGT	BG33	warm	Cryo	Unknown
BG33_BG21H_CRYO_GGACATTTCAAGATCC	BG33	warm	Cryo	aLOH
BG33_BG21H_CRYO_GGACATTTCACCATAG	BG33	warm	Cryo	B
BG33_BG21H_CRYO_GGACGTCAGCGTTCCG	BG33	warm	Cryo	aLOH
BG33_BG21H_CRYO_GGACGTCAGTCACGCC	BG33	warm	Cryo	aLOH
BG33_BG21H_CRYO_GGACGTCGTCAAAGCG	BG33	warm	Cryo	B
BG33_BG21H_CRYO_GGACGTCGTTACGTCA	BG33	warm	Cryo	CD_IC
BG33_BG21H_CRYO_GGACGTCTCGTGGTCG	BG33	warm	Cryo	Endo
BG33_BG21H_CRYO_GGAGCAACAGGTGCCT	BG33	warm	Cryo	MPH
BG33_BG21H_CRYO_GGAGCAAGTCGACTAT	BG33	warm	Cryo	Unknown
BG33_BG21H_CRYO_GGATGTTAGCCGCCTA	BG33	warm	Cryo	B
BG33_BG21H_CRYO_GGATGTTAGCGAAGGG	BG33	warm	Cryo	NK
BG33_BG21H_CRYO_GGATGTTAGGGAAACA	BG33	warm	Cryo	MPH
BG33_BG21H_CRYO_GGATGTTCAAGTAGTA	BG33	warm	Cryo	aLOH
BG33_BG21H_CRYO_GGATGTTTCAGTTTGG	BG33	warm	Cryo	Endo
BG33_BG21H_CRYO_GGATTACCAAGCCGTC	BG33	warm	Cryo	NK
BG33_BG21H_CRYO_GGATTACCACGTAAGG	BG33	warm	Cryo	Endo
BG33_BG21H_CRYO_GGATTACTCGTGGTCG	BG33	warm	Cryo	aLOH
BG33_BG21H_CRYO_GGCAATTTCCTACAGA	BG33	warm	Cryo	Endo
BG33_BG21H_CRYO_GGCCGATAGGGATGGG	BG33	warm	Cryo	Fib
BG33_BG21H_CRYO_GGCCGATCAACCGCCA	BG33	warm	Cryo	B
BG33_BG21H_CRYO_GGCGACTCACAGGTTT	BG33	warm	Cryo	B
BG33_BG21H_CRYO_GGCGACTTCGACGGAA	BG33	warm	Cryo	CD_IC
BG33_BG21H_CRYO_GGCGTGTCAAGGTTCT	BG33	warm	Cryo	MPH
BG33_BG21H_CRYO_GGCGTGTCACGCATCG	BG33	warm	Cryo	Endo
BG33_BG21H_CRYO_GGCGTGTGTTACCAGT	BG33	warm	Cryo	CNT
BG33_BG21H_CRYO_GGCGTGTTCGCAAGCC	BG33	warm	Cryo	T
BG33_BG21H_CRYO_GGCTCGAAGCCAGAAC	BG33	warm	Cryo	Endo
BG33_BG21H_CRYO_GGCTCGAAGTACGTTC	BG33	warm	Cryo	T
BG33_BG21H_CRYO_GGCTCGATCGTGTAGT	BG33	warm	Cryo	CD_IC
BG33_BG21H_CRYO_GGCTGGTAGAAACCAT	BG33	warm	Cryo	Endo
BG33_BG21H_CRYO_GGCTGGTCAGATCTGT	BG33	warm	Cryo	aLOH
BG33_BG21H_CRYO_GGCTGGTGTAGCGCTC	BG33	warm	Cryo	B
BG33_BG21H_CRYO_GGCTGGTTCGGTGTCG	BG33	warm	Cryo	B
BG33_BG21H_CRYO_GGGAATGAGATGAGAG	BG33	warm	Cryo	aLOH
BG33_BG21H_CRYO_GGGAATGAGCGTTGCC	BG33	warm	Cryo	B
BG33_BG21H_CRYO_GGGAATGAGCTAAACA	BG33	warm	Cryo	Endo
BG33_BG21H_CRYO_GGGAATGGTGTGCCTG	BG33	warm	Cryo	CNT
BG33_BG21H_CRYO_GGGAATGGTTGCTCCT	BG33	warm	Cryo	B
BG33_BG21H_CRYO_GGGAATGTCTCTTATG	BG33	warm	Cryo	Unknown
BG33_BG21H_CRYO_GGGATGAAGTTTAGGA	BG33	warm	Cryo	MPH
BG33_BG21H_CRYO_GGGATGACAACACCCG	BG33	warm	Cryo	DCT
BG33_BG21H_CRYO_GGGATGATCCCGGATG	BG33	warm	Cryo	NK
BG33_BG21H_CRYO_GGGCACTCAAGCCTAT	BG33	warm	Cryo	Unknown
BG33_BG21H_CRYO_GGGCACTTCTACTCAT	BG33	warm	Cryo	Endo
BG33_BG21H_CRYO_GGGCATCCACGTCTCT	BG33	warm	Cryo	aLOH
BG33_BG21H_CRYO_GGGCATCGTTGGAGGT	BG33	warm	Cryo	Endo
BG33_BG21H_CRYO_GGGCATCTCGTTTAGG	BG33	warm	Cryo	Endo
BG33_BG21H_CRYO_GGGTCTGCACGCCAGT	BG33	warm	Cryo	MPH
BG33_BG21H_CRYO_GGGTTGCGTCAGAGGT	BG33	warm	Cryo	aLOH
BG33_BG21H_CRYO_GGGTTGCGTTTAGCTG	BG33	warm	Cryo	MPH
BG33_BG21H_CRYO_GGTGAAGAGCCACGCT	BG33	warm	Cryo	Endo
BG33_BG21H_CRYO_GGTGAAGCACGACGAA	BG33	warm	Cryo	B
BG33_BG21H_CRYO_GGTGCGTAGAGGGCTT	BG33	warm	Cryo	B
BG33_BG21H_CRYO_GGTGCGTGTCGGCACT	BG33	warm	Cryo	MPH
BG33_BG21H_CRYO_GGTGTTAAGTGGGATC	BG33	warm	Cryo	B
BG33_BG21H_CRYO_GGTGTTAGTTTGACAC	BG33	warm	Cryo	Endo
BG33_BG21H_CRYO_GTAACGTCAAGACACG	BG33	warm	Cryo	B
BG33_BG21H_CRYO_GTAACTGAGCGATATA	BG33	warm	Cryo	Endo
BG33_BG21H_CRYO_GTAACTGGTGGTAACG	BG33	warm	Cryo	aLOH
BG33_BG21H_CRYO_GTAACTGGTTAGATGA	BG33	warm	Cryo	DCT
BG33_BG21H_CRYO_GTACGTAAGAGGTTGC	BG33	warm	Cryo	T
BG33_BG21H_CRYO_GTACGTATCTGGCGTG	BG33	warm	Cryo	Endo
BG33_BG21H_CRYO_GTACTCCAGAGCCCAA	BG33	warm	Cryo	MPH
BG33_BG21H_CRYO_GTACTCCCAGTCGTGC	BG33	warm	Cryo	MPH
BG33_BG21H_CRYO_GTACTTTAGCCTTGAT	BG33	warm	Cryo	Endo
BG33_BG21H_CRYO_GTAGGCCCAATGGAGC	BG33	warm	Cryo	T
BG33_BG21H_CRYO_GTAGGCCGTATCAGTC	BG33	warm	Cryo	B
BG33_BG21H_CRYO_GTAGGCCGTCTCCATC	BG33	warm	Cryo	CD_IC
BG33_BG21H_CRYO_GTAGGCCGTGACGCCT	BG33	warm	Cryo	Fib
BG33_BG21H_CRYO_GTAGTCACAGGGATTG	BG33	warm	Cryo	MPH
BG33_BG21H_CRYO_GTAGTCACATTCCTCG	BG33	warm	Cryo	Endo
BG33_BG21H_CRYO_GTATCTTAGCCAGAAC	BG33	warm	Cryo	aLOH
BG33_BG21H_CRYO_GTATCTTAGTGCCAGA	BG33	warm	Cryo	CD_IC
BG33_BG21H_CRYO_GTATCTTCACGCTTTC	BG33	warm	Cryo	B
BG33_BG21H_CRYO_GTATTCTAGCCTTGAT	BG33	warm	Cryo	Fib
BG33_BG21H_CRYO_GTATTCTCAGGCGATA	BG33	warm	Cryo	MPH
BG33_BG21H_CRYO_GTCAAGTCAAGCGATG	BG33	warm	Cryo	CD_IC
BG33_BG21H_CRYO_GTCAAGTCAGGGTTAG	BG33	warm	Cryo	MPH
BG33_BG21H_CRYO_GTCAAGTCATACTACG	BG33	warm	Cryo	Endo
BG33_BG21H_CRYO_GTCAAGTGTCGAGATG	BG33	warm	Cryo	MPH
BG33_BG21H_CRYO_GTCAAGTTCGCAAGCC	BG33	warm	Cryo	Endo
BG33_BG21H_CRYO_GTCACAACAATCTGCA	BG33	warm	Cryo	Fib
BG33_BG21H_CRYO_GTCACAACACAGGAGT	BG33	warm	Cryo	Fib
BG33_BG21H_CRYO_GTCACGGGTCCAACTA	BG33	warm	Cryo	MPH
BG33_BG21H_CRYO_GTCACGGTCAGTTAGC	BG33	warm	Cryo	B
BG33_BG21H_CRYO_GTCATTTCATTGGCGC	BG33	warm	Cryo	CD_PC
[truncated: 7,029 more rows]

## Sheet: cells_and_nuclei_v2_chemistry
	Library	Protocol	Cell type
MJ03_BG70_AAACCTGAGCTGCAAG	MJ03	SC_v2	PT
MJ03_BG70_AAACCTGAGCTGCGAA	MJ03	SC_v2	PT
MJ03_BG70_AAACCTGCAAGTACCT	MJ03	SC_v2	PT
MJ03_BG70_AAACGGGAGATCCGAG	MJ03	SC_v2	PT
MJ03_BG70_AAACGGGAGATGAGAG	MJ03	SC_v2	PT
MJ03_BG70_AAACGGGAGCCGCCTA	MJ03	SC_v2	MPH
MJ03_BG70_AAACGGGAGGACGAAA	MJ03	SC_v2	PT
MJ03_BG70_AAACGGGAGTGCGATG	MJ03	SC_v2	PT
MJ03_BG70_AAACGGGGTGCACTTA	MJ03	SC_v2	MC
MJ03_BG70_AAACGGGTCAGCTCTC	MJ03	SC_v2	PT
MJ03_BG70_AAAGATGCAAACTGTC	MJ03	SC_v2	PT
MJ03_BG70_AAAGATGCAGATCCAT	MJ03	SC_v2	PT
MJ03_BG70_AAAGATGTCAGTACGT	MJ03	SC_v2	PT
MJ03_BG70_AAAGCAAAGCAGGTCA	MJ03	SC_v2	PT
MJ03_BG70_AAAGCAACAGCCAGAA	MJ03	SC_v2	Endo
MJ03_BG70_AAAGCAACATGAACCT	MJ03	SC_v2	MC
MJ03_BG70_AAAGCAAGTCTAGCCG	MJ03	SC_v2	PT
MJ03_BG70_AAAGCAATCCTAAGTG	MJ03	SC_v2	CD_IC
MJ03_BG70_AAAGTAGAGGGATACC	MJ03	SC_v2	B
MJ03_BG70_AAAGTAGGTGTTGAGG	MJ03	SC_v2	NK
MJ03_BG70_AAATGCCAGACTAAGT	MJ03	SC_v2	B
MJ03_BG70_AAATGCCCATAGTAAG	MJ03	SC_v2	B
MJ03_BG70_AAATGCCTCACTTCAT	MJ03	SC_v2	Fib
MJ03_BG70_AAATGCCTCCAGAAGG	MJ03	SC_v2	MC
MJ03_BG70_AACACGTAGGATGGAA	MJ03	SC_v2	NK
MJ03_BG70_AACACGTCACATTCGA	MJ03	SC_v2	PT
MJ03_BG70_AACACGTCAGCCTTTC	MJ03	SC_v2	T
MJ03_BG70_AACACGTGTAGCAAAT	MJ03	SC_v2	PT
MJ03_BG70_AACACGTGTATTAGCC	MJ03	SC_v2	Endo
MJ03_BG70_AACACGTGTCGCGGTT	MJ03	SC_v2	CD_PC
MJ03_BG70_AACACGTGTGGCGAAT	MJ03	SC_v2	PT
MJ03_BG70_AACACGTTCGGATGTT	MJ03	SC_v2	PT
MJ03_BG70_AACACGTTCGGTTCGG	MJ03	SC_v2	PT
MJ03_BG70_AACACGTTCTGCCCTA	MJ03	SC_v2	CNT
MJ03_BG70_AACACGTTCTTGAGGT	MJ03	SC_v2	PT
MJ03_BG70_AACCATGCAGATCTGT	MJ03	SC_v2	PT
MJ03_BG70_AACCATGCATTCCTGC	MJ03	SC_v2	T
MJ03_BG70_AACCATGGTCTAAACC	MJ03	SC_v2	Endo
MJ03_BG70_AACCGCGCAGTATAAG	MJ03	SC_v2	PT
MJ03_BG70_AACCGCGGTAAACACA	MJ03	SC_v2	CD_PC
MJ03_BG70_AACCGCGGTGCACTTA	MJ03	SC_v2	PT
MJ03_BG70_AACCGCGGTGCCTGCA	MJ03	SC_v2	PT
MJ03_BG70_AACCGCGGTTCGGCAC	MJ03	SC_v2	PT
MJ03_BG70_AACGTTGAGGAGTCTG	MJ03	SC_v2	CD_PC
MJ03_BG70_AACGTTGCATACAGCT	MJ03	SC_v2	PT
MJ03_BG70_AACGTTGTCAACACAC	MJ03	SC_v2	PT
MJ03_BG70_AACTCAGAGGCGACAT	MJ03	SC_v2	Podo
MJ03_BG70_AACTCAGGTCCGCTGA	MJ03	SC_v2	PT
MJ03_BG70_AACTCAGGTGCATCTA	MJ03	SC_v2	PT
MJ03_BG70_AACTCAGTCGCCATAA	MJ03	SC_v2	T
MJ03_BG70_AACTCCCAGAAGATTC	MJ03	SC_v2	Podo
MJ03_BG70_AACTCCCAGTGTGAAT	MJ03	SC_v2	MC
MJ03_BG70_AACTCCCGTCCAGTAT	MJ03	SC_v2	DCT
MJ03_BG70_AACTCCCGTCTACCTC	MJ03	SC_v2	PT
MJ03_BG70_AACTCCCGTGCATCTA	MJ03	SC_v2	PT
MJ03_BG70_AACTCCCTCCAAGTAC	MJ03	SC_v2	MC
MJ03_BG70_AACTCCCTCCAGTATG	MJ03	SC_v2	PT
MJ03_BG70_AACTCTTCACTTCGAA	MJ03	SC_v2	Endo
MJ03_BG70_AACTCTTCAGCGAACA	MJ03	SC_v2	Endo
MJ03_BG70_AACTCTTCATAGAAAC	MJ03	SC_v2	Podo
MJ03_BG70_AACTCTTGTAGAAGGA	MJ03	SC_v2	NK
MJ03_BG70_AACTCTTTCTGGTGTA	MJ03	SC_v2	MPH
MJ03_BG70_AACTGGTAGCACCGCT	MJ03	SC_v2	PT
MJ03_BG70_AACTGGTCACTAGTAC	MJ03	SC_v2	CD_IC
MJ03_BG70_AACTGGTCAGTATGCT	MJ03	SC_v2	PT
MJ03_BG70_AACTGGTCATGTAAGA	MJ03	SC_v2	PT
MJ03_BG70_AACTGGTTCAGTGTTG	MJ03	SC_v2	PT
MJ03_BG70_AACTGGTTCCTTGGTC	MJ03	SC_v2	PT
MJ03_BG70_AACTGGTTCGGCCGAT	MJ03	SC_v2	PT
MJ03_BG70_AACTGGTTCTGCCCTA	MJ03	SC_v2	PT
MJ03_BG70_AACTTTCAGAGTACCG	MJ03	SC_v2	CD_PC
MJ03_BG70_AACTTTCAGGTGTTAA	MJ03	SC_v2	CD_IC
MJ03_BG70_AACTTTCCAGGCTGAA	MJ03	SC_v2	PT
MJ03_BG70_AACTTTCTCTTCCTTC	MJ03	SC_v2	PT
MJ03_BG70_AAGACCTGTGCCTGTG	MJ03	SC_v2	DCT
MJ03_BG70_AAGACCTTCCAAAGTC	MJ03	SC_v2	PT
MJ03_BG70_AAGCCGCAGACAGGCT	MJ03	SC_v2	CD_PC
MJ03_BG70_AAGCCGCAGCGATGAC	MJ03	SC_v2	PT
MJ03_BG70_AAGCCGCCAGGGCATA	MJ03	SC_v2	T
MJ03_BG70_AAGGAGCAGTCTTGCA	MJ03	SC_v2	PT
MJ03_BG70_AAGGAGCCAACTGCGC	MJ03	SC_v2	PT
MJ03_BG70_AAGGAGCCACGGATAG	MJ03	SC_v2	PT
MJ03_BG70_AAGGAGCGTTCCACTC	MJ03	SC_v2	PT
MJ03_BG70_AAGGAGCGTTCGCTAA	MJ03	SC_v2	PT
MJ03_BG70_AAGGCAGAGCGTAGTG	MJ03	SC_v2	MPH
MJ03_BG70_AAGGCAGAGGAGTCTG	MJ03	SC_v2	T
MJ03_BG70_AAGGCAGAGTAATCCC	MJ03	SC_v2	CNT
MJ03_BG70_AAGGCAGCAACAACCT	MJ03	SC_v2	CD_PC
MJ03_BG70_AAGGCAGTCAAGGTAA	MJ03	SC_v2	PT
MJ03_BG70_AAGGTTCAGAAACCAT	MJ03	SC_v2	Endo
MJ03_BG70_AAGGTTCCAATACGCT	MJ03	SC_v2	CD_Trans
MJ03_BG70_AAGGTTCGTCGAATCT	MJ03	SC_v2	Endo
MJ03_BG70_AAGGTTCGTTGGGACA	MJ03	SC_v2	PT
MJ03_BG70_AAGTCTGCAATGAATG	MJ03	SC_v2	PT
MJ03_BG70_AAGTCTGCACCGGAAA	MJ03	SC_v2	MC
MJ03_BG70_AAGTCTGCATCTATGG	MJ03	SC_v2	Podo
MJ03_BG70_AAGTCTGGTCTGATTG	MJ03	SC_v2	PT
MJ03_BG70_AAGTCTGGTGACAAAT	MJ03	SC_v2	PT
MJ03_BG70_AATCCAGAGGCTCAGA	MJ03	SC_v2	PT
MJ03_BG70_AATCCAGCAAGTCTAC	MJ03	SC_v2	MC
MJ03_BG70_AATCCAGCAGTAACGG	MJ03	SC_v2	PT
MJ03_BG70_AATCCAGTCTGCGGCA	MJ03	SC_v2	PT
MJ03_BG70_AATCGGTCACACAGAG	MJ03	SC_v2	aLOH
MJ03_BG70_AATCGGTCACACTGCG	MJ03	SC_v2	PT
MJ03_BG70_AATCGGTCAGGTCTCG	MJ03	SC_v2	PT
MJ03_BG70_AATCGGTTCGCACTCT	MJ03	SC_v2	PT
MJ03_BG70_ACACCAAAGCAGGTCA	MJ03	SC_v2	CD_IC
MJ03_BG70_ACACCAAAGCTAGCCC	MJ03	SC_v2	PT
MJ03_BG70_ACACCAAAGTGAACAT	MJ03	SC_v2	CD_PC
MJ03_BG70_ACACCAACAACCGCCA	MJ03	SC_v2	NK
MJ03_BG70_ACACCAACACGACGAA	MJ03	SC_v2	PT
MJ03_BG70_ACACCAACACGCCAGT	MJ03	SC_v2	PT
MJ03_BG70_ACACCAACATCTCGCT	MJ03	SC_v2	PT
MJ03_BG70_ACACCAAGTCAGATAA	MJ03	SC_v2	B
MJ03_BG70_ACACCAATCCTTGACC	MJ03	SC_v2	Podo
MJ03_BG70_ACACCAATCTTGTTTG	MJ03	SC_v2	Podo
MJ03_BG70_ACACCCTAGAATAGGG	MJ03	SC_v2	PT
MJ03_BG70_ACACCCTGTCTTCAAG	MJ03	SC_v2	Endo
MJ03_BG70_ACACCCTTCTCATTCA	MJ03	SC_v2	Endo
MJ03_BG70_ACACCGGAGGGTTTCT	MJ03	SC_v2	PT
MJ03_BG70_ACACCGGAGTTCGATC	MJ03	SC_v2	MC
MJ03_BG70_ACACCGGCACGTCTCT	MJ03	SC_v2	CD_PC
MJ03_BG70_ACACCGGGTTTGCATG	MJ03	SC_v2	Podo
MJ03_BG70_ACACCGGTCACAAACC	MJ03	SC_v2	PT
MJ03_BG70_ACACCGGTCTACTCAT	MJ03	SC_v2	PT
MJ03_BG70_ACACTGACAAGCCGCT	MJ03	SC_v2	PT
MJ03_BG70_ACACTGACATGGTTGT	MJ03	SC_v2	MPH
MJ03_BG70_ACACTGAGTCAGGACA	MJ03	SC_v2	Endo
MJ03_BG70_ACACTGAGTCCCGACA	MJ03	SC_v2	MPH
MJ03_BG70_ACACTGAGTTCCGGCA	MJ03	SC_v2	CD_PC
MJ03_BG70_ACACTGATCACCAGGC	MJ03	SC_v2	aLOH
MJ03_BG70_ACAGCCGAGGATGGAA	MJ03	SC_v2	CD_IC
MJ03_BG70_ACAGCCGCAGATAATG	MJ03	SC_v2	PT
MJ03_BG70_ACAGCCGCAGGCTGAA	MJ03	SC_v2	aLOH
MJ03_BG70_ACAGCCGGTCGGCTCA	MJ03	SC_v2	PT
MJ03_BG70_ACAGCTAAGAACAATC	MJ03	SC_v2	PT
MJ03_BG70_ACAGCTAAGCTGAACG	MJ03	SC_v2	CNT
MJ03_BG70_ACAGCTAAGGATTCGG	MJ03	SC_v2	PT
MJ03_BG70_ACAGCTAAGGGCTCTC	MJ03	SC_v2	CD_IC
MJ03_BG70_ACAGCTACAAGTCTAC	MJ03	SC_v2	Endo
MJ03_BG70_ACAGCTACAGACAAAT	MJ03	SC_v2	Podo
MJ03_BG70_ACAGCTAGTTAAAGAC	MJ03	SC_v2	PT
MJ03_BG70_ACAGCTATCCACGCAG	MJ03	SC_v2	Endo
MJ03_BG70_ACATACGAGATGGGTC	MJ03	SC_v2	PT
MJ03_BG70_ACATACGGTTCGTGAT	MJ03	SC_v2	PT
MJ03_BG70_ACATACGTCGCAGGCT	MJ03	SC_v2	PT
MJ03_BG70_ACATACGTCGCTGATA	MJ03	SC_v2	Podo
MJ03_BG70_ACATCAGGTAGGGACT	MJ03	SC_v2	B
MJ03_BG70_ACATCAGGTCACCCAG	MJ03	SC_v2	PT
MJ03_BG70_ACATCAGGTGCTGTAT	MJ03	SC_v2	MC
MJ03_BG70_ACATCAGGTTCAGTAC	MJ03	SC_v2	NK
MJ03_BG70_ACATCAGTCGAGAGCA	MJ03	SC_v2	PT
MJ03_BG70_ACATCAGTCGTTGCCT	MJ03	SC_v2	Endo
MJ03_BG70_ACATGGTAGGGATCTG	MJ03	SC_v2	CD_Trans
MJ03_BG70_ACATGGTGTATGAAAC	MJ03	SC_v2	DCT
MJ03_BG70_ACATGGTGTCTCTTAT	MJ03	SC_v2	PT
MJ03_BG70_ACATGGTGTTACTGAC	MJ03	SC_v2	CD_IC
MJ03_BG70_ACATGGTTCATGCAAC	MJ03	SC_v2	aLOH
MJ03_BG70_ACATGGTTCATGCTCC	MJ03	SC_v2	B
MJ03_BG70_ACATGGTTCGCCAAAT	MJ03	SC_v2	T
MJ03_BG70_ACCAGTAAGGAATGGA	MJ03	SC_v2	CD_Trans
MJ03_BG70_ACCAGTACAAAGCGGT	MJ03	SC_v2	PT
MJ03_BG70_ACCAGTAGTTCGTTGA	MJ03	SC_v2	CD_IC
MJ03_BG70_ACCAGTATCCCAAGAT	MJ03	SC_v2	Endo
MJ03_BG70_ACCCACTAGAAGATTC	MJ03	SC_v2	Endo
MJ03_BG70_ACCCACTGTCTACCTC	MJ03	SC_v2	PT
MJ03_BG70_ACCCACTTCTGTGCAA	MJ03	SC_v2	PT
MJ03_BG70_ACCGTAAAGCTGCAAG	MJ03	SC_v2	T
MJ03_BG70_ACCGTAAAGTAACCCT	MJ03	SC_v2	Endo
MJ03_BG70_ACCGTAACATGCTAGT	MJ03	SC_v2	CD_Trans
MJ03_BG70_ACCTTTAAGCAGACTG	MJ03	SC_v2	CD_PC
MJ03_BG70_ACCTTTACAAGGACTG	MJ03	SC_v2	DCT
MJ03_BG70_ACCTTTACAATCAGAA	MJ03	SC_v2	Endo
MJ03_BG70_ACCTTTACACAGCCCA	MJ03	SC_v2	PT
MJ03_BG70_ACCTTTACACTATCTT	MJ03	SC_v2	Endo
MJ03_BG70_ACCTTTACATGTCGAT	MJ03	SC_v2	PT
MJ03_BG70_ACCTTTATCCGCGTTT	MJ03	SC_v2	PT
MJ03_BG70_ACCTTTATCTTACCTA	MJ03	SC_v2	PT
MJ03_BG70_ACGAGCCAGTTGTCGT	MJ03	SC_v2	NK
MJ03_BG70_ACGAGCCTCCACGCAG	MJ03	SC_v2	Endo
MJ03_BG70_ACGAGGAAGCTAGTCT	MJ03	SC_v2	Podo
MJ03_BG70_ACGAGGACAGCCTATA	MJ03	SC_v2	PT
MJ03_BG70_ACGAGGAGTACAAGTA	MJ03	SC_v2	PT
MJ03_BG70_ACGATACAGACGCTTT	MJ03	SC_v2	PT
MJ03_BG70_ACGATACAGATATACG	MJ03	SC_v2	PT
MJ03_BG70_ACGATACCAACTGCTA	MJ03	SC_v2	PT
MJ03_BG70_ACGATACGTCCGTCAG	MJ03	SC_v2	Podo
MJ03_BG70_ACGATACTCGGAAATA	MJ03	SC_v2	NK
MJ03_BG70_ACGATGTAGAAGGTTT	MJ03	SC_v2	PT
MJ03_BG70_ACGATGTAGAGTACCG	MJ03	SC_v2	T
MJ03_BG70_ACGATGTAGGACGAAA	MJ03	SC_v2	PT
MJ03_BG70_ACGATGTAGTGTACCT	MJ03	SC_v2	aLOH
MJ03_BG70_ACGATGTAGTTTAGGA	MJ03	SC_v2	PT
MJ03_BG70_ACGATGTGTCAAGCGA	MJ03	SC_v2	Podo
MJ03_BG70_ACGATGTTCCGCTGTT	MJ03	SC_v2	PT
MJ03_BG70_ACGATGTTCGCTGATA	MJ03	SC_v2	CD_PC
MJ03_BG70_ACGATGTTCGGGAGTA	MJ03	SC_v2	Endo
MJ03_BG70_ACGATGTTCGTGGTCG	MJ03	SC_v2	PT
MJ03_BG70_ACGATGTTCGTTACGA	MJ03	SC_v2	Endo
MJ03_BG70_ACGCAGCAGTGCGATG	MJ03	SC_v2	PT
MJ03_BG70_ACGCAGCCAGTGGGAT	MJ03	SC_v2	PT
MJ03_BG70_ACGCAGCGTTAAGAAC	MJ03	SC_v2	PT
MJ03_BG70_ACGCCAGAGGTGCAAC	MJ03	SC_v2	PT
MJ03_BG70_ACGCCAGCAATGTAAG	MJ03	SC_v2	CNT
MJ03_BG70_ACGCCAGTCAAACGGG	MJ03	SC_v2	PT
MJ03_BG70_ACGCCAGTCCACGACG	MJ03	SC_v2	PT
MJ03_BG70_ACGCCAGTCTCCAACC	MJ03	SC_v2	PT
MJ03_BG70_ACGCCGAAGTGTCCAT	MJ03	SC_v2	PT
MJ03_BG70_ACGCCGACACAGCGTC	MJ03	SC_v2	T
MJ03_BG70_ACGCCGAGTAGTGAAT	MJ03	SC_v2	PT
MJ03_BG70_ACGCCGAGTCGTCTTC	MJ03	SC_v2	PT
MJ03_BG70_ACGCCGATCAACCAAC	MJ03	SC_v2	PT
MJ03_BG70_ACGCCGATCACTCCTG	MJ03	SC_v2	PT
MJ03_BG70_ACGGAGAAGCAGCCTC	MJ03	SC_v2	aLOH
MJ03_BG70_ACGGAGAAGGCAGGTT	MJ03	SC_v2	Podo
MJ03_BG70_ACGGAGAAGGTGTGGT	MJ03	SC_v2	NK
MJ03_BG70_ACGGAGAAGTCCGGTC	MJ03	SC_v2	MPH
MJ03_BG70_ACGGAGACACGGACAA	MJ03	SC_v2	aLOH
MJ03_BG70_ACGGAGAGTTTGTTTC	MJ03	SC_v2	MPH
MJ03_BG70_ACGGAGATCACAGTAC	MJ03	SC_v2	PT
MJ03_BG70_ACGGAGATCGCTAGCG	MJ03	SC_v2	PT
MJ03_BG70_ACGGAGATCGTGGTCG	MJ03	SC_v2	PT
MJ03_BG70_ACGGCCAAGATGTCGG	MJ03	SC_v2	PT
MJ03_BG70_ACGGCCACACCTCGGA	MJ03	SC_v2	PT
MJ03_BG70_ACGGCCAGTCATATGC	MJ03	SC_v2	PT
MJ03_BG70_ACGGCCAGTTACGCGC	MJ03	SC_v2	Endo
MJ03_BG70_ACGGGCTAGCGTCTAT	MJ03	SC_v2	PT
MJ03_BG70_ACGGGCTCACGCTTTC	MJ03	SC_v2	PT
MJ03_BG70_ACGGGCTCAGACGCTC	MJ03	SC_v2	PT
MJ03_BG70_ACGGGCTCAGTGACAG	MJ03	SC_v2	PT
MJ03_BG70_ACGGGCTTCAGTCAGT	MJ03	SC_v2	PT
MJ03_BG70_ACGGGCTTCCGGGTGT	MJ03	SC_v2	aLOH
MJ03_BG70_ACGGGTCAGTCAATAG	MJ03	SC_v2	PT
MJ03_BG70_ACGGGTCTCATGTCTT	MJ03	SC_v2	PT
MJ03_BG70_ACGGGTCTCTCAAACG	MJ03	SC_v2	PT
MJ03_BG70_ACGGGTCTCTCCAACC	MJ03	SC_v2	CD_PC
MJ03_BG70_ACGTCAAAGGATCGCA	MJ03	SC_v2	CD_PC
MJ03_BG70_ACGTCAAGTTCTGAAC	MJ03	SC_v2	PT
MJ03_BG70_ACTATCTAGCGTCAAG	MJ03	SC_v2	Endo
MJ03_BG70_ACTATCTCAAGTAGTA	MJ03	SC_v2	Fib
MJ03_BG70_ACTATCTCACTCAGGC	MJ03	SC_v2	PT
MJ03_BG70_ACTATCTGTATCTGCA	MJ03	SC_v2	MPH
MJ03_BG70_ACTATCTTCTGAAAGA	MJ03	SC_v2	Endo
MJ03_BG70_ACTGAACAGAAACCGC	MJ03	SC_v2	Fib
MJ03_BG70_ACTGAACAGACCGGAT	MJ03	SC_v2	CD_PC
MJ03_BG70_ACTGAACAGGGCTTCC	MJ03	SC_v2	B
MJ03_BG70_ACTGAACAGTAACCCT	MJ03	SC_v2	PT
MJ03_BG70_ACTGAACCAAGCCGCT	MJ03	SC_v2	MPH
MJ03_BG70_ACTGAACCAAGTCTGT	MJ03	SC_v2	PT
MJ03_BG70_ACTGAACCATGAAGTA	MJ03	SC_v2	PT
MJ03_BG70_ACTGAACGTCGAAAGC	MJ03	SC_v2	CD_Trans
MJ03_BG70_ACTGAACGTTGACGTT	MJ03	SC_v2	PT
MJ03_BG70_ACTGAACTCACGCATA	MJ03	SC_v2	CNT
MJ03_BG70_ACTGAACTCTGATTCT	MJ03	SC_v2	PT
MJ03_BG70_ACTGAACTCTGGGCCA	MJ03	SC_v2	PT
MJ03_BG70_ACTGAGTCAATCTGCA	MJ03	SC_v2	CD_PC
MJ03_BG70_ACTGAGTCACGACTCG	MJ03	SC_v2	Endo
MJ03_BG70_ACTGAGTCATCGACGC	MJ03	SC_v2	Podo
MJ03_BG70_ACTGAGTTCAGCATGT	MJ03	SC_v2	PT
MJ03_BG70_ACTGAGTTCATAACCG	MJ03	SC_v2	PT
MJ03_BG70_ACTGAGTTCCAGGGCT	MJ03	SC_v2	MPH
MJ03_BG70_ACTGAGTTCCTAGAAC	MJ03	SC_v2	PT
MJ03_BG70_ACTGAGTTCGGAGGTA	MJ03	SC_v2	PT
MJ03_BG70_ACTGAGTTCTAACGGT	MJ03	SC_v2	PT
MJ03_BG70_ACTGAGTTCTGCGGCA	MJ03	SC_v2	CD_IC
MJ03_BG70_ACTGATGAGAAACCTA	MJ03	SC_v2	CD_PC
MJ03_BG70_ACTGATGCATACCATG	MJ03	SC_v2	B
MJ03_BG70_ACTGATGGTGCAGACA	MJ03	SC_v2	PT
MJ03_BG70_ACTGATGGTTTACTCT	MJ03	SC_v2	Endo
MJ03_BG70_ACTGCTCAGGATGGTC	MJ03	SC_v2	Endo
MJ03_BG70_ACTGCTCCATTATCTC	MJ03	SC_v2	CD_IC
MJ03_BG70_ACTGCTCTCTTTAGTC	MJ03	SC_v2	Podo
MJ03_BG70_ACTGTCCAGCTAGCCC	MJ03	SC_v2	Endo
MJ03_BG70_ACTGTCCCACCAACCG	MJ03	SC_v2	Endo
MJ03_BG70_ACTGTCCCACGACTCG	MJ03	SC_v2	PT
MJ03_BG70_ACTGTCCCATGAAGTA	MJ03	SC_v2	CNT
MJ03_BG70_ACTGTCCGTACCCAAT	MJ03	SC_v2	B
MJ03_BG70_ACTGTCCGTCATCGGC	MJ03	SC_v2	PT
MJ03_BG70_ACTGTCCTCCTCGCAT	MJ03	SC_v2	PT
MJ03_BG70_ACTTACTCACGGATAG	MJ03	SC_v2	PT
MJ03_BG70_ACTTACTTCCACGACG	MJ03	SC_v2	DCT
MJ03_BG70_ACTTACTTCCTTGACC	MJ03	SC_v2	PT
MJ03_BG70_ACTTGTTAGCTAAACA	MJ03	SC_v2	PT
MJ03_BG70_ACTTGTTTCAGCACAT	MJ03	SC_v2	PT
MJ03_BG70_ACTTGTTTCTTGAGAC	MJ03	SC_v2	Endo
MJ03_BG70_ACTTTCAAGCGTAGTG	MJ03	SC_v2	NK
MJ03_BG70_ACTTTCACACCATGTA	MJ03	SC_v2	MPH
MJ03_BG70_ACTTTCACAGGCAGTA	MJ03	SC_v2	Endo
MJ03_BG70_ACTTTCAGTTAGGGTG	MJ03	SC_v2	CNT
MJ03_BG70_ACTTTCATCGGCTACG	MJ03	SC_v2	Endo
MJ03_BG70_ACTTTCATCGTGTAGT	MJ03	SC_v2	PT
MJ03_BG70_AGAATAGAGCACCGTC	MJ03	SC_v2	CD_IC
MJ03_BG70_AGAATAGAGCTGATAA	MJ03	SC_v2	PT
MJ03_BG70_AGAATAGCAATGACCT	MJ03	SC_v2	aLOH
MJ03_BG70_AGAATAGCACACATGT	MJ03	SC_v2	Fib
MJ03_BG70_AGAATAGGTTGCGCAC	MJ03	SC_v2	PT
MJ03_BG70_AGACGTTAGTTGTAGA	MJ03	SC_v2	PT
MJ03_BG70_AGACGTTCAATAGCAA	MJ03	SC_v2	Endo
MJ03_BG70_AGACGTTCAATGAAAC	MJ03	SC_v2	PT
MJ03_BG70_AGACGTTCACCAGGTC	MJ03	SC_v2	PT
MJ03_BG70_AGACGTTGTCAGCTAT	MJ03	SC_v2	PT
MJ03_BG70_AGACGTTTCGTCTGAA	MJ03	SC_v2	PT
MJ03_BG70_AGACGTTTCTGAGTGT	MJ03	SC_v2	CD_PC
MJ03_BG70_AGAGCGAAGCATGGCA	MJ03	SC_v2	DCT
MJ03_BG70_AGAGCGAAGGAATGGA	MJ03	SC_v2	PT
MJ03_BG70_AGAGCGAAGGACCACA	MJ03	SC_v2	PT
MJ03_BG70_AGAGCGACAACGATCT	MJ03	SC_v2	Endo
MJ03_BG70_AGAGCGACAAGTTAAG	MJ03	SC_v2	PT
MJ03_BG70_AGAGCGACAGCTGTAT	MJ03	SC_v2	CNT
MJ03_BG70_AGAGCGACATGGATGG	MJ03	SC_v2	PT
MJ03_BG70_AGAGCGAGTCATGCAT	MJ03	SC_v2	CD_PC
MJ03_BG70_AGAGCGAGTTGCCTCT	MJ03	SC_v2	PT
MJ03_BG70_AGAGCGATCTTTAGTC	MJ03	SC_v2	CD_IC
MJ03_BG70_AGAGCTTCAGTAAGAT	MJ03	SC_v2	CD_PC
MJ03_BG70_AGAGCTTGTCGCATCG	MJ03	SC_v2	NK
MJ03_BG70_AGAGCTTTCAGGATCT	MJ03	SC_v2	PT
MJ03_BG70_AGAGTGGCACACTGCG	MJ03	SC_v2	CD_IC
MJ03_BG70_AGAGTGGGTTCCCTTG	MJ03	SC_v2	PT
MJ03_BG70_AGAGTGGGTTGGGACA	MJ03	SC_v2	CD_IC
MJ03_BG70_AGAGTGGTCGCAAACT	MJ03	SC_v2	CD_PC
MJ03_BG70_AGATCTGCAAACGTGG	MJ03	SC_v2	Fib
MJ03_BG70_AGATCTGCACCGCTAG	MJ03	SC_v2	PT
MJ03_BG70_AGATTGCAGTAGGCCA	MJ03	SC_v2	MPH
MJ03_BG70_AGCAGCCCACACTGCG	MJ03	SC_v2	PT
MJ03_BG70_AGCAGCCCAGCGTCCA	MJ03	SC_v2	PT
MJ03_BG70_AGCAGCCCATCATCCC	MJ03	SC_v2	Endo
MJ03_BG70_AGCAGCCTCGTTGACA	MJ03	SC_v2	Fib
MJ03_BG70_AGCATACAGATCGGGT	MJ03	SC_v2	Endo
MJ03_BG70_AGCATACCAAACAACA	MJ03	SC_v2	CNT
MJ03_BG70_AGCATACGTAATCACC	MJ03	SC_v2	Endo
MJ03_BG70_AGCCTAACATGCAACT	MJ03	SC_v2	PT
MJ03_BG70_AGCCTAAGTCTCACCT	MJ03	SC_v2	PT
MJ03_BG70_AGCCTAAGTGGCTCCA	MJ03	SC_v2	PT
MJ03_BG70_AGCCTAATCGGAGCAA	MJ03	SC_v2	DCT
MJ03_BG70_AGCGGTCAGGCTAGGT	MJ03	SC_v2	PT
MJ03_BG70_AGCGGTCAGGCTCTTA	MJ03	SC_v2	CD_PC
MJ03_BG70_AGCGGTCAGTATCGAA	MJ03	SC_v2	PT
MJ03_BG70_AGCGGTCCATACAGCT	MJ03	SC_v2	PT
MJ03_BG70_AGCGGTCGTATGAAAC	MJ03	SC_v2	PT
MJ03_BG70_AGCGGTCGTCCATGAT	MJ03	SC_v2	MPH
MJ03_BG70_AGCGTATAGAATTCCC	MJ03	SC_v2	Endo
MJ03_BG70_AGCGTATAGATGGCGT	MJ03	SC_v2	PT
MJ03_BG70_AGCGTATAGGTCATCT	MJ03	SC_v2	T
MJ03_BG70_AGCGTATAGTAGGCCA	MJ03	SC_v2	Endo
MJ03_BG70_AGCGTATCACGAAAGC	MJ03	SC_v2	PT
MJ03_BG70_AGCGTATCATTCACTT	MJ03	SC_v2	PT
MJ03_BG70_AGCGTATGTACGACCC	MJ03	SC_v2	CD_PC
MJ03_BG70_AGCGTATGTGACTACT	MJ03	SC_v2	PT
MJ03_BG70_AGCGTATGTGAGCGAT	MJ03	SC_v2	Fib
MJ03_BG70_AGCGTCGCAGTCGATT	MJ03	SC_v2	PT
MJ03_BG70_AGCGTCGTCTGGTATG	MJ03	SC_v2	PT
MJ03_BG70_AGCTCCTTCGCCAGCA	MJ03	SC_v2	aLOH
MJ03_BG70_AGCTCTCAGAGTACCG	MJ03	SC_v2	PT
MJ03_BG70_AGCTCTCTCCGTTGTC	MJ03	SC_v2	CNT
MJ03_BG70_AGCTCTCTCTCTGCTG	MJ03	SC_v2	CD_IC
MJ03_BG70_AGCTTGAAGCACACAG	MJ03	SC_v2	PT
MJ03_BG70_AGCTTGACAAACTGCT	MJ03	SC_v2	Endo
MJ03_BG70_AGCTTGAGTCAATACC	MJ03	SC_v2	Endo
MJ03_BG70_AGCTTGAGTTCACGGC	MJ03	SC_v2	PT
MJ03_BG70_AGCTTGATCCCTTGCA	MJ03	SC_v2	T
MJ03_BG70_AGCTTGATCTGTGCAA	MJ03	SC_v2	MPH
MJ03_BG70_AGGCCACAGACGCTTT	MJ03	SC_v2	PT
MJ03_BG70_AGGCCACGTGGCAAAC	MJ03	SC_v2	PT
MJ03_BG70_AGGCCACTCAAACCAC	MJ03	SC_v2	PT
MJ03_BG70_AGGCCACTCAGTGTTG	MJ03	SC_v2	Endo
MJ03_BG70_AGGCCACTCATTGCCC	MJ03	SC_v2	CNT
MJ03_BG70_AGGCCACTCGCATGAT	MJ03	SC_v2	NK
MJ03_BG70_AGGCCGTCAACACGCC	MJ03	SC_v2	PT
MJ03_BG70_AGGCCGTCAGCGTCCA	MJ03	SC_v2	Podo
MJ03_BG70_AGGCCGTTCACGAAGG	MJ03	SC_v2	Endo
MJ03_BG70_AGGCCGTTCTACTATC	MJ03	SC_v2	CD_PC
MJ03_BG70_AGGGAGTAGATCTGAA	MJ03	SC_v2	PT
MJ03_BG70_AGGGAGTAGGCATTGG	MJ03	SC_v2	CD_Trans
MJ03_BG70_AGGGAGTAGGTGCTTT	MJ03	SC_v2	Endo
MJ03_BG70_AGGGAGTAGTAGGCCA	MJ03	SC_v2	CD_PC
MJ03_BG70_AGGGAGTAGTGAATTG	MJ03	SC_v2	PT
MJ03_BG70_AGGGAGTGTAGAGTGC	MJ03	SC_v2	PT
MJ03_BG70_AGGGATGAGGATGGAA	MJ03	SC_v2	Endo
MJ03_BG70_AGGGATGAGTACCGGA	MJ03	SC_v2	PT
MJ03_BG70_AGGGATGAGTATCGAA	MJ03	SC_v2	PT
MJ03_BG70_AGGGATGGTATAATGG	MJ03	SC_v2	PT
MJ03_BG70_AGGGATGTCATTGCCC	MJ03	SC_v2	PT
MJ03_BG70_AGGGATGTCGAACGGA	MJ03	SC_v2	aLOH
MJ03_BG70_AGGGTGACACAAGTAA	MJ03	SC_v2	PT
MJ03_BG70_AGGGTGAGTGACAAAT	MJ03	SC_v2	Endo
MJ03_BG70_AGGGTGAGTTCTGGTA	MJ03	SC_v2	Fib
MJ03_BG70_AGGGTGATCTGGTGTA	MJ03	SC_v2	PT
MJ03_BG70_AGGTCATAGAAGCCCA	MJ03	SC_v2	PT
MJ03_BG70_AGGTCATAGAGAGCTC	MJ03	SC_v2	PT
MJ03_BG70_AGGTCATCACCAGCAC	MJ03	SC_v2	PT
MJ03_BG70_AGGTCATGTAGCGTAG	MJ03	SC_v2	Endo
MJ03_BG70_AGGTCATTCACGACTA	MJ03	SC_v2	PT
MJ03_BG70_AGGTCCGAGAGATGAG	MJ03	SC_v2	T
MJ03_BG70_AGGTCCGAGTATCGAA	MJ03	SC_v2	CD_PC
MJ03_BG70_AGGTCCGTCCCTTGTG	MJ03	SC_v2	PT
MJ03_BG70_AGTAGTCAGACCGGAT	MJ03	SC_v2	PT
MJ03_BG70_AGTAGTCAGGACAGCT	MJ03	SC_v2	aLOH
MJ03_BG70_AGTAGTCCAATGGATA	MJ03	SC_v2	aLOH
MJ03_BG70_AGTAGTCCACAGACAG	MJ03	SC_v2	PT
MJ03_BG70_AGTAGTCCATTAGGCT	MJ03	SC_v2	Endo
MJ03_BG70_AGTAGTCGTCAAAGCG	MJ03	SC_v2	PT
MJ03_BG70_AGTAGTCGTTTGTGTG	MJ03	SC_v2	CNT
MJ03_BG70_AGTCTTTAGCCACCTG	MJ03	SC_v2	PT
MJ03_BG70_AGTCTTTAGTGACATA	MJ03	SC_v2	Fib
MJ03_BG70_AGTCTTTGTACAGTGG	MJ03	SC_v2	MPH
MJ03_BG70_AGTCTTTGTACTCGCG	MJ03	SC_v2	Endo
MJ03_BG70_AGTCTTTGTGTGAATA	MJ03	SC_v2	PT
MJ03_BG70_AGTCTTTTCTTTAGGG	MJ03	SC_v2	MPH
MJ03_BG70_AGTGAGGCAGCTCGAC	MJ03	SC_v2	PT
MJ03_BG70_AGTGAGGCAGTGGAGT	MJ03	SC_v2	CD_IC
MJ03_BG70_AGTGAGGCATCGTCGG	MJ03	SC_v2	PT
MJ03_BG70_AGTGAGGGTAAATACG	MJ03	SC_v2	PT
MJ03_BG70_AGTGAGGTCGCCAGCA	MJ03	SC_v2	Endo
MJ03_BG70_AGTGGGAAGAGACTTA	MJ03	SC_v2	PT
MJ03_BG70_AGTGGGAAGTGGTAAT	MJ03	SC_v2	PT
MJ03_BG70_AGTGGGACACCAGCAC	MJ03	SC_v2	PT
MJ03_BG70_AGTGGGACATCCGTGG	MJ03	SC_v2	DCT
MJ03_BG70_AGTGTCAAGATCCCGC	MJ03	SC_v2	PT
MJ03_BG70_AGTGTCACAGCGTTCG	MJ03	SC_v2	aLOH
MJ03_BG70_AGTGTCAGTCTGCAAT	MJ03	SC_v2	PT
MJ03_BG70_AGTGTCATCAGTCCCT	MJ03	SC_v2	PT
MJ03_BG70_AGTGTCATCGGAGGTA	MJ03	SC_v2	Endo
MJ03_BG70_AGTTGGTCACGTGAGA	MJ03	SC_v2	PT
MJ03_BG70_AGTTGGTGTTTCCACC	MJ03	SC_v2	PT
MJ03_BG70_AGTTGGTTCAGAGCTT	MJ03	SC_v2	DCT
MJ03_BG70_ATAACGCAGAAACCTA	MJ03	SC_v2	B
MJ03_BG70_ATAACGCAGGTAAACT	MJ03	SC_v2	T
MJ03_BG70_ATAACGCCAGTCGTGC	MJ03	SC_v2	PT
MJ03_BG70_ATAACGCGTACCGTTA	MJ03	SC_v2	Endo
MJ03_BG70_ATAACGCGTTATCCGA	MJ03	SC_v2	aLOH
MJ03_BG70_ATAACGCGTTGGAGGT	MJ03	SC_v2	Endo
MJ03_BG70_ATAAGAGAGTACGTTC	MJ03	SC_v2	Podo
MJ03_BG70_ATAAGAGAGTGATCGG	MJ03	SC_v2	aLOH
MJ03_BG70_ATAAGAGCAAACCCAT	MJ03	SC_v2	PT
MJ03_BG70_ATAAGAGCATAGGATA	MJ03	SC_v2	MPH
MJ03_BG70_ATAAGAGGTCCGAACC	MJ03	SC_v2	DCT
MJ03_BG70_ATAAGAGGTTCAACCA	MJ03	SC_v2	PT
MJ03_BG70_ATAAGAGTCGCCATAA	MJ03	SC_v2	Endo
MJ03_BG70_ATAAGAGTCGGTTAAC	MJ03	SC_v2	CD_IC
MJ03_BG70_ATAGACCAGTAGGTGC	MJ03	SC_v2	MC
MJ03_BG70_ATAGACCCAATCAGAA	MJ03	SC_v2	PT
MJ03_BG70_ATAGACCCACTGTGTA	MJ03	SC_v2	Endo
MJ03_BG70_ATAGACCGTCTTCGTC	MJ03	SC_v2	Endo
MJ03_BG70_ATAGACCGTTACGTCA	MJ03	SC_v2	CD_Trans
MJ03_BG70_ATAGACCTCGTACCGG	MJ03	SC_v2	aLOH
MJ03_BG70_ATAGACCTCTACTTAC	MJ03	SC_v2	Endo
MJ03_BG70_ATCACGAAGGGATCTG	MJ03	SC_v2	PT
MJ03_BG70_ATCACGACACCATGTA	MJ03	SC_v2	MC
MJ03_BG70_ATCACGACAGCGAACA	MJ03	SC_v2	PT
MJ03_BG70_ATCACGACAGGCTCAC	MJ03	SC_v2	PT
MJ03_BG70_ATCATCTAGTGTCTCA	MJ03	SC_v2	CD_Trans
MJ03_BG70_ATCATCTCATCCGTGG	MJ03	SC_v2	CD_PC
MJ03_BG70_ATCATCTGTACAAGTA	MJ03	SC_v2	PT
MJ03_BG70_ATCATCTTCCAAACTG	MJ03	SC_v2	PT
MJ03_BG70_ATCATCTTCTTCAACT	MJ03	SC_v2	Podo
MJ03_BG70_ATCATGGAGCTGCGAA	MJ03	SC_v2	MPH
MJ03_BG70_ATCATGGAGGAGTCTG	MJ03	SC_v2	PT
MJ03_BG70_ATCATGGCACTGAAGG	MJ03	SC_v2	Endo
MJ03_BG70_ATCATGGCATGCTGGC	MJ03	SC_v2	PT
MJ03_BG70_ATCATGGGTCACCCAG	MJ03	SC_v2	CD_PC
MJ03_BG70_ATCATGGTCCTGTAGA	MJ03	SC_v2	PT
MJ03_BG70_ATCCACCAGGTGCTAG	MJ03	SC_v2	DCT
MJ03_BG70_ATCCACCAGTTAAGTG	MJ03	SC_v2	PT
MJ03_BG70_ATCCACCCACAAGCCC	MJ03	SC_v2	PT
MJ03_BG70_ATCCACCGTAATCGTC	MJ03	SC_v2	PT
MJ03_BG70_ATCCACCGTGGCTCCA	MJ03	SC_v2	CD_PC
MJ03_BG70_ATCCGAAAGCGGCTTC	MJ03	SC_v2	PT
MJ03_BG70_ATCCGAACATGGAATA	MJ03	SC_v2	CD_PC
MJ03_BG70_ATCCGAAGTAGCAAAT	MJ03	SC_v2	Podo
MJ03_BG70_ATCCGAAGTCATCGGC	MJ03	SC_v2	CD_PC
MJ03_BG70_ATCCGAAGTGATGCCC	MJ03	SC_v2	CNT
MJ03_BG70_ATCCGAATCACGATGT	MJ03	SC_v2	PT
MJ03_BG70_ATCCGAATCATCGCTC	MJ03	SC_v2	PT
MJ03_BG70_ATCGAGTGTCAACTGT	MJ03	SC_v2	PT
MJ03_BG70_ATCGAGTGTCGGCACT	MJ03	SC_v2	Podo
MJ03_BG70_ATCGAGTTCCATTCTA	MJ03	SC_v2	CD_IC
MJ03_BG70_ATCGAGTTCTCCGGTT	MJ03	SC_v2	PT
MJ03_BG70_ATCTACTAGAGTGAGA	MJ03	SC_v2	PT
MJ03_BG70_ATCTACTAGCCCAATT	MJ03	SC_v2	PT
MJ03_BG70_ATCTACTCACATGTGT	MJ03	SC_v2	Podo
MJ03_BG70_ATCTACTCAGGCGATA	MJ03	SC_v2	PT
MJ03_BG70_ATCTACTCATGTTCCC	MJ03	SC_v2	PT
MJ03_BG70_ATCTACTGTCCAGTTA	MJ03	SC_v2	Endo
MJ03_BG70_ATCTACTTCATGTGGT	MJ03	SC_v2	PT
MJ03_BG70_ATCTGCCAGAGTCGGT	MJ03	SC_v2	PT
MJ03_BG70_ATCTGCCAGTTTGCGT	MJ03	SC_v2	PT
MJ03_BG70_ATCTGCCCACGTGAGA	MJ03	SC_v2	DCT
MJ03_BG70_ATCTGCCCAGGGTACA	MJ03	SC_v2	Endo
MJ03_BG70_ATCTGCCGTACCGCTG	MJ03	SC_v2	PT
MJ03_BG70_ATCTGCCGTTAAGAAC	MJ03	SC_v2	PT
MJ03_BG70_ATCTGCCTCAGTCCCT	MJ03	SC_v2	PT
MJ03_BG70_ATCTGCCTCCGAAGAG	MJ03	SC_v2	CD_PC
MJ03_BG70_ATGAGGGAGCCGCCTA	MJ03	SC_v2	T
MJ03_BG70_ATGAGGGCAACACCTA	MJ03	SC_v2	PT
MJ03_BG70_ATGAGGGCACCACGTG	MJ03	SC_v2	Podo
MJ03_BG70_ATGAGGGCAGTAAGCG	MJ03	SC_v2	PT
MJ03_BG70_ATGAGGGTCAAAGTAG	MJ03	SC_v2	DCT
MJ03_BG70_ATGCGATGTACAAGTA	MJ03	SC_v2	PT
MJ03_BG70_ATGCGATGTATAGGTA	MJ03	SC_v2	Endo
MJ03_BG70_ATGGGAGAGTGAATTG	MJ03	SC_v2	aLOH
MJ03_BG70_ATGGGAGCACAGCGTC	MJ03	SC_v2	Endo
MJ03_BG70_ATGGGAGGTCGACTAT	MJ03	SC_v2	PT
MJ03_BG70_ATGGGAGTCACTTCAT	MJ03	SC_v2	T
MJ03_BG70_ATGGGAGTCCTTTCGG	MJ03	SC_v2	PT
MJ03_BG70_ATGGGAGTCGAATCCA	MJ03	SC_v2	PT
MJ03_BG70_ATGTGTGAGAGGTTAT	MJ03	SC_v2	PT
MJ03_BG70_ATGTGTGAGGTGTTAA	MJ03	SC_v2	PT
MJ03_BG70_ATGTGTGTCTTGTCAT	MJ03	SC_v2	MPH
MJ03_BG70_ATTACTCAGTGTACGG	MJ03	SC_v2	PT
MJ03_BG70_ATTACTCCATGTCGAT	MJ03	SC_v2	PT
MJ03_BG70_ATTACTCGTGCAACTT	MJ03	SC_v2	PT
MJ03_BG70_ATTACTCTCAGGTAAA	MJ03	SC_v2	B
MJ03_BG70_ATTACTCTCCAGATCA	MJ03	SC_v2	CD_PC
MJ03_BG70_ATTACTCTCGGTTAAC	MJ03	SC_v2	T
MJ03_BG70_ATTACTCTCTCCCTGA	MJ03	SC_v2	PT
MJ03_BG70_ATTACTCTCTTGACGA	MJ03	SC_v2	PT
MJ03_BG70_ATTATCCGTGGTAACG	MJ03	SC_v2	NK
MJ03_BG70_ATTATCCGTTGGTGGA	MJ03	SC_v2	CD_PC
MJ03_BG70_ATTATCCTCAAAGTAG	MJ03	SC_v2	PT
MJ03_BG70_ATTATCCTCCTATGTT	MJ03	SC_v2	CD_PC
MJ03_BG70_ATTCTACAGTGAAGAG	MJ03	SC_v2	CD_PC
MJ03_BG70_ATTCTACGTTGTACAC	MJ03	SC_v2	PT
MJ03_BG70_ATTGGACAGTCTCAAC	MJ03	SC_v2	CD_IC
MJ03_BG70_ATTGGACCAAATACAG	MJ03	SC_v2	T
MJ03_BG70_ATTGGACCATCACGTA	MJ03	SC_v2	PT
MJ03_BG70_ATTGGACGTGCAACTT	MJ03	SC_v2	CD_IC
MJ03_BG70_ATTGGACTCAACCATG	MJ03	SC_v2	PT
MJ03_BG70_ATTGGACTCAGTACGT	MJ03	SC_v2	PT
MJ03_BG70_ATTGGTGAGCTAACTC	MJ03	SC_v2	PT
MJ03_BG70_ATTGGTGAGGCTAGCA	MJ03	SC_v2	Endo
MJ03_BG70_ATTGGTGCACTTAACG	MJ03	SC_v2	PT
MJ03_BG70_ATTGGTGCAGTCAGCC	MJ03	SC_v2	NK
MJ03_BG70_ATTGGTGGTAAGAGGA	MJ03	SC_v2	Endo
MJ03_BG70_ATTGGTGTCTGACCTC	MJ03	SC_v2	Podo
MJ03_BG70_ATTTCTGCACACAGAG	MJ03	SC_v2	aLOH
MJ03_BG70_ATTTCTGCACCGAATT	MJ03	SC_v2	PT
MJ03_BG70_ATTTCTGGTGTGCCTG	MJ03	SC_v2	PT
MJ03_BG70_ATTTCTGTCCGATATG	MJ03	SC_v2	PT
MJ03_BG70_ATTTCTGTCCTAAGTG	MJ03	SC_v2	Endo
MJ03_BG70_CAACCAAAGCCCGAAA	MJ03	SC_v2	DCT
MJ03_BG70_CAACCAAAGCGCTCCA	MJ03	SC_v2	PT
MJ03_BG70_CAACCAAAGTACGCGA	MJ03	SC_v2	PT
MJ03_BG70_CAACCAAGTTGATTGC	MJ03	SC_v2	PT
MJ03_BG70_CAACCAATCCACGCAG	MJ03	SC_v2	PT
MJ03_BG70_CAACCAATCGAGAACG	MJ03	SC_v2	MPH
MJ03_BG70_CAACCAATCTCTTATG	MJ03	SC_v2	PT
MJ03_BG70_CAACCTCAGAACAACT	MJ03	SC_v2	PT
MJ03_BG70_CAACCTCCAATAGCGG	MJ03	SC_v2	aLOH
MJ03_BG70_CAACCTCCAGGGATTG	MJ03	SC_v2	PT
MJ03_BG70_CAACCTCGTCTCCCTA	MJ03	SC_v2	CD_IC
MJ03_BG70_CAACCTCGTGCCTTGG	MJ03	SC_v2	CD_Trans
MJ03_BG70_CAACCTCTCAACGAAA	MJ03	SC_v2	NK
MJ03_BG70_CAACTAGGTTAAGATG	MJ03	SC_v2	PT
MJ03_BG70_CAAGAAAAGGGTCGAT	MJ03	SC_v2	PT
MJ03_BG70_CAAGAAACAGGCAGTA	MJ03	SC_v2	PT
MJ03_BG70_CAAGAAAGTCCGCTGA	MJ03	SC_v2	CD_PC
MJ03_BG70_CAAGAAATCAATCACG	MJ03	SC_v2	B
MJ03_BG70_CAAGAAATCACGATGT	MJ03	SC_v2	PT
MJ03_BG70_CAAGATCCAATGGTCT	MJ03	SC_v2	MPH
MJ03_BG70_CAAGATCCACTTAACG	MJ03	SC_v2	PT
MJ03_BG70_CAAGATCGTAGGCATG	MJ03	SC_v2	aLOH
MJ03_BG70_CAAGATCGTCTGGAGA	MJ03	SC_v2	PT
MJ03_BG70_CAAGGCCGTGTTCTTT	MJ03	SC_v2	aLOH
MJ03_BG70_CAAGGCCGTTCAGTAC	MJ03	SC_v2	CD_PC
MJ03_BG70_CAAGGCCGTTGTCGCG	MJ03	SC_v2	CD_IC
MJ03_BG70_CAAGGCCTCAACACCA	MJ03	SC_v2	CD_PC
MJ03_BG70_CAAGGCCTCAGTCAGT	MJ03	SC_v2	B
MJ03_BG70_CAAGTTGAGCTACCTA	MJ03	SC_v2	PT
MJ03_BG70_CAAGTTGCATAGAAAC	MJ03	SC_v2	PT
MJ03_BG70_CAAGTTGGTAAGTTCC	MJ03	SC_v2	MPH
MJ03_BG70_CAAGTTGGTTCCACAA	MJ03	SC_v2	Endo
MJ03_BG70_CAAGTTGGTTTGGGCC	MJ03	SC_v2	DCT
MJ03_BG70_CAAGTTGTCAAACCAC	MJ03	SC_v2	PT
MJ03_BG70_CACAAACAGTACTTGC	MJ03	SC_v2	PT
MJ03_BG70_CACAAACAGTGTTAGA	MJ03	SC_v2	MC
MJ03_BG70_CACAAACCACTGTTAG	MJ03	SC_v2	PT
MJ03_BG70_CACAAACCAGGTGGAT	MJ03	SC_v2	PT
MJ03_BG70_CACAAACGTAGGGTAC	MJ03	SC_v2	PT
MJ03_BG70_CACAAACTCTCGATGA	MJ03	SC_v2	PT
MJ03_BG70_CACACAAAGACTTTCG	MJ03	SC_v2	PT
MJ03_BG70_CACACAAAGCGTGTCC	MJ03	SC_v2	CD_PC
MJ03_BG70_CACACAAAGGATGTAT	MJ03	SC_v2	Endo
MJ03_BG70_CACACAACAGCGAACA	MJ03	SC_v2	MPH
MJ03_BG70_CACACAAGTCTGATTG	MJ03	SC_v2	PT
MJ03_BG70_CACACAAGTGTTCTTT	MJ03	SC_v2	NK
MJ03_BG70_CACACAATCCAGGGCT	MJ03	SC_v2	MPH
MJ03_BG70_CACACAATCTTGAGGT	MJ03	SC_v2	Fib
MJ03_BG70_CACACCTTCCTCATTA	MJ03	SC_v2	CD_PC
MJ03_BG70_CACACCTTCTGCGTAA	MJ03	SC_v2	PT
MJ03_BG70_CACACCTTCTGCTGTC	MJ03	SC_v2	CD_IC
MJ03_BG70_CACACCTTCTTTAGTC	MJ03	SC_v2	CD_IC
MJ03_BG70_CACACTCAGAGCTTCT	MJ03	SC_v2	PT
MJ03_BG70_CACACTCAGTTTCCTT	MJ03	SC_v2	NK
MJ03_BG70_CACACTCCAGACGCTC	MJ03	SC_v2	PT
MJ03_BG70_CACACTCCATGTCGAT	MJ03	SC_v2	PT
MJ03_BG70_CACACTCGTAGCGTAG	MJ03	SC_v2	PT
MJ03_BG70_CACACTCTCCCACTTG	MJ03	SC_v2	PT
MJ03_BG70_CACAGGCAGCCGTCGT	MJ03	SC_v2	CD_IC
MJ03_BG70_CACAGGCCAAGTTAAG	MJ03	SC_v2	PT
MJ03_BG70_CACAGGCCAGGCAGTA	MJ03	SC_v2	Endo
MJ03_BG70_CACAGGCCAGTTAACC	MJ03	SC_v2	CD_PC
MJ03_BG70_CACAGGCCATATGAGA	MJ03	SC_v2	aLOH
MJ03_BG70_CACAGGCTCAGTTAGC	MJ03	SC_v2	PT
MJ03_BG70_CACAGGCTCCCTAACC	MJ03	SC_v2	PT
MJ03_BG70_CACAGTAAGCGAGAAA	MJ03	SC_v2	MPH
MJ03_BG70_CACAGTACACGAAACG	MJ03	SC_v2	Podo
MJ03_BG70_CACAGTACAGCTCGAC	MJ03	SC_v2	CD_PC
MJ03_BG70_CACATAGAGTGTTGAA	MJ03	SC_v2	PT
MJ03_BG70_CACATAGCAAGACGTG	MJ03	SC_v2	PT
MJ03_BG70_CACATAGCACTGTCGG	MJ03	SC_v2	PT
MJ03_BG70_CACATAGCAGCGATCC	MJ03	SC_v2	PT
MJ03_BG70_CACATAGCATAGACTC	MJ03	SC_v2	B
MJ03_BG70_CACATAGCATCCGCGA	MJ03	SC_v2	Endo
MJ03_BG70_CACATAGCATTCGACA	MJ03	SC_v2	PT
MJ03_BG70_CACATAGGTACCGCTG	MJ03	SC_v2	MPH
MJ03_BG70_CACATAGGTCCCTTGT	MJ03	SC_v2	MPH
MJ03_BG70_CACATAGGTGCAACTT	MJ03	SC_v2	CD_PC
MJ03_BG70_CACATAGTCGGTGTTA	MJ03	SC_v2	Endo
MJ03_BG70_CACATAGTCTACCAGA	MJ03	SC_v2	PT
MJ03_BG70_CACATTTAGCAAATCA	MJ03	SC_v2	PT
MJ03_BG70_CACATTTAGGCTAGGT	MJ03	SC_v2	PT
MJ03_BG70_CACATTTGTGACTCAT	MJ03	SC_v2	CD_IC
MJ03_BG70_CACATTTTCAAGAAGT	MJ03	SC_v2	NK
MJ03_BG70_CACATTTTCGGATGTT	MJ03	SC_v2	PT
MJ03_BG70_CACCACTCAAGCTGTT	MJ03	SC_v2	CD_PC
MJ03_BG70_CACCACTCACAGGAGT	MJ03	SC_v2	CNT
MJ03_BG70_CACCACTCAGATTGCT	MJ03	SC_v2	PT
MJ03_BG70_CACCACTCATATACGC	MJ03	SC_v2	PT
MJ03_BG70_CACCACTGTCAGTGGA	MJ03	SC_v2	Endo
MJ03_BG70_CACCACTGTCCATGAT	MJ03	SC_v2	CD_IC
MJ03_BG70_CACCACTGTGTGAAAT	MJ03	SC_v2	DCT
MJ03_BG70_CACCACTTCAGCACAT	MJ03	SC_v2	PT
MJ03_BG70_CACCACTTCTCAAGTG	MJ03	SC_v2	PT
MJ03_BG70_CACCAGGAGACGCTTT	MJ03	SC_v2	MC
MJ03_BG70_CACCAGGAGAGTGAGA	MJ03	SC_v2	PT
MJ03_BG70_CACCAGGAGCCACGCT	MJ03	SC_v2	PT
MJ03_BG70_CACCAGGAGCCTATGT	MJ03	SC_v2	PT
MJ03_BG70_CACCAGGAGGCTATCT	MJ03	SC_v2	PT
MJ03_BG70_CACCAGGGTAGCGTAG	MJ03	SC_v2	T
MJ03_BG70_CACCAGGGTCTCGTTC	MJ03	SC_v2	B
MJ03_BG70_CACCAGGTCAGTGTTG	MJ03	SC_v2	MPH
MJ03_BG70_CACCAGGTCATGTAGC	MJ03	SC_v2	PT
MJ03_BG70_CACCTTGAGCACCGTC	MJ03	SC_v2	PT
MJ03_BG70_CACCTTGAGCTAAGAT	MJ03	SC_v2	aLOH
MJ03_BG70_CACCTTGAGGGATCTG	MJ03	SC_v2	PT
MJ03_BG70_CACCTTGAGTAGTGCG	MJ03	SC_v2	NK
MJ03_BG70_CACCTTGAGTCAATAG	MJ03	SC_v2	PT
MJ03_BG70_CACCTTGCACACTGCG	MJ03	SC_v2	MC
MJ03_BG70_CACCTTGGTTATCCGA	MJ03	SC_v2	PT
MJ03_BG70_CACTCCAAGACCACGA	MJ03	SC_v2	B
MJ03_BG70_CACTCCAAGATAGCAT	MJ03	SC_v2	CD_PC
MJ03_BG70_CACTCCAAGGCATTGG	MJ03	SC_v2	PT
MJ03_BG70_CACTCCAAGGTGCTAG	MJ03	SC_v2	MPH
MJ03_BG70_CACTCCATCGGTGTCG	MJ03	SC_v2	PT
MJ03_BG70_CAGAATCAGAGGGATA	MJ03	SC_v2	Endo
MJ03_BG70_CAGAATCCAGCTGCTG	MJ03	SC_v2	PT
MJ03_BG70_CAGAATCCATGTCTCC	MJ03	SC_v2	PT
MJ03_BG70_CAGAATCGTTAGATGA	MJ03	SC_v2	PT
MJ03_BG70_CAGAATCTCCTAAGTG	MJ03	SC_v2	T
MJ03_BG70_CAGAGAGAGCCAGTAG	MJ03	SC_v2	PT
MJ03_BG70_CAGAGAGAGTACGCCC	MJ03	SC_v2	PT
MJ03_BG70_CAGAGAGAGTGTGGCA	MJ03	SC_v2	CD_PC
MJ03_BG70_CAGAGAGCACCGCTAG	MJ03	SC_v2	CNT
MJ03_BG70_CAGAGAGCAGGGTACA	MJ03	SC_v2	PT
MJ03_BG70_CAGAGAGCATCAGTAC	MJ03	SC_v2	Endo
MJ03_BG70_CAGAGAGGTGTGACGA	MJ03	SC_v2	Podo
MJ03_BG70_CAGATCAAGATCCGAG	MJ03	SC_v2	PT
MJ03_BG70_CAGATCAAGCATCATC	MJ03	SC_v2	PT
MJ03_BG70_CAGATCAAGGGCTTGA	MJ03	SC_v2	PT
MJ03_BG70_CAGATCAAGTGAAGAG	MJ03	SC_v2	Endo
MJ03_BG70_CAGATCACAAACCCAT	MJ03	SC_v2	PT
MJ03_BG70_CAGATCACAAGACACG	MJ03	SC_v2	PT
MJ03_BG70_CAGATCAGTACGCTGC	MJ03	SC_v2	aLOH
MJ03_BG70_CAGATCAGTGGCCCTA	MJ03	SC_v2	PT
MJ03_BG70_CAGATCATCGTTACAG	MJ03	SC_v2	PT
MJ03_BG70_CAGCAGCAGGACTGGT	MJ03	SC_v2	PT
MJ03_BG70_CAGCAGCAGGAGTAGA	MJ03	SC_v2	PT
MJ03_BG70_CAGCAGCCACTCAGGC	MJ03	SC_v2	PT
MJ03_BG70_CAGCAGCCAGACTCGC	MJ03	SC_v2	PT
MJ03_BG70_CAGCAGCGTCATTAGC	MJ03	SC_v2	PT
MJ03_BG70_CAGCAGCGTTACGTCA	MJ03	SC_v2	PT
MJ03_BG70_CAGCAGCGTTATCACG	MJ03	SC_v2	NK
MJ03_BG70_CAGCATACATCACGAT	MJ03	SC_v2	Endo
MJ03_BG70_CAGCATAGTAGAGGAA	MJ03	SC_v2	PT
MJ03_BG70_CAGCATAGTATGAATG	MJ03	SC_v2	PT
MJ03_BG70_CAGCCGAAGGCTATCT	MJ03	SC_v2	T
MJ03_BG70_CAGCCGACAGGTGCCT	MJ03	SC_v2	Endo
MJ03_BG70_CAGCCGAGTCACTTCC	MJ03	SC_v2	Endo
MJ03_BG70_CAGCGACCAATACGCT	MJ03	SC_v2	DCT
MJ03_BG70_CAGCGACGTAAGTGTA	MJ03	SC_v2	PT
MJ03_BG70_CAGCGACGTAATCGTC	MJ03	SC_v2	PT
MJ03_BG70_CAGCGACGTCCGAGTC	MJ03	SC_v2	Endo
MJ03_BG70_CAGCGACTCAAGGTAA	MJ03	SC_v2	aLOH
MJ03_BG70_CAGCGACTCACGCGGT	MJ03	SC_v2	PT
MJ03_BG70_CAGCGACTCATCGGAT	MJ03	SC_v2	PT
MJ03_BG70_CAGCTAAAGTATTGGA	MJ03	SC_v2	PT
MJ03_BG70_CAGCTAAGTACAGTTC	MJ03	SC_v2	CD_PC
MJ03_BG70_CAGCTAAGTCATCGGC	MJ03	SC_v2	Endo
MJ03_BG70_CAGCTAAGTCTCAACA	MJ03	SC_v2	PT
MJ03_BG70_CAGCTAATCGCAAGCC	MJ03	SC_v2	PT
MJ03_BG70_CAGCTAATCGTTTGCC	MJ03	SC_v2	PT
MJ03_BG70_CAGCTGGAGAGACGAA	MJ03	SC_v2	PT
MJ03_BG70_CAGCTGGCATTAGGCT	MJ03	SC_v2	CD_PC
MJ03_BG70_CAGCTGGGTACTTCTT	MJ03	SC_v2	Fib
MJ03_BG70_CAGGTGCAGACGCAAC	MJ03	SC_v2	PT
MJ03_BG70_CAGGTGCAGTATCTCG	MJ03	SC_v2	PT
MJ03_BG70_CAGGTGCCACAAGCCC	MJ03	SC_v2	CD_Trans
MJ03_BG70_CAGGTGCGTCATATCG	MJ03	SC_v2	PT
MJ03_BG70_CAGGTGCTCGTACCGG	MJ03	SC_v2	PT
MJ03_BG70_CAGTAACCACGGTTTA	MJ03	SC_v2	PT
MJ03_BG70_CAGTAACGTTGCGCAC	MJ03	SC_v2	T
MJ03_BG70_CAGTAACTCGTAGGAG	MJ03	SC_v2	PT
MJ03_BG70_CAGTCCTAGGAGTCTG	MJ03	SC_v2	PT
MJ03_BG70_CAGTCCTAGGGCTTCC	MJ03	SC_v2	Endo
MJ03_BG70_CAGTCCTGTCCGAGTC	MJ03	SC_v2	Endo
MJ03_BG70_CAGTCCTTCGTTGACA	MJ03	SC_v2	CD_PC
MJ03_BG70_CAGTCCTTCTACTTAC	MJ03	SC_v2	PT
MJ03_BG70_CATATGGCACCACCAG	MJ03	SC_v2	PT
MJ03_BG70_CATATGGCAGTCGTGC	MJ03	SC_v2	MPH
MJ03_BG70_CATATTCAGCTAGGCA	MJ03	SC_v2	PT
MJ03_BG70_CATATTCAGGACGAAA	MJ03	SC_v2	PT
MJ03_BG70_CATATTCAGGAGTACC	MJ03	SC_v2	PT
MJ03_BG70_CATATTCCAGCCTTGG	MJ03	SC_v2	B
MJ03_BG70_CATATTCTCCCTTGCA	MJ03	SC_v2	PT
MJ03_BG70_CATCAAGAGGAATGGA	MJ03	SC_v2	PT
MJ03_BG70_CATCAAGAGTCTCCTC	MJ03	SC_v2	PT
MJ03_BG70_CATCAAGGTAGCGATG	MJ03	SC_v2	PT
MJ03_BG70_CATCAAGTCAGTTGAC	MJ03	SC_v2	DCT
MJ03_BG70_CATCAAGTCGTCCGTT	MJ03	SC_v2	PT
MJ03_BG70_CATCAGACAAGTCTGT	MJ03	SC_v2	aLOH
MJ03_BG70_CATCAGACAGCCACCA	MJ03	SC_v2	PT
MJ03_BG70_CATCAGACATGTAGTC	MJ03	SC_v2	MPH
MJ03_BG70_CATCAGAGTCTCCATC	MJ03	SC_v2	PT
MJ03_BG70_CATCAGATCTGATACG	MJ03	SC_v2	PT
MJ03_BG70_CATCAGATCTTGCCGT	MJ03	SC_v2	CD_PC
MJ03_BG70_CATCCACAGAAACCGC	MJ03	SC_v2	Endo
MJ03_BG70_CATCCACAGGGAGTAA	MJ03	SC_v2	PT
MJ03_BG70_CATCCACCAGTGACAG	MJ03	SC_v2	PT
MJ03_BG70_CATCCACCATAAGACA	MJ03	SC_v2	PT
MJ03_BG70_CATCCACGTAAGTTCC	MJ03	SC_v2	PT
MJ03_BG70_CATCCACGTCGTGGCT	MJ03	SC_v2	PT
MJ03_BG70_CATCCACTCTACCTGC	MJ03	SC_v2	PT
MJ03_BG70_CATCGAACAATGCCAT	MJ03	SC_v2	PT
MJ03_BG70_CATCGAACAGATCCAT	MJ03	SC_v2	PT
MJ03_BG70_CATCGGGAGACAGAGA	MJ03	SC_v2	PT
MJ03_BG70_CATCGGGCAAGGTTTC	MJ03	SC_v2	MPH
MJ03_BG70_CATCGGGGTCTGCGGT	MJ03	SC_v2	Endo
MJ03_BG70_CATCGGGTCTCGAGTA	MJ03	SC_v2	PT
MJ03_BG70_CATCGGGTCTTGCATT	MJ03	SC_v2	MPH
MJ03_BG70_CATGACAAGATGCCTT	MJ03	SC_v2	PT
MJ03_BG70_CATGACACACGACGAA	MJ03	SC_v2	DCT
MJ03_BG70_CATGACACACGTTGGC	MJ03	SC_v2	PT
MJ03_BG70_CATGACACATGGTTGT	MJ03	SC_v2	Endo
MJ03_BG70_CATGACAGTATGAAAC	MJ03	SC_v2	Endo
MJ03_BG70_CATGACAGTCATACTG	MJ03	SC_v2	PT
MJ03_BG70_CATGACAGTCGTCTTC	MJ03	SC_v2	Endo
MJ03_BG70_CATGACATCCTAGGGC	MJ03	SC_v2	CD_IC
MJ03_BG70_CATGCCTAGGCAAAGA	MJ03	SC_v2	Fib
MJ03_BG70_CATGCCTAGTCGATAA	MJ03	SC_v2	T
MJ03_BG70_CATGCCTAGTTCGCAT	MJ03	SC_v2	PT
MJ03_BG70_CATGCCTCAGCTCGCA	MJ03	SC_v2	DCT
MJ03_BG70_CATGCCTTCGCCTGTT	MJ03	SC_v2	Podo
MJ03_BG70_CATGCCTTCGGTCCGA	MJ03	SC_v2	CD_Trans
MJ03_BG70_CATGGCGAGCTTATCG	MJ03	SC_v2	PT
MJ03_BG70_CATGGCGCAAGCGAGT	MJ03	SC_v2	PT
MJ03_BG70_CATGGCGCAATTGCTG	MJ03	SC_v2	DCT
MJ03_BG70_CATGGCGCAGTAAGCG	MJ03	SC_v2	Podo
MJ03_BG70_CATGGCGGTCTAAAGA	MJ03	SC_v2	CNT
MJ03_BG70_CATGGCGGTTATCCGA	MJ03	SC_v2	PT
MJ03_BG70_CATGGCGTCAGCTTAG	MJ03	SC_v2	CD_PC
MJ03_BG70_CATGGCGTCATCTGCC	MJ03	SC_v2	Endo
MJ03_BG70_CATGGCGTCTCTAGGA	MJ03	SC_v2	PT
MJ03_BG70_CATTATCAGACAGAGA	MJ03	SC_v2	PT
MJ03_BG70_CATTATCAGGATATAC	MJ03	SC_v2	PT
MJ03_BG70_CATTATCCACGCTTTC	MJ03	SC_v2	CD_Trans
MJ03_BG70_CATTATCCAGGCTGAA	MJ03	SC_v2	PT
MJ03_BG70_CATTATCTCTCATTCA	MJ03	SC_v2	PT
MJ03_BG70_CATTATCTCTTCGGTC	MJ03	SC_v2	CD_PC
MJ03_BG70_CATTCGCAGATGCCAG	MJ03	SC_v2	PT
MJ03_BG70_CATTCGCAGTGTGAAT	MJ03	SC_v2	CNT
MJ03_BG70_CATTCGCGTACAGTTC	MJ03	SC_v2	PT
MJ03_BG70_CCAATCCAGAATGTTG	MJ03	SC_v2	PT
MJ03_BG70_CCAATCCAGCTGCAAG	MJ03	SC_v2	T
MJ03_BG70_CCAATCCCAAGTTAAG	MJ03	SC_v2	aLOH
MJ03_BG70_CCAATCCGTCATGCAT	MJ03	SC_v2	PT
MJ03_BG70_CCAATCCTCCGCATCT	MJ03	SC_v2	CD_IC
MJ03_BG70_CCACCTAAGCCGATTT	MJ03	SC_v2	PT
MJ03_BG70_CCACCTAAGGGTGTGT	MJ03	SC_v2	PT
MJ03_BG70_CCACCTACAACACCCG	MJ03	SC_v2	CD_IC
MJ03_BG70_CCACCTAGTAAGTGTA	MJ03	SC_v2	Endo
MJ03_BG70_CCACCTAGTCCGCTGA	MJ03	SC_v2	T
MJ03_BG70_CCACCTAGTCTTCGTC	MJ03	SC_v2	PT
MJ03_BG70_CCACCTAGTGCACGAA	MJ03	SC_v2	PT
MJ03_BG70_CCACCTATCGCGGATC	MJ03	SC_v2	PT
MJ03_BG70_CCACCTATCTCCAGGG	MJ03	SC_v2	Podo
MJ03_BG70_CCACGGACAATGTAAG	MJ03	SC_v2	PT
MJ03_BG70_CCACGGAGTGCACTTA	MJ03	SC_v2	PT
MJ03_BG70_CCACGGATCTGAGGGA	MJ03	SC_v2	Endo
MJ03_BG70_CCACTACCAGGGATTG	MJ03	SC_v2	NK
MJ03_BG70_CCACTACGTTCGGCAC	MJ03	SC_v2	PT
MJ03_BG70_CCACTACTCAGGATCT	MJ03	SC_v2	CD_IC
MJ03_BG70_CCACTACTCCAAATGC	MJ03	SC_v2	PT
MJ03_BG70_CCAGCGAAGATATACG	MJ03	SC_v2	Endo
MJ03_BG70_CCAGCGAAGCTGAAAT	MJ03	SC_v2	Endo
MJ03_BG70_CCAGCGAAGTCTTGCA	MJ03	SC_v2	Endo
MJ03_BG70_CCAGCGAAGTGGACGT	MJ03	SC_v2	DCT
MJ03_BG70_CCAGCGACAGTTAACC	MJ03	SC_v2	PT
MJ03_BG70_CCAGCGAGTGAAATCA	MJ03	SC_v2	CD_PC
MJ03_BG70_CCAGCGAGTTCCGGCA	MJ03	SC_v2	Endo
MJ03_BG70_CCAGCGAGTTTGTGTG	MJ03	SC_v2	CD_IC
MJ03_BG70_CCAGCGATCAGAGACG	MJ03	SC_v2	Endo
MJ03_BG70_CCAGCGATCCGGGTGT	MJ03	SC_v2	Podo
MJ03_BG70_CCATGTCGTCATACTG	MJ03	SC_v2	CD_PC
MJ03_BG70_CCATGTCGTCTAGTGT	MJ03	SC_v2	PT
MJ03_BG70_CCATGTCGTCTCTCGT	MJ03	SC_v2	PT
MJ03_BG70_CCATGTCGTCTTTCAT	MJ03	SC_v2	PT
MJ03_BG70_CCATTCGAGCCAGTAG	MJ03	SC_v2	PT
MJ03_BG70_CCATTCGGTGTTGGGA	MJ03	SC_v2	Endo
MJ03_BG70_CCCAATCTCAAACCAC	MJ03	SC_v2	PT
MJ03_BG70_CCCAATCTCGAGCCCA	MJ03	SC_v2	B
MJ03_BG70_CCCAGTTAGTTGCAGG	MJ03	SC_v2	Endo
MJ03_BG70_CCCAGTTCACGGTAGA	MJ03	SC_v2	PT
MJ03_BG70_CCCAGTTGTTATGCGT	MJ03	SC_v2	PT
MJ03_BG70_CCCAGTTTCCTCCTAG	MJ03	SC_v2	PT
MJ03_BG70_CCCATACAGTGTTTGC	MJ03	SC_v2	PT
MJ03_BG70_CCCATACCAGGTCTCG	MJ03	SC_v2	CD_PC
MJ03_BG70_CCCATACCATCGGGTC	MJ03	SC_v2	PT
MJ03_BG70_CCCATACTCATACGGT	MJ03	SC_v2	PT
MJ03_BG70_CCCATACTCCGTACAA	MJ03	SC_v2	PT
MJ03_BG70_CCCTCCTAGCAGGCTA	MJ03	SC_v2	CD_PC
MJ03_BG70_CCCTCCTCATCCGGGT	MJ03	SC_v2	PT
MJ03_BG70_CCCTCCTGTCTTGTCC	MJ03	SC_v2	PT
MJ03_BG70_CCCTCCTTCACTGGGC	MJ03	SC_v2	CNT
MJ03_BG70_CCCTCCTTCATAGCAC	MJ03	SC_v2	PT
MJ03_BG70_CCCTCCTTCGCTTAGA	MJ03	SC_v2	PT
MJ03_BG70_CCGGGATCAAGCCCAC	MJ03	SC_v2	CNT
MJ03_BG70_CCGGGATCACTTCGAA	MJ03	SC_v2	Endo
MJ03_BG70_CCGGGATGTCGTGGCT	MJ03	SC_v2	PT
MJ03_BG70_CCGGGATTCTCTAGGA	MJ03	SC_v2	NK
MJ03_BG70_CCGGTAGAGGAGCGTT	MJ03	SC_v2	Endo
MJ03_BG70_CCGGTAGAGTACACCT	MJ03	SC_v2	aLOH
MJ03_BG70_CCGGTAGAGTTTAGGA	MJ03	SC_v2	PT
MJ03_BG70_CCGGTAGCATGGGAAC	MJ03	SC_v2	PT
MJ03_BG70_CCGGTAGCATGGTAGG	MJ03	SC_v2	PT
MJ03_BG70_CCGGTAGGTATATGGA	MJ03	SC_v2	PT
MJ03_BG70_CCGGTAGGTCATTAGC	MJ03	SC_v2	Endo
MJ03_BG70_CCGGTAGGTTGCTCCT	MJ03	SC_v2	PT
MJ03_BG70_CCGGTAGTCCTTTACA	MJ03	SC_v2	Endo
MJ03_BG70_CCGGTAGTCGGTTCGG	MJ03	SC_v2	PT
MJ03_BG70_CCGTACTAGTAGCCGA	MJ03	SC_v2	aLOH
MJ03_BG70_CCGTACTAGTGAATTG	MJ03	SC_v2	PT
MJ03_BG70_CCGTACTCATCGGGTC	MJ03	SC_v2	PT
MJ03_BG70_CCGTACTGTTAAGATG	MJ03	SC_v2	Endo
MJ03_BG70_CCGTACTTCGGTGTTA	MJ03	SC_v2	PT
MJ03_BG70_CCGTGGAAGGAGTTTA	MJ03	SC_v2	Endo
MJ03_BG70_CCGTGGACATTCTTAC	MJ03	SC_v2	PT
MJ03_BG70_CCGTGGAGTGTAATGA	MJ03	SC_v2	PT
MJ03_BG70_CCGTGGAGTTCCCTTG	MJ03	SC_v2	NK
MJ03_BG70_CCGTTCAAGACAAGCC	MJ03	SC_v2	Podo
MJ03_BG70_CCGTTCACAGGCTCAC	MJ03	SC_v2	aLOH
MJ03_BG70_CCGTTCAGTACTCAAC	MJ03	SC_v2	Endo
MJ03_BG70_CCGTTCATCAGCAACT	MJ03	SC_v2	PT
MJ03_BG70_CCTAAAGCACTTAACG	MJ03	SC_v2	PT
MJ03_BG70_CCTAAAGGTGAGGGTT	MJ03	SC_v2	PT
MJ03_BG70_CCTAAAGGTGGCGAAT	MJ03	SC_v2	aLOH
MJ03_BG70_CCTAAAGTCTCCAACC	MJ03	SC_v2	aLOH
MJ03_BG70_CCTACACAGGACAGAA	MJ03	SC_v2	MPH
MJ03_BG70_CCTACACCAAGTTGTC	MJ03	SC_v2	PT
MJ03_BG70_CCTACACGTCAACATC	MJ03	SC_v2	PT
MJ03_BG70_CCTACACGTCGCGGTT	MJ03	SC_v2	PT
MJ03_BG70_CCTACACTCATTATCC	MJ03	SC_v2	PT
MJ03_BG70_CCTACACTCTGGAGCC	MJ03	SC_v2	PT
MJ03_BG70_CCTACCAGTACATCCA	MJ03	SC_v2	DCT
MJ03_BG70_CCTACCAGTGATAAGT	MJ03	SC_v2	PT
MJ03_BG70_CCTACCAGTTCGTTGA	MJ03	SC_v2	Endo
MJ03_BG70_CCTACCATCGGCTTGG	MJ03	SC_v2	PT
MJ03_BG70_CCTACCATCTTCCTTC	MJ03	SC_v2	PT
MJ03_BG70_CCTAGCTAGTTAGCGG	MJ03	SC_v2	CNT
MJ03_BG70_CCTAGCTCAAGCCCAC	MJ03	SC_v2	PT
MJ03_BG70_CCTAGCTCACTTCTGC	MJ03	SC_v2	Endo
MJ03_BG70_CCTAGCTTCCGAAGAG	MJ03	SC_v2	NK
MJ03_BG70_CCTATTAAGGGCTCTC	MJ03	SC_v2	PT
MJ03_BG70_CCTATTAAGTGTCTCA	MJ03	SC_v2	PT
MJ03_BG70_CCTATTAGTACAAGTA	MJ03	SC_v2	NK
MJ03_BG70_CCTATTAGTTCGGCAC	MJ03	SC_v2	MPH
MJ03_BG70_CCTATTAGTTGATTGC	MJ03	SC_v2	PT
MJ03_BG70_CCTATTATCTGTTTGT	MJ03	SC_v2	Endo
MJ03_BG70_CCTCAGTAGTTCGATC	MJ03	SC_v2	PT
MJ03_BG70_CCTCAGTAGTTGCAGG	MJ03	SC_v2	PT
MJ03_BG70_CCTCAGTCAAATTGCC	MJ03	SC_v2	PT
MJ03_BG70_CCTCAGTCACCGATAT	MJ03	SC_v2	Endo
MJ03_BG70_CCTCAGTCAGATCCAT	MJ03	SC_v2	PT
MJ03_BG70_CCTCAGTCATATGAGA	MJ03	SC_v2	PT
MJ03_BG70_CCTCAGTGTGGCGAAT	MJ03	SC_v2	PT
MJ03_BG70_CCTCAGTTCCACGAAT	MJ03	SC_v2	PT
MJ03_BG70_CCTCAGTTCCGAACGC	MJ03	SC_v2	PT
MJ03_BG70_CCTCTGAGTGTGACCC	MJ03	SC_v2	PT
MJ03_BG70_CCTTACGCAACTGCTA	MJ03	SC_v2	Endo
MJ03_BG70_CCTTACGCACATAACC	MJ03	SC_v2	CD_IC
MJ03_BG70_CCTTACGCACGAAGCA	MJ03	SC_v2	Endo
MJ03_BG70_CCTTACGCATCGGAAG	MJ03	SC_v2	PT
MJ03_BG70_CCTTACGGTACGACCC	MJ03	SC_v2	CD_IC
MJ03_BG70_CCTTACGGTTCCACAA	MJ03	SC_v2	Podo
MJ03_BG70_CCTTACGTCTCACATT	MJ03	SC_v2	MPH
MJ03_BG70_CCTTCCCAGATCCCAT	MJ03	SC_v2	aLOH
MJ03_BG70_CCTTCCCAGTACTTGC	MJ03	SC_v2	DCT
MJ03_BG70_CCTTCCCAGTCAAGGC	MJ03	SC_v2	Podo
MJ03_BG70_CCTTCCCAGTCCTCCT	MJ03	SC_v2	Fib
MJ03_BG70_CCTTCCCCAGACTCGC	MJ03	SC_v2	PT
MJ03_BG70_CCTTCCCCAGGCGATA	MJ03	SC_v2	PT
MJ03_BG70_CCTTCCCCATGTCGAT	MJ03	SC_v2	Fib
MJ03_BG70_CCTTCCCGTCCTCCAT	MJ03	SC_v2	CD_PC
MJ03_BG70_CCTTCCCTCATTCACT	MJ03	SC_v2	PT
MJ03_BG70_CCTTCCCTCCGTTGCT	MJ03	SC_v2	Endo
MJ03_BG70_CCTTCGAAGGAATCGC	MJ03	SC_v2	Podo
MJ03_BG70_CCTTCGAAGTGGTCCC	MJ03	SC_v2	PT
MJ03_BG70_CCTTCGACACCCATTC	MJ03	SC_v2	NK
MJ03_BG70_CCTTCGACACGCTTTC	MJ03	SC_v2	DCT
MJ03_BG70_CCTTCGACAGGCTGAA	MJ03	SC_v2	Endo
MJ03_BG70_CCTTCGATCGGCCGAT	MJ03	SC_v2	PT
MJ03_BG70_CCTTTCTAGGGATACC	MJ03	SC_v2	PT
MJ03_BG70_CCTTTCTTCGTGGGAA	MJ03	SC_v2	PT
MJ03_BG70_CGAACATAGCCTATGT	MJ03	SC_v2	PT
MJ03_BG70_CGAACATCATGCTGGC	MJ03	SC_v2	PT
MJ03_BG70_CGAACATGTGACGGTA	MJ03	SC_v2	PT
MJ03_BG70_CGAACATGTGTCTGAT	MJ03	SC_v2	Endo
MJ03_BG70_CGAACATTCAAAGTAG	MJ03	SC_v2	B
MJ03_BG70_CGAACATTCCAAAGTC	MJ03	SC_v2	PT
MJ03_BG70_CGAACATTCGCAAGCC	MJ03	SC_v2	PT
MJ03_BG70_CGAATGTCAAACGTGG	MJ03	SC_v2	B
MJ03_BG70_CGAATGTCACAGACAG	MJ03	SC_v2	T
MJ03_BG70_CGAATGTCACTCGACG	MJ03	SC_v2	Endo
MJ03_BG70_CGAATGTCAGCTGCTG	MJ03	SC_v2	PT
MJ03_BG70_CGAATGTCAGGGTATG	MJ03	SC_v2	Podo
MJ03_BG70_CGAATGTGTCCAGTGC	MJ03	SC_v2	aLOH
MJ03_BG70_CGAATGTGTTACCGAT	MJ03	SC_v2	T
MJ03_BG70_CGAATGTTCTACTATC	MJ03	SC_v2	CD_PC
MJ03_BG70_CGACCTTGTTACTGAC	MJ03	SC_v2	Endo
MJ03_BG70_CGACTTCAGTCGTACT	MJ03	SC_v2	PT
MJ03_BG70_CGACTTCGTGTTCGAT	MJ03	SC_v2	Endo
MJ03_BG70_CGAGAAGAGATCGATA	MJ03	SC_v2	B
MJ03_BG70_CGAGAAGAGTGAACAT	MJ03	SC_v2	Endo
MJ03_BG70_CGAGAAGCAGCTGCTG	MJ03	SC_v2	CD_PC
MJ03_BG70_CGAGAAGTCACCATAG	MJ03	SC_v2	NK
MJ03_BG70_CGAGCACAGGAGTTGC	MJ03	SC_v2	DCT
MJ03_BG70_CGAGCACAGTGCTGCC	MJ03	SC_v2	Podo
MJ03_BG70_CGAGCACAGTGTTTGC	MJ03	SC_v2	PT
MJ03_BG70_CGAGCCAAGCTTTGGT	MJ03	SC_v2	Fib
MJ03_BG70_CGAGCCAAGGGCTTCC	MJ03	SC_v2	Fib
MJ03_BG70_CGATCGGAGTGCCATT	MJ03	SC_v2	PT
MJ03_BG70_CGATCGGCAGTCAGAG	MJ03	SC_v2	B
MJ03_BG70_CGATCGGCATCACGTA	MJ03	SC_v2	B
MJ03_BG70_CGATCGGCATGTAAGA	MJ03	SC_v2	PT
MJ03_BG70_CGATCGGTCTCGTATT	MJ03	SC_v2	PT
MJ03_BG70_CGATGGCAGATCCCGC	MJ03	SC_v2	PT
MJ03_BG70_CGATGGCAGCTGCGAA	MJ03	SC_v2	Podo
MJ03_BG70_CGATGGCCAACACGCC	MJ03	SC_v2	PT
MJ03_BG70_CGATGGCCAAGCTGAG	MJ03	SC_v2	Endo
MJ03_BG70_CGATGGCGTAACGACG	MJ03	SC_v2	PT
MJ03_BG70_CGATGGCGTACCATCA	MJ03	SC_v2	MPH
MJ03_BG70_CGATGGCGTATGAATG	MJ03	SC_v2	CD_IC
MJ03_BG70_CGATGGCTCCGTCATC	MJ03	SC_v2	DCT
MJ03_BG70_CGATGGCTCGAGAACG	MJ03	SC_v2	PT
MJ03_BG70_CGATGGCTCGCTAGCG	MJ03	SC_v2	PT
MJ03_BG70_CGATGTAAGCTGATAA	MJ03	SC_v2	CD_PC
MJ03_BG70_CGATGTATCAACGCTA	MJ03	SC_v2	PT
MJ03_BG70_CGATTGACAGCTATTG	MJ03	SC_v2	PT
MJ03_BG70_CGATTGAGTCGTCTTC	MJ03	SC_v2	CD_Trans
MJ03_BG70_CGATTGATCATACGGT	MJ03	SC_v2	CD_PC
MJ03_BG70_CGATTGATCTCCAACC	MJ03	SC_v2	Endo
MJ03_BG70_CGATTGATCTGCAAGT	MJ03	SC_v2	Endo
MJ03_BG70_CGCCAAGCAAATTGCC	MJ03	SC_v2	PT
MJ03_BG70_CGCCAAGCACATCCGG	MJ03	SC_v2	PT
MJ03_BG70_CGCCAAGCAGTAAGCG	MJ03	SC_v2	PT
MJ03_BG70_CGCGGTAAGACCGGAT	MJ03	SC_v2	PT
MJ03_BG70_CGCGGTAAGATGTAAC	MJ03	SC_v2	Endo
MJ03_BG70_CGCGGTACATGTAGTC	MJ03	SC_v2	PT
MJ03_BG70_CGCGGTAGTGAAGGCT	MJ03	SC_v2	PT
MJ03_BG70_CGCGGTATCTTACCGC	MJ03	SC_v2	Podo
MJ03_BG70_CGCGTTTAGACCGGAT	MJ03	SC_v2	PT
MJ03_BG70_CGCGTTTAGTCCGGTC	MJ03	SC_v2	Endo
MJ03_BG70_CGCGTTTCACGGTAGA	MJ03	SC_v2	CD_PC
MJ03_BG70_CGCGTTTCAGATCTGT	MJ03	SC_v2	CD_IC
MJ03_BG70_CGCGTTTGTCCAGTAT	MJ03	SC_v2	PT
MJ03_BG70_CGCGTTTTCAACGGGA	MJ03	SC_v2	Endo
MJ03_BG70_CGCTATCGTGGCCCTA	MJ03	SC_v2	PT
MJ03_BG70_CGCTATCTCACGACTA	MJ03	SC_v2	PT
MJ03_BG70_CGCTATCTCCGTAGGC	MJ03	SC_v2	PT
MJ03_BG70_CGCTATCTCGCAAGCC	MJ03	SC_v2	PT
MJ03_BG70_CGCTGGAAGCTCTCGG	MJ03	SC_v2	aLOH
MJ03_BG70_CGCTGGAAGTACGACG	MJ03	SC_v2	PT
MJ03_BG70_CGCTGGACATTACCTT	MJ03	SC_v2	PT
MJ03_BG70_CGCTGGAGTCAAACTC	MJ03	SC_v2	CD_IC
MJ03_BG70_CGCTGGAGTTCGGGCT	MJ03	SC_v2	aLOH
MJ03_BG70_CGCTGGATCACTCCTG	MJ03	SC_v2	Endo
MJ03_BG70_CGCTGGATCAGGCCCA	MJ03	SC_v2	PT
MJ03_BG70_CGCTTCAAGAGTGACC	MJ03	SC_v2	PT
MJ03_BG70_CGCTTCAGTACCGGCT	MJ03	SC_v2	PT
MJ03_BG70_CGCTTCATCAGCTCGG	MJ03	SC_v2	T
MJ03_BG70_CGCTTCATCCAAAGTC	MJ03	SC_v2	MPH
MJ03_BG70_CGCTTCATCTTCGAGA	MJ03	SC_v2	PT
MJ03_BG70_CGCTTCATCTTGCATT	MJ03	SC_v2	PT
MJ03_BG70_CGGACACAGACATAAC	MJ03	SC_v2	PT
MJ03_BG70_CGGACACAGTGCTGCC	MJ03	SC_v2	PT
MJ03_BG70_CGGACACAGTGTGAAT	MJ03	SC_v2	NK
MJ03_BG70_CGGACACTCCAATGGT	MJ03	SC_v2	PT
MJ03_BG70_CGGACGTGTAGCGTAG	MJ03	SC_v2	CD_PC
MJ03_BG70_CGGACGTGTTGCGTTA	MJ03	SC_v2	PT
MJ03_BG70_CGGACGTTCAGAGGTG	MJ03	SC_v2	Endo
MJ03_BG70_CGGACGTTCTAAGCCA	MJ03	SC_v2	PT
MJ03_BG70_CGGACTGAGACCCACC	MJ03	SC_v2	PT
MJ03_BG70_CGGACTGAGCTAACAA	MJ03	SC_v2	Podo
MJ03_BG70_CGGACTGTCACCATAG	MJ03	SC_v2	PT
MJ03_BG70_CGGAGCTAGAGTACAT	MJ03	SC_v2	PT
MJ03_BG70_CGGAGCTAGTGAATTG	MJ03	SC_v2	PT
MJ03_BG70_CGGAGCTGTGAGGGAG	MJ03	SC_v2	PT
MJ03_BG70_CGGAGCTGTTATCCGA	MJ03	SC_v2	PT
MJ03_BG70_CGGAGTCAGCGATAGC	MJ03	SC_v2	Endo
MJ03_BG70_CGGAGTCAGTTAGGTA	MJ03	SC_v2	PT
MJ03_BG70_CGGAGTCCAAGCCGTC	MJ03	SC_v2	CD_Trans
MJ03_BG70_CGGAGTCCACACCGAC	MJ03	SC_v2	Endo
MJ03_BG70_CGGAGTCCACGAAACG	MJ03	SC_v2	PT
MJ03_BG70_CGGAGTCCATGCTGGC	MJ03	SC_v2	PT
MJ03_BG70_CGGAGTCGTATTCGTG	MJ03	SC_v2	PT
MJ03_BG70_CGGAGTCGTTAAGAAC	MJ03	SC_v2	NK
MJ03_BG70_CGGAGTCGTTCCACAA	MJ03	SC_v2	PT
MJ03_BG70_CGGAGTCTCGCCAGCA	MJ03	SC_v2	Endo
MJ03_BG70_CGGAGTCTCGTAGGTT	MJ03	SC_v2	PT
MJ03_BG70_CGGCTAGCAAGTTAAG	MJ03	SC_v2	CD_Trans
MJ03_BG70_CGGCTAGCACGTCTCT	MJ03	SC_v2	PT
MJ03_BG70_CGGCTAGGTAGTAGTA	MJ03	SC_v2	Podo
MJ03_BG70_CGGCTAGTCGGAGGTA	MJ03	SC_v2	MPH
MJ03_BG70_CGGGTCAAGCTGCAAG	MJ03	SC_v2	Endo
MJ03_BG70_CGGGTCAGTGTTGAGG	MJ03	SC_v2	PT
MJ03_BG70_CGGGTCAGTTCCATGA	MJ03	SC_v2	CD_IC
MJ03_BG70_CGGTTAAAGGCTAGCA	MJ03	SC_v2	B
MJ03_BG70_CGGTTAATCGCCATAA	MJ03	SC_v2	DCT
MJ03_BG70_CGTAGCGGTGACAAAT	MJ03	SC_v2	PT
MJ03_BG70_CGTAGGCAGTGGGTTG	MJ03	SC_v2	PT
MJ03_BG70_CGTAGGCTCGGAGGTA	MJ03	SC_v2	PT
MJ03_BG70_CGTAGGCTCTGCAAGT	MJ03	SC_v2	PT
MJ03_BG70_CGTCACTCAAACCCAT	MJ03	SC_v2	CD_PC
MJ03_BG70_CGTCACTCAAAGTCAA	MJ03	SC_v2	PT
MJ03_BG70_CGTCACTGTATCAGTC	MJ03	SC_v2	PT
MJ03_BG70_CGTCACTTCATCGCTC	MJ03	SC_v2	CD_IC
MJ03_BG70_CGTCACTTCCGTAGTA	MJ03	SC_v2	CD_PC
MJ03_BG70_CGTCACTTCTGTCAAG	MJ03	SC_v2	Fib
MJ03_BG70_CGTCAGGAGCCAGGAT	MJ03	SC_v2	PT
MJ03_BG70_CGTCAGGAGTGGTAGC	MJ03	SC_v2	PT
MJ03_BG70_CGTCAGGCACTGTCGG	MJ03	SC_v2	PT
MJ03_BG70_CGTCAGGCATACAGCT	MJ03	SC_v2	PT
MJ03_BG70_CGTCAGGCATTAACCG	MJ03	SC_v2	PT
MJ03_BG70_CGTCAGGTCATGCAAC	MJ03	SC_v2	PT
MJ03_BG70_CGTCAGGTCTGGAGCC	MJ03	SC_v2	PT
MJ03_BG70_CGTCCATAGATACACA	MJ03	SC_v2	PT
MJ03_BG70_CGTCCATAGGTAGCCA	MJ03	SC_v2	B
MJ03_BG70_CGTCCATTCAAACCAC	MJ03	SC_v2	CD_PC
MJ03_BG70_CGTCCATTCCTCCTAG	MJ03	SC_v2	B
MJ03_BG70_CGTCCATTCGACGGAA	MJ03	SC_v2	PT
MJ03_BG70_CGTCCATTCGATGAGG	MJ03	SC_v2	DCT
MJ03_BG70_CGTCCATTCTGTCAAG	MJ03	SC_v2	CD_PC
MJ03_BG70_CGTCTACAGGAGTACC	MJ03	SC_v2	PT
MJ03_BG70_CGTCTACCAGGTGCCT	MJ03	SC_v2	MPH
MJ03_BG70_CGTCTACTCCATTCTA	MJ03	SC_v2	PT
MJ03_BG70_CGTCTACTCCCAACGG	MJ03	SC_v2	PT
MJ03_BG70_CGTCTACTCGGCTTGG	MJ03	SC_v2	Endo
MJ03_BG70_CGTCTACTCTTAACCT	MJ03	SC_v2	Endo
MJ03_BG70_CGTGAGCCAATAACGA	MJ03	SC_v2	aLOH
MJ03_BG70_CGTGAGCCATTTGCTT	MJ03	SC_v2	PT
MJ03_BG70_CGTGAGCGTCTAACGT	MJ03	SC_v2	PT
MJ03_BG70_CGTGAGCGTCTAGAGG	MJ03	SC_v2	PT
MJ03_BG70_CGTGAGCTCGAACTGT	MJ03	SC_v2	PT
MJ03_BG70_CGTGTAAAGGATCGCA	MJ03	SC_v2	CD_PC
MJ03_BG70_CGTGTAACAACAACCT	MJ03	SC_v2	PT
MJ03_BG70_CGTGTAACATCACCCT	MJ03	SC_v2	PT
MJ03_BG70_CGTGTAAGTGAGCGAT	MJ03	SC_v2	Podo
MJ03_BG70_CGTGTAAGTTCGAATC	MJ03	SC_v2	PT
MJ03_BG70_CGTGTAATCTAAGCCA	MJ03	SC_v2	MPH
MJ03_BG70_CGTGTCTAGCGTTCCG	MJ03	SC_v2	PT
MJ03_BG70_CGTGTCTCAAAGCAAT	MJ03	SC_v2	B
MJ03_BG70_CGTGTCTCACTTAACG	MJ03	SC_v2	PT
MJ03_BG70_CGTGTCTCAGTCAGCC	MJ03	SC_v2	Fib
MJ03_BG70_CGTGTCTGTACAGACG	MJ03	SC_v2	PT
MJ03_BG70_CGTGTCTGTGCGAAAC	MJ03	SC_v2	PT
MJ03_BG70_CGTGTCTTCACTGGGC	MJ03	SC_v2	aLOH
MJ03_BG70_CGTGTCTTCATCGATG	MJ03	SC_v2	PT
MJ03_BG70_CGTGTCTTCTGTCTAT	MJ03	SC_v2	PT
MJ03_BG70_CGTTAGAAGCACGCCT	MJ03	SC_v2	Endo
MJ03_BG70_CGTTAGAAGGCGTACA	MJ03	SC_v2	Endo
MJ03_BG70_CGTTAGACACTGAAGG	MJ03	SC_v2	PT
MJ03_BG70_CGTTAGATCGTGGGAA	MJ03	SC_v2	PT
MJ03_BG70_CGTTAGATCTCGCATC	MJ03	SC_v2	aLOH
MJ03_BG70_CGTTCTGAGGACCACA	MJ03	SC_v2	PT
MJ03_BG70_CGTTCTGAGTCAAGCG	MJ03	SC_v2	NK
MJ03_BG70_CGTTCTGCATACTACG	MJ03	SC_v2	PT
MJ03_BG70_CGTTCTGCATCGTCGG	MJ03	SC_v2	Endo
MJ03_BG70_CGTTCTGGTTGCTCCT	MJ03	SC_v2	PT
MJ03_BG70_CGTTGGGCAATGTAAG	MJ03	SC_v2	CD_Trans
MJ03_BG70_CGTTGGGCAGAGCCAA	MJ03	SC_v2	PT
MJ03_BG70_CGTTGGGGTACCATCA	MJ03	SC_v2	CD_IC
MJ03_BG70_CGTTGGGGTAGTACCT	MJ03	SC_v2	NK
MJ03_BG70_CGTTGGGTCCAGGGCT	MJ03	SC_v2	MPH
MJ03_BG70_CGTTGGGTCGCACTCT	MJ03	SC_v2	T
MJ03_BG70_CTAACTTAGGACCACA	MJ03	SC_v2	PT
MJ03_BG70_CTAACTTAGTCCCACG	MJ03	SC_v2	Endo
MJ03_BG70_CTAACTTCAAGGTTTC	MJ03	SC_v2	PT
MJ03_BG70_CTAACTTGTAAACACA	MJ03	SC_v2	CD_PC
MJ03_BG70_CTAACTTGTAACGACG	MJ03	SC_v2	PT
MJ03_BG70_CTAACTTTCCCTTGCA	MJ03	SC_v2	CD_PC
MJ03_BG70_CTAACTTTCCGATATG	MJ03	SC_v2	PT
MJ03_BG70_CTAACTTTCGCAGGCT	MJ03	SC_v2	T
MJ03_BG70_CTAAGACAGGGAGTAA	MJ03	SC_v2	PT
MJ03_BG70_CTAAGACAGGGTATCG	MJ03	SC_v2	PT
MJ03_BG70_CTAAGACAGTGTTTGC	MJ03	SC_v2	CD_PC
MJ03_BG70_CTAAGACCAACGCACC	MJ03	SC_v2	MPH
MJ03_BG70_CTAAGACCAGTCCTTC	MJ03	SC_v2	Endo
MJ03_BG70_CTAAGACGTACTTCTT	MJ03	SC_v2	Endo
MJ03_BG70_CTAAGACGTGAGGCTA	MJ03	SC_v2	PT
MJ03_BG70_CTAAGACGTTGCTCCT	MJ03	SC_v2	Endo
MJ03_BG70_CTAAGACGTTGTACAC	MJ03	SC_v2	T
MJ03_BG70_CTAAGACTCAAGAAGT	MJ03	SC_v2	PT
MJ03_BG70_CTAATGGAGCTGATAA	MJ03	SC_v2	CD_Trans
MJ03_BG70_CTAATGGCAATACGCT	MJ03	SC_v2	PT
MJ03_BG70_CTAATGGGTCATGCCG	MJ03	SC_v2	PT
MJ03_BG70_CTAATGGGTCCCGACA	MJ03	SC_v2	CD_PC
MJ03_BG70_CTAATGGGTGTTGAGG	MJ03	SC_v2	NK
MJ03_BG70_CTAATGGTCAGGTTCA	MJ03	SC_v2	T
MJ03_BG70_CTACACCCACCACCAG	MJ03	SC_v2	PT
MJ03_BG70_CTACACCCACCGAAAG	MJ03	SC_v2	PT
MJ03_BG70_CTACACCTCACATACG	MJ03	SC_v2	PT
MJ03_BG70_CTACACCTCAGCTGGC	MJ03	SC_v2	Endo
MJ03_BG70_CTACACCTCGTTGACA	MJ03	SC_v2	PT
MJ03_BG70_CTACATTAGAAACCGC	MJ03	SC_v2	PT
MJ03_BG70_CTACATTAGTACGTTC	MJ03	SC_v2	CD_IC
MJ03_BG70_CTACATTCACCATCCT	MJ03	SC_v2	PT
MJ03_BG70_CTACATTTCCCACTTG	MJ03	SC_v2	PT
MJ03_BG70_CTACATTTCTTCGAGA	MJ03	SC_v2	CNT
MJ03_BG70_CTACCCAAGCGTCTAT	MJ03	SC_v2	NK
MJ03_BG70_CTACCCAAGTCCTCCT	MJ03	SC_v2	CD_Trans
MJ03_BG70_CTACCCACATCAGTCA	MJ03	SC_v2	PT
MJ03_BG70_CTACCCATCTTGTATC	MJ03	SC_v2	PT
MJ03_BG70_CTACGTCAGATATGCA	MJ03	SC_v2	Fib
MJ03_BG70_CTACGTCCACGAAAGC	MJ03	SC_v2	PT
MJ03_BG70_CTACGTCCACTACAGT	MJ03	SC_v2	T
MJ03_BG70_CTACGTCGTTTGGCGC	MJ03	SC_v2	DCT
MJ03_BG70_CTAGAGTCATGATCCA	MJ03	SC_v2	T
MJ03_BG70_CTAGAGTGTTTAGGAA	MJ03	SC_v2	CNT
MJ03_BG70_CTAGAGTGTTTCGCTC	MJ03	SC_v2	Endo
MJ03_BG70_CTAGCCTAGATGTAAC	MJ03	SC_v2	CD_PC
MJ03_BG70_CTAGCCTGTACAGACG	MJ03	SC_v2	CD_PC
MJ03_BG70_CTAGCCTGTCTCCCTA	MJ03	SC_v2	PT
MJ03_BG70_CTAGCCTTCGTCCAGG	MJ03	SC_v2	CD_Trans
MJ03_BG70_CTAGTGAAGATCGATA	MJ03	SC_v2	CNT
MJ03_BG70_CTAGTGAAGGCTAGCA	MJ03	SC_v2	PT
MJ03_BG70_CTAGTGAAGTCCAGGA	MJ03	SC_v2	PT
MJ03_BG70_CTAGTGAAGTGGTAGC	MJ03	SC_v2	PT
MJ03_BG70_CTAGTGATCCATGAAC	MJ03	SC_v2	aLOH
MJ03_BG70_CTAGTGATCGAGCCCA	MJ03	SC_v2	PT
MJ03_BG70_CTCACACAGAGGACGG	MJ03	SC_v2	PT
MJ03_BG70_CTCACACAGGACTGGT	MJ03	SC_v2	PT
MJ03_BG70_CTCACACGTAGAAGGA	MJ03	SC_v2	PT
MJ03_BG70_CTCACACTCAGCACAT	MJ03	SC_v2	CD_IC
MJ03_BG70_CTCACACTCAGCGACC	MJ03	SC_v2	Endo
MJ03_BG70_CTCAGAAAGCACGCCT	MJ03	SC_v2	PT
MJ03_BG70_CTCAGAAAGGACAGCT	MJ03	SC_v2	CD_PC
MJ03_BG70_CTCAGAAAGGTAAACT	MJ03	SC_v2	MC
MJ03_BG70_CTCAGAACAGAGTGTG	MJ03	SC_v2	CD_PC
MJ03_BG70_CTCAGAACATGACGGA	MJ03	SC_v2	Endo
MJ03_BG70_CTCAGAAGTATAATGG	MJ03	SC_v2	CD_PC
MJ03_BG70_CTCATTAAGAGTACAT	MJ03	SC_v2	CD_PC
MJ03_BG70_CTCATTAAGTGGAGAA	MJ03	SC_v2	PT
MJ03_BG70_CTCATTAGTCGCCATG	MJ03	SC_v2	Podo
MJ03_BG70_CTCATTAGTCGGGTCT	MJ03	SC_v2	PT
MJ03_BG70_CTCATTATCGAACTGT	MJ03	SC_v2	PT
MJ03_BG70_CTCCTAGAGCCAGGAT	MJ03	SC_v2	PT
MJ03_BG70_CTCCTAGAGGGTGTGT	MJ03	SC_v2	CD_PC
MJ03_BG70_CTCCTAGAGTGTTTGC	MJ03	SC_v2	PT
MJ03_BG70_CTCCTAGCAATAGCGG	MJ03	SC_v2	CD_PC
MJ03_BG70_CTCCTAGCAGGTCGTC	MJ03	SC_v2	PT
MJ03_BG70_CTCCTAGCATCAGTCA	MJ03	SC_v2	aLOH
MJ03_BG70_CTCGAAACAAGCGAGT	MJ03	SC_v2	Endo
MJ03_BG70_CTCGAAATCAACCATG	MJ03	SC_v2	PT
MJ03_BG70_CTCGAAATCGGATGTT	MJ03	SC_v2	PT
MJ03_BG70_CTCGAGGTCACCTCGT	MJ03	SC_v2	CD_PC
MJ03_BG70_CTCGAGGTCTCTGAGA	MJ03	SC_v2	Podo
MJ03_BG70_CTCGGAGAGAATCTCC	MJ03	SC_v2	PT
MJ03_BG70_CTCGGAGAGTACATGA	MJ03	SC_v2	PT
MJ03_BG70_CTCGGAGCATGCCCGA	MJ03	SC_v2	Podo
MJ03_BG70_CTCGGAGGTTTGTTTC	MJ03	SC_v2	PT
MJ03_BG70_CTCGGAGTCACTCTTA	MJ03	SC_v2	PT
MJ03_BG70_CTCGGAGTCTTCCTTC	MJ03	SC_v2	PT
MJ03_BG70_CTCGGGAAGCACACAG	MJ03	SC_v2	CD_IC
MJ03_BG70_CTCGGGAGTCTAGGTT	MJ03	SC_v2	PT
MJ03_BG70_CTCGGGAGTCTCTTAT	MJ03	SC_v2	CD_IC
MJ03_BG70_CTCGGGATCAGAGACG	MJ03	SC_v2	PT
MJ03_BG70_CTCGGGATCCATGAAC	MJ03	SC_v2	T
MJ03_BG70_CTCGTACAGTCAATAG	MJ03	SC_v2	CD_PC
MJ03_BG70_CTCGTACCACCACCAG	MJ03	SC_v2	PT
MJ03_BG70_CTCGTACCAGTAGAGC	MJ03	SC_v2	B
MJ03_BG70_CTCGTACGTAAATGTG	MJ03	SC_v2	Endo
MJ03_BG70_CTCGTACGTCAGATAA	MJ03	SC_v2	PT
MJ03_BG70_CTCGTACGTTTAGGAA	MJ03	SC_v2	CD_PC
MJ03_BG70_CTCGTACTCGCTGATA	MJ03	SC_v2	aLOH
MJ03_BG70_CTCGTACTCGGCGGTT	MJ03	SC_v2	aLOH
MJ03_BG70_CTCGTACTCGGGAGTA	MJ03	SC_v2	PT
MJ03_BG70_CTCGTACTCTGCCCTA	MJ03	SC_v2	MPH
MJ03_BG70_CTCGTCAAGACTTGAA	MJ03	SC_v2	CNT
MJ03_BG70_CTCGTCAGTCGGCACT	MJ03	SC_v2	PT
MJ03_BG70_CTCTAATAGACTGGGT	MJ03	SC_v2	aLOH
MJ03_BG70_CTCTAATCACCTATCC	MJ03	SC_v2	PT
MJ03_BG70_CTCTAATCATCCGGGT	MJ03	SC_v2	CD_PC
MJ03_BG70_CTCTAATGTAAGAGGA	MJ03	SC_v2	PT
MJ03_BG70_CTCTAATGTGTAACGG	MJ03	SC_v2	Fib
MJ03_BG70_CTCTAATTCGGAGCAA	MJ03	SC_v2	PT
MJ03_BG70_CTCTACGAGATAGGAG	MJ03	SC_v2	PT
MJ03_BG70_CTCTACGAGCCGATTT	MJ03	SC_v2	Endo
MJ03_BG70_CTCTACGAGCCTTGAT	MJ03	SC_v2	PT
MJ03_BG70_CTCTACGGTACCGTAT	MJ03	SC_v2	CD_IC
MJ03_BG70_CTCTACGTCCGAATGT	MJ03	SC_v2	B
MJ03_BG70_CTCTGGTGTCTAGCGC	MJ03	SC_v2	PT
MJ03_BG70_CTCTGGTTCGTTTGCC	MJ03	SC_v2	Podo
MJ03_BG70_CTGAAACAGCCGTCGT	MJ03	SC_v2	PT
MJ03_BG70_CTGAAACAGCGTCTAT	MJ03	SC_v2	CD_PC
MJ03_BG70_CTGAAACAGGGTATCG	MJ03	SC_v2	PT
MJ03_BG70_CTGAAACAGTAGATGT	MJ03	SC_v2	CD_IC
MJ03_BG70_CTGAAACCAAATTGCC	MJ03	SC_v2	PT
MJ03_BG70_CTGAAGTAGCACACAG	MJ03	SC_v2	Endo
MJ03_BG70_CTGAAGTCAATCTGCA	MJ03	SC_v2	aLOH
MJ03_BG70_CTGAAGTCAGTCAGAG	MJ03	SC_v2	PT
MJ03_BG70_CTGAAGTTCATGCTCC	MJ03	SC_v2	CD_IC
MJ03_BG70_CTGAAGTTCGATGAGG	MJ03	SC_v2	Endo
MJ03_BG70_CTGATAGAGAATTCCC	MJ03	SC_v2	CD_Trans
MJ03_BG70_CTGATAGAGCCGTCGT	MJ03	SC_v2	PT
MJ03_BG70_CTGATAGTCAGATAAG	MJ03	SC_v2	Endo
MJ03_BG70_CTGATAGTCCGGGTGT	MJ03	SC_v2	T
MJ03_BG70_CTGATCCAGCAGACTG	MJ03	SC_v2	CNT
MJ03_BG70_CTGATCCAGTAACCCT	MJ03	SC_v2	aLOH
MJ03_BG70_CTGATCCCAATTGCTG	MJ03	SC_v2	PT
MJ03_BG70_CTGATCCCACAGAGGT	MJ03	SC_v2	PT
MJ03_BG70_CTGATCCGTCAGCTAT	MJ03	SC_v2	PT
MJ03_BG70_CTGCCTAAGCGATATA	MJ03	SC_v2	PT
MJ03_BG70_CTGCCTACAAACAACA	MJ03	SC_v2	CD_PC
MJ03_BG70_CTGCCTACATACTCTT	MJ03	SC_v2	PT
MJ03_BG70_CTGCCTAGTCGCTTTC	MJ03	SC_v2	Endo
MJ03_BG70_CTGCCTAGTTCAACCA	MJ03	SC_v2	NK
MJ03_BG70_CTGCCTATCTGAAAGA	MJ03	SC_v2	PT
MJ03_BG70_CTGCGGAAGTGTACTC	MJ03	SC_v2	aLOH
MJ03_BG70_CTGCGGACATCCCACT	MJ03	SC_v2	PT
MJ03_BG70_CTGCTGTAGATATGCA	MJ03	SC_v2	PT
MJ03_BG70_CTGCTGTCAGGACGTA	MJ03	SC_v2	CD_PC
MJ03_BG70_CTGCTGTCAGGTGGAT	MJ03	SC_v2	DCT
MJ03_BG70_CTGCTGTTCACCCTCA	MJ03	SC_v2	PT
MJ03_BG70_CTGCTGTTCGTTGACA	MJ03	SC_v2	PT
MJ03_BG70_CTGGTCTGTGAAGGCT	MJ03	SC_v2	CD_IC
MJ03_BG70_CTGGTCTTCCAAACAC	MJ03	SC_v2	DCT
MJ03_BG70_CTGTGCTCAAGTCATC	MJ03	SC_v2	PT
MJ03_BG70_CTGTGCTGTCTGCGGT	MJ03	SC_v2	PT
MJ03_BG70_CTGTGCTGTGCGATAG	MJ03	SC_v2	PT
MJ03_BG70_CTGTGCTTCGGGAGTA	MJ03	SC_v2	CNT
MJ03_BG70_CTGTGCTTCTGAAAGA	MJ03	SC_v2	PT
MJ03_BG70_CTGTTTAGTACAGTTC	MJ03	SC_v2	PT
MJ03_BG70_CTGTTTAGTGTGAAAT	MJ03	SC_v2	PT
MJ03_BG70_CTGTTTAGTTCGCTAA	MJ03	SC_v2	PT
MJ03_BG70_CTGTTTATCGAATGCT	MJ03	SC_v2	PT
MJ03_BG70_CTTAACTAGCTCCCAG	MJ03	SC_v2	CD_Trans
MJ03_BG70_CTTAACTCACGCGAAA	MJ03	SC_v2	PT
MJ03_BG70_CTTAACTCAGGCTGAA	MJ03	SC_v2	PT
MJ03_BG70_CTTAACTGTACCGTAT	MJ03	SC_v2	CD_PC
MJ03_BG70_CTTAACTGTCTAGAGG	MJ03	SC_v2	Endo
MJ03_BG70_CTTAACTTCACGACTA	MJ03	SC_v2	CD_PC
MJ03_BG70_CTTAACTTCGATGAGG	MJ03	SC_v2	CD_PC
MJ03_BG70_CTTACCGGTCAAGCGA	MJ03	SC_v2	DCT
MJ03_BG70_CTTACCGGTCCTCCAT	MJ03	SC_v2	PT
MJ03_BG70_CTTACCGTCTGCGACG	MJ03	SC_v2	PT
MJ03_BG70_CTTAGGAAGCAATCTC	MJ03	SC_v2	PT
MJ03_BG70_CTTAGGAAGCTAAGAT	MJ03	SC_v2	PT
MJ03_BG70_CTTAGGACAAACAACA	MJ03	SC_v2	NK
MJ03_BG70_CTTAGGAGTAGCGTGA	MJ03	SC_v2	CD_PC
MJ03_BG70_CTTAGGAGTCATGCCG	MJ03	SC_v2	CD_PC
MJ03_BG70_CTTAGGAGTTGATTCG	MJ03	SC_v2	PT
MJ03_BG70_CTTAGGATCGATAGAA	MJ03	SC_v2	PT
MJ03_BG70_CTTAGGATCTCGATGA	MJ03	SC_v2	PT
MJ03_BG70_CTTCTCTAGAGTGACC	MJ03	SC_v2	CD_Trans
MJ03_BG70_CTTCTCTAGATGCCAG	MJ03	SC_v2	PT
MJ03_BG70_CTTCTCTAGTGGGTTG	MJ03	SC_v2	PT
MJ03_BG70_CTTCTCTAGTGTTAGA	MJ03	SC_v2	PT
MJ03_BG70_CTTCTCTTCCGTCATC	MJ03	SC_v2	PT
MJ03_BG70_CTTCTCTTCCTAGAAC	MJ03	SC_v2	PT
MJ03_BG70_CTTGGCTAGCTAAGAT	MJ03	SC_v2	Endo
MJ03_BG70_CTTGGCTCATCGACGC	MJ03	SC_v2	PT
MJ03_BG70_CTTGGCTGTGTTGGGA	MJ03	SC_v2	MPH
MJ03_BG70_CTTGGCTTCGCTGATA	MJ03	SC_v2	CNT
MJ03_BG70_CTTTGCGAGATGTGTA	MJ03	SC_v2	PT
MJ03_BG70_CTTTGCGAGTCGAGTG	MJ03	SC_v2	CD_PC
MJ03_BG70_CTTTGCGCACACATGT	MJ03	SC_v2	PT
MJ03_BG70_CTTTGCGCAGTAACGG	MJ03	SC_v2	Endo
MJ03_BG70_CTTTGCGGTGGTGTAG	MJ03	SC_v2	aLOH
MJ03_BG70_GAAACTCGTTACCAGT	MJ03	SC_v2	Endo
MJ03_BG70_GAAACTCTCCTGTACC	MJ03	SC_v2	Endo
MJ03_BG70_GAAACTCTCGTTTAGG	MJ03	SC_v2	PT
MJ03_BG70_GAAACTCTCTCTAGGA	MJ03	SC_v2	CD_PC
MJ03_BG70_GAAATGAAGAATCTCC	MJ03	SC_v2	CD_Trans
MJ03_BG70_GAAATGAAGTAGATGT	MJ03	SC_v2	PT
MJ03_BG70_GAAATGACACAGACTT	MJ03	SC_v2	CD_Trans
MJ03_BG70_GAAATGACACCTATCC	MJ03	SC_v2	CD_Trans
MJ03_BG70_GAAATGAGTTGACGTT	MJ03	SC_v2	PT
MJ03_BG70_GAAATGATCCGCATCT	MJ03	SC_v2	Podo
MJ03_BG70_GAACATCAGAGTCTGG	MJ03	SC_v2	Endo
MJ03_BG70_GAACATCAGTGCAAGC	MJ03	SC_v2	PT
MJ03_BG70_GAACATCCACAGAGGT	MJ03	SC_v2	PT
MJ03_BG70_GAACATCCACGAAATA	MJ03	SC_v2	MPH
MJ03_BG70_GAACATCGTCCGAATT	MJ03	SC_v2	PT
MJ03_BG70_GAACATCTCAAGAAGT	MJ03	SC_v2	aLOH
MJ03_BG70_GAACCTACATCTGGTA	MJ03	SC_v2	CD_PC
MJ03_BG70_GAACCTAGTACCAGTT	MJ03	SC_v2	NK
MJ03_BG70_GAACCTAGTGTGGCTC	MJ03	SC_v2	Endo
MJ03_BG70_GAACCTAGTTTCCACC	MJ03	SC_v2	PT
MJ03_BG70_GAACCTATCGGCGCAT	MJ03	SC_v2	B
MJ03_BG70_GAACCTATCGTGGACC	MJ03	SC_v2	PT
MJ03_BG70_GAACCTATCTCGATGA	MJ03	SC_v2	Podo
MJ03_BG70_GAACGGAAGAGACTAT	MJ03	SC_v2	B
MJ03_BG70_GAACGGAAGATACACA	MJ03	SC_v2	PT
MJ03_BG70_GAACGGAGTGGAAAGA	MJ03	SC_v2	PT
MJ03_BG70_GAACGGAGTTAGTGGG	MJ03	SC_v2	Endo
MJ03_BG70_GAAGCAGCAGTAAGAT	MJ03	SC_v2	CD_IC
MJ03_BG70_GAATGAAAGCGTCAAG	MJ03	SC_v2	DCT
MJ03_BG70_GAATGAACAGGAATCG	MJ03	SC_v2	CD_PC
MJ03_BG70_GAATGAATCGTATCAG	MJ03	SC_v2	PT
MJ03_BG70_GACACGCGTACCGTTA	MJ03	SC_v2	CD_PC
MJ03_BG70_GACACGCGTTATCGGT	MJ03	SC_v2	PT
MJ03_BG70_GACACGCTCAACCAAC	MJ03	SC_v2	CD_Trans
MJ03_BG70_GACAGAGCAAGAGTCG	MJ03	SC_v2	Fib
MJ03_BG70_GACAGAGTCCGTCAAA	MJ03	SC_v2	PT
MJ03_BG70_GACAGAGTCTGGCGAC	MJ03	SC_v2	Podo
MJ03_BG70_GACCAATAGGGTCTCC	MJ03	SC_v2	MPH
MJ03_BG70_GACCAATAGTGTTGAA	MJ03	SC_v2	PT
MJ03_BG70_GACCAATCACCGCTAG	MJ03	SC_v2	PT
MJ03_BG70_GACCAATGTCATCGGC	MJ03	SC_v2	PT
MJ03_BG70_GACCAATGTCCAGTAT	MJ03	SC_v2	aLOH
MJ03_BG70_GACCAATGTGAAGGCT	MJ03	SC_v2	PT
MJ03_BG70_GACCAATTCTATGTGG	MJ03	SC_v2	PT
MJ03_BG70_GACCAATTCTTCATGT	MJ03	SC_v2	CD_PC
MJ03_BG70_GACCTGGAGCTAACTC	MJ03	SC_v2	T
MJ03_BG70_GACCTGGCAGAGTGTG	MJ03	SC_v2	CD_IC
MJ03_BG70_GACCTGGGTACACCGC	MJ03	SC_v2	CD_IC
MJ03_BG70_GACGCGTCAATGTAAG	MJ03	SC_v2	PT
MJ03_BG70_GACGCGTGTGACTCAT	MJ03	SC_v2	T
MJ03_BG70_GACGCGTGTGCGAAAC	MJ03	SC_v2	CD_Trans
MJ03_BG70_GACGCGTTCTAACCGA	MJ03	SC_v2	MC
MJ03_BG70_GACGGCTCACCTCGGA	MJ03	SC_v2	PT
MJ03_BG70_GACGGCTCAGGCTCAC	MJ03	SC_v2	CD_PC
MJ03_BG70_GACGGCTGTCACTTCC	MJ03	SC_v2	PT
MJ03_BG70_GACGGCTGTGGAAAGA	MJ03	SC_v2	PT
MJ03_BG70_GACGGCTTCAGCTCTC	MJ03	SC_v2	PT
MJ03_BG70_GACGGCTTCCATGCTC	MJ03	SC_v2	T
MJ03_BG70_GACGTGCAGTATTGGA	MJ03	SC_v2	PT
MJ03_BG70_GACGTGCAGTGACATA	MJ03	SC_v2	CD_IC
MJ03_BG70_GACGTGCAGTTACCCA	MJ03	SC_v2	CD_IC
MJ03_BG70_GACGTTAAGATGCCTT	MJ03	SC_v2	Endo
MJ03_BG70_GACGTTAAGCATCATC	MJ03	SC_v2	NK
MJ03_BG70_GACGTTACAAATCCGT	MJ03	SC_v2	PT
MJ03_BG70_GACGTTAGTGTAACGG	MJ03	SC_v2	DCT
MJ03_BG70_GACGTTATCACTCTTA	MJ03	SC_v2	Endo
MJ03_BG70_GACTAACCACAAGACG	MJ03	SC_v2	PT
MJ03_BG70_GACTAACGTACTTAGC	MJ03	SC_v2	NK
MJ03_BG70_GACTAACGTCGGGTCT	MJ03	SC_v2	aLOH
MJ03_BG70_GACTAACGTGCGCTTG	MJ03	SC_v2	T
MJ03_BG70_GACTAACGTGTCCTCT	MJ03	SC_v2	CNT
MJ03_BG70_GACTAACGTTCAGCGC	MJ03	SC_v2	PT
MJ03_BG70_GACTAACTCCGAATGT	MJ03	SC_v2	PT
MJ03_BG70_GACTACACAAAGAATC	MJ03	SC_v2	Podo
MJ03_BG70_GACTACAGTCACTGGC	MJ03	SC_v2	CD_PC
MJ03_BG70_GACTACAGTTACAGAA	MJ03	SC_v2	PT
MJ03_BG70_GACTACATCGACCAGC	MJ03	SC_v2	PT
MJ03_BG70_GACTGCGAGAGTTGGC	MJ03	SC_v2	PT
MJ03_BG70_GACTGCGAGCTAGTCT	MJ03	SC_v2	PT
MJ03_BG70_GACTGCGAGTTAAGTG	MJ03	SC_v2	PT
MJ03_BG70_GACTGCGCATACAGCT	MJ03	SC_v2	PT
MJ03_BG70_GACTGCGCATCGTCGG	MJ03	SC_v2	MPH
MJ03_BG70_GACTGCGGTACTTGAC	MJ03	SC_v2	PT
MJ03_BG70_GACTGCGGTATCTGCA	MJ03	SC_v2	aLOH
MJ03_BG70_GAGCAGAAGACAAGCC	MJ03	SC_v2	MC
MJ03_BG70_GAGCAGAGTAGGGTAC	MJ03	SC_v2	PT
MJ03_BG70_GAGCAGATCAGCGATT	MJ03	SC_v2	PT
MJ03_BG70_GAGGTGAAGGACAGCT	MJ03	SC_v2	PT
MJ03_BG70_GAGGTGACATATACCG	MJ03	SC_v2	T
MJ03_BG70_GAGGTGACATTAGCCA	MJ03	SC_v2	aLOH
MJ03_BG70_GAGGTGAGTAGCTTGT	MJ03	SC_v2	Endo
MJ03_BG70_GAGGTGAGTCAAGCGA	MJ03	SC_v2	Endo
MJ03_BG70_GAGGTGAGTCTCCCTA	MJ03	SC_v2	CD_IC
MJ03_BG70_GAGGTGAGTGAAATCA	MJ03	SC_v2	CNT
MJ03_BG70_GAGGTGATCCACGACG	MJ03	SC_v2	PT
MJ03_BG70_GAGTCCGAGAGCTATA	MJ03	SC_v2	Podo
MJ03_BG70_GAGTCCGCACTATCTT	MJ03	SC_v2	PT
MJ03_BG70_GAGTCCGCAGGTTTCA	MJ03	SC_v2	T
MJ03_BG70_GAGTCCGTCAAAGTAG	MJ03	SC_v2	PT
MJ03_BG70_GAGTCCGTCATCTGTT	MJ03	SC_v2	PT
MJ03_BG70_GAGTCCGTCATTGCGA	MJ03	SC_v2	PT
MJ03_BG70_GAGTCCGTCCGATATG	MJ03	SC_v2	DCT
MJ03_BG70_GAGTCCGTCGACCAGC	MJ03	SC_v2	PT
MJ03_BG70_GATCAGTAGACTGTAA	MJ03	SC_v2	Endo
MJ03_BG70_GATCAGTAGCGTTTAC	MJ03	SC_v2	PT
MJ03_BG70_GATCAGTGTACAGACG	MJ03	SC_v2	PT
MJ03_BG70_GATCAGTGTATATGGA	MJ03	SC_v2	Endo
MJ03_BG70_GATCAGTGTTTGCATG	MJ03	SC_v2	PT
MJ03_BG70_GATCGATCAGTGGGAT	MJ03	SC_v2	PT
MJ03_BG70_GATCGATCATTTGCTT	MJ03	SC_v2	PT
MJ03_BG70_GATCGATGTGAACCTT	MJ03	SC_v2	CD_PC
MJ03_BG70_GATCGATTCATCATTC	MJ03	SC_v2	PT
MJ03_BG70_GATCGCGCACGTTGGC	MJ03	SC_v2	MPH
MJ03_BG70_GATCGCGCAGGGCATA	MJ03	SC_v2	PT
MJ03_BG70_GATCGCGTCAAGGTAA	MJ03	SC_v2	PT
MJ03_BG70_GATCGCGTCCTCAATT	MJ03	SC_v2	PT
MJ03_BG70_GATCGCGTCGGCGCTA	MJ03	SC_v2	PT
MJ03_BG70_GATCGTAAGGCCCTCA	MJ03	SC_v2	CD_PC
MJ03_BG70_GATCGTACACCCATGG	MJ03	SC_v2	PT
MJ03_BG70_GATCGTACACCTCGTT	MJ03	SC_v2	PT
MJ03_BG70_GATCGTACAGACGCAA	MJ03	SC_v2	T
MJ03_BG70_GATCGTATCTGCGGCA	MJ03	SC_v2	MC
MJ03_BG70_GATCGTATCTGGCGTG	MJ03	SC_v2	CD_PC
MJ03_BG70_GATCTAGAGGTGATTA	MJ03	SC_v2	CNT
MJ03_BG70_GATCTAGGTACCGCTG	MJ03	SC_v2	PT
MJ03_BG70_GATCTAGTCAGTCAGT	MJ03	SC_v2	aLOH
MJ03_BG70_GATCTAGTCGTTACGA	MJ03	SC_v2	PT
MJ03_BG70_GATGAAAAGAGTCGGT	MJ03	SC_v2	Endo
MJ03_BG70_GATGAAAAGATATGGT	MJ03	SC_v2	PT
MJ03_BG70_GATGAAAAGCCACCTG	MJ03	SC_v2	PT
MJ03_BG70_GATGAAAAGCTAAGAT	MJ03	SC_v2	PT
MJ03_BG70_GATGAAAAGTACGACG	MJ03	SC_v2	MPH
MJ03_BG70_GATGAAAAGTACGCCC	MJ03	SC_v2	PT
MJ03_BG70_GATGAAATCGCAGGCT	MJ03	SC_v2	DCT
MJ03_BG70_GATGAGGAGAAGGTTT	MJ03	SC_v2	PT
MJ03_BG70_GATGAGGAGATATGGT	MJ03	SC_v2	PT
MJ03_BG70_GATGAGGAGGATATAC	MJ03	SC_v2	PT
MJ03_BG70_GATGAGGCACGGATAG	MJ03	SC_v2	CD_IC
MJ03_BG70_GATGAGGGTCTAAACC	MJ03	SC_v2	Endo
MJ03_BG70_GATGAGGGTGAAGGCT	MJ03	SC_v2	PT
MJ03_BG70_GATGAGGGTGAGTGAC	MJ03	SC_v2	T
MJ03_BG70_GATGCTAAGGCTCTTA	MJ03	SC_v2	PT
MJ03_BG70_GATGCTACACCTCGGA	MJ03	SC_v2	PT
MJ03_BG70_GATGCTAGTTGAACTC	MJ03	SC_v2	PT
MJ03_BG70_GATTCAGAGATCTGCT	MJ03	SC_v2	PT
MJ03_BG70_GATTCAGAGGCAGGTT	MJ03	SC_v2	aLOH
MJ03_BG70_GATTCAGAGTGGAGAA	MJ03	SC_v2	Endo
MJ03_BG70_GATTCAGAGTGTACTC	MJ03	SC_v2	MPH
MJ03_BG70_GATTCAGCATTGTGCA	MJ03	SC_v2	NK
MJ03_BG70_GCAAACTAGGCTAGAC	MJ03	SC_v2	PT
MJ03_BG70_GCAAACTGTACAGACG	MJ03	SC_v2	DCT
MJ03_BG70_GCAAACTGTAGCACGA	MJ03	SC_v2	aLOH
MJ03_BG70_GCAAACTGTCGCCATG	MJ03	SC_v2	PT
MJ03_BG70_GCAAACTGTTACAGAA	MJ03	SC_v2	PT
MJ03_BG70_GCAAACTTCCACTGGG	MJ03	SC_v2	aLOH
MJ03_BG70_GCAAACTTCCGGGTGT	MJ03	SC_v2	Endo
MJ03_BG70_GCAAACTTCGTTTATC	MJ03	SC_v2	PT
MJ03_BG70_GCAATCAAGCTAAGAT	MJ03	SC_v2	aLOH
MJ03_BG70_GCAATCAAGCTGTCTA	MJ03	SC_v2	PT
MJ03_BG70_GCAATCACAGGGAGAG	MJ03	SC_v2	PT
MJ03_BG70_GCAATCATCGATAGAA	MJ03	SC_v2	NK
MJ03_BG70_GCAATCATCTCTAAGG	MJ03	SC_v2	MC
MJ03_BG70_GCACATAAGAGACTAT	MJ03	SC_v2	DCT
MJ03_BG70_GCACATACATGACGGA	MJ03	SC_v2	PT
MJ03_BG70_GCACATAGTAGGAGTC	MJ03	SC_v2	MPH
MJ03_BG70_GCACATATCCGTACAA	MJ03	SC_v2	Endo
MJ03_BG70_GCACATATCTGCCCTA	MJ03	SC_v2	Endo
MJ03_BG70_GCACTCTAGATGCGAC	MJ03	SC_v2	T
MJ03_BG70_GCACTCTGTACAAGTA	MJ03	SC_v2	PT
MJ03_BG70_GCACTCTGTCGCTTCT	MJ03	SC_v2	Endo
MJ03_BG70_GCACTCTGTCGCTTTC	MJ03	SC_v2	PT
MJ03_BG70_GCACTCTTCCGCGCAA	MJ03	SC_v2	CD_IC
MJ03_BG70_GCACTCTTCGGCTTGG	MJ03	SC_v2	PT
MJ03_BG70_GCAGCCAGTGAGGGAG	MJ03	SC_v2	PT
MJ03_BG70_GCAGCCATCACAATGC	MJ03	SC_v2	aLOH
MJ03_BG70_GCAGCCATCCAAACTG	MJ03	SC_v2	Endo
MJ03_BG70_GCAGCCATCCAGGGCT	MJ03	SC_v2	PT
MJ03_BG70_GCAGTTAAGCAGCGTA	MJ03	SC_v2	aLOH
MJ03_BG70_GCAGTTAAGGAGTAGA	MJ03	SC_v2	B
MJ03_BG70_GCAGTTAAGGGATCTG	MJ03	SC_v2	T
MJ03_BG70_GCAGTTACAGACAAGC	MJ03	SC_v2	PT
MJ03_BG70_GCAGTTAGTACCGCTG	MJ03	SC_v2	Endo
MJ03_BG70_GCAGTTAGTTTCGCTC	MJ03	SC_v2	Endo
MJ03_BG70_GCAGTTATCTGCGGCA	MJ03	SC_v2	PT
MJ03_BG70_GCATACACAGAGCCAA	MJ03	SC_v2	PT
MJ03_BG70_GCATACAGTCTAAACC	MJ03	SC_v2	B
MJ03_BG70_GCATGATAGGTTACCT	MJ03	SC_v2	PT
MJ03_BG70_GCATGATCACAACTGT	MJ03	SC_v2	CD_IC
MJ03_BG70_GCATGATCAGACGCTC	MJ03	SC_v2	CD_PC
MJ03_BG70_GCATGATCATTTGCCC	MJ03	SC_v2	PT
MJ03_BG70_GCATGATGTGATAAGT	MJ03	SC_v2	PT
MJ03_BG70_GCATGATTCACCCTCA	MJ03	SC_v2	CD_PC
MJ03_BG70_GCATGATTCATATCGG	MJ03	SC_v2	Fib
MJ03_BG70_GCATGCGAGAAGATTC	MJ03	SC_v2	PT
MJ03_BG70_GCATGCGAGACCACGA	MJ03	SC_v2	PT
MJ03_BG70_GCATGCGAGAGCCCAA	MJ03	SC_v2	PT
MJ03_BG70_GCATGCGCATAGTAAG	MJ03	SC_v2	CD_IC
MJ03_BG70_GCATGCGCATGTAAGA	MJ03	SC_v2	CD_PC
MJ03_BG70_GCATGCGCATTCACTT	MJ03	SC_v2	PT
MJ03_BG70_GCATGCGGTCCGAACC	MJ03	SC_v2	CD_PC
MJ03_BG70_GCATGCGGTCCTAGCG	MJ03	SC_v2	PT
MJ03_BG70_GCATGCGGTGATAAAC	MJ03	SC_v2	aLOH
MJ03_BG70_GCATGCGTCAACTCTT	MJ03	SC_v2	MC
MJ03_BG70_GCATGCGTCCGCAAGC	MJ03	SC_v2	CD_IC
MJ03_BG70_GCATGCGTCGCAGGCT	MJ03	SC_v2	T
MJ03_BG70_GCATGTATCTTGAGGT	MJ03	SC_v2	B
MJ03_BG70_GCCAAATAGAACAATC	MJ03	SC_v2	B
MJ03_BG70_GCCAAATAGTTCGATC	MJ03	SC_v2	PT
MJ03_BG70_GCCAAATCATCGGAAG	MJ03	SC_v2	PT
MJ03_BG70_GCCAAATGTACGAAAT	MJ03	SC_v2	PT
MJ03_BG70_GCCAAATGTAGCCTAT	MJ03	SC_v2	MPH
MJ03_BG70_GCCAAATGTCAACTGT	MJ03	SC_v2	CD_PC
MJ03_BG70_GCCAAATGTGGCAAAC	MJ03	SC_v2	CD_PC
MJ03_BG70_GCCAAATTCCTCATTA	MJ03	SC_v2	PT
MJ03_BG70_GCCTCTAAGTTCGCAT	MJ03	SC_v2	PT
MJ03_BG70_GCCTCTACAATAGCGG	MJ03	SC_v2	Endo
MJ03_BG70_GCCTCTACAGGAATGC	MJ03	SC_v2	PT
MJ03_BG70_GCCTCTACATGCCTTC	MJ03	SC_v2	PT
MJ03_BG70_GCCTCTACATGTCCTC	MJ03	SC_v2	PT
MJ03_BG70_GCCTCTAGTATCACCA	MJ03	SC_v2	MPH
MJ03_BG70_GCCTCTAGTTATCCGA	MJ03	SC_v2	PT
MJ03_BG70_GCCTCTATCGCACTCT	MJ03	SC_v2	PT
MJ03_BG70_GCGACCAAGCGTGAAC	MJ03	SC_v2	CNT
MJ03_BG70_GCGACCAGTCAGGACA	MJ03	SC_v2	Endo
MJ03_BG70_GCGACCAGTCCTCTTG	MJ03	SC_v2	CD_PC
MJ03_BG70_GCGACCATCAGCGACC	MJ03	SC_v2	PT
MJ03_BG70_GCGACCATCGCAGGCT	MJ03	SC_v2	DCT
MJ03_BG70_GCGAGAAAGTGAAGTT	MJ03	SC_v2	PT
MJ03_BG70_GCGAGAACAAGCCCAC	MJ03	SC_v2	PT
MJ03_BG70_GCGAGAACAATAGCAA	MJ03	SC_v2	MPH
MJ03_BG70_GCGAGAACAGACAGGT	MJ03	SC_v2	PT
MJ03_BG70_GCGAGAAGTGAGTGAC	MJ03	SC_v2	PT
MJ03_BG70_GCGAGAATCTCTGCTG	MJ03	SC_v2	CD_IC
MJ03_BG70_GCGCAACCAACCGCCA	MJ03	SC_v2	aLOH
MJ03_BG70_GCGCAACCACCAGTTA	MJ03	SC_v2	MPH
MJ03_BG70_GCGCAACCACGCATCG	MJ03	SC_v2	PT
MJ03_BG70_GCGCAACCATCGTCGG	MJ03	SC_v2	T
MJ03_BG70_GCGCAACGTGTCCTCT	MJ03	SC_v2	Endo
MJ03_BG70_GCGCAACTCCCGACTT	MJ03	SC_v2	PT
MJ03_BG70_GCGCAGTAGAGCTATA	MJ03	SC_v2	CD_PC
MJ03_BG70_GCGCAGTCACTTAAGC	MJ03	SC_v2	PT
MJ03_BG70_GCGCAGTCATGTTGAC	MJ03	SC_v2	DCT
MJ03_BG70_GCGCAGTGTAGTAGTA	MJ03	SC_v2	Podo
MJ03_BG70_GCGCAGTGTCACACGC	MJ03	SC_v2	T
MJ03_BG70_GCGCCAAAGGAGTACC	MJ03	SC_v2	PT
MJ03_BG70_GCGCCAAAGTAGCCGA	MJ03	SC_v2	PT
MJ03_BG70_GCGCCAAAGTGCCAGA	MJ03	SC_v2	Endo
MJ03_BG70_GCGCCAACACAAGTAA	MJ03	SC_v2	PT
MJ03_BG70_GCGCCAACAGGCGATA	MJ03	SC_v2	NK
MJ03_BG70_GCGCCAACAGTGAGTG	MJ03	SC_v2	CD_PC
MJ03_BG70_GCGCCAAGTCAGAGGT	MJ03	SC_v2	PT
MJ03_BG70_GCGCCAATCCGCGGTA	MJ03	SC_v2	MPH
MJ03_BG70_GCGCCAATCCTGTAGA	MJ03	SC_v2	PT
MJ03_BG70_GCGCGATCATCACGAT	MJ03	SC_v2	aLOH
MJ03_BG70_GCGCGATGTCAAACTC	MJ03	SC_v2	PT
MJ03_BG70_GCGCGATTCGTGGGAA	MJ03	SC_v2	CD_PC
MJ03_BG70_GCGGGTTAGAGATGAG	MJ03	SC_v2	PT
MJ03_BG70_GCGGGTTAGGCGTACA	MJ03	SC_v2	PT
MJ03_BG70_GCGGGTTGTCCAGTAT	MJ03	SC_v2	PT
MJ03_BG70_GCGGGTTGTTTCCACC	MJ03	SC_v2	PT
MJ03_BG70_GCGGGTTTCAGATAAG	MJ03	SC_v2	PT
MJ03_BG70_GCGGGTTTCAGGCCCA	MJ03	SC_v2	PT
MJ03_BG70_GCGGGTTTCTATCGCC	MJ03	SC_v2	Endo
MJ03_BG70_GCGGGTTTCTGAAAGA	MJ03	SC_v2	PT
MJ03_BG70_GCTCCTAAGCACCGCT	MJ03	SC_v2	PT
MJ03_BG70_GCTCCTAAGCATGGCA	MJ03	SC_v2	CD_IC
MJ03_BG70_GCTCCTAAGCTAGTCT	MJ03	SC_v2	PT
MJ03_BG70_GCTCCTATCCAAGTAC	MJ03	SC_v2	Endo
MJ03_BG70_GCTCTGTTCTGCCAGG	MJ03	SC_v2	MPH
MJ03_BG70_GCTCTGTTCTTCATGT	MJ03	SC_v2	PT
MJ03_BG70_GCTGCAGAGAGGTACC	MJ03	SC_v2	PT
MJ03_BG70_GCTGCAGAGGAGTCTG	MJ03	SC_v2	PT
MJ03_BG70_GCTGCAGAGTACGTAA	MJ03	SC_v2	PT
MJ03_BG70_GCTGCAGGTACAGCAG	MJ03	SC_v2	MPH
MJ03_BG70_GCTGCAGGTTGGAGGT	MJ03	SC_v2	PT
MJ03_BG70_GCTGCGAGTGCCTTGG	MJ03	SC_v2	MPH
MJ03_BG70_GCTGCGAGTTATCCGA	MJ03	SC_v2	CD_Trans
MJ03_BG70_GCTGCGATCTACCAGA	MJ03	SC_v2	Endo
MJ03_BG70_GCTGCGATCTCCAACC	MJ03	SC_v2	PT
MJ03_BG70_GCTGCTTAGGGTGTGT	MJ03	SC_v2	PT
MJ03_BG70_GCTGCTTCAAGCTGAG	MJ03	SC_v2	CD_PC
MJ03_BG70_GCTGCTTCATACTCTT	MJ03	SC_v2	PT
MJ03_BG70_GCTGCTTGTCCGTGAC	MJ03	SC_v2	PT
MJ03_BG70_GCTGCTTTCCGAATGT	MJ03	SC_v2	NK
MJ03_BG70_GCTGCTTTCTGAGGGA	MJ03	SC_v2	PT
MJ03_BG70_GCTGGGTAGAATGTGT	MJ03	SC_v2	PT
MJ03_BG70_GCTGGGTAGTACTTGC	MJ03	SC_v2	PT
MJ03_BG70_GCTGGGTCAACACGCC	MJ03	SC_v2	Endo
MJ03_BG70_GCTGGGTTCAGCTCTC	MJ03	SC_v2	PT
MJ03_BG70_GCTTCCAAGCGAGAAA	MJ03	SC_v2	CD_IC
MJ03_BG70_GCTTCCAAGTCACGCC	MJ03	SC_v2	aLOH
MJ03_BG70_GCTTGAAAGCTGCGAA	MJ03	SC_v2	B
MJ03_BG70_GCTTGAATCACTATTC	MJ03	SC_v2	MPH
MJ03_BG70_GCTTGAATCCAGATCA	MJ03	SC_v2	aLOH
MJ03_BG70_GGAAAGCGTACCAGTT	MJ03	SC_v2	PT
MJ03_BG70_GGAAAGCTCAGCTGGC	MJ03	SC_v2	CD_PC
MJ03_BG70_GGAAAGCTCGGATGTT	MJ03	SC_v2	MC
MJ03_BG70_GGAACTTCAAGTAGTA	MJ03	SC_v2	aLOH
MJ03_BG70_GGAACTTCACGCTTTC	MJ03	SC_v2	CD_IC
MJ03_BG70_GGAACTTCAGCCAATT	MJ03	SC_v2	CD_IC
MJ03_BG70_GGAACTTCATTCTCAT	MJ03	SC_v2	Endo
MJ03_BG70_GGAACTTGTTTCGCTC	MJ03	SC_v2	DCT
MJ03_BG70_GGAATAACATGAACCT	MJ03	SC_v2	aLOH
MJ03_BG70_GGACAAGAGAGGGATA	MJ03	SC_v2	PT
MJ03_BG70_GGACAAGAGCGGATCA	MJ03	SC_v2	PT
MJ03_BG70_GGACAAGGTAAGTGGC	MJ03	SC_v2	Endo
MJ03_BG70_GGACAAGGTAGAGGAA	MJ03	SC_v2	PT
MJ03_BG70_GGACAAGGTCAGAATA	MJ03	SC_v2	PT
MJ03_BG70_GGACAAGTCCTCTAGC	MJ03	SC_v2	PT
MJ03_BG70_GGACAGAAGCACACAG	MJ03	SC_v2	CD_PC
MJ03_BG70_GGACAGACAGGCTGAA	MJ03	SC_v2	Endo
MJ03_BG70_GGACAGAGTACCGAGA	MJ03	SC_v2	PT
MJ03_BG70_GGACAGAGTGTAAGTA	MJ03	SC_v2	PT
MJ03_BG70_GGACAGATCTCGAGTA	MJ03	SC_v2	Endo
MJ03_BG70_GGACATTAGGCGATAC	MJ03	SC_v2	Fib
MJ03_BG70_GGACATTCAAAGTCAA	MJ03	SC_v2	MPH
MJ03_BG70_GGACATTGTTCAACCA	MJ03	SC_v2	PT
MJ03_BG70_GGACGTCCAGATGAGC	MJ03	SC_v2	CD_PC
MJ03_BG70_GGACGTCCAGTAGAGC	MJ03	SC_v2	aLOH
MJ03_BG70_GGACGTCCATGCGCAC	MJ03	SC_v2	CD_Trans
MJ03_BG70_GGACGTCCATGTTCCC	MJ03	SC_v2	PT
MJ03_BG70_GGAGCAAAGAGTAAGG	MJ03	SC_v2	Endo
MJ03_BG70_GGAGCAACACACGCTG	MJ03	SC_v2	PT
MJ03_BG70_GGAGCAACACAGACTT	MJ03	SC_v2	PT
MJ03_BG70_GGAGCAACAGGCGATA	MJ03	SC_v2	CD_IC
MJ03_BG70_GGAGCAACATTCCTGC	MJ03	SC_v2	PT
MJ03_BG70_GGAGCAAGTTTGACTG	MJ03	SC_v2	Endo
MJ03_BG70_GGAGCAATCAGCTCTC	MJ03	SC_v2	CD_IC
MJ03_BG70_GGAGCAATCGTGGTCG	MJ03	SC_v2	PT
MJ03_BG70_GGATGTTAGAGTAAGG	MJ03	SC_v2	PT
MJ03_BG70_GGATGTTAGCCCTAAT	MJ03	SC_v2	PT
MJ03_BG70_GGATGTTCACCAACCG	MJ03	SC_v2	PT
MJ03_BG70_GGATGTTGTGTGAATA	MJ03	SC_v2	PT
MJ03_BG70_GGATGTTTCGGTTCGG	MJ03	SC_v2	PT
MJ03_BG70_GGATGTTTCTACGAGT	MJ03	SC_v2	PT
MJ03_BG70_GGATTACAGATAGGAG	MJ03	SC_v2	PT
MJ03_BG70_GGATTACAGTGGAGAA	MJ03	SC_v2	Podo
MJ03_BG70_GGATTACTCACGGTTA	MJ03	SC_v2	NK
MJ03_BG70_GGATTACTCAGTACGT	MJ03	SC_v2	PT
MJ03_BG70_GGATTACTCATGGTCA	MJ03	SC_v2	Fib
MJ03_BG70_GGATTACTCGCAAGCC	MJ03	SC_v2	PT
MJ03_BG70_GGATTACTCTACGAGT	MJ03	SC_v2	PT
MJ03_BG70_GGCAATTAGATGGGTC	MJ03	SC_v2	PT
MJ03_BG70_GGCAATTAGCTGAAAT	MJ03	SC_v2	PT
MJ03_BG70_GGCAATTCACCATCCT	MJ03	SC_v2	PT
MJ03_BG70_GGCAATTCAGCGTTCG	MJ03	SC_v2	DCT
MJ03_BG70_GGCAATTCAGTGGGAT	MJ03	SC_v2	PT
MJ03_BG70_GGCAATTCATTCCTGC	MJ03	SC_v2	PT
MJ03_BG70_GGCAATTGTATATGAG	MJ03	SC_v2	PT
MJ03_BG70_GGCAATTTCCGTCATC	MJ03	SC_v2	PT
MJ03_BG70_GGCAATTTCTAGCACA	MJ03	SC_v2	CD_PC
MJ03_BG70_GGCAATTTCTCAACTT	MJ03	SC_v2	PT
MJ03_BG70_GGCCGATAGATCCCGC	MJ03	SC_v2	PT
MJ03_BG70_GGCCGATAGTGTCCCG	MJ03	SC_v2	CD_IC
MJ03_BG70_GGCCGATCACCAGTTA	MJ03	SC_v2	Podo
MJ03_BG70_GGCCGATCATTGCGGC	MJ03	SC_v2	CD_IC
MJ03_BG70_GGCCGATGTCGTCTTC	MJ03	SC_v2	aLOH
MJ03_BG70_GGCGACTCACATTCGA	MJ03	SC_v2	Endo
MJ03_BG70_GGCGACTCAGCTGTAT	MJ03	SC_v2	T
MJ03_BG70_GGCGACTGTAAACGCG	MJ03	SC_v2	PT
MJ03_BG70_GGCGACTTCGCATGAT	MJ03	SC_v2	Fib
MJ03_BG70_GGCGACTTCTCTTGAT	MJ03	SC_v2	MPH
MJ03_BG70_GGCGACTTCTTACCTA	MJ03	SC_v2	PT
MJ03_BG70_GGCGACTTCTTAGAGC	MJ03	SC_v2	T
MJ03_BG70_GGCGTGTAGAGTACAT	MJ03	SC_v2	PT
MJ03_BG70_GGCGTGTGTTAAGATG	MJ03	SC_v2	CD_PC
MJ03_BG70_GGCGTGTTCACGCATA	MJ03	SC_v2	PT
MJ03_BG70_GGCGTGTTCAGCGACC	MJ03	SC_v2	PT
MJ03_BG70_GGCGTGTTCGCACTCT	MJ03	SC_v2	Endo
MJ03_BG70_GGCTCGAAGTCTTGCA	MJ03	SC_v2	DCT
MJ03_BG70_GGCTCGACACGAGGTA	MJ03	SC_v2	PT
MJ03_BG70_GGCTCGACACGTCTCT	MJ03	SC_v2	PT
MJ03_BG70_GGCTCGAGTAGAGGAA	MJ03	SC_v2	PT
MJ03_BG70_GGCTCGAGTGATAAAC	MJ03	SC_v2	PT
MJ03_BG70_GGCTCGAGTGTGGTTT	MJ03	SC_v2	PT
MJ03_BG70_GGCTCGATCATCGATG	MJ03	SC_v2	aLOH
MJ03_BG70_GGCTCGATCGTCTGCT	MJ03	SC_v2	DCT
MJ03_BG70_GGCTGGTAGTGAATTG	MJ03	SC_v2	PT
MJ03_BG70_GGCTGGTCAAATCCGT	MJ03	SC_v2	PT
MJ03_BG70_GGCTGGTCAGGTGGAT	MJ03	SC_v2	CD_Trans
MJ03_BG70_GGCTGGTCAGGTTTCA	MJ03	SC_v2	Fib
MJ03_BG70_GGCTGGTGTCCCGACA	MJ03	SC_v2	PT
MJ03_BG70_GGCTGGTTCAGTACGT	MJ03	SC_v2	PT
MJ03_BG70_GGCTGGTTCGCCTGTT	MJ03	SC_v2	MPH
MJ03_BG70_GGCTGGTTCTTTACAC	MJ03	SC_v2	Endo
MJ03_BG70_GGGAATGAGCACGCCT	MJ03	SC_v2	CD_PC
MJ03_BG70_GGGAATGGTCCAGTGC	MJ03	SC_v2	CD_IC
MJ03_BG70_GGGAATGGTCCGAAGA	MJ03	SC_v2	aLOH
MJ03_BG70_GGGAATGTCAACACTG	MJ03	SC_v2	PT
MJ03_BG70_GGGAATGTCTGGTGTA	MJ03	SC_v2	DCT
MJ03_BG70_GGGACCTAGCTAGTTC	MJ03	SC_v2	PT
MJ03_BG70_GGGACCTCAGCCAGAA	MJ03	SC_v2	Endo
MJ03_BG70_GGGACCTGTGATAAAC	MJ03	SC_v2	PT
MJ03_BG70_GGGACCTGTGATGCCC	MJ03	SC_v2	PT
MJ03_BG70_GGGACCTTCGGAGCAA	MJ03	SC_v2	Fib
MJ03_BG70_GGGAGATCAGATTGCT	MJ03	SC_v2	MPH
MJ03_BG70_GGGAGATCATCGGGTC	MJ03	SC_v2	PT
MJ03_BG70_GGGAGATGTATCTGCA	MJ03	SC_v2	Podo
MJ03_BG70_GGGAGATTCGCGGATC	MJ03	SC_v2	PT
MJ03_BG70_GGGAGATTCGCTTAGA	MJ03	SC_v2	aLOH
MJ03_BG70_GGGATGACATCACGAT	MJ03	SC_v2	Endo
MJ03_BG70_GGGATGAGTAGGCATG	MJ03	SC_v2	CD_PC
MJ03_BG70_GGGATGATCCCTGACT	MJ03	SC_v2	CD_Trans
MJ03_BG70_GGGATGATCTCAAGTG	MJ03	SC_v2	PT
MJ03_BG70_GGGCACTAGTCACGCC	MJ03	SC_v2	DCT
MJ03_BG70_GGGCACTCATTACCTT	MJ03	SC_v2	PT
MJ03_BG70_GGGCACTGTTCCACGG	MJ03	SC_v2	PT
MJ03_BG70_GGGCACTTCAGTGTTG	MJ03	SC_v2	B
MJ03_BG70_GGGCATCAGAAGGCCT	MJ03	SC_v2	Neut
MJ03_BG70_GGGCATCAGATGCCAG	MJ03	SC_v2	Endo
MJ03_BG70_GGGCATCAGGGTTTCT	MJ03	SC_v2	MPH
MJ03_BG70_GGGCATCGTGATGCCC	MJ03	SC_v2	CNT
MJ03_BG70_GGGTCTGCATGACATC	MJ03	SC_v2	PT
MJ03_BG70_GGGTCTGGTGCCTTGG	MJ03	SC_v2	Endo
MJ03_BG70_GGGTCTGTCATTTGGG	MJ03	SC_v2	PT
MJ03_BG70_GGGTCTGTCCAGAAGG	MJ03	SC_v2	PT
MJ03_BG70_GGGTCTGTCTACCAGA	MJ03	SC_v2	PT
MJ03_BG70_GGGTTGCAGTAGCGGT	MJ03	SC_v2	PT
MJ03_BG70_GGGTTGCTCCGCGCAA	MJ03	SC_v2	PT
MJ03_BG70_GGGTTGCTCGCCGTGA	MJ03	SC_v2	PT
MJ03_BG70_GGTATTGAGGGAAACA	MJ03	SC_v2	CD_IC
MJ03_BG70_GGTATTGAGTGGGTTG	MJ03	SC_v2	CD_IC
MJ03_BG70_GGTATTGCATCCTTGC	MJ03	SC_v2	PT
MJ03_BG70_GGTATTGTCTCGAGTA	MJ03	SC_v2	Podo
MJ03_BG70_GGTGAAGCACCTCGGA	MJ03	SC_v2	PT
MJ03_BG70_GGTGAAGGTGATGCCC	MJ03	SC_v2	CD_PC
MJ03_BG70_GGTGAAGTCATAGCAC	MJ03	SC_v2	PT
MJ03_BG70_GGTGAAGTCTGTCCGT	MJ03	SC_v2	PT
MJ03_BG70_GGTGCGTAGAGAGCTC	MJ03	SC_v2	PT
MJ03_BG70_GGTGCGTAGGAGCGTT	MJ03	SC_v2	PT
MJ03_BG70_GGTGCGTAGTCCAGGA	MJ03	SC_v2	B
MJ03_BG70_GGTGCGTCAAGTTAAG	MJ03	SC_v2	aLOH
MJ03_BG70_GGTGCGTCAGCGTTCG	MJ03	SC_v2	PT
MJ03_BG70_GGTGCGTCAGCTCCGA	MJ03	SC_v2	PT
MJ03_BG70_GGTGCGTGTTCTGTTT	MJ03	SC_v2	PT
MJ03_BG70_GGTGCGTTCAGAGCTT	MJ03	SC_v2	PT
MJ03_BG70_GGTGTTAAGAGATGAG	MJ03	SC_v2	PT
MJ03_BG70_GGTGTTACATGTCTCC	MJ03	SC_v2	PT
MJ03_BG70_GGTGTTAGTCTTGTCC	MJ03	SC_v2	PT
MJ03_BG70_GGTGTTAGTTGACGTT	MJ03	SC_v2	MC
MJ03_BG70_GGTGTTATCCCTTGTG	MJ03	SC_v2	PT
MJ03_BG70_GGTGTTATCGGCATCG	MJ03	SC_v2	PT
MJ03_BG70_GGTGTTATCGGTGTCG	MJ03	SC_v2	Endo
MJ03_BG70_GTAACGTCAATGAAAC	MJ03	SC_v2	PT
MJ03_BG70_GTAACGTGTCCGTCAG	MJ03	SC_v2	PT
MJ03_BG70_GTAACGTGTCTGGAGA	MJ03	SC_v2	PT
MJ03_BG70_GTAACGTGTTTAGGAA	MJ03	SC_v2	T
MJ03_BG70_GTAACGTTCAGGATCT	MJ03	SC_v2	aLOH
MJ03_BG70_GTAACGTTCCGTCATC	MJ03	SC_v2	PT
MJ03_BG70_GTAACTGAGATATGGT	MJ03	SC_v2	PT
MJ03_BG70_GTAACTGAGCGTTGCC	MJ03	SC_v2	DCT
MJ03_BG70_GTAACTGCACATCCAA	MJ03	SC_v2	B
MJ03_BG70_GTAACTGCACCAGCAC	MJ03	SC_v2	CD_PC
MJ03_BG70_GTAACTGCAGACACTT	MJ03	SC_v2	PT
MJ03_BG70_GTACGTACAGATCGGA	MJ03	SC_v2	PT
MJ03_BG70_GTACGTACATACCATG	MJ03	SC_v2	PT
MJ03_BG70_GTACGTACATGGTAGG	MJ03	SC_v2	aLOH
MJ03_BG70_GTACGTACATTGGGCC	MJ03	SC_v2	NK
MJ03_BG70_GTACGTAGTAGCGTGA	MJ03	SC_v2	PT
MJ03_BG70_GTACGTATCGGCTTGG	MJ03	SC_v2	Endo
MJ03_BG70_GTACTCCAGGGAGTAA	MJ03	SC_v2	CD_PC
MJ03_BG70_GTACTCCCAAGCCGCT	MJ03	SC_v2	Podo
MJ03_BG70_GTACTCCCAATGACCT	MJ03	SC_v2	PT
MJ03_BG70_GTACTCCGTCAACTGT	MJ03	SC_v2	PT
MJ03_BG70_GTACTCCGTGTTAAGA	MJ03	SC_v2	PT
MJ03_BG70_GTACTCCTCGCGTAGC	MJ03	SC_v2	PT
MJ03_BG70_GTACTCCTCGGATGTT	MJ03	SC_v2	PT
MJ03_BG70_GTACTCCTCTTTAGGG	MJ03	SC_v2	PT
MJ03_BG70_GTACTTTAGTCCTCCT	MJ03	SC_v2	PT
MJ03_BG70_GTACTTTGTCCAAGTT	MJ03	SC_v2	T
MJ03_BG70_GTACTTTTCCTCTAGC	MJ03	SC_v2	PT
MJ03_BG70_GTACTTTTCTTATCTG	MJ03	SC_v2	PT
MJ03_BG70_GTAGGCCAGAAGCCCA	MJ03	SC_v2	PT
MJ03_BG70_GTAGGCCAGCTGCAAG	MJ03	SC_v2	CD_IC
MJ03_BG70_GTAGGCCAGGGTTCCC	MJ03	SC_v2	PT
MJ03_BG70_GTAGGCCCAAAGCGGT	MJ03	SC_v2	PT
MJ03_BG70_GTAGGCCGTATAGGGC	MJ03	SC_v2	aLOH
MJ03_BG70_GTAGGCCGTTACGCGC	MJ03	SC_v2	CD_Trans
MJ03_BG70_GTAGGCCGTTGCGTTA	MJ03	SC_v2	PT
MJ03_BG70_GTAGTCATCAGGCCCA	MJ03	SC_v2	PT
MJ03_BG70_GTATCTTAGATAGTCA	MJ03	SC_v2	PT
MJ03_BG70_GTATCTTAGTAGGCCA	MJ03	SC_v2	Podo
MJ03_BG70_GTATCTTAGTCAAGCG	MJ03	SC_v2	PT
MJ03_BG70_GTATCTTCATTAACCG	MJ03	SC_v2	PT
MJ03_BG70_GTATCTTTCTCGGACG	MJ03	SC_v2	CD_PC
MJ03_BG70_GTATTCTAGCCACGCT	MJ03	SC_v2	DCT
MJ03_BG70_GTATTCTCAGACGCCT	MJ03	SC_v2	PT
MJ03_BG70_GTATTCTCATGTAAGA	MJ03	SC_v2	PT
MJ03_BG70_GTATTCTGTACAAGTA	MJ03	SC_v2	PT
MJ03_BG70_GTATTCTTCTGCAGTA	MJ03	SC_v2	PT
MJ03_BG70_GTCAAGTAGAACAATC	MJ03	SC_v2	Endo
MJ03_BG70_GTCAAGTAGATGGCGT	MJ03	SC_v2	CD_PC
MJ03_BG70_GTCAAGTAGGCTCATT	MJ03	SC_v2	Endo
MJ03_BG70_GTCAAGTCACAAGACG	MJ03	SC_v2	PT
MJ03_BG70_GTCAAGTCATCACAAC	MJ03	SC_v2	PT
MJ03_BG70_GTCAAGTGTGCAGGTA	MJ03	SC_v2	PT
MJ03_BG70_GTCAAGTGTTAGGGTG	MJ03	SC_v2	PT
MJ03_BG70_GTCAAGTTCAGAGCTT	MJ03	SC_v2	PT
MJ03_BG70_GTCACAACAATCAGAA	MJ03	SC_v2	CD_PC
MJ03_BG70_GTCACAAGTAAGGGCT	MJ03	SC_v2	PT
MJ03_BG70_GTCACAAGTAGTACCT	MJ03	SC_v2	PT
MJ03_BG70_GTCACAAGTATCTGCA	MJ03	SC_v2	PT
MJ03_BG70_GTCACAAGTGCTGTAT	MJ03	SC_v2	PT
MJ03_BG70_GTCACAAGTGGTCCGT	MJ03	SC_v2	CD_Trans
MJ03_BG70_GTCACAATCCGAATGT	MJ03	SC_v2	PT
MJ03_BG70_GTCACAATCCTTTACA	MJ03	SC_v2	B
MJ03_BG70_GTCACAATCTACTTAC	MJ03	SC_v2	CD_PC
MJ03_BG70_GTCACGGCACCTATCC	MJ03	SC_v2	CD_IC
MJ03_BG70_GTCACGGGTAAAGTCA	MJ03	SC_v2	PT
MJ03_BG70_GTCACGGGTAGCAAAT	MJ03	SC_v2	CD_PC
MJ03_BG70_GTCACGGTCAACTCTT	MJ03	SC_v2	PT
MJ03_BG70_GTCATTTAGGTAAACT	MJ03	SC_v2	PT
MJ03_BG70_GTCATTTCAAGACACG	MJ03	SC_v2	Endo
MJ03_BG70_GTCATTTCACCTCGTT	MJ03	SC_v2	B
MJ03_BG70_GTCATTTCAGCGATCC	MJ03	SC_v2	MPH
MJ03_BG70_GTCATTTTCAGTTGAC	MJ03	SC_v2	CD_PC
MJ03_BG70_GTCATTTTCCAAACTG	MJ03	SC_v2	CD_Trans
MJ03_BG70_GTCCTCACATTCTTAC	MJ03	SC_v2	PT
MJ03_BG70_GTCCTCAGTTTGTGTG	MJ03	SC_v2	aLOH
MJ03_BG70_GTCCTCATCCAGAAGG	MJ03	SC_v2	PT
MJ03_BG70_GTCCTCATCCTTAATC	MJ03	SC_v2	PT
MJ03_BG70_GTCCTCATCGCCAGCA	MJ03	SC_v2	PT
MJ03_BG70_GTCCTCATCTTACCGC	MJ03	SC_v2	PT
MJ03_BG70_GTCGGGTGTAAGAGGA	MJ03	SC_v2	CD_IC
MJ03_BG70_GTCGGGTGTTGAGTTC	MJ03	SC_v2	aLOH
MJ03_BG70_GTCGGGTGTTGATTCG	MJ03	SC_v2	aLOH
MJ03_BG70_GTCGGGTGTTTAAGCC	MJ03	SC_v2	B
MJ03_BG70_GTCGGGTTCGCTTAGA	MJ03	SC_v2	CD_PC
MJ03_BG70_GTCGGGTTCTGAGGGA	MJ03	SC_v2	PT
MJ03_BG70_GTCGTAAAGGTGCACA	MJ03	SC_v2	CD_PC
MJ03_BG70_GTCGTAAAGTTAGCGG	MJ03	SC_v2	PT
MJ03_BG70_GTCGTAAGTTCCGGCA	MJ03	SC_v2	PT
MJ03_BG70_GTCGTAAGTTTCCACC	MJ03	SC_v2	DCT
MJ03_BG70_GTCGTAATCAGCACAT	MJ03	SC_v2	MPH
MJ03_BG70_GTCGTAATCAGCTCGG	MJ03	SC_v2	Endo
MJ03_BG70_GTCTCGTCAAGTTAAG	MJ03	SC_v2	Endo
MJ03_BG70_GTCTCGTCACAGCCCA	MJ03	SC_v2	PT
MJ03_BG70_GTCTCGTGTCGACTAT	MJ03	SC_v2	aLOH
MJ03_BG70_GTCTCGTTCGCACTCT	MJ03	SC_v2	CD_PC
MJ03_BG70_GTCTCGTTCTACGAGT	MJ03	SC_v2	Podo
MJ03_BG70_GTCTCGTTCTACTTAC	MJ03	SC_v2	CD_IC
MJ03_BG70_GTCTTCGAGACAAGCC	MJ03	SC_v2	PT
MJ03_BG70_GTCTTCGAGACGCTTT	MJ03	SC_v2	PT
MJ03_BG70_GTCTTCGAGAGCCCAA	MJ03	SC_v2	PT
MJ03_BG70_GTCTTCGAGATCCCAT	MJ03	SC_v2	PT
MJ03_BG70_GTCTTCGAGGGTGTGT	MJ03	SC_v2	aLOH
MJ03_BG70_GTCTTCGAGGTTCCTA	MJ03	SC_v2	PT
MJ03_BG70_GTCTTCGAGTGGTCCC	MJ03	SC_v2	Endo
MJ03_BG70_GTCTTCGCAATAAGCA	MJ03	SC_v2	PT
MJ03_BG70_GTCTTCGCACTTACGA	MJ03	SC_v2	PT
MJ03_BG70_GTCTTCGGTAGTAGTA	MJ03	SC_v2	aLOH
MJ03_BG70_GTCTTCGTCAGCTGGC	MJ03	SC_v2	CD_PC
MJ03_BG70_GTCTTCGTCCCATTAT	MJ03	SC_v2	PT
MJ03_BG70_GTGAAGGAGCTGCGAA	MJ03	SC_v2	Endo
MJ03_BG70_GTGAAGGCAATAGAGT	MJ03	SC_v2	T
MJ03_BG70_GTGAAGGCACGCATCG	MJ03	SC_v2	PT
MJ03_BG70_GTGAAGGCACGGATAG	MJ03	SC_v2	PT
MJ03_BG70_GTGAAGGCATGCTGGC	MJ03	SC_v2	Endo
MJ03_BG70_GTGAAGGTCCCTCTTT	MJ03	SC_v2	Endo
MJ03_BG70_GTGAAGGTCGTGGGAA	MJ03	SC_v2	PT
MJ03_BG70_GTGCAGCAGAGGGATA	MJ03	SC_v2	PT
MJ03_BG70_GTGCAGCAGTGAAGAG	MJ03	SC_v2	Podo
MJ03_BG70_GTGCAGCGTCGGGTCT	MJ03	SC_v2	MC
MJ03_BG70_GTGCAGCTCTCATTCA	MJ03	SC_v2	CD_PC
MJ03_BG70_GTGCATAAGACAAAGG	MJ03	SC_v2	CD_IC
MJ03_BG70_GTGCATAAGGACACCA	MJ03	SC_v2	PT
MJ03_BG70_GTGCATAAGTGGGCTA	MJ03	SC_v2	Endo
MJ03_BG70_GTGCATAGTGCCTGTG	MJ03	SC_v2	DCT
MJ03_BG70_GTGCATAGTTCATGGT	MJ03	SC_v2	T
MJ03_BG70_GTGCATATCTGAGTGT	MJ03	SC_v2	MC
MJ03_BG70_GTGCGGTAGAAGGCCT	MJ03	SC_v2	DCT
MJ03_BG70_GTGCGGTGTATATGGA	MJ03	SC_v2	CD_IC
MJ03_BG70_GTGCGGTGTGTGAATA	MJ03	SC_v2	PT
MJ03_BG70_GTGCGGTTCAGTCCCT	MJ03	SC_v2	CD_IC
MJ03_BG70_GTGCTTCAGGTGATTA	MJ03	SC_v2	PT
MJ03_BG70_GTGCTTCCAATAGCGG	MJ03	SC_v2	CD_IC
MJ03_BG70_GTGCTTCTCGATCCCT	MJ03	SC_v2	Endo
MJ03_BG70_GTGGGTCAGATCGGGT	MJ03	SC_v2	PT
MJ03_BG70_GTGGGTCAGCACGCCT	MJ03	SC_v2	CD_PC
MJ03_BG70_GTGGGTCAGTGTTAGA	MJ03	SC_v2	MPH
MJ03_BG70_GTGGGTCCACAAGCCC	MJ03	SC_v2	PT
MJ03_BG70_GTGGGTCCACAGGTTT	MJ03	SC_v2	DCT
MJ03_BG70_GTGGGTCCATCAGTAC	MJ03	SC_v2	PT
MJ03_BG70_GTGGGTCGTCAACTGT	MJ03	SC_v2	PT
MJ03_BG70_GTGGGTCGTCCATGAT	MJ03	SC_v2	Fib
MJ03_BG70_GTGGGTCTCATGTCCC	MJ03	SC_v2	NK
MJ03_BG70_GTGTGCGAGAATGTTG	MJ03	SC_v2	PT
MJ03_BG70_GTGTGCGAGCGTGAGT	MJ03	SC_v2	aLOH
MJ03_BG70_GTGTGCGCATGTCGAT	MJ03	SC_v2	PT
MJ03_BG70_GTGTGCGGTGTGACGA	MJ03	SC_v2	CD_IC
MJ03_BG70_GTGTGCGGTTCGGCAC	MJ03	SC_v2	PT
MJ03_BG70_GTGTTAGAGATCGATA	MJ03	SC_v2	PT
MJ03_BG70_GTGTTAGGTCATTAGC	MJ03	SC_v2	Fib
MJ03_BG70_GTGTTAGGTCGGCATC	MJ03	SC_v2	Endo
MJ03_BG70_GTGTTAGGTTCCACTC	MJ03	SC_v2	CD_PC
MJ03_BG70_GTGTTAGGTTGTTTGG	MJ03	SC_v2	Fib
MJ03_BG70_GTTAAGCAGGGTTCCC	MJ03	SC_v2	PT
MJ03_BG70_GTTAAGCAGTACATGA	MJ03	SC_v2	aLOH
MJ03_BG70_GTTAAGCGTCGACTGC	MJ03	SC_v2	CD_PC
MJ03_BG70_GTTAAGCGTTCCCTTG	MJ03	SC_v2	MC
MJ03_BG70_GTTAAGCTCCGAAGAG	MJ03	SC_v2	Podo
MJ03_BG70_GTTAAGCTCGGCTACG	MJ03	SC_v2	DCT
MJ03_BG70_GTTACAGAGACCACGA	MJ03	SC_v2	aLOH
MJ03_BG70_GTTACAGAGACTCGGA	MJ03	SC_v2	PT
MJ03_BG70_GTTACAGAGATCCGAG	MJ03	SC_v2	PT
MJ03_BG70_GTTACAGCAAGCTGGA	MJ03	SC_v2	CD_PC
MJ03_BG70_GTTACAGCAGTCCTTC	MJ03	SC_v2	Endo
MJ03_BG70_GTTACAGCATACTACG	MJ03	SC_v2	PT
MJ03_BG70_GTTACAGGTTACGTCA	MJ03	SC_v2	PT
MJ03_BG70_GTTACAGTCAGCTCGG	MJ03	SC_v2	CD_PC
MJ03_BG70_GTTCATTAGACTTGAA	MJ03	SC_v2	CD_PC
MJ03_BG70_GTTCATTAGCGTCAAG	MJ03	SC_v2	Endo
MJ03_BG70_GTTCATTAGGATGGTC	MJ03	SC_v2	Endo
MJ03_BG70_GTTCATTCATTAACCG	MJ03	SC_v2	PT
MJ03_BG70_GTTCATTGTAAACACA	MJ03	SC_v2	PT
MJ03_BG70_GTTCATTTCGGAGCAA	MJ03	SC_v2	CD_PC
MJ03_BG70_GTTCGGGAGAGCTGCA	MJ03	SC_v2	DCT
MJ03_BG70_GTTCGGGAGCTTCGCG	MJ03	SC_v2	DCT
MJ03_BG70_GTTCGGGAGGGTCGAT	MJ03	SC_v2	PT
MJ03_BG70_GTTCGGGCAAGTTGTC	MJ03	SC_v2	PT
MJ03_BG70_GTTCGGGCACATCTTT	MJ03	SC_v2	PT
MJ03_BG70_GTTCGGGGTTGGTAAA	MJ03	SC_v2	PT
MJ03_BG70_GTTCGGGTCACTTCAT	MJ03	SC_v2	PT
MJ03_BG70_GTTCGGGTCTTTCCTC	MJ03	SC_v2	PT
MJ03_BG70_GTTCTCGAGAACAATC	MJ03	SC_v2	PT
MJ03_BG70_GTTCTCGAGAGCTGGT	MJ03	SC_v2	B
MJ03_BG70_GTTCTCGGTCGAGTTT	MJ03	SC_v2	PT
MJ03_BG70_GTTCTCGTCCTGCCAT	MJ03	SC_v2	PT
MJ03_BG70_GTTTCTAAGGAGTTTA	MJ03	SC_v2	CD_Trans
MJ03_BG70_GTTTCTAAGTAATCCC	MJ03	SC_v2	PT
MJ03_BG70_GTTTCTAGTTCAACCA	MJ03	SC_v2	PT
MJ03_BG70_GTTTCTAGTTCCCGAG	MJ03	SC_v2	CD_Trans
MJ03_BG70_TAAACCGAGCGTTGCC	MJ03	SC_v2	CD_IC
MJ03_BG70_TAAACCGAGGGAGTAA	MJ03	SC_v2	PT
MJ03_BG70_TAAACCGCAAGAGGCT	MJ03	SC_v2	Endo
MJ03_BG70_TAAACCGCACAACTGT	MJ03	SC_v2	PT
MJ03_BG70_TAAACCGCAGGGTTAG	MJ03	SC_v2	NK
MJ03_BG70_TAAACCGGTGATGTGG	MJ03	SC_v2	PT
MJ03_BG70_TAAACCGGTGGACGAT	MJ03	SC_v2	DCT
MJ03_BG70_TAAACCGGTTTAAGCC	MJ03	SC_v2	PT
MJ03_BG70_TAAACCGTCAATACCG	MJ03	SC_v2	PT
MJ03_BG70_TAAACCGTCACCTTAT	MJ03	SC_v2	CD_PC
MJ03_BG70_TAAGAGAAGAGACTTA	MJ03	SC_v2	aLOH
MJ03_BG70_TAAGAGAGTTTGGGCC	MJ03	SC_v2	Endo
MJ03_BG70_TAAGCGTAGCGGATCA	MJ03	SC_v2	CD_PC
MJ03_BG70_TAAGCGTCACATTTCT	MJ03	SC_v2	CD_IC
MJ03_BG70_TAAGCGTTCTAACTGG	MJ03	SC_v2	PT
MJ03_BG70_TAAGTGCAGAGTGACC	MJ03	SC_v2	B
MJ03_BG70_TAAGTGCAGGGTATCG	MJ03	SC_v2	PT
MJ03_BG70_TAAGTGCCAAAGAATC	MJ03	SC_v2	CD_Trans
MJ03_BG70_TAAGTGCCATGGATGG	MJ03	SC_v2	Endo
MJ03_BG70_TAAGTGCGTACCAGTT	MJ03	SC_v2	PT
MJ03_BG70_TAAGTGCTCCTTTACA	MJ03	SC_v2	PT
MJ03_BG70_TACACGAAGGAATCGC	MJ03	SC_v2	MPH
MJ03_BG70_TACACGACAATGGAAT	MJ03	SC_v2	aLOH
MJ03_BG70_TACACGACAGTTAACC	MJ03	SC_v2	PT
MJ03_BG70_TACACGAGTCATCGGC	MJ03	SC_v2	PT
MJ03_BG70_TACACGAGTCTAGAGG	MJ03	SC_v2	Podo
MJ03_BG70_TACACGATCAGTTAGC	MJ03	SC_v2	PT
MJ03_BG70_TACAGTGAGAGCTGGT	MJ03	SC_v2	MPH
MJ03_BG70_TACAGTGAGATAGTCA	MJ03	SC_v2	PT
MJ03_BG70_TACAGTGCAGCTTCGG	MJ03	SC_v2	PT
MJ03_BG70_TACAGTGTCGGAGGTA	MJ03	SC_v2	PT
MJ03_BG70_TACCTATCATACTACG	MJ03	SC_v2	Endo
MJ03_BG70_TACCTATCATGCGCAC	MJ03	SC_v2	PT
MJ03_BG70_TACCTATGTATATGAG	MJ03	SC_v2	PT
MJ03_BG70_TACCTATTCATCTGCC	MJ03	SC_v2	PT
MJ03_BG70_TACGGATAGAGCTGGT	MJ03	SC_v2	PT
MJ03_BG70_TACGGATGTCAACATC	MJ03	SC_v2	PT
MJ03_BG70_TACGGATGTTACGTCA	MJ03	SC_v2	PT
MJ03_BG70_TACGGGCCAGCATACT	MJ03	SC_v2	MC
MJ03_BG70_TACGGGCCAGGAATCG	MJ03	SC_v2	CD_PC
MJ03_BG70_TACGGGCGTTTAAGCC	MJ03	SC_v2	PT
MJ03_BG70_TACGGGCTCCTTCAAT	MJ03	SC_v2	PT
MJ03_BG70_TACGGTAAGCGTTCCG	MJ03	SC_v2	CD_PC
MJ03_BG70_TACGGTACAACACGCC	MJ03	SC_v2	MC
MJ03_BG70_TACGGTACACAACGCC	MJ03	SC_v2	aLOH
MJ03_BG70_TACGGTAGTGACGCCT	MJ03	SC_v2	PT
MJ03_BG70_TACGGTATCAACCAAC	MJ03	SC_v2	CD_PC
MJ03_BG70_TACGGTATCAGCGACC	MJ03	SC_v2	MPH
MJ03_BG70_TACTCATAGGTGGGTT	MJ03	SC_v2	PT
MJ03_BG70_TACTCATAGTAGGCCA	MJ03	SC_v2	CNT
MJ03_BG70_TACTCATAGTGCAAGC	MJ03	SC_v2	PT
MJ03_BG70_TACTCATCATGACGGA	MJ03	SC_v2	PT
MJ03_BG70_TACTCATTCTCTGCTG	MJ03	SC_v2	CD_IC
MJ03_BG70_TACTCGCCAATGACCT	MJ03	SC_v2	PT
MJ03_BG70_TACTCGCCACGCCAGT	MJ03	SC_v2	MPH
MJ03_BG70_TACTCGCGTCCCTACT	MJ03	SC_v2	MC
MJ03_BG70_TACTCGCGTCCCTTGT	MJ03	SC_v2	CD_PC
MJ03_BG70_TACTCGCGTGTGACCC	MJ03	SC_v2	PT
MJ03_BG70_TACTCGCTCGCATGGC	MJ03	SC_v2	PT
MJ03_BG70_TACTTACCAGGAACGT	MJ03	SC_v2	PT
MJ03_BG70_TACTTACCATAAAGGT	MJ03	SC_v2	PT
MJ03_BG70_TACTTACGTGCAACTT	MJ03	SC_v2	CD_IC
MJ03_BG70_TACTTACTCGAGAGCA	MJ03	SC_v2	CD_Trans
MJ03_BG70_TACTTACTCGGGAGTA	MJ03	SC_v2	PT
MJ03_BG70_TACTTGTAGTACGCGA	MJ03	SC_v2	PT
MJ03_BG70_TACTTGTAGTGTTGAA	MJ03	SC_v2	PT
MJ03_BG70_TACTTGTCAAGCGATG	MJ03	SC_v2	aLOH
MJ03_BG70_TACTTGTCACCTCGTT	MJ03	SC_v2	NK
MJ03_BG70_TACTTGTCATAGAAAC	MJ03	SC_v2	aLOH
MJ03_BG70_TACTTGTCATCAGTAC	MJ03	SC_v2	CD_IC
[truncated: 31,003 more rows]

## Sheet: cells_and_nuclei_v3_chemistry
	Library	Protocol	Cell type
LD01_SC_FRESH_AAACCCACAACCACAT	LD01	SC_v3	CD_IC
LD01_SC_FRESH_AAACCCAGTATGACAA	LD01	SC_v3	CD_IC
LD01_SC_FRESH_AAACCCAGTTCAAGGG	LD01	SC_v3	CNT
LD01_SC_FRESH_AAACCCATCAGCTTCC	LD01	SC_v3	PT
LD01_SC_FRESH_AAACCCATCCTTTGAT	LD01	SC_v3	CD_PC
LD01_SC_FRESH_AAACCCATCGACCAAT	LD01	SC_v3	PT
LD01_SC_FRESH_AAACGAACAAACCACT	LD01	SC_v3	PT
LD01_SC_FRESH_AAACGAATCTCAGAAC	LD01	SC_v3	PT
LD01_SC_FRESH_AAACGAATCTGTGCGG	LD01	SC_v3	CD_IC
LD01_SC_FRESH_AAACGCTCAATTGCTG	LD01	SC_v3	PT
LD01_SC_FRESH_AAACGCTCAGGTGTGA	LD01	SC_v3	MC
LD01_SC_FRESH_AAACGCTCATCCAACA	LD01	SC_v3	CNT
LD01_SC_FRESH_AAACGCTGTACAAGCG	LD01	SC_v3	Endo
LD01_SC_FRESH_AAACGCTGTATGCGGA	LD01	SC_v3	DCT
LD01_SC_FRESH_AAACGCTGTGCGGTAA	LD01	SC_v3	Podo
LD01_SC_FRESH_AAACGCTTCCACAGGC	LD01	SC_v3	PT
LD01_SC_FRESH_AAACGCTTCCGGCAAC	LD01	SC_v3	aLOH
LD01_SC_FRESH_AAACGCTTCTATCACT	LD01	SC_v3	PT
LD01_SC_FRESH_AAAGAACAGCTGAAGC	LD01	SC_v3	DCT
LD01_SC_FRESH_AAAGAACAGCTTTGTG	LD01	SC_v3	DCT
LD01_SC_FRESH_AAAGAACAGGATGGCT	LD01	SC_v3	MC
LD01_SC_FRESH_AAAGAACGTGTCCGTG	LD01	SC_v3	MPH
LD01_SC_FRESH_AAAGAACTCGTGGCGT	LD01	SC_v3	CD_IC
LD01_SC_FRESH_AAAGGATAGACTCAAA	LD01	SC_v3	Podo
LD01_SC_FRESH_AAAGGATAGGTCTACT	LD01	SC_v3	PT
LD01_SC_FRESH_AAAGGATGTCTTACTT	LD01	SC_v3	CNT
LD01_SC_FRESH_AAAGGATTCGCCAATA	LD01	SC_v3	PT
LD01_SC_FRESH_AAAGGGCAGAAGCGAA	LD01	SC_v3	CNT
LD01_SC_FRESH_AAAGGGCAGCACACCC	LD01	SC_v3	PT
LD01_SC_FRESH_AAAGGGCGTCGGTAAG	LD01	SC_v3	PT
LD01_SC_FRESH_AAAGGGCGTCTCAGAT	LD01	SC_v3	PT
LD01_SC_FRESH_AAAGGTACACCAGTTA	LD01	SC_v3	PT
LD01_SC_FRESH_AAAGGTACACCCAACG	LD01	SC_v3	PT
LD01_SC_FRESH_AAAGGTAGTAAGGCTG	LD01	SC_v3	PT
LD01_SC_FRESH_AAAGGTATCGAACGCC	LD01	SC_v3	PT
LD01_SC_FRESH_AAAGTCCAGACGCTCC	LD01	SC_v3	CD_PC
LD01_SC_FRESH_AAAGTCCAGGACTGGT	LD01	SC_v3	PT
LD01_SC_FRESH_AAAGTCCCAATACGCT	LD01	SC_v3	PT
LD01_SC_FRESH_AAAGTCCCACTACTTT	LD01	SC_v3	PT
LD01_SC_FRESH_AAAGTCCGTACAGAAT	LD01	SC_v3	PT
LD01_SC_FRESH_AAAGTCCTCCCTCTCC	LD01	SC_v3	PT
LD01_SC_FRESH_AAAGTCCTCCTCACGT	LD01	SC_v3	PT
LD01_SC_FRESH_AAAGTGAGTCAAGTTC	LD01	SC_v3	CD_PC
LD01_SC_FRESH_AAAGTGATCAGGACGA	LD01	SC_v3	PT
LD01_SC_FRESH_AAAGTGATCGTTCAGA	LD01	SC_v3	PT
LD01_SC_FRESH_AAATGGACAAACCACT	LD01	SC_v3	PT
LD01_SC_FRESH_AAATGGACATGAATAG	LD01	SC_v3	DCT
LD01_SC_FRESH_AACAAAGAGACGCATG	LD01	SC_v3	PT
LD01_SC_FRESH_AACAAAGAGAGGATCC	LD01	SC_v3	PT
LD01_SC_FRESH_AACAAAGAGCCTGACC	LD01	SC_v3	PT
LD01_SC_FRESH_AACAAAGGTTTCACAG	LD01	SC_v3	aLOH
LD01_SC_FRESH_AACAACCCACTATCCC	LD01	SC_v3	PT
LD01_SC_FRESH_AACAACCCAGCTATAC	LD01	SC_v3	PT
LD01_SC_FRESH_AACAACCCAGTATGAA	LD01	SC_v3	Podo
LD01_SC_FRESH_AACAACCGTAGGTACG	LD01	SC_v3	Endo
LD01_SC_FRESH_AACAACCGTTGGAGGT	LD01	SC_v3	PT
LD01_SC_FRESH_AACAACCTCCTCACCA	LD01	SC_v3	Endo
LD01_SC_FRESH_AACAAGACACATTCTT	LD01	SC_v3	Endo
LD01_SC_FRESH_AACAAGACATTGAAGA	LD01	SC_v3	CD_PC
LD01_SC_FRESH_AACAAGAGTTAAGGAT	LD01	SC_v3	Endo
LD01_SC_FRESH_AACAAGATCGCACGGT	LD01	SC_v3	PT
LD01_SC_FRESH_AACACACAGATGGTCG	LD01	SC_v3	PT
LD01_SC_FRESH_AACACACCAATACGCT	LD01	SC_v3	PT
LD01_SC_FRESH_AACACACCACGTAGTT	LD01	SC_v3	PT
LD01_SC_FRESH_AACACACGTGGGACAT	LD01	SC_v3	aLOH
LD01_SC_FRESH_AACACACTCGTTCATT	LD01	SC_v3	MC
LD01_SC_FRESH_AACAGGGAGCTTCTAG	LD01	SC_v3	CNT
LD01_SC_FRESH_AACAGGGCACACGTGC	LD01	SC_v3	CNT
LD01_SC_FRESH_AACAGGGTCGCCACTT	LD01	SC_v3	PT
LD01_SC_FRESH_AACAGGGTCTGAGATC	LD01	SC_v3	aLOH
LD01_SC_FRESH_AACCAACAGCAGAAAG	LD01	SC_v3	PT
LD01_SC_FRESH_AACCAACAGCGGATCA	LD01	SC_v3	aLOH
LD01_SC_FRESH_AACCAACCATCGATCA	LD01	SC_v3	CNT
LD01_SC_FRESH_AACCAACGTCTCACAA	LD01	SC_v3	DCT
LD01_SC_FRESH_AACCAACTCAAGCCGC	LD01	SC_v3	Endo
LD01_SC_FRESH_AACCAACTCAAGCTTG	LD01	SC_v3	PT
LD01_SC_FRESH_AACCACAAGCAACCAG	LD01	SC_v3	PT
LD01_SC_FRESH_AACCACACATTAGGCT	LD01	SC_v3	CNT
LD01_SC_FRESH_AACCACATCTAAGCCA	LD01	SC_v3	CD_IC
LD01_SC_FRESH_AACCATGAGCTAAGTA	LD01	SC_v3	MC
LD01_SC_FRESH_AACCATGCACAAGCAG	LD01	SC_v3	CD_PC
LD01_SC_FRESH_AACCATGGTACAGAGC	LD01	SC_v3	MC
LD01_SC_FRESH_AACCATGGTCAGATTC	LD01	SC_v3	PT
LD01_SC_FRESH_AACCATGGTCGCAGTC	LD01	SC_v3	PT
LD01_SC_FRESH_AACCATGTCTCTCAAT	LD01	SC_v3	PT
LD01_SC_FRESH_AACCATGTCTGACAGT	LD01	SC_v3	CD_PC
LD01_SC_FRESH_AACCCAAAGCAGGGAG	LD01	SC_v3	aLOH
LD01_SC_FRESH_AACCCAAAGGTCGTGA	LD01	SC_v3	MPH
LD01_SC_FRESH_AACCCAACAACTGCCG	LD01	SC_v3	CD_PC
LD01_SC_FRESH_AACCCAAGTACGAGTG	LD01	SC_v3	DCT
LD01_SC_FRESH_AACCCAAGTGGCAGAT	LD01	SC_v3	CD_PC
LD01_SC_FRESH_AACCCAATCGGCTTGG	LD01	SC_v3	PT
LD01_SC_FRESH_AACCCAATCTGATTCT	LD01	SC_v3	CD_IC
LD01_SC_FRESH_AACCTGAAGGCGATAC	LD01	SC_v3	aLOH
LD01_SC_FRESH_AACCTGACAACCGCCA	LD01	SC_v3	PT
LD01_SC_FRESH_AACCTGACACTCTGCT	LD01	SC_v3	PT
LD01_SC_FRESH_AACCTGAGTCGTACTA	LD01	SC_v3	PT
LD01_SC_FRESH_AACCTGATCGAAGGAC	LD01	SC_v3	PT
LD01_SC_FRESH_AACCTTTAGATGCGAC	LD01	SC_v3	CD_Trans
LD01_SC_FRESH_AACCTTTAGGAAAGGT	LD01	SC_v3	aLOH
LD01_SC_FRESH_AACCTTTAGTTGAAGT	LD01	SC_v3	CD_IC
LD01_SC_FRESH_AACGAAAAGAAGAACG	LD01	SC_v3	PT
LD01_SC_FRESH_AACGAAAAGAGAAGGT	LD01	SC_v3	NK
LD01_SC_FRESH_AACGAAAAGTTGCTGT	LD01	SC_v3	PT
LD01_SC_FRESH_AACGAAACAGGTTACT	LD01	SC_v3	PT
LD01_SC_FRESH_AACGGGACAAGCTGCC	LD01	SC_v3	PT
LD01_SC_FRESH_AACGGGACACACCGCA	LD01	SC_v3	CNT
LD01_SC_FRESH_AACGGGATCCATAGAC	LD01	SC_v3	PT
LD01_SC_FRESH_AACGTCAAGCCTGCCA	LD01	SC_v3	MPH
LD01_SC_FRESH_AACGTCAAGTTTGTCG	LD01	SC_v3	MPH
LD01_SC_FRESH_AACGTCAGTTGGAGGT	LD01	SC_v3	CD_PC
LD01_SC_FRESH_AACGTCAGTTTCTTAC	LD01	SC_v3	DCT
LD01_SC_FRESH_AACGTCATCTGCTGAA	LD01	SC_v3	aLOH
LD01_SC_FRESH_AACTTCTAGATTGATG	LD01	SC_v3	PT
LD01_SC_FRESH_AACTTCTAGTTCCAGT	LD01	SC_v3	PT
LD01_SC_FRESH_AACTTCTCAAGGCAAC	LD01	SC_v3	PT
LD01_SC_FRESH_AACTTCTCAGTAGGAC	LD01	SC_v3	PT
LD01_SC_FRESH_AACTTCTTCCGATCGG	LD01	SC_v3	PT
LD01_SC_FRESH_AACTTCTTCTTCTTCC	LD01	SC_v3	PT
LD01_SC_FRESH_AAGAACAAGACCAAGC	LD01	SC_v3	PT
LD01_SC_FRESH_AAGAACACAACTGATC	LD01	SC_v3	PT
LD01_SC_FRESH_AAGAACAGTACGTGAG	LD01	SC_v3	PT
LD01_SC_FRESH_AAGAACAGTGGGCTCT	LD01	SC_v3	CD_PC
LD01_SC_FRESH_AAGAACAGTTAGAAAC	LD01	SC_v3	CD_PC
LD01_SC_FRESH_AAGACAAAGCCTCTTC	LD01	SC_v3	aLOH
LD01_SC_FRESH_AAGACAACAAAGACGC	LD01	SC_v3	CNT
LD01_SC_FRESH_AAGACAACACTCCTGT	LD01	SC_v3	PT
LD01_SC_FRESH_AAGACAACATAGATCC	LD01	SC_v3	PT
LD01_SC_FRESH_AAGACAAGTACGACTT	LD01	SC_v3	PT
LD01_SC_FRESH_AAGACAAGTCCAGCCA	LD01	SC_v3	PT
LD01_SC_FRESH_AAGACAAGTGCTGATT	LD01	SC_v3	CD_PC
LD01_SC_FRESH_AAGACTCAGTCCCGAC	LD01	SC_v3	PT
LD01_SC_FRESH_AAGACTCGTTGCTCGG	LD01	SC_v3	CNT
LD01_SC_FRESH_AAGATAGAGTAACCTC	LD01	SC_v3	PT
LD01_SC_FRESH_AAGATAGGTCCATCTC	LD01	SC_v3	DCT
LD01_SC_FRESH_AAGATAGTCATGGAGG	LD01	SC_v3	PT
LD01_SC_FRESH_AAGATAGTCCTAGCGG	LD01	SC_v3	CNT
LD01_SC_FRESH_AAGATAGTCTTGAGCA	LD01	SC_v3	PT
LD01_SC_FRESH_AAGCATCCAACGTAAA	LD01	SC_v3	PT
LD01_SC_FRESH_AAGCATCCACAAGTGG	LD01	SC_v3	PT
LD01_SC_FRESH_AAGCATCCACCGCTGA	LD01	SC_v3	CD_IC
LD01_SC_FRESH_AAGCATCCAGCACCCA	LD01	SC_v3	MC
LD01_SC_FRESH_AAGCATCCAGCTTCCT	LD01	SC_v3	Endo
LD01_SC_FRESH_AAGCATCTCTCTTAAC	LD01	SC_v3	aLOH
LD01_SC_FRESH_AAGCCATAGGTCCTGC	LD01	SC_v3	CNT
LD01_SC_FRESH_AAGCCATCAGCGTGAA	LD01	SC_v3	PT
LD01_SC_FRESH_AAGCCATGTGCCGTTG	LD01	SC_v3	CD_PC
LD01_SC_FRESH_AAGCCATGTGTATACC	LD01	SC_v3	CD_PC
LD01_SC_FRESH_AAGCCATGTTAGTTCG	LD01	SC_v3	PT
LD01_SC_FRESH_AAGCCATTCAGCTAGT	LD01	SC_v3	PT
LD01_SC_FRESH_AAGCCATTCCCAGGCA	LD01	SC_v3	PT
LD01_SC_FRESH_AAGCGAGGTCTACGAT	LD01	SC_v3	CD_PC
LD01_SC_FRESH_AAGCGAGGTGTATTCG	LD01	SC_v3	CD_PC
LD01_SC_FRESH_AAGCGAGGTTAGCTAC	LD01	SC_v3	PT
LD01_SC_FRESH_AAGCGAGGTTTGTTCT	LD01	SC_v3	PT
LD01_SC_FRESH_AAGCGTTAGGATATAC	LD01	SC_v3	CD_PC
LD01_SC_FRESH_AAGCGTTCACATCCCT	LD01	SC_v3	PT
LD01_SC_FRESH_AAGCGTTCATGTAACC	LD01	SC_v3	CD_PC
LD01_SC_FRESH_AAGCGTTGTTGGGTAG	LD01	SC_v3	PT
LD01_SC_FRESH_AAGCGTTTCTCCTGAC	LD01	SC_v3	MC
LD01_SC_FRESH_AAGGAATGTAGGTAGC	LD01	SC_v3	CD_IC
LD01_SC_FRESH_AAGGTAACAACGGTAG	LD01	SC_v3	CD_PC
LD01_SC_FRESH_AAGGTAAGTCCGGCAT	LD01	SC_v3	Podo
LD01_SC_FRESH_AAGGTAAGTGGGCTCT	LD01	SC_v3	PT
LD01_SC_FRESH_AAGGTAATCATCGCAA	LD01	SC_v3	PT
LD01_SC_FRESH_AAGTACCCAAAGCACG	LD01	SC_v3	PT
LD01_SC_FRESH_AAGTACCCACGCCACA	LD01	SC_v3	PT
LD01_SC_FRESH_AAGTACCGTCCTGTTC	LD01	SC_v3	Endo
LD01_SC_FRESH_AAGTACCTCCTGGGTG	LD01	SC_v3	PT
LD01_SC_FRESH_AAGTACCTCGCCGAAC	LD01	SC_v3	PT
LD01_SC_FRESH_AAGTCGTAGTAAGAGG	LD01	SC_v3	PT
LD01_SC_FRESH_AAGTCGTCAACGCATT	LD01	SC_v3	PT
LD01_SC_FRESH_AAGTCGTGTACTTCCC	LD01	SC_v3	PT
LD01_SC_FRESH_AAGTCGTGTCCCTGTT	LD01	SC_v3	CD_PC
LD01_SC_FRESH_AAGTCGTTCTTAAGGC	LD01	SC_v3	CNT
LD01_SC_FRESH_AAGTGAAAGGTTACAA	LD01	SC_v3	Endo
LD01_SC_FRESH_AAGTGAACACATGACT	LD01	SC_v3	PT
LD01_SC_FRESH_AAGTGAATCGCTAGCG	LD01	SC_v3	aLOH
LD01_SC_FRESH_AAGTTCGCAAGTAGTA	LD01	SC_v3	Endo
LD01_SC_FRESH_AAGTTCGCACTTGTCC	LD01	SC_v3	NK
LD01_SC_FRESH_AAGTTCGGTACGTGTT	LD01	SC_v3	PT
LD01_SC_FRESH_AAGTTCGGTCAAGGCA	LD01	SC_v3	PT
LD01_SC_FRESH_AAGTTCGGTCCAGCAC	LD01	SC_v3	PT
LD01_SC_FRESH_AAGTTCGTCCAACTAG	LD01	SC_v3	PT
LD01_SC_FRESH_AAGTTCGTCTGTGCGG	LD01	SC_v3	PT
LD01_SC_FRESH_AATAGAGAGGGATGTC	LD01	SC_v3	PT
LD01_SC_FRESH_AATAGAGCAGTTGTCA	LD01	SC_v3	MPH
LD01_SC_FRESH_AATAGAGGTGCTGTCG	LD01	SC_v3	PT
LD01_SC_FRESH_AATAGAGTCTTGCAAG	LD01	SC_v3	MC
LD01_SC_FRESH_AATCACGAGCGTGTCC	LD01	SC_v3	PT
LD01_SC_FRESH_AATCACGAGTACAGAT	LD01	SC_v3	PT
LD01_SC_FRESH_AATCACGCAGACAAGC	LD01	SC_v3	PT
LD01_SC_FRESH_AATCACGCATGGGAAC	LD01	SC_v3	CD_PC
LD01_SC_FRESH_AATCACGGTATGTCAC	LD01	SC_v3	PT
LD01_SC_FRESH_AATCACGGTGACATCT	LD01	SC_v3	CD_IC
LD01_SC_FRESH_AATCGACAGCTGGTGA	LD01	SC_v3	MC
LD01_SC_FRESH_AATCGACCAGTCACGC	LD01	SC_v3	PT
LD01_SC_FRESH_AATCGACGTATCATGC	LD01	SC_v3	CD_PC
LD01_SC_FRESH_AATCGACGTGGGCTTC	LD01	SC_v3	PT
LD01_SC_FRESH_AATCGACGTGTTCCAA	LD01	SC_v3	PT
LD01_SC_FRESH_AATCGACTCTGGGCCA	LD01	SC_v3	PT
LD01_SC_FRESH_AATCGTGAGTGAGTTA	LD01	SC_v3	CNT
LD01_SC_FRESH_AATCGTGCAACAGAGC	LD01	SC_v3	Podo
LD01_SC_FRESH_AATCGTGCATGCCGCA	LD01	SC_v3	DCT
LD01_SC_FRESH_AATCGTGGTGCGAACA	LD01	SC_v3	PT
LD01_SC_FRESH_AATCGTGTCGGTCATA	LD01	SC_v3	MPH
LD01_SC_FRESH_AATCGTGTCTAGGAAA	LD01	SC_v3	CD_PC
LD01_SC_FRESH_AATGAAGAGAGAGAAC	LD01	SC_v3	PT
LD01_SC_FRESH_AATGAAGCACGTACAT	LD01	SC_v3	MC
LD01_SC_FRESH_AATGAAGGTCGACTTA	LD01	SC_v3	CNT
LD01_SC_FRESH_AATGAAGTCAGGAACG	LD01	SC_v3	PT
LD01_SC_FRESH_AATGAAGTCTCATTGT	LD01	SC_v3	CNT
LD01_SC_FRESH_AATGAAGTCTCTGACC	LD01	SC_v3	PT
LD01_SC_FRESH_AATGACCCATGAGTAA	LD01	SC_v3	PT
LD01_SC_FRESH_AATGACCGTACTTCCC	LD01	SC_v3	PT
LD01_SC_FRESH_AATGACCTCTGCCTGT	LD01	SC_v3	PT
LD01_SC_FRESH_AATGCCAAGACCTCCG	LD01	SC_v3	CNT
LD01_SC_FRESH_AATGCCAAGGGAGATA	LD01	SC_v3	aLOH
LD01_SC_FRESH_AATGCCAAGTCGAAGC	LD01	SC_v3	PT
LD01_SC_FRESH_AATGCCAGTCTACAGT	LD01	SC_v3	CNT
LD01_SC_FRESH_AATGCCAGTGAGCGAT	LD01	SC_v3	aLOH
LD01_SC_FRESH_AATGGAAAGAGTCTTC	LD01	SC_v3	DCT
LD01_SC_FRESH_AATGGAAAGGGAGATA	LD01	SC_v3	CNT
LD01_SC_FRESH_AATGGAAAGTTGTCGT	LD01	SC_v3	PT
LD01_SC_FRESH_AATGGAACATGTGTCA	LD01	SC_v3	PT
LD01_SC_FRESH_AATGGAAGTTATGTCG	LD01	SC_v3	PT
LD01_SC_FRESH_AATGGCTAGTGCTCGC	LD01	SC_v3	PT
LD01_SC_FRESH_AATGGCTAGTTACGAA	LD01	SC_v3	PT
LD01_SC_FRESH_AATGGCTGTAGACGGT	LD01	SC_v3	Endo
LD01_SC_FRESH_AATGGCTGTATGGAGC	LD01	SC_v3	PT
LD01_SC_FRESH_AATGGCTTCACTTCTA	LD01	SC_v3	CD_IC
LD01_SC_FRESH_AATGGCTTCCCTTGGT	LD01	SC_v3	PT
LD01_SC_FRESH_AATTCCTCAGCGTGAA	LD01	SC_v3	PT
LD01_SC_FRESH_AATTCCTGTGGCAGAT	LD01	SC_v3	PT
LD01_SC_FRESH_AATTCCTTCAACTCTT	LD01	SC_v3	Endo
LD01_SC_FRESH_AATTCCTTCCACTGAA	LD01	SC_v3	CNT
LD01_SC_FRESH_AATTTCCCAATCTAGC	LD01	SC_v3	CD_PC
LD01_SC_FRESH_AATTTCCCAGCCTACG	LD01	SC_v3	CD_PC
LD01_SC_FRESH_AATTTCCCATGGAATA	LD01	SC_v3	PT
LD01_SC_FRESH_AATTTCCGTATTGAGA	LD01	SC_v3	Fib
LD01_SC_FRESH_AATTTCCGTCCATCTC	LD01	SC_v3	DCT
LD01_SC_FRESH_AATTTCCGTGCGGTAA	LD01	SC_v3	PT
LD01_SC_FRESH_AATTTCCTCAAGGTGG	LD01	SC_v3	PT
LD01_SC_FRESH_ACAAAGAGTAGACAGC	LD01	SC_v3	PT
LD01_SC_FRESH_ACAAAGAGTAGCCCTG	LD01	SC_v3	PT
LD01_SC_FRESH_ACAAAGAGTATCGCAT	LD01	SC_v3	Fib
LD01_SC_FRESH_ACAAAGATCCCTAGGG	LD01	SC_v3	DCT
LD01_SC_FRESH_ACAAAGATCCGCTTAC	LD01	SC_v3	PT
LD01_SC_FRESH_ACAAAGATCTCTCTTC	LD01	SC_v3	PT
LD01_SC_FRESH_ACAACCAAGAAAGCGA	LD01	SC_v3	PT
LD01_SC_FRESH_ACAACCAAGCTAGAAT	LD01	SC_v3	PT
LD01_SC_FRESH_ACAACCACAAATGAGT	LD01	SC_v3	PT
LD01_SC_FRESH_ACAACCACACAAGGTG	LD01	SC_v3	T
LD01_SC_FRESH_ACAACCACACTGCGAC	LD01	SC_v3	CNT
LD01_SC_FRESH_ACAACCAGTCGAGCTC	LD01	SC_v3	CNT
LD01_SC_FRESH_ACAACCAGTCTAGTGT	LD01	SC_v3	PT
LD01_SC_FRESH_ACAACCAGTTCTAACG	LD01	SC_v3	aLOH
LD01_SC_FRESH_ACAACCATCACATACG	LD01	SC_v3	DCT
LD01_SC_FRESH_ACAACCATCCCTATTA	LD01	SC_v3	aLOH
LD01_SC_FRESH_ACAACCATCGCCGATG	LD01	SC_v3	DCT
LD01_SC_FRESH_ACAAGCTGTGCGCTCA	LD01	SC_v3	CD_PC
LD01_SC_FRESH_ACAAGCTGTTCGGACC	LD01	SC_v3	MPH
LD01_SC_FRESH_ACAAGCTTCATTTCGT	LD01	SC_v3	aLOH
LD01_SC_FRESH_ACAAGCTTCGAAGCAG	LD01	SC_v3	PT
[truncated: 95,411 more rows]
