# Supplementary material for: Systematic assessment of tissue dissociation and storage biases in single-cell and single-nucleus RNA-seq workflows
Source: Genome Biol. 2020 Jun 2;21:130. doi: 10.1186/s13059-020-02048-6 (PMC7265231; doi:10.1186/s13059-020-02048-6)
Supplement: Supplementary file 17 — Additional file 17: Table S15. Mice used and workflows tested. The experiments were performed in three batches separated in time. For each batch, we used kidneys from mice available at that time and the workflows were used with modifications as indicated in this table. [file 13059_2020_2048_MOESM17_ESM.xlsx]

## Sheet: Sheet1
Strain	Sex	Age	Workflows tested	Modifications to workflows
C57BL/6J	Male	19 weeks	Cold and warm tissue dissociation, scRNA-seq	10x v2 chemistry
			Cold and warm tissue dissociation, bulk RNA-seq	NEBNext rRNA Depletion Kit, Read length 150
			Cold and warm tissue dissociation, methanol-fixation	10x v2 chemistry
			Cold and warm tissue dissociation, cryopreservation	10x v2 chemistry, 6 weeks storage, 400g spin
Balb/c	Male	18 weeks	Cold tissue dissociation, scRNA-seq	10x v2 chemistry
			SN_FANS_3x500g	10x v2 chemistry
			bulk RNA-seq of intact kidneys	NEBNext rRNA Depletion Kit, Read length 51
Balb/c	Female	15 weeks	Cold tissue dissociation, scRNA-seq	10x v3 chemistry
			Cold tissue dissociation, cryopreservation	10x v3 chemistry, 2 weeks storage, 1200g spin
			Cold tissue dissociation, bulk RNA-seq	NEBNext Poly(A) mRNA isolation module, Read length 60
			bulk RNA-seq of intact kidneys	NEBNext Poly(A) mRNA isolation module, Read length 60
			SN_FANS_3x500g	10x v3 chemistry
			SN_FANS_1x2000g	10x v3 chemistry
			SN_sucrose	10x v3 chemistry
