# Supplementary material for: Systematic assessment of tissue dissociation and storage biases in single-cell and single-nucleus RNA-seq workflows
Source: Genome Biol. 2020 Jun 2;21:130. doi: 10.1186/s13059-020-02048-6 (PMC7265231; doi:10.1186/s13059-020-02048-6)
Supplement: Supplementary file 18 — Additional file 18: Table S16. Cell viability. [file 13059_2020_2048_MOESM18_ESM.xlsx]

## Sheet: Sheet2
Sample ID	Protocol	Mice batch	Viability
BG1	Cold diss; Fresh	C57BL/6J Male	0.881825
BG2	Warm diss; Fresh	C57BL/6J Male	0.853741
BG3	Cold diss; Fresh	C57BL/6J Male	0.973034
BG4	Warm diss; Fresh	C57BL/6J Male	0.897183
BG5	Cold diss; Fresh	C57BL/6J Male	0.962918
BG6	Warm diss; Fresh	C57BL/6J Male	0.842675
BG30	Cold diss; Cryopreserved	C57BL/6J Male	0.93
BG31	Warm diss; Cryopreserved	C57BL/6J Male	0.69
BG32	Cold diss; Cryopreserved	C57BL/6J Male	0.76
BG33	Warm diss; Cryopreserved	C57BL/6J Male	0.71
BG34	Cold diss; Cryopreserved	C57BL/6J Male	0.88
BG35	Warm diss; Cryopreserved	C57BL/6J Male	0.91
BG52	Cold diss; Methanol-fixed	C57BL/6J Male	0.88
BG53	Warm diss; Methanol-fixed	C57BL/6J Male	0.91
BG54	Cold diss; Methanol-fixed	C57BL/6J Male	0.56
BG55	Warm diss; Methanol-fixed	C57BL/6J Male	0.7
BG56	Cold diss; Methanol-fixed	C57BL/6J Male	0.6
BG57	Warm diss; Methanol-fixed	C57BL/6J Male	0.89
MJ03	Cold diss; Fresh	Balb/c Male	0.843
MJ04	Cold diss; Fresh	Balb/c Male	0.975
MJ05	Cold diss; Fresh	Balb/c Male	0.974
LD_01	Fresh	Balb/c Female	0.84
LD_02	Fresh	Balb/c Female	0.95
LD_03	Fresh	Balb/c Female	0.94
MJ_51	Cryopreserved	Balb/c Female	0.8
MJ_52	Cryopreserved	Balb/c Female	0.72
MJ_53	Cryopreserved	Balb/c Female	0.72
