# Supplementary material for: Systematic assessment of tissue dissociation and storage biases in single-cell and single-nucleus RNA-seq workflows
Source: Genome Biol. 2020 Jun 2;21:130. doi: 10.1186/s13059-020-02048-6 (PMC7265231; doi:10.1186/s13059-020-02048-6)
Supplement: Supplementary file 19 — Additional file 19: Table S17. Public reference dataset used for the first scMatch run. [file 13059_2020_2048_MOESM19_ESM.xlsx]

## Sheet: 10090_symbol
	aLOH_Park	aLOH_WuDroNcSeq	aLOH_WusCellDropseq	aLOH_WusNuc10x	aLOH_WusNucDropseq	B_Park	CD_IC_Park	CD_IC_A_WuDroNcSeq	CD_IC_A_WusCellDropseq	CD_IC_A_WusNuc10x	CD_IC_A_WusNucDropseq	CD_IC_B_WuDroNcSeq	CD_IC_B_WusCellDropseq	CD_IC_B_WusNuc10x	CD_IC_B_WusNucDropseq	CD_PC_Park	CD_PC_WuDroNcSeq	CD_PC_WusCellDropseq	CD_PC_WusNuc10x	CD_PC_WusNucDropseq	CD_Trans_Park	CNT_WuDroNcSeq	CNT_WusCellDropseq	CNT_WusNuc10x	CNT_WusNucDropseq	DCT_Park	DCT_WuDroNcSeq	DCT_WusCellDropseq	DCT_WusNuc10x	DCT_WusNucDropseq	dLOH_WuDroNcSeq	dLOH_WusCellDropseq	dLOH_WusNuc10x	dLOH_WusNucDropseq	Endo_Karaiskos	Endo_Park	Endo_WuDroNcSeq	Endo_WusCellDropseq	Endo_WusNuc10x	Endo_WusNucDropseq	Fib_Park	MC_Karaiskos	MC_WuDroNcSeq	MC_WusNucDropseq	MPH_Park	MPH_WuDroNcSeq	MPH_WusCellDropseq	MPH_WusNucDropseq	Neut_Park
0610009B22Rik	6.16781e-05	6.65927e-06	4.36155e-05	3.2537e-06	1.63292e-05	2.67661e-05	6.4475e-05	6.1252e-06	4.39647e-05	7.27903e-06	0	1.87346e-06	3.48742e-05	0	3.58134e-06	5.24043e-05	0	7.35326e-05	0	0	3.25222e-05	1.21771e-05	3.35713e-05	3.6519e-06	2.22527e-05	4.93045e-05	9.70652e-06	5.23738e-05	4.71265e-06	0	6.1985e-06	9.49723e-05	5.83567e-06	0	1.36766e-05	4.18755e-05	2.76702e-05	5.74053e-05	0	3.65149e-06	2.36206e-05	2.78237e-05	6.74623e-06	1.27392e-05	2.68474e-05	0	9.77746e-05	0	4.25651e-05
0610009L18Rik	2.00741e-05	1.81281e-05	1.5439e-05	3.66745e-06	1.35613e-05	7.04121e-06	2.77541e-05	3.90503e-06	0	1.59826e-05	7.30567e-06	1.71394e-05	0	1.87063e-05	0	3.14113e-05	1.51286e-05	0	6.06237e-06	0	1.50151e-05	3.91705e-06	5.76315e-06	0	1.4802e-05	2.28239e-05	2.14089e-06	1.23811e-05	0	2.65701e-06	3.13605e-06	2.59121e-05	0	0	6.74158e-06	1.67535e-05	0	0	5.47447e-06	0	1.0061e-05	3.66607e-05	1.48783e-05	1.21261e-05	9.5627e-06	1.4593e-05	0	0	1.79185e-05
0610009O20Rik	4.13057e-05	9.32275e-06	1.13246e-05	2.51736e-05	2.08332e-05	2.0903e-05	3.30481e-05	1.1701e-05	0	8.45573e-06	0	2.33171e-05	1.99872e-05	0	0	3.04959e-05	2.03297e-05	3.05169e-05	1.1697e-05	2.06399e-05	3.50445e-05	2.49766e-05	2.39505e-05	2.91395e-05	7.86773e-06	3.36225e-05	1.34907e-05	9.72673e-06	1.22279e-05	8.37188e-06	0	0	1.21917e-05	0	1.65016e-05	4.30992e-05	1.16446e-05	0	6.84114e-05	9.60989e-06	7.9658e-06	1.25496e-05	3.32148e-05	5.02471e-05	2.62674e-05	3.2401e-05	0	0	1.82309e-05
0610010F05Rik	1.01596e-05	6.51902e-05	2.48584e-05	4.44353e-05	5.8473e-05	5.58502e-06	1.07425e-05	2.89646e-05	4.87727e-05	3.12422e-05	1.77949e-05	4.704e-05	0	5.67364e-05	0.000100537	7.50787e-06	6.47313e-05	5.42337e-05	5.20435e-05	3.43737e-05	1.86492e-05	2.65366e-05	2.16129e-05	3.21092e-05	6.3497e-05	1.01e-05	6.37852e-05	3.4205e-05	2.96105e-05	8.61004e-05	0.000107698	0.000120605	8.86838e-05	8.71298e-05	3.10957e-05	1.5405e-05	7.38662e-05	0	0.000108572	8.0252e-05	5.81843e-06	1.57241e-05	6.99473e-05	2.64793e-05	5.34498e-06	8.20766e-05	3.78788e-05	8.73488e-05	2.21761e-05
0610012G03Rik	0.000285738	0	0	8.86083e-06	0	9.42173e-05	0.000261079	0	0	0	0	0	0	0	0	0.000219156	0	0	3.55933e-06	0	0.000160592	0	0	0	0	0.000248003	0	0	1.90015e-05	0	0	0	0	0	6.79866e-05	0.000209596	0	0	0	0	0.000157633	2.17621e-05	0	0	0.00012981	0	0	0	0.000154772
0610025J13Rik	1.85542e-07	3.9782e-06	5.67357e-06	0	0	0	7.04775e-07	0	0	0	0	0	0	0	0	0	0	1.78514e-05	0	6.58241e-06	0	0	0	0	9.73539e-06	1.05704e-07	3.41298e-06	0	0	5.08906e-06	1.27234e-06	0	0	0	0	1.36364e-07	1.14699e-06	0	0	5.94643e-06	0	0	0	0	0	0	0	0	0
0610030E20Rik	3.61774e-05	6.46374e-05	7.80483e-06	1.73398e-05	4.95014e-05	2.9305e-05	2.85731e-05	4.50724e-05	9.57102e-05	1.92639e-05	0	5.01208e-05	1.05077e-05	0	5.7699e-05	2.39086e-05	8.66569e-05	2.60127e-05	1.32919e-05	5.70373e-05	2.80389e-05	3.23715e-05	2.50614e-05	1.06288e-05	5.56524e-05	2.46566e-05	3.94686e-05	4.26e-05	1.93639e-05	3.30064e-05	3.68775e-05	6.7551e-05	2.59303e-05	4.75636e-05	3.77789e-05	6.20465e-05	6.91913e-05	0.000171777	0	3.15414e-05	3.73934e-05	3.76234e-05	4.97194e-05	4.49465e-05	9.33086e-05	5.94834e-05	4.32474e-05	6.61803e-05	2.10788e-05
0610037L13Rik	4.01965e-05	1.27017e-05	4.36051e-05	2.31947e-05	4.35756e-05	4.03703e-05	3.52239e-05	3.8279e-06	0	1.60231e-05	0	0	3.6169e-05	5.62484e-05	0	2.47202e-05	2.73869e-05	1.82239e-05	2.02762e-05	2.51764e-05	3.84251e-05	2.09181e-05	5.79613e-06	3.08839e-05	3.07044e-05	3.10984e-05	2.55968e-05	3.563e-05	2.82489e-05	0	1.44927e-05	0	6.27113e-05	5.17067e-05	6.99891e-05	5.31548e-05	6.07137e-05	8.31664e-05	1.46688e-05	3.30074e-05	1.65081e-05	4.69719e-05	2.49248e-05	1.91472e-05	1.22583e-05	0	5.46841e-05	1.06678e-05	4.83553e-05
0610038B21Rik	3.14996e-07	5.32933e-06	0	0	3.41273e-06	0	0	0	0	0	0	1.06313e-05	0	0	0	0	3.92657e-06	0	0	0	0	0	0	0	9.7467e-06	6.45164e-07	0	4.72367e-06	0	0	1.77115e-06	0	0	0	0	3.04982e-06	1.14699e-06	0	0	0	8.04902e-07	0	1.88645e-05	7.91431e-06	0	0	0	0	0
0610039K10Rik	2.4262e-07	0	0	0	0	5.37151e-06	8.81285e-07	0	0	0	0	0	0	0	0	0	0	0	0	4.316e-06	0	0	0	0	0	1.01982e-07	0	0	0	0	0	0	0	0	0	1.24657e-07	0	0	0	0	7.38044e-07	8.98957e-06	0	1.02451e-05	2.22864e-06	0	0	0	0
0610040B10Rik	1.16653e-05	6.76859e-06	6.38276e-06	3.69284e-07	4.44998e-06	2.22174e-05	5.29808e-06	8.46453e-06	0	0	0	0	0	0	0	5.52147e-06	0	0	1.04493e-05	0	4.4587e-06	4.85074e-06	3.84244e-06	0	0	5.22206e-06	8.87652e-06	1.31102e-05	4.86098e-06	4.43555e-06	1.93374e-06	0	3.45675e-06	8.31069e-06	2.94249e-06	6.9953e-06	4.42701e-06	0	0	2.82469e-05	1.14534e-06	0	1.42337e-05	9.59481e-06	3.86164e-06	0	0	0	0
0610040F04Rik	1.47887e-07	5.61839e-06	0	5.44572e-06	2.97692e-06	0	4.84847e-07	1.69332e-05	0	0	3.04433e-06	1.94094e-05	0	9.17431e-06	0	9.60364e-07	0	0	2.05825e-05	0	0	2.50425e-06	2.87647e-06	3.71029e-06	1.68736e-06	1.9641e-07	6.13004e-06	5.20593e-06	5.13061e-06	0	3.10737e-06	0	3.45675e-06	1.24636e-05	0	9.4609e-07	4.69819e-06	0	0	5.78029e-06	3.71961e-07	5.02129e-06	0	1.03858e-05	0	0	0	0.000115397	0
0610040J01Rik	5.35209e-05	0.0004518	6.96237e-05	0.000657879	0.000543842	3.77628e-06	3.21036e-05	0.000370649	1.89753e-05	0.000414907	0.000169327	0.000352188	0	0.000365495	0.000425394	6.18107e-05	0.000396874	2.67438e-05	0.000466306	0.000504045	5.75344e-05	0.000310365	3.65326e-05	0.000372921	0.000424365	3.26937e-05	0.00029871	5.35718e-05	0.000360426	0.000243419	0.000344372	6.15789e-05	0.000236703	0.00026874	0	1.33057e-05	0.000109106	5.41422e-05	0.000333014	0.000159284	1.22642e-05	0	0.00010878	0.000126745	1.58916e-05	0.000110163	5.46841e-05	0.000266056	2.25338e-06
0610043K17Rik	9.967e-07	4.03212e-05	1.77656e-05	3.30957e-05	6.35189e-05	0	7.68055e-07	3.68578e-05	0	5.12479e-06	4.39977e-05	6.39395e-05	4.88908e-05	0	4.34052e-05	2.23233e-07	4.93577e-05	0	1.66739e-05	9.15192e-05	1.66074e-06	3.79153e-05	3.59961e-06	7.03634e-06	6.27824e-05	1.24632e-06	7.3537e-05	0	1.63778e-05	3.86749e-05	5.34009e-05	7.77363e-05	2.11677e-05	0.000115116	3.05199e-06	2.98416e-06	8.82906e-05	0	2.68323e-05	7.55726e-05	3.33012e-06	0	3.75089e-05	4.99122e-05	2.53767e-06	1.24277e-05	0	9.72996e-05	5.34131e-06
1010001B22Rik	8.86842e-06	8.25979e-06	0	0	1.03338e-05	0	2.9066e-06	0	2.52908e-05	0	0	0	0	0	0	9.91208e-06	0	0	0	0	4.49442e-06	0	4.05877e-06	0	0	5.98932e-06	5.68529e-06	6.50962e-06	0	0	0	0	0	0	2.91855e-06	3.20794e-06	0	0	0	0	9.49579e-07	6.96961e-06	0	0	0	1.89934e-05	0	0	1.32097e-05
1110002L01Rik	8.91335e-06	2.4024e-05	6.38276e-06	1.75058e-05	3.56269e-05	8.19592e-07	7.48694e-06	5.58018e-05	0	1.94295e-05	1.14416e-05	5.23118e-05	0	1.4526e-05	5.05521e-05	1.01608e-05	2.68398e-05	0	0	1.80375e-05	5.65148e-06	3.85755e-05	1.7888e-05	4.33555e-05	3.13232e-05	6.89527e-06	5.76529e-05	1.4652e-05	2.01712e-05	2.54247e-05	5.65413e-05	2.86829e-05	1.71356e-05	2.30992e-05	3.53212e-06	6.31152e-06	2.81013e-05	0	7.88685e-05	8.81344e-06	5.3026e-06	0	1.33611e-05	1.80237e-05	0	0.000100816	0	2.15332e-05	1.9352e-06
1110004E09Rik	2.82785e-05	9.57894e-06	6.83316e-05	4.87389e-06	1.86689e-05	1.21387e-05	2.95955e-05	2.05646e-05	4.23289e-05	5.12479e-06	0	1.27694e-05	3.45304e-05	1.38313e-05	0	2.26815e-05	0	0.000101704	1.30419e-05	3.19136e-05	1.20451e-05	0	3.70073e-05	1.30095e-05	2.89482e-05	2.20905e-05	1.78364e-05	3.34645e-05	0	1.29562e-05	4.17258e-06	9.35842e-05	0	1.60092e-05	6.29959e-05	3.34709e-05	2.29397e-06	2.43665e-05	4.91413e-05	2.55166e-06	6.83835e-06	6.14754e-05	6.46162e-06	0	7.01905e-06	0	5.25022e-05	0	6.81812e-06
1110004F10Rik	8.26702e-05	4.27856e-05	7.99081e-05	2.5039e-05	4.56812e-05	9.54452e-05	8.43183e-05	6.68807e-06	2.84576e-05	6.25098e-06	1.45012e-05	4.03381e-05	7.9164e-05	8.44595e-06	1.01626e-05	7.54399e-05	1.07564e-05	9.85183e-05	0	4.45021e-05	0.000101307	5.82904e-05	4.96367e-05	1.31052e-05	5.02089e-05	6.64039e-05	2.9287e-05	9.29217e-05	3.43136e-05	4.76657e-05	6.44829e-05	9.35842e-05	1.53341e-05	4.65794e-05	9.40693e-05	0.000138421	4.2407e-05	0.000225816	0	2.28194e-05	0.000105153	0.000150967	1.13407e-05	2.36321e-05	8.64093e-05	8.67749e-05	5.54017e-05	0	3.80585e-05
1110008F13Rik	9.21056e-05	1.5186e-05	1.59294e-05	4.01142e-06	9.69875e-06	0.00016771	0.000112841	1.60362e-05	0	5.12479e-06	1.88395e-05	3.34407e-06	0	1.21595e-05	1.68844e-05	8.11781e-05	1.34739e-05	0	9.13209e-06	4.93646e-05	8.10489e-05	1.49085e-05	0	1.37023e-05	8.93081e-06	8.88883e-05	1.65701e-05	2.76071e-06	6.13227e-06	1.84932e-05	1.77115e-06	0	0	3.11434e-05	7.74091e-05	0.000115033	7.24019e-06	2.75938e-05	0	1.4753e-05	0.000244499	0.000100819	1.50458e-05	9.31693e-06	0.00012005	1.98697e-05	0	1.06288e-05	0.000358582
1110008L16Rik	8.63785e-06	4.38782e-05	3.00019e-06	0.000108321	0.000100729	0	7.98771e-06	3.28418e-05	0	0.000122609	0.000113162	7.51746e-05	0	0.000101528	5.34107e-05	9.03892e-06	3.68162e-05	1.78216e-05	0.000154717	0.000107624	4.65634e-06	6.60895e-05	6.6701e-06	0.000113423	7.91324e-05	7.53716e-06	6.71103e-05	1.33824e-05	9.92599e-05	9.93699e-05	7.92709e-05	0	0.000121923	3.90539e-05	6.33313e-06	3.13448e-06	3.27285e-05	0	0.000112679	2.40182e-05	8.985e-06	2.49802e-05	2.39078e-05	0.000102751	9.90875e-06	2.58872e-05	0	4.03138e-05	0
1110008P14Rik	0.000128295	1.67896e-05	5.07959e-05	4.37032e-06	2.52433e-06	0.000125499	0.000145957	1.25014e-05	1.7319e-05	0	0	2.89203e-06	1.80845e-05	5.004e-06	7.71159e-06	0.000179474	0	0.000146177	6.66205e-06	0	0.000160886	1.15735e-05	6.07826e-05	5.00295e-06	1.32294e-06	0.000114994	3.00632e-06	5.55411e-05	1.18242e-05	9.8371e-06	0	0.000118412	0	0	2.42551e-05	7.06573e-05	2.62638e-06	0.000111177	1.08105e-05	1.60821e-06	6.32753e-05	5.39501e-05	3.54464e-06	0	2.45314e-05	0	1.62496e-05	0	0.00010901
1110012L19Rik	1.89845e-05	0	1.49197e-05	0	0	2.95077e-06	5.45296e-05	4.329e-06	8.7347e-05	0	0	0	6.57572e-05	0	0	1.88354e-05	6.81199e-06	6.89817e-06	0	0	4.1474e-05	1.07928e-05	1.35393e-05	0	8.08747e-06	1.32559e-05	1.79744e-05	1.25688e-05	0	0	0	0	0	0	6.50611e-06	1.71807e-05	0	0	0	0	1.67935e-05	1.95023e-05	1.27977e-06	0	1.58791e-05	0	0	0	4.12922e-05
1110017D15Rik	2.64207e-07	0	0	4.90313e-06	3.19397e-06	0	8.00622e-08	0	0	0	1.45012e-05	0	0	0	0	0	1.20048e-05	0	0	0	0	0	0	5.65585e-06	0	1.03068e-06	0	0	8.36474e-06	6.15116e-06	0	0.000111408	0	0	1.33612e-06	1.89706e-06	0	0	5.47447e-06	1.09545e-05	0	0	1.56199e-06	7.28343e-06	0	0	0	0	0
1110019D14Rik	1.10715e-05	0.000145875	2.07471e-05	0.000203814	0.000239234	5.86894e-06	7.6207e-06	8.25295e-05	8.50405e-05	0.000100167	0.000128651	0.000102451	0	0.000100405	0.000111061	1.2437e-05	0.000129786	4.36721e-05	0.000109721	0.000165393	6.42765e-06	0.000166018	2.7806e-05	0.000164299	0.000155662	1.36926e-05	0.00011127	5.70598e-05	0.000162809	0.000126523	9.33092e-05	5.13558e-05	0.000147732	7.25313e-05	3.41805e-06	4.50496e-06	5.08103e-05	2.6178e-05	0.000169216	2.06017e-05	1.58565e-06	0	6.63573e-05	4.75844e-05	4.52991e-06	9.30921e-05	0	2.33287e-05	3.8704e-06
1110020A21Rik	1.04237e-05	4.28293e-06	3.62193e-06	0	3.00062e-06	1.11806e-06	7.62663e-06	3.98438e-06	0	0	0	5.20616e-06	0	0	0	6.22051e-06	0	0	0	0	1.50164e-06	0	7.24475e-06	0	7.25605e-06	4.97127e-06	0	1.80435e-06	0	0	0	5.57041e-05	0	0	5.96206e-06	2.35446e-06	0	0	0	2.96415e-06	1.82714e-06	0	9.2224e-06	0	0	0	0	0	0
1110032A03Rik	4.17349e-05	5.0441e-05	9.81337e-05	2.79547e-05	4.78631e-05	2.85301e-05	5.35487e-05	4.08341e-05	0.000107344	4.78934e-06	4.48742e-05	2.92381e-05	0.000108022	1.09862e-05	1.12593e-05	4.19209e-05	7.5951e-05	0.000153926	2.75903e-05	3.02803e-05	2.98957e-05	2.41215e-05	8.78681e-05	3.68747e-06	4.03291e-05	3.56507e-05	0.00010354	9.15445e-05	6.36924e-06	8.0048e-05	5.70332e-05	5.73658e-05	3.79894e-05	0.000139314	1.12908e-05	4.10275e-05	3.4331e-05	4.69484e-05	6.79309e-05	1.47101e-05	2.17007e-05	1.99051e-05	5.43045e-05	4.68257e-05	2.84418e-05	5.00703e-06	0	0	9.08203e-06
1110034G24Rik	1.00646e-05	1.69323e-05	5.5605e-06	2.75058e-05	1.84585e-05	1.41983e-05	1.28416e-05	3.5486e-05	0	1.16954e-05	4.16544e-05	3.4283e-05	0	5.91543e-05	1.19021e-05	1.00763e-05	2.20264e-05	0	7.56201e-06	4.93739e-06	1.03631e-05	2.50902e-05	0	3.34535e-05	4.50951e-05	7.75727e-06	2.68352e-05	2.14376e-06	3.85777e-05	1.67261e-05	2.53628e-05	0	1.41822e-05	1.8566e-05	2.89406e-06	1.70532e-05	1.30952e-05	2.14133e-05	3.09208e-05	6.82788e-06	1.90814e-05	2.60677e-06	2.59051e-05	2.75516e-05	1.77736e-05	3.70189e-05	0	0	1.27126e-05
1110035H17Rik	1.51264e-06	0	0	0	0	0	1.23748e-06	0	0	0	0	0	0	0	0	1.70447e-06	0	0	0	2.15755e-05	0	0	0	0	0	2.063e-06	0	3.58979e-06	0	4.91222e-06	0	0	0	0	1.04561e-05	4.54493e-06	0	0	0	0	4.42067e-06	0	0	0	3.5704e-06	0	0	0	9.22424e-06
1110038F14Rik	2.95933e-05	2.42084e-05	3.50018e-05	2.21199e-05	3.62777e-05	2.33909e-05	2.51065e-05	3.58351e-05	6.85871e-05	3.41801e-05	9.76895e-05	4.26764e-05	2.10155e-05	3.30998e-05	0	2.76427e-05	2.21988e-05	3.81617e-05	0	3.22052e-05	2.81089e-05	3.92307e-05	2.56865e-05	3.20532e-05	1.19813e-05	2.13226e-05	9.80482e-06	2.55008e-05	3.95309e-05	2.78308e-05	3.62958e-05	3.88682e-05	1.66086e-05	3.77581e-05	4.12947e-05	8.3603e-05	6.88294e-05	5.78035e-05	0	3.95071e-05	2.3482e-05	5.92922e-05	5.6904e-05	3.78865e-05	3.71438e-05	0.000124356	4.30849e-05	2.1742e-05	1.45934e-05
1110046J04Rik	1.9755e-06	1.43197e-05	0	0	2.53945e-06	0	3.6866e-06	2.8067e-05	0	0	0	2.45335e-05	0	0	0	1.33672e-06	0	0	0	1.21726e-05	2.93729e-06	0	0	0	0	1.03867e-06	0	0	0	2.2719e-06	0	0	0	0	9.56359e-07	7.48475e-06	0	0	0	0	5.37949e-07	4.96937e-05	1.50385e-05	1.00632e-05	2.79361e-06	3.05435e-05	0	0	0
1110051M20Rik	2.02686e-05	0.000243951	4.03123e-05	0.000324527	0.000146489	1.92244e-06	1.59506e-05	0.000140037	5.22888e-05	0.000394204	0.00019782	0.000128644	1.80845e-05	0.000175157	0.000112282	2.3387e-05	0.000163528	0	0.000279413	0.000162163	3.00481e-05	0.000174279	2.90916e-05	0.000275082	0.000158046	1.68554e-05	0.000183787	3.74009e-05	0.000233091	0.000118571	0.000272562	0	0.000196181	0.000197977	7.31364e-06	1.08353e-05	6.81628e-05	3.11721e-05	0.000278822	0.000133317	8.51518e-06	1.19066e-05	0.000120097	0.000310739	1.51143e-06	0.000127083	3.03951e-05	0.000138273	6.42836e-06
1110059E24Rik	2.02653e-05	7.6558e-05	2.0638e-05	6.42034e-05	8.2079e-05	9.64247e-05	1.69074e-05	3.7602e-05	2.24316e-05	0.000108087	0.000109454	3.14689e-05	1.61708e-05	0.000146961	7.46133e-05	2.13529e-05	5.50613e-05	0	1.63688e-05	4.84553e-05	1.73141e-05	8.4821e-05	3.31222e-05	7.62086e-05	9.05923e-05	1.36342e-05	8.51509e-05	6.13081e-06	6.32609e-05	4.39527e-05	7.06759e-05	2.86829e-05	5.63753e-05	8.70391e-05	3.35212e-05	3.87265e-05	8.91602e-05	0	0.000105737	5.48845e-05	2.50376e-05	4.17235e-05	0.000102931	5.26606e-05	1.44263e-05	9.62319e-05	0	9.66622e-05	2.23161e-05
1110059G10Rik	2.0759e-05	1.73793e-05	3.127e-05	3.34292e-06	4.99432e-06	8.85211e-06	2.64128e-05	7.32279e-06	2.33536e-05	2.43427e-05	1.14416e-05	1.20636e-05	2.43665e-05	0	0	2.51375e-05	1.28643e-05	0	2.51039e-06	2.23294e-05	3.63493e-05	4.05131e-06	3.40473e-05	3.6519e-06	4.38528e-06	1.67862e-05	1.52901e-05	3.22731e-05	1.68347e-05	1.43488e-05	1.03333e-05	0	1.2232e-05	1.87859e-05	3.6229e-05	3.46044e-05	6.9933e-06	0	8.67483e-06	1.22602e-05	4.18411e-05	3.80756e-05	1.42467e-05	1.01685e-05	3.31742e-05	0	0	4.78132e-05	3.22211e-06
1110065P20Rik	7.13861e-05	0	1.31997e-05	0	6.4582e-06	2.87785e-05	5.74716e-05	0	0	0	0	0	0	0	0	6.18175e-05	4.75398e-06	1.29007e-05	0	0	6.05766e-05	3.51439e-06	4.05877e-06	0	9.11409e-06	6.46946e-05	0	7.56729e-06	0	1.71786e-05	2.90552e-06	0	0	0	2.98482e-05	5.76395e-05	6.06296e-06	0	0	0	3.43257e-05	6.96048e-05	0	0	2.25431e-05	2.44308e-05	0	9.21022e-06	8.95521e-06
1190002N15Rik	1.78734e-05	6.41394e-06	3.01176e-06	0	5.20697e-06	4.75628e-06	1.94371e-05	1.241e-05	2.33536e-05	0	5.70867e-05	3.32375e-06	1.05077e-05	0	9.42951e-06	4.36197e-06	0	0	0	0	2.78384e-05	0	0	0	1.68736e-06	1.5742e-05	1.83799e-05	5.34268e-06	0	8.85191e-06	7.94559e-06	0	0	2.14002e-06	1.12607e-05	7.51105e-06	6.38154e-06	0	0	0	5.74866e-06	1.85765e-05	3.96832e-06	5.36916e-06	7.08954e-06	0	0	2.04897e-05	0
1190005I06Rik	2.94498e-06	0	0	0	0	0	3.90225e-06	0	0	0	5.65099e-06	0	2.43665e-05	0	0	1.71985e-06	0	0	0	0	3.01942e-06	0	1.73739e-05	0	8.60346e-06	4.21957e-06	0	0	0	5.40622e-06	0	0	0	0	0	2.40497e-06	0	0	0	0	1.03376e-06	0	0	0	0	0	0	0	5.34131e-06
1190007I07Rik	3.63364e-05	0	2.72577e-05	5.39706e-06	6.89277e-06	3.28074e-05	3.52511e-05	0	2.24316e-05	0	0	3.26244e-06	1.80845e-05	1.11707e-05	1.35089e-05	2.59263e-05	0	0	0	1.72319e-05	3.78829e-05	5.7994e-06	1.26961e-05	5.45846e-06	1.32294e-06	3.47709e-05	0	2.3339e-05	1.01004e-05	9.86751e-06	0	0	0	2.46057e-05	6.57969e-06	2.57648e-05	1.17572e-06	0	0	0	1.78225e-05	6.00471e-06	4.37656e-06	7.62637e-06	2.9803e-05	0	0	5.48142e-05	4.05689e-06
1300002E11Rik	5.53673e-05	3.01622e-05	1.16239e-05	3.37817e-06	2.06026e-05	2.78153e-05	4.73111e-05	3.07349e-05	0	7.70903e-06	7.30567e-06	7.91789e-06	3.42654e-05	1.59812e-05	8.56864e-06	6.59081e-05	3.52609e-06	2.84393e-05	9.88611e-06	3.05496e-05	3.66337e-05	3.30823e-05	1.88293e-05	2.13241e-05	1.73751e-05	4.2776e-05	3.91179e-05	4.35401e-05	2.42329e-05	1.14942e-05	1.69494e-05	5.13558e-05	2.00398e-05	2.36122e-05	3.27175e-05	6.05178e-05	1.22982e-05	3.0581e-05	0	2.09523e-05	9.46629e-06	3.1347e-05	2.5843e-05	5.20234e-05	2.20366e-05	2.275e-05	0	6.87432e-06	2.86775e-05
1300017J02Rik	0	1.04621e-05	0	1.06432e-05	7.06631e-06	0	8.09247e-08	1.7343e-05	0	3.42048e-05	6.18506e-06	7.3652e-06	0	2.27167e-05	0	0	1.41243e-05	0	0	0	0	3.37293e-06	0	3.40314e-06	6.8775e-06	4.81138e-08	6.37719e-06	0	2.59252e-06	6.33493e-06	3.58141e-06	0	0	1.08047e-05	0	0	3.86346e-06	0	0	0	9.70428e-07	0	8.22737e-06	7.32303e-06	0	0	0	0	0
1500002C15Rik	3.25717e-07	0	0	0	0	1.76451e-06	0	0	0	0	0	0	0	0	0	6.25275e-07	0	0	0	6.58241e-06	2.51199e-06	0	0	0	0	4.18204e-07	0	0	0	0	0	0	0	0	2.74231e-06	1.34447e-06	0	0	0	0	5.19981e-07	1.06428e-05	0	1.65501e-05	0	0	0	0	0
1500009L16Rik	1.92136e-07	0	0	0	0	4.57919e-06	0	0	0	0	1.6953e-05	0	0	0	0	0	0	0	0	0	0	0	0	0	3.35377e-06	0	0	0	0	0	0	0	0	0	0	1.15188e-06	0	0	0	0	0	9.91872e-05	0	1.79896e-05	0	0	0	0	0
1500011B03Rik	2.72262e-05	0	2.97237e-05	0	1.70433e-05	3.792e-05	3.20993e-05	0	4.05085e-05	0	0	1.42548e-06	4.22659e-05	0	0	3.62613e-05	1.43266e-05	4.62408e-05	0	0	5.49511e-05	7.52974e-07	5.26226e-05	0	1.68782e-05	2.05997e-05	1.62233e-05	4.66213e-05	0	8.27041e-06	0	0	0	8.19807e-06	1.84402e-05	2.41588e-05	2.62638e-06	6.83616e-05	0	8.54613e-06	3.05664e-05	1.74222e-05	6.64337e-06	0	1.07001e-05	7.85016e-06	0.000112799	0	3.30042e-05
1500011K16Rik	0.000124279	2.109e-05	0.000171054	6.15669e-06	2.42727e-05	3.59341e-05	0.000132694	6.1252e-06	0.000174145	8.45573e-06	0	1.7495e-05	9.0627e-05	0	4.34421e-05	0.000105962	1.5163e-05	0.000172748	0	1.31399e-05	0.000113522	1.0153e-05	0.000141446	0	3.8075e-05	0.000124323	1.31655e-05	0.000189453	3.61687e-06	2.29988e-05	1.77115e-06	6.51042e-05	7.63248e-06	7.40601e-05	0.000114018	0.000130022	1.87738e-05	0.000162819	0	2.57572e-05	5.09728e-05	6.76184e-05	2.26629e-06	3.25478e-05	6.51664e-05	7.85016e-06	0.000101888	2.88892e-05	2.07685e-05
1500015A07Rik	1.08275e-05	2.14608e-05	2.68102e-06	0	8.7164e-06	1.0368e-05	8.09211e-06	2.18309e-05	0	0	2.66515e-05	1.87346e-06	0	0	9.15122e-06	1.00809e-05	0	2.64918e-05	0	1.64366e-05	6.99627e-06	1.76851e-05	0	0	2.69324e-05	7.84766e-06	3.44637e-05	8.29829e-06	0	5.0215e-05	1.28361e-05	0	3.76832e-06	4.09098e-05	2.0702e-05	8.00452e-06	4.14336e-05	0	0	6.76857e-06	4.86625e-06	2.97941e-05	2.26629e-06	2.76714e-05	1.1598e-05	8.12929e-06	0	0	3.16402e-06
1500015O10Rik	5.29665e-06	1.50503e-06	1.12446e-05	0	0	0	1.61925e-07	0	2.33754e-05	0	0	0	0	0	5.14205e-06	6.4555e-06	0	0	0	0	6.33411e-06	0	6.28998e-06	0	0	1.69958e-06	1.51772e-06	9.74785e-06	0	0	3.81924e-06	0	0	0	0	3.48205e-07	8.30454e-06	0	0	7.87352e-06	6.01948e-07	0	0	0	0	0	0	0	0
1500026H17Rik	7.29822e-05	6.53332e-05	2.07441e-05	5.58137e-05	5.80454e-05	7.684e-06	3.88559e-05	3.50914e-05	4.05085e-05	1.59826e-05	0	3.73038e-05	5.00897e-05	2.8505e-05	1.90997e-05	3.91909e-05	1.80123e-05	4.62085e-05	2.08733e-05	5.67938e-05	3.12147e-05	1.67495e-05	3.26982e-05	1.79162e-05	6.14175e-05	6.28614e-05	2.33171e-05	3.73695e-05	4.42289e-05	3.97775e-05	3.23859e-05	0	0	2.65013e-05	5.58361e-07	2.06461e-05	7.47121e-06	3.39674e-05	5.76378e-05	1.61778e-05	8.39139e-06	0	6.96568e-06	1.89266e-05	1.41072e-05	0	0	0	1.85091e-05
1500035N22Rik	4.56357e-07	0	0	0	2.48651e-06	0	0	0	0	1.9767e-05	0	0	0	7.04622e-06	0	0	0	0	0	0	0	0	0	1.00619e-05	0	0	0	0	0	0	0	0	3.00335e-06	0	0	1.57174e-07	0	0	0	0	1.67669e-06	5.95068e-06	0	0	0	0	0	0	0
1600002H07Rik	1.33336e-06	2.2304e-06	0	0	4.06474e-06	1.09083e-06	3.42314e-06	7.88395e-06	0	0	2.40616e-05	3.17894e-06	0	0	2.43754e-05	1.65614e-06	0	0	0	1.19269e-05	3.19834e-06	0	0	0	0	1.06676e-06	0	0	0	0	0	0	0	0	1.27943e-06	3.99171e-06	1.28661e-05	0	0	8.63289e-06	1.89744e-06	5.28497e-06	0	0	4.99265e-06	0	0	0	0
1600002K03Rik	1.1525e-05	3.23588e-05	0	6.49384e-06	1.43479e-05	1.74607e-05	1.06062e-05	2.22787e-06	0	1.4188e-05	7.30567e-06	3.03027e-05	0	6.91754e-06	1.28836e-05	1.17366e-05	3.63595e-05	0	9.15148e-06	5.12184e-06	9.31904e-06	1.8228e-05	1.79403e-05	3.18757e-05	2.23001e-05	9.44743e-06	2.93174e-05	4.60912e-06	1.9393e-05	3.60024e-05	2.92437e-05	2.86829e-05	5.93039e-06	1.87035e-05	1.43459e-05	1.51247e-05	1.622e-05	0	0	3.6052e-05	2.26558e-05	5.49837e-06	5.66287e-06	1.42627e-05	2.80147e-05	0	0	1.46005e-05	9.35191e-06
1600010M07Rik	0	0	0	0.000145461	0	0	0	0	0	3.903e-05	0	0	0	0.000131509	0	0	0	0	7.23089e-05	0	0	0	0	0.000111742	0	0	0	0	0.000152988	0	0	0	8.37825e-05	0	0	0	0	0	8.67483e-06	0	4.89378e-05	0	0	0	2.90649e-05	0	0	0	0.000188504
1600012H06Rik	2.04513e-05	3.51005e-05	1.01219e-05	1.64777e-05	1.27184e-05	1.72562e-05	2.13214e-05	1.38083e-05	0	0	1.08413e-05	8.34382e-06	1.71327e-05	0	3.08788e-05	2.09484e-05	1.67783e-05	1.36019e-05	0	3.11154e-05	1.96196e-05	2.67299e-05	2.14626e-05	2.22038e-05	2.80122e-05	1.54658e-05	1.48252e-05	1.61509e-05	1.24497e-05	3.61675e-05	2.29425e-05	3.88682e-05	1.73319e-05	3.34319e-05	3.57833e-05	3.22752e-05	1.3286e-05	0	2.7644e-05	4.04528e-05	1.67326e-05	3.64803e-05	1.44681e-05	3.60659e-05	2.18936e-05	5.46617e-05	1.32802e-05	1.42324e-05	9.29811e-06
1600014C10Rik	6.21767e-06	4.64719e-05	1.53865e-05	0	2.66191e-05	6.74678e-06	6.59729e-06	1.35089e-05	2.24316e-05	0	0	3.1351e-05	4.22659e-05	0	5.30786e-06	1.04304e-05	3.66664e-05	0	0	2.42884e-05	1.39492e-05	3.09807e-05	1.86148e-05	0	3.6378e-06	1.12162e-05	2.11962e-05	9.30338e-06	0	1.58298e-05	4.57883e-05	7.6221e-05	0	0	6.89994e-06	1.19778e-05	6.68319e-05	0	0	8.50781e-06	3.14196e-05	1.50069e-05	1.17531e-05	1.5334e-05	1.96261e-05	5.78346e-05	0.000107518	4.40618e-06	5.05399e-05
1600020E01Rik	2.23014e-05	5.58696e-05	1.70781e-05	0.000133708	6.83041e-05	2.72322e-05	1.68099e-05	4.69719e-05	4.48867e-05	0.000263336	5.55894e-05	6.19843e-05	0	0.000238434	0.000118502	2.04749e-05	8.7423e-05	3.50318e-05	6.17397e-05	0.000128539	1.41969e-05	6.76383e-05	3.3488e-05	9.94891e-05	7.12272e-05	2.28334e-05	3.84835e-05	2.67346e-05	0.000151124	4.69265e-05	5.56366e-05	0	0.00020199	2.26255e-05	4.37391e-05	3.75676e-05	3.13833e-05	2.28415e-05	0.000113039	6.8307e-05	1.08814e-05	2.88215e-05	3.79923e-05	9.77895e-05	2.52886e-05	5.45268e-05	0	3.3155e-05	1.9352e-06
1700001J03Rik	1.22532e-06	0	0	0	0	0	8.8837e-07	0	0	0	0	0	0	0	2.331e-05	1.41027e-06	0	0	0	0	0	0	0	0	5.1803e-06	5.85271e-07	0	0	0	0	0	0	0	0	0	0	0	0	0	0	0	0	0	0	5.28812e-07	0	0	6.87432e-06	0
1700001L05Rik	1.84244e-07	5.37057e-07	0	0	0	0	4.47809e-07	0	0	0	0	0	0	0	0	1.64839e-07	0	0	0	0	1.64125e-06	0	0	0	6.88601e-06	3.10828e-06	5.39173e-06	0	0	3.79403e-06	0	0	0	8.37416e-06	0	1.19483e-07	0	0	0	1.153e-05	0	1.10229e-05	4.87455e-06	0	0	0	0	0	0
1700001L19Rik	2.89819e-06	0	2.44676e-06	0	0	0	7.22884e-07	0	0	0	0	0	0	0	0	2.60716e-06	0	0	0	0	2.03003e-06	0	0	0	0	8.84795e-07	0	8.08447e-06	0	0	0	0	0	0	0	3.75423e-07	0	0	0	0	0	0	0	0	0	0	0	0	0
1700001O22Rik	6.13568e-06	0	6.49958e-06	1.08716e-05	3.76781e-06	0	8.41955e-07	0	0	0	0	0	0	0	7.18689e-06	4.00662e-06	0	0	2.00481e-05	0	0	0	2.78028e-06	0	0	1.05789e-06	0	1.02677e-05	0	3.63158e-06	0	0	0	5.16148e-06	0	8.50862e-07	0	0	0	0	0	4.38412e-06	0	0	0	0	0	0	0
1700003E16Rik	4.19502e-06	8.77582e-07	5.44805e-06	6.8436e-06	1.4118e-05	1.52193e-06	2.0736e-06	0	0	0	0	0	0	0	3.64351e-05	2.49534e-06	0	0	0	5.5489e-06	2.89004e-06	0	0	0	0	3.91034e-06	0	7.74809e-06	4.72342e-06	6.85739e-06	0	0	0	7.9564e-06	0	2.47704e-06	0	0	0	0	1.25842e-06	0	0	0	0	0	0	9.21022e-06	0
1700007K13Rik	7.25458e-07	0	4.30678e-06	0	0	0	9.95768e-07	0	0	0	0	0	0	0	0	2.35352e-06	0	0	0	0	0	0	0	0	0	1.2653e-06	0	3.61441e-06	0	0	0	0	0	0	0	1.51663e-07	0	0	0	0	0	0	0	0	1.13744e-06	0	0	0	0
1700007L15Rik	4.91043e-06	0	0	0	0	5.84842e-06	1.05645e-05	0	0	0	0	0	1.05077e-05	0	0	3.27777e-06	0	0	0	0	8.41985e-07	0	3.15655e-06	0	0	4.65623e-06	0	7.7226e-06	0	0	0	0	0	0	4.74648e-07	2.58108e-06	0	0	0	0	6.86764e-07	0	0	0	0	0	0	0	0
1700008O03Rik	3.79634e-06	1.66695e-05	8.01282e-06	1.08691e-05	1.87934e-05	6.39994e-07	1.42876e-06	0	0	1.44997e-05	0	2.92432e-06	0	0	2.033e-05	3.20464e-06	0	0	1.83593e-05	0	2.1034e-06	4.18971e-06	0	0	5.32235e-06	1.88139e-06	3.12372e-06	8.4531e-06	2.35632e-06	2.76616e-05	0	0	0	0	0	4.31161e-07	0	0	0	0	0	0	4.70743e-06	0	0	0	0	0	0
1700010I14Rik	5.32508e-07	6.94317e-06	0	8.06392e-06	8.63333e-07	0	7.62306e-07	0	0	0	0	6.784e-06	0	5.12952e-05	0	2.82427e-06	2.84417e-05	0	0	2.40786e-05	0	4.54529e-06	0	8.42417e-06	1.04731e-05	7.67959e-07	7.04447e-06	3.20961e-06	5.38655e-06	9.8371e-06	9.10349e-06	0	3.67923e-06	7.89379e-05	0	1.91453e-07	4.81024e-06	0	0	0	1.8722e-06	0	1.13425e-05	6.99149e-07	0	3.13714e-06	0	0	5.25818e-06
1700011H14Rik	0.000392207	7.05569e-05	0.000397621	7.27495e-05	5.01362e-05	3.99082e-05	0.000143027	3.56342e-05	0.000284108	1.98717e-05	3.04433e-06	3.93251e-05	0.00026614	2.10402e-05	6.82628e-05	0.000364259	0.000173058	0.000510225	0.000125314	0.000164008	0.000173614	4.64346e-05	0.000437981	8.9173e-05	0.000121044	0.000240907	2.32493e-05	0.000432677	5.5629e-05	7.67434e-05	7.42834e-05	0.00058566	0.000107085	7.38026e-05	4.842e-06	7.27761e-05	3.77631e-05	0.000238666	1.1154e-05	7.55858e-06	3.31256e-05	0	1.38375e-05	4.07863e-05	5.41853e-05	2.46573e-05	5.34759e-05	7.72618e-06	8.37756e-05
1700017B05Rik	4.41473e-06	2.55102e-06	0	6.43565e-06	3.07055e-06	3.68706e-05	1.93162e-06	1.10889e-05	0	0	0	0	0	0	0	3.30176e-06	0	0	0	3.80935e-06	9.84972e-06	0	0	1.25554e-05	8.67369e-06	3.1957e-06	7.48884e-06	0	1.04897e-05	0	7.70315e-06	0	8.30828e-06	0	7.10638e-06	4.21191e-06	5.95203e-06	0	1.84699e-05	0	7.33268e-06	1.15886e-05	6.42191e-06	0	1.38205e-05	0	0	3.3753e-05	2.25338e-06
1700018L02Rik	2.71606e-06	0	0	1.40582e-06	0	0	2.16902e-06	0	0	0	0	0	0	5.50661e-05	0	4.19388e-06	0	0	0	0	4.43971e-06	0	0	0	0	2.59339e-06	0	0	1.14032e-05	0	0	0	0	0	0	1.61543e-06	0	0	0	0	1.75553e-06	1.33227e-05	0	0	0	0	0	0	0
1700019D03Rik	5.61514e-07	4.96382e-06	0	7.75275e-06	9.30925e-07	2.94455e-06	6.25813e-06	0	0	0	0	1.80022e-05	1.71327e-05	2.2432e-05	2.89645e-05	1.43825e-06	4.75398e-06	1.22294e-05	2.29274e-05	0	8.87494e-06	3.49416e-06	0	0	2.43385e-06	2.91308e-06	4.47498e-06	8.14877e-06	0	1.01308e-05	0	0	0	0	0	1.07718e-06	0	0	0	8.75511e-06	0	0	0	0	8.77895e-07	0	0	0	0
1700020I14Rik	9.67185e-05	0.000203123	0.000103855	7.96173e-05	0.000212673	5.14773e-05	0.000103513	0.000185409	7.42348e-05	7.40759e-05	0.000200292	0.000149168	2.10155e-05	6.05976e-05	9.25619e-05	0.000127384	0.000197852	6.02397e-05	6.81723e-05	0.000250567	0.000151494	0.000219576	0.000101907	0.000115661	0.000268918	0.000111451	0.00032024	0.000155228	0.000154433	0.000229222	0.000105496	0.000208633	3.26305e-05	4.24725e-05	0.000134583	0.000115	0.000123634	7.39117e-05	5.12769e-05	0.000148886	5.4827e-05	9.14913e-05	0.000123609	8.80655e-05	5.34954e-05	8.79493e-05	5.79704e-05	0.000111161	8.21913e-05
1700020L24Rik	0	0	0	0	0	0	1.34818e-07	0	0	0	0	0	0	0	0	0	0	0	0	0	0	0	0	0	0	1.13499e-07	0	4.99221e-06	0	0	0	0	0	0	1.33059e-06	0	0	0	0	0	3.61e-06	0	0	0	0	0	0	0	0
1700021F05Rik	5.12109e-05	0.000114147	6.93692e-05	7.54123e-05	9.02935e-05	2.31691e-05	5.6819e-05	9.13591e-05	8.3184e-05	3.76971e-05	0.000129979	5.45186e-05	5.88969e-05	4.27673e-05	8.04837e-05	2.66318e-05	9.33515e-05	6.75618e-05	6.99706e-05	9.17585e-05	3.99609e-05	0.000105487	6.82917e-05	6.82796e-05	9.96519e-05	4.33502e-05	0.000114404	9.91774e-05	9.41109e-05	7.15792e-05	8.05548e-05	5.4595e-05	3.97105e-05	4.53232e-05	3.20006e-05	2.21897e-05	5.92564e-05	8.79311e-05	3.42349e-05	2.51802e-05	2.088e-05	8.09396e-05	4.0019e-05	5.14079e-05	1.38039e-05	1.35419e-05	2.95298e-05	3.03318e-05	2.72786e-05
1700021N21Rik	0	0	0	0	0	0	0	0	0	0	0	0	0	0	0	0	0	0	0	1.4348e-05	0	0	0	0	0	1.76976e-07	0	0	0	0	0	0	0	0	1.33089e-06	0	0	0	0	0	0	0	0	0	0	0	0	0	0
1700022N22Rik	1.01665e-06	8.65179e-06	0	0	7.663e-06	0	3.34126e-07	1.41363e-05	0	0	0	2.72429e-06	0	0	0	1.49477e-06	0	0	0	0	1.68756e-06	6.58475e-06	0	0	3.65794e-06	5.95451e-07	3.00271e-06	0	0	1.81517e-05	0	0	0	0	0	0	0	0	0	0	2.12379e-06	0	0	7.81922e-06	0	0	0	0	0
1700025G04Rik	1.13603e-06	2.20524e-06	0	9.86257e-06	6.68256e-06	6.98047e-06	2.36085e-05	0.000111557	0	2.90902e-05	3.23415e-05	3.79475e-05	0	2.10965e-05	3.06508e-05	0	1.96329e-06	0	7.52899e-06	2.52686e-05	1.34622e-05	1.17614e-05	3.1402e-06	1.16505e-05	1.94708e-05	1.69323e-06	0	0	2.21149e-05	7.02888e-06	8.42075e-05	0	1.63254e-05	5.41676e-05	0.000169183	9.92684e-05	8.73904e-05	0	0.000169316	0.000127379	3.04821e-05	6.60748e-05	6.80173e-05	6.39837e-05	4.75617e-05	0.000169346	2.69833e-05	6.37213e-05	0
1700028J19Rik	4.25259e-05	2.92155e-05	4.08481e-05	9.3424e-05	4.38264e-05	1.11806e-06	1.14565e-05	9.24898e-06	0	3.83439e-05	0	0	1.05077e-05	3.23081e-06	8.95386e-06	8.56043e-06	0	0	3.55933e-06	2.99588e-06	1.08833e-05	2.94568e-05	2.34302e-06	4.85068e-05	1.34093e-06	4.35061e-05	3.86468e-05	4.14119e-05	6.05533e-05	1.51495e-05	0	0	0	0	1.64992e-06	3.05126e-06	3.94892e-06	0	4.76844e-05	6.09563e-06	1.31939e-06	0	0	0	2.54394e-06	0	0	0	2.4466e-05
1700029I15Rik	2.51576e-06	0	8.64329e-06	0	0	2.3246e-06	1.03479e-06	0	0	0	0	0	0	0	0	1.97201e-06	0	0	0	0	3.53068e-06	0	0	0	0	8.62069e-07	0	0	0	0	0	0	0	0	0	1.8512e-06	0	0	0	0	0	0	0	0	4.31265e-06	0	0	0	0
1700029J07Rik	1.3922e-05	8.83168e-05	8.24613e-06	2.15275e-05	6.361e-05	8.46842e-06	7.51212e-06	7.59483e-05	0	1.496e-05	4.4593e-05	5.59211e-05	0	6.3004e-06	4.86652e-05	8.96918e-06	5.31642e-05	8.64035e-06	1.29559e-05	0.000163386	2.20474e-06	7.37635e-05	3.62492e-06	1.60985e-05	8.31354e-05	6.27514e-06	4.50961e-05	1.80768e-06	4.25972e-06	2.11907e-05	0.000115499	0	1.35259e-05	5.95909e-05	4.60405e-06	3.93774e-06	2.32294e-05	0	0	5.35541e-05	9.52839e-07	1.90677e-06	4.25538e-05	2.35722e-05	2.63734e-06	3.79036e-05	0	2.26197e-05	2.60125e-06
1700030J22Rik	2.95548e-07	0	0	0	0	0	1.04159e-06	0	0	0	0	0	0	0	0	1.74229e-06	0	0	0	0	2.45568e-06	0	0	0	0	7.43189e-07	0	1.80768e-06	0	5.08228e-06	0	0	0	0	4.33958e-06	5.36503e-07	0	0	0	0	1.65029e-06	0	0	0	0	0	0	0	0
1700030K09Rik	2.76435e-06	2.75181e-05	8.02657e-06	5.01517e-05	3.46759e-05	7.02516e-06	3.52251e-06	3.78439e-05	0	7.3898e-05	2.01613e-05	2.84631e-05	0	7.54375e-06	4.24754e-05	4.83247e-06	1.88711e-05	0	7.64007e-05	2.12596e-06	6.92039e-06	1.13537e-05	2.54991e-06	3.05905e-05	1.42496e-05	3.35769e-06	4.83249e-05	2.73973e-06	2.09471e-05	2.78724e-05	1.48283e-05	0	5.84844e-05	0	4.5184e-06	5.13528e-06	1.31141e-05	0	3.44008e-05	0	3.56712e-06	1.25294e-05	2.76132e-05	3.6794e-05	0	1.29665e-05	0	0	2.9124e-06
1700034H15Rik	6.91157e-07	1.0964e-05	0	8.87319e-06	4.68318e-06	0	5.10691e-07	4.24953e-06	0	4.78934e-06	0	2.11604e-05	0	3.43311e-05	0	9.8357e-07	0	0	0	0	1.36439e-06	0	0	1.85514e-06	4.41762e-06	7.1141e-07	0	0	3.0765e-06	5.98238e-06	1.18405e-05	0	9.67015e-06	0	2.02551e-06	5.76458e-07	0	0	1.08105e-05	4.00396e-06	2.8559e-07	0	4.09893e-06	4.49024e-06	0	7.85016e-06	0	0	0
1700034P13Rik	1.19127e-06	1.11499e-05	5.36504e-05	8.3637e-06	1.32955e-05	0	0	6.50787e-06	0.000187931	9.19234e-06	1.77683e-05	9.96045e-06	8.89426e-05	0	2.70359e-05	1.04493e-06	4.75398e-06	0.000122017	6.33408e-06	0	0	4.85311e-06	0.000112924	1.55984e-05	1.68164e-05	5.11422e-07	1.01578e-06	7.34256e-05	1.10996e-05	2.15061e-05	9.58992e-06	0.000152557	1.94522e-05	2.07644e-06	1.29702e-06	1.36924e-07	1.2026e-05	4.81647e-05	5.33607e-06	9.77402e-06	0	0	3.1663e-05	2.32021e-05	2.35004e-06	1.2843e-05	0.000153009	2.88892e-05	0
1700037C18Rik	1.3964e-05	0	2.4276e-05	5.24837e-06	6.6379e-06	2.84864e-05	1.2153e-05	0	0	1.1987e-05	0	0	0	0	0	1.60747e-05	0	0	0	1.43629e-05	8.63841e-06	0	1.68927e-05	1.4887e-05	1.24502e-05	1.33272e-05	0	2.02492e-05	4.90047e-06	7.44709e-06	1.00347e-05	0	0	2.07644e-06	7.95869e-06	9.6604e-06	0	0	8.67483e-06	3.21035e-06	9.24441e-06	3.3235e-06	5.34268e-06	0	2.66774e-05	0	0	0	1.64754e-05
1700037H04Rik	1.59899e-05	1.5919e-06	0	0	1.45829e-05	1.8527e-05	2.59559e-05	1.81207e-05	0	1.03185e-05	1.79488e-05	0	2.76549e-05	8.93495e-06	0	1.4321e-05	0	2.1e-05	0	0	1.12413e-05	4.35405e-06	1.40466e-05	5.61174e-06	8.30372e-06	1.0126e-05	1.47196e-06	6.12416e-06	0	1.2293e-05	3.13605e-06	0	0	1.56122e-05	1.34665e-05	1.71247e-05	4.01514e-05	0	0	1.83534e-05	8.80113e-06	3.29109e-05	2.33275e-05	0	1.30433e-05	2.50352e-06	1.32802e-05	0	4.00951e-05
1700040D17Rik	4.14761e-07	0	4.34994e-06	0	0	0	5.6454e-07	0	0	0	0	0	0	0	0	1.48876e-06	0	0	0	0	0	0	0	0	0	3.44239e-08	0	0	0	0	0	0	0	0	0	0	0	0	0	0	0	0	0	0	0	0	0	0	0
1700040L02Rik	3.22418e-05	0.000507541	0	0	0.00036974	3.11206e-06	3.44393e-05	0.000594532	0	0	0.000213133	0.000446234	0	0	0.000343074	2.80758e-05	0.000495189	0	0	0.000517621	3.11736e-05	0.000632072	0	0	0.000486382	3.32048e-05	0.000749303	0	0	0.000520074	0.000197716	0	0	0.000116291	1.03158e-06	4.83361e-06	0.000127652	0	0	6.84043e-05	3.27034e-06	0	0.000124872	0.000263656	7.62898e-06	0.000136602	0	0.000146818	6.63729e-06
1700041G16Rik	3.07791e-07	0	0	0	0	0	7.65747e-08	0	0	0	0	0	0	0	0	0	0	0	0	0	0	0	1.04982e-05	0	0	4.84849e-08	0	0	0	0	0	0	0	0	1.33732e-06	2.08383e-06	0	0	0	0	2.54072e-06	0	0	0	0	0	0	0	0
1700048O20Rik	8.59582e-07	0	0	0	5.04867e-06	8.26115e-07	5.22175e-07	0	0	0	0	0	0	0	0	8.78696e-07	0	0	0	0	1.50164e-06	0	0	0	2.5592e-06	2.05949e-07	0	0	0	0	0	0	0	0	2.56209e-06	1.23757e-06	0	0	0	0	4.32043e-07	0	0	6.99149e-07	0	0	0	0	0
1700052K11Rik	5.99584e-06	0	0	5.3624e-06	0	2.108e-06	3.27807e-06	0	0	0	0	0	0	0	0	2.88753e-06	0	0	0	0	3.83812e-06	0	0	2.58136e-06	0	4.61713e-06	0	0	0	0	0	0	0	0	9.89319e-06	6.67966e-06	0	0	0	0	5.75752e-06	6.25626e-06	0	0	5.17729e-06	0	0	0	2.9124e-06
1700055D18Rik	2.28014e-07	4.56119e-06	0	0	1.28772e-06	0	2.77068e-06	0	0	0	0	0	0	0	0	3.28573e-06	0	0	0	0	0	2.26471e-06	5.98681e-06	0	2.42529e-06	1.10785e-06	3.95935e-06	0	0	0	3.50067e-06	0	0	0	0	5.62859e-07	0	0	0	0	6.36907e-07	0	1.28553e-06	0	0	0	0	0	0
1700056N10Rik	7.94995e-07	8.62663e-06	0	6.08407e-06	1.51266e-05	0	4.81567e-07	4.19924e-05	0	0	1.77683e-05	1.16407e-05	0	5.33049e-06	1.51515e-05	0	9.78037e-06	0	0	3.5869e-05	0	4.14135e-05	7.61394e-06	2.63236e-06	1.17914e-05	5.37895e-07	2.47019e-05	0	0	1.87096e-05	1.42363e-05	0	0	0	3.28311e-06	1.83824e-06	8.84805e-06	0	0	8.37774e-06	0	0	1.78891e-05	5.23342e-05	0	0	0	1.42324e-05	0
1700058P15Rik	5.56008e-07	0	0	0	0	0	0	0	0	0	0	0	0	0	0	0	0	0	0	0	0	0	0	0	0	1.09503e-07	0	0	0	0	0	0	0	0	9.22427e-07	3.72484e-07	0	0	0	0	3.23858e-06	8.32667e-06	0	0	1.61605e-06	0	0	0	1.21853e-05
1700064H15Rik	2.87261e-07	4.18853e-06	0	0	0	0	3.22685e-07	0	0	0	0	0	0	0	6.66333e-06	0	0	0	0	0	0	0	0	0	0	3.08098e-07	2.6805e-06	1.94638e-06	0	0	0	0	0	0	0	3.7613e-07	4.69819e-06	0	0	0	1.21974e-06	0	7.47742e-06	5.38616e-06	0	2.24332e-05	0	0	0
1700065D16Rik	1.2597e-06	2.37719e-06	0	0	1.05641e-06	0	1.72236e-07	1.83352e-05	0	0	0	0	0	0	0	0	0	0	0	6.58241e-06	0	7.52974e-07	0	0	0	1.9577e-07	4.52044e-06	0	0	1.16543e-05	0	0	0	0	0	0	0	3.11721e-05	0	0	0	0	7.07567e-06	0	0	1.15813e-05	0	0	0
1700066B19Rik	2.56572e-06	1.05547e-05	5.54471e-06	6.38011e-06	3.27289e-06	1.07512e-06	7.26811e-07	0	0	1.94742e-05	0	1.35907e-06	0	0	0	2.93006e-06	1.84843e-05	0	7.67648e-06	0	1.08613e-06	2.54603e-06	0	1.48651e-05	0	1.79101e-06	3.00632e-06	0	1.27992e-05	5.61706e-06	0	0	0	0	1.31854e-06	4.94364e-07	1.36526e-05	0	4.29821e-05	1.57262e-05	9.58657e-07	0	4.47876e-05	1.61845e-05	6.33815e-06	2.50352e-06	0	0	0
1700066M21Rik	2.6377e-06	0	0	0	0	5.66847e-07	4.09958e-06	0	0	0	1.77683e-05	0	3.17581e-05	0	0	9.87466e-06	1.79184e-05	0	0	0	4.81571e-06	1.4053e-06	4.3099e-06	0	1.00286e-05	3.15319e-06	1.14032e-05	4.16625e-06	0	0	4.93847e-06	0	0	2.14002e-06	1.22648e-06	2.47791e-06	8.06322e-06	0	0	0	4.33506e-06	8.86902e-06	4.92402e-06	0	0	0	2.11238e-05	0	0
1700067K01Rik	5.92392e-07	8.3248e-06	0	5.95281e-06	1.40912e-05	0	4.29929e-07	0	0	0	0	0	0	0	0	2.12657e-06	0	0	0	1.16615e-05	0	6.59491e-06	0	0	2.67723e-06	1.47847e-06	1.29457e-05	3.88724e-06	6.8164e-06	2.73116e-06	0	0	0	0	0	1.83344e-06	0	0	0	0	2.62766e-07	0	1.00614e-05	0	0	0	1.57183e-05	0	0
1700084C06Rik	2.91211e-07	3.92542e-05	9.82704e-06	9.69854e-05	1.93063e-05	0	1.65817e-07	3.14161e-05	9.23065e-05	3.17154e-05	7.07306e-05	3.44701e-05	0	7.87422e-05	2.16602e-05	1.12433e-06	2.79696e-05	5.63802e-05	0.00015875	4.80593e-05	0	2.02981e-05	1.72885e-05	6.57398e-05	6.1997e-05	2.2675e-07	3.52212e-05	7.24068e-06	0.000110802	2.96055e-05	1.6234e-05	0	8.90209e-05	0	1.20577e-06	1.00345e-06	1.98957e-05	7.31264e-05	2.87671e-05	4.0833e-05	0	0	1.62669e-05	3.52483e-05	0	2.04312e-05	5.79576e-05	1.90154e-05	0
1700086O06Rik	1.58604e-05	2.27833e-05	2.3238e-05	6.69019e-05	2.18162e-05	1.06012e-06	1.04688e-05	4.65073e-05	4.48867e-05	1.37439e-05	6.08865e-06	1.10978e-05	0	2.85773e-05	1.09724e-05	1.03169e-05	3.92657e-06	6.89817e-06	3.62392e-05	0	4.05482e-06	2.75618e-05	5.21197e-06	4.80712e-05	0	1.58934e-05	1.47884e-05	1.71723e-05	5.61772e-05	6.33222e-06	1.93374e-06	0	2.30612e-05	2.61459e-05	1.85256e-06	9.38502e-06	2.50712e-05	2.77316e-05	3.47014e-05	1.92292e-05	1.08062e-06	1.0311e-05	2.43557e-05	7.52599e-06	6.58007e-06	0	0	1.06288e-05	4.0171e-06
1700086P04Rik	1.03697e-06	4.30515e-06	0	0	0	0	3.12332e-07	0	0	0	0	0	0	0	0	1.81734e-06	0	0	0	9.23463e-06	0	0	0	0	0	4.54144e-07	2.97892e-06	0	0	0	1.68651e-06	0	0	0	0	3.26471e-07	2.62638e-06	0	0	0	2.21944e-07	0	0	0	0	0	0	0	0
1700088E04Rik	2.10943e-05	3.72652e-05	1.39902e-05	2.46838e-05	4.37499e-05	1.33521e-06	1.10674e-05	8.91593e-06	0	7.72314e-06	2.30587e-05	2.14465e-05	1.99872e-05	5.58285e-06	2.75373e-05	1.70685e-05	9.51022e-06	0	8.84418e-06	1.18564e-05	6.94327e-06	2.38285e-05	9.27074e-06	0	4.01347e-05	1.873e-05	1.4507e-05	6.10423e-06	1.02685e-05	2.82476e-05	1.77115e-06	0	9.79513e-06	4.7259e-05	6.41188e-06	7.67654e-06	0	0	1.36125e-05	1.21976e-05	0	6.83845e-06	2.50743e-05	0	1.67021e-06	0	0	4.40618e-06	0
1700092M07Rik	1.02332e-07	0	0	0	0	0	4.96379e-07	0	0	0	0	0	0	0	0	0	0	0	0	0	0	0	0	0	0	9.46928e-08	0	0	0	0	0	0	0	0	0	0	0	0	0	0	0	0	0	0	0	0	0	0	0
1700093K21Rik	8.17209e-07	0	0	0	6.37194e-06	0	2.15416e-07	0	0	0	0	0	0	0	0	0	0	0	0	0	0	0	0	0	3.74393e-06	1.41971e-07	0	0	0	0	0	0	0	2.07644e-06	0	0	0	0	0	0	0	0	0	6.99149e-07	0	0	0	0	0
1700102P08Rik	0	3.24712e-06	0	0	8.76618e-07	0	6.67309e-07	0	0	0	0	4.01466e-06	0	0	0	6.37154e-07	0	2.04286e-05	0	0	1.31714e-06	2.50425e-06	0	0	6.91129e-07	3.84245e-07	5.34005e-06	7.46102e-06	0	0	7.94559e-06	0	0	0	8.77969e-07	1.35738e-06	8.84158e-06	0	0	9.04617e-06	0	0	0	0	0	0	0	4.40618e-06	0
1700109H08Rik	8.26832e-07	5.95545e-05	1.09002e-05	2.34492e-05	3.02263e-05	0	3.21045e-07	9.04685e-05	0	1.13323e-05	3.32985e-05	8.03705e-05	0	7.44422e-05	5.54521e-05	0	4.92897e-05	0	1.0749e-05	4.1312e-05	0	3.40164e-05	0	1.1475e-05	3.82188e-05	6.75482e-07	3.99539e-05	6.18169e-06	2.84465e-05	2.53847e-05	6.35931e-05	0	4.10231e-05	1.67601e-05	6.35024e-06	7.71478e-07	5.44463e-05	5.28166e-05	9.13891e-05	9.46938e-05	0	6.10652e-06	2.22138e-05	1.60083e-05	0	9.6351e-05	0	8.94358e-05	0
1700112D23Rik	1.515e-07	1.23938e-05	1.13166e-05	1.45928e-05	3.11672e-05	1.11806e-06	3.20509e-07	3.32318e-05	1.89753e-05	0	0	1.95572e-05	4.72769e-05	4.26294e-05	4.34877e-06	2.89674e-07	2.26768e-05	1.38246e-05	1.19372e-05	0	0	9.31082e-06	1.23315e-05	1.82077e-05	1.38839e-05	6.45088e-07	5.43266e-06	1.2127e-05	2.02288e-05	1.74503e-05	3.60023e-05	2.27108e-05	1.44886e-05	0.000123734	0	7.96921e-07	1.71409e-05	0	0	6.09842e-05	0	0	2.00709e-05	1.67485e-05	2.28317e-06	4.99286e-06	2.89985e-05	2.16032e-05	0
1700112J16Rik	8.75013e-07	0	0	0	3.76781e-06	0	7.93381e-07	0	0	0	0	2.04311e-06	0	0	0	2.98552e-07	0	0	0	0	0	0	0	0	0	4.36127e-07	8.09446e-06	3.01665e-06	0	0	0	0	0	0	0	1.76533e-07	0	0	0	0	0	0	4.91695e-06	0	0	0	0	0	0
1700113A16Rik	1.52417e-05	1.4192e-06	5.32549e-06	0	4.33083e-06	1.50524e-05	9.5746e-06	0	0	0	0	1.04649e-06	0	0	0	9.15033e-06	0	0	1.50448e-05	0	6.75828e-06	0	0	5.36084e-06	1.45869e-05	7.63467e-06	0	7.63704e-06	0	2.70311e-06	0	2.27108e-05	0	0	9.62086e-07	1.0546e-05	0	0	0	0	4.35406e-06	0	0	2.85229e-06	9.51643e-06	0	0	0	4.05689e-06
1700123O20Rik	4.14154e-05	1.15274e-05	2.07906e-05	0	9.68309e-06	2.717e-05	4.12606e-05	1.0609e-05	0	0	1.77683e-05	5.55827e-06	0	0	3.90892e-06	4.03784e-05	4.27738e-05	4.5056e-05	0	1.35776e-05	3.58657e-05	1.51378e-05	6.33273e-05	0	4.9178e-06	2.88933e-05	7.98233e-06	2.51875e-05	0	5.61706e-06	1.61722e-05	8.32779e-05	0	2.83403e-05	7.42689e-05	6.33884e-05	2.85878e-06	2.28415e-05	0	8.3909e-06	4.41497e-05	6.07348e-05	0	0	2.31708e-05	7.38084e-06	5.93472e-05	1.10318e-05	2.60494e-05
1810009A15Rik	3.09053e-06	1.75533e-05	9.54004e-05	0	1.81437e-05	1.80463e-06	2.25902e-06	0	5.18112e-05	0	0	1.30096e-06	0.000110086	0	0	1.51373e-06	0	8.20275e-05	0	2.99588e-06	0	1.13454e-05	7.73753e-05	0	3.83643e-06	2.9159e-06	6.36967e-06	8.26739e-05	0	4.97302e-06	3.10737e-06	3.78329e-05	0	3.16444e-05	2.22193e-06	4.09804e-06	0	0.000107737	0	4.04485e-05	7.58198e-06	0	1.69663e-06	2.00062e-05	3.98592e-06	2.18635e-05	2.15424e-05	9.21022e-06	1.10045e-05
1810010H24Rik	4.69566e-06	0	7.59232e-06	8.89644e-06	0	0	1.61023e-06	0	0	2.36005e-05	0	2.89203e-06	0	2.32627e-05	0	1.45522e-06	0	0	0	7.64807e-06	2.47638e-06	3.64323e-06	2.34302e-06	0	0	1.99932e-06	6.70125e-06	1.60481e-06	0	0	0	0	0	0	0	6.0091e-07	0	0	0	0	0	0	1.27429e-05	6.51602e-06	1.43298e-06	0	0	0	0
1810011O10Rik	2.3474e-05	3.92088e-06	0	0	1.34922e-05	4.41882e-06	1.71188e-06	2.51838e-06	0	0	0	3.09585e-06	0	0	1.35089e-05	1.2832e-06	3.52609e-06	0	0	1.11947e-05	2.30266e-06	9.0916e-07	0	0	0	5.24315e-06	3.5855e-06	0	0	0	3.68212e-06	0	0	0	0.000770296	0.000313223	3.96103e-05	0	0	8.28386e-05	9.05049e-07	0.000139939	3.05637e-06	0	0	3.6375e-06	0	1.10742e-05	0
1810013D15Rik	0	0	0	5.03379e-06	0	0	0	0	0	1.78536e-05	0	0	0	0	0	0	0	0	0	0	0	0	0	0	0	1.75631e-07	0	0	1.82151e-05	0	0	0	6.99697e-06	0	0	0	0	0	0	0	0	0	0	0	0	0	0	0	0
1810013L24Rik	2.86566e-05	4.91648e-05	3.73625e-05	6.59744e-05	6.31989e-05	1.20299e-05	2.67256e-05	6.42569e-05	0.000200546	3.36587e-05	3.15659e-05	0.000137031	5.48246e-05	3.42608e-05	5.16524e-05	3.08242e-05	3.4723e-05	5.28071e-05	4.49294e-05	0.000128428	4.10261e-05	3.43367e-05	3.31494e-05	9.45432e-05	6.31816e-05	1.96969e-05	7.0004e-05	3.44915e-05	3.18714e-05	5.53353e-05	3.71559e-05	5.13558e-05	1.31281e-05	8.09903e-05	0.000140094	3.01629e-05	1.8587e-05	6.58947e-05	2.71038e-05	4.65474e-05	2.06146e-05	4.59136e-05	3.88245e-05	8.6146e-05	4.76148e-06	2.56394e-05	0	5.41776e-05	3.21722e-05
1810014B01Rik	5.54776e-06	1.23911e-05	1.81079e-05	6.50045e-06	4.37106e-05	5.78895e-06	3.39948e-06	1.14693e-05	0	0	1.77683e-05	6.36076e-05	1.80845e-05	0	2.97201e-05	1.95245e-06	1.80166e-05	2.26452e-05	0	3.15129e-05	4.47614e-06	6.01824e-05	1.06114e-05	5.28212e-06	6.75067e-06	5.61729e-06	3.32115e-05	1.41016e-05	9.56041e-06	2.88185e-05	1.73292e-05	0	0	4.81508e-05	4.57152e-05	6.10809e-06	3.65377e-05	0	0	7.65847e-06	1.95245e-06	4.68e-05	1.2383e-05	1.32806e-05	1.42171e-06	4.93043e-05	0	0.000154002	0
1810019N24Rik	4.13406e-07	1.17517e-05	9.14107e-06	1.14143e-05	1.45794e-05	0	0	3.27633e-06	0	0	1.72465e-05	1.36223e-05	1.99872e-05	3.33156e-06	3.90892e-06	0	0	0	0	0	0	2.76961e-06	5.65675e-06	1.25554e-05	3.74393e-06	1.20583e-07	3.71291e-06	4.09564e-06	6.07526e-06	0	1.75146e-06	0	2.38596e-06	0	0	0	0	0	0	0	0	0	0	7.73036e-06	0	0	0	0	0
1810022K09Rik	9.74121e-05	2.06798e-05	8.66522e-05	2.77857e-05	1.22102e-05	0.000102991	0.00010545	3.69996e-05	1.89753e-05	3.82856e-05	0	4.99885e-05	5.53097e-05	2.12159e-05	5.05568e-05	8.55331e-05	2.80351e-05	4.95657e-05	7.69186e-05	1.90012e-05	4.89289e-05	5.14595e-05	3.2403e-05	1.41361e-05	1.724e-05	8.53604e-05	2.72272e-05	4.50752e-05	3.58707e-05	3.79255e-05	1.43895e-05	0.000120662	3.98476e-05	4.43432e-05	8.43511e-05	0.000104501	1.25582e-05	5.25853e-05	4.92616e-06	4.98584e-05	9.1056e-05	9.75874e-05	2.89285e-05	1.80563e-05	0.000102718	0	4.12882e-05	1.08016e-05	5.94539e-05
1810024B03Rik	1.28528e-05	2.68895e-05	8.93086e-06	8.38454e-06	5.98695e-06	1.24858e-05	1.59508e-05	7.96876e-06	0	0	0	4.25731e-06	0	2.05592e-05	6.28402e-06	1.45484e-05	1.5444e-05	4.40451e-05	6.41898e-06	7.74416e-05	2.1676e-05	1.36202e-05	1.67171e-05	0	2.55397e-05	1.80198e-05	2.91761e-06	1.43592e-06	1.34009e-05	3.81137e-05	2.41298e-05	0	0	3.35729e-05	6.95008e-06	1.14681e-05	2.60247e-06	0	5.47447e-06	2.24595e-05	1.07735e-05	0	5.99488e-06	1.39693e-05	1.21717e-05	2.90009e-05	0	4.25251e-05	3.26448e-05
1810030O07Rik	1.23892e-05	6.73371e-06	5.98201e-06	1.53193e-05	4.02046e-05	9.94963e-06	1.73392e-05	2.5888e-05	0	0	1.9305e-05	1.96311e-05	0	1.47712e-05	1.94956e-05	1.63835e-05	8.45309e-06	1.68643e-05	9.70798e-06	3.45811e-05	3.12921e-05	4.52878e-05	1.97142e-05	2.61049e-05	6.01085e-05	1.08586e-05	7.13305e-06	1.41976e-05	8.15354e-06	2.51221e-05	6.61737e-06	2.59121e-05	8.1062e-06	0	1.8419e-05	1.78254e-05	5.2082e-06	0	0	2.74275e-05	1.18814e-05	1.05484e-05	1.75914e-05	1.8029e-05	2.02368e-05	1.22073e-05	2.96736e-05	0	0
1810032O08Rik	1.91447e-05	2.76346e-06	0	0	3.75494e-06	7.88418e-06	7.11841e-06	1.17952e-05	0	0	0	2.66966e-06	0	0	1.58273e-05	9.2793e-06	0	0	0	0	1.86213e-06	0	3.95143e-06	0	6.76162e-06	1.09305e-05	0	5.55721e-06	0	0	0	0	0	8.31069e-06	3.26233e-05	1.19343e-05	3.94892e-06	0	0	6.24103e-06	1.4545e-05	1.60381e-05	0	0	2.01638e-05	0	0	0	0
1810034E14Rik	2.75646e-06	7.99186e-06	2.73556e-05	0	5.73092e-06	1.808e-05	3.22254e-06	7.32279e-06	0	0	0	1.36215e-06	3.45304e-05	0	0	2.32163e-06	0	0	0	0	0	2.25831e-05	0	0	0	2.93318e-06	1.16253e-05	4.88695e-06	0	2.80478e-05	2.49416e-06	0	0	0	3.75468e-06	1.56187e-06	1.34558e-05	0	0	0	7.29424e-06	0	1.62499e-06	7.58386e-06	8.40583e-06	6.77094e-06	0	0	1.14424e-05
1810037I17Rik	0.000176702	1.61328e-05	0.000126991	1.23981e-05	7.55475e-05	9.45889e-05	0.000272977	4.93064e-05	0.000178296	0	6.81757e-05	1.43367e-05	7.28855e-05	7.13063e-06	9.76588e-05	0.000188258	2.01005e-05	0.00023311	1.94974e-05	4.20483e-05	0.000203384	2.42913e-05	0.000160519	1.85734e-05	1.20793e-05	0.000129823	2.95404e-05	0.000149419	2.12082e-05	4.4207e-05	3.75247e-05	0.000464657	3.16483e-05	3.63473e-05	0.000363026	0.000299838	3.1383e-05	0.000166545	2.60349e-05	8.02083e-05	0.000168682	0.000177004	4.43774e-05	5.71267e-05	0.000139647	7.38084e-06	9.19095e-05	4.17519e-05	0.000131436
1810041L15Rik	9.05398e-08	7.03245e-07	0	0	0	0	0	0	0	0	1.14416e-05	1.87346e-06	0	0	0	0	0	0	0	0	0	3.91705e-06	0	0	0	1.37662e-07	3.12372e-06	0	0	0	1.75146e-06	0	0	1.86043e-05	0	7.3597e-07	0	0	0	0	0	0	4.22797e-06	4.0229e-06	0	0	0	0	0
1810043G02Rik	2.38017e-05	2.24345e-06	1.36083e-05	6.7276e-06	2.53945e-06	4.73917e-06	1.31367e-05	9.82781e-06	2.24316e-05	0	0	2.04936e-06	6.30676e-05	0	9.65484e-06	1.8388e-05	3.52609e-06	8.2174e-06	0	8.90313e-06	6.28691e-06	7.52974e-07	0	0	0	1.99735e-05	5.66601e-06	9.47329e-06	0	0	0	0	0	8.19807e-06	2.16405e-06	1.16103e-05	0	2.77316e-05	0	1.20044e-05	1.53532e-05	1.02163e-05	0	0	1.25131e-05	0	2.69833e-05	0	3.16402e-06
1810055G02Rik	6.30281e-06	1.54198e-06	5.45185e-06	0	5.70949e-06	4.37205e-07	5.43557e-06	0	2.33754e-05	0	0	0	0	0	5.27844e-06	1.13006e-05	0	0	0	0	4.35349e-06	0	0	0	6.71479e-06	2.9441e-06	0	0	0	0	0	0	0	0	2.85686e-05	1.81604e-06	0	0	0	0	2.90319e-06	3.08214e-05	0	0	3.66719e-06	0	0	0	0
1810058I24Rik	0.000100651	6.40458e-06	7.23302e-05	6.82334e-07	5.58267e-06	0.000109885	0.000118356	0	7.18876e-05	0	0	1.30096e-06	8.00769e-05	0	7.03606e-06	0.000101613	0	0.000112446	0	0	9.48004e-05	1.13235e-06	4.69258e-05	4.57358e-06	2.26768e-06	9.48923e-05	1.80574e-06	0.000119758	6.11348e-06	1.02454e-05	2.19537e-05	0	0	0	8.22273e-05	0.000194845	1.15603e-05	0.0001406	4.12685e-05	1.69315e-05	0.00012695	0.000117402	8.62743e-07	2.57776e-06	0.000130236	0	5.34759e-05	1.42324e-05	0.000209328
1810062G17Rik	8.86183e-07	1.968e-06	0	0	1.13258e-06	0	1.3235e-07	5.11247e-06	0	0	0	4.83281e-06	0	0	0	1.04997e-06	0	0	0	2.21161e-05	0	2.44811e-05	3.51373e-06	0	3.82697e-06	3.91615e-07	0	0	0	6.84627e-06	9.87245e-06	0	0	0	0	2.44255e-07	1.14699e-06	0	0	0	0	0	3.01334e-06	0	0	0	0	0	0
1810062O18Rik	1.30319e-06	2.58481e-05	1.26957e-05	3.84973e-05	3.16383e-05	7.90436e-06	1.08027e-06	4.12431e-05	0	0	3.44828e-05	5.55024e-05	0	1.47893e-05	7.57576e-06	1.64561e-06	3.35578e-05	2.3171e-05	4.80108e-05	3.81578e-05	1.0417e-06	4.11606e-05	1.34421e-05	4.3638e-05	1.12501e-05	7.39908e-07	3.87816e-05	1.31863e-05	2.32931e-05	5.38521e-05	2.57447e-05	0	3.77171e-05	0	2.32142e-06	1.32029e-06	4.02073e-05	0	4.79203e-05	1.46138e-05	0	8.34168e-06	3.63027e-05	6.10834e-05	4.10666e-06	1.88175e-05	0	3.56503e-05	0
1810063I02Rik	6.4523e-06	0	0	0	0	1.73729e-06	2.52534e-06	0	0	0	0	0	0	0	0	6.09681e-06	0	0	0	0	0	0	0	0	0	3.62694e-06	0	0	0	0	0	0	0	0	0	3.94021e-06	0	0	0	0	2.20495e-06	0	0	0	3.78955e-06	0	0	0	0
2010007H06Rik	1.93183e-06	5.7437e-06	0	7.46209e-06	0	1.02908e-05	2.75639e-06	1.42377e-05	0	0	0	1.60301e-06	0	2.46548e-05	4.34877e-06	5.90575e-06	0	0	2.25357e-05	0	6.05383e-06	0	0	0	0	2.0471e-06	1.47196e-06	0	0	0	0	0	0	0	3.19508e-06	8.11768e-06	9.76802e-06	0	0	8.11781e-06	5.33537e-07	0	1.03174e-05	2.69949e-06	7.92119e-07	0	0	0	0
2010107E04Rik	0.00122494	2.77364e-05	0.000651899	5.63305e-05	7.54305e-05	0.000449017	0.00133153	5.04912e-05	0.000727619	5.09219e-05	0.000143149	0.000127163	0.000572214	7.43022e-05	0.00010512	0.000772783	3.04205e-05	0.000656876	7.8031e-05	9.1084e-05	0.000825433	2.73766e-05	0.000502249	5.50446e-05	0.000117862	0.0012692	5.65638e-05	0.000971191	5.79107e-05	5.28724e-05	2.38726e-05	0.000244794	3.43314e-05	4.53624e-05	0.000197096	0.000544616	5.51498e-05	0.000548896	3.09266e-05	0.000136902	0.000442343	0.000341128	3.04543e-05	6.48788e-05	0.000426494	6.38085e-05	0.000578867	5.14769e-05	0.000395347
2010107G23Rik	1.46007e-05	0	0	0	1.89796e-06	2.2915e-06	1.01515e-05	1.17702e-05	0	0	0	0	0	0	0	1.34687e-05	2.24467e-05	0	0	0	2.0075e-05	1.13179e-05	0	0	0	9.10008e-06	0	0	0	2.52684e-06	0	0	0	0	0	3.2091e-06	0	0	0	0	1.52133e-06	0	0	0	1.77426e-06	0	0	0	0
2010109A12Rik	3.13386e-06	5.20996e-06	0	5.52674e-06	1.59028e-05	3.68795e-06	2.09129e-06	6.76792e-06	0	0	0	1.05564e-05	0	2.2604e-05	1.21655e-05	2.87172e-06	0	0	6.33408e-06	3.80935e-06	0	2.00508e-05	0	2.33765e-05	6.17991e-06	2.18361e-06	6.92977e-06	0	1.03751e-05	0	6.74291e-06	0	0	0	1.54489e-06	3.01095e-06	1.08229e-05	0	0	0	7.99953e-07	0	0	8.0458e-06	9.49138e-07	3.6375e-06	0	0	0
2010111I01Rik	5.30128e-05	0.000405506	7.5161e-05	0.000690649	0.000242077	9.46193e-06	6.3888e-05	0.000352701	4.42304e-05	0.000784309	0.000479386	0.000365828	3.99744e-05	0.000684245	0.00058572	7.27798e-05	0.000281526	0.000126372	0.000613485	0.000376762	5.16701e-05	0.000412901	0.000120721	0.0010845	0.000466117	5.58761e-05	0.000332699	0.000102771	0.00095868	0.000346898	0.000316205	0.000116257	0.000892102	0.000556599	0.000299599	0.000273456	0.000653055	2.77316e-05	0.00117813	0.000461296	8.44738e-06	0.000188821	0.000369186	0.000363844	1.42503e-05	0.000157646	0.000147722	0.000265781	1.65499e-05
2010300C02Rik	2.18635e-07	1.08902e-06	0	1.66512e-06	0	0	0	0	0	0	0	0	0	1.11707e-05	0	1.71417e-06	0	0	0	6.58241e-06	1.08782e-06	0	0	0	3.91996e-06	6.25242e-08	2.97303e-06	0	0	0	0	0	6.62726e-06	4.00935e-05	1.27011e-06	1.03545e-06	0	0	0	2.87641e-06	2.82271e-07	0	0	6.99149e-07	0	0	0	0	0
2010315B03Rik	2.70292e-05	8.38396e-05	3.90931e-05	2.68623e-05	9.48303e-05	6.3921e-06	3.08911e-05	7.69582e-05	2.33754e-05	1.53062e-05	3.9436e-05	7.27087e-05	7.9164e-05	4.97864e-05	1.78938e-05	2.77035e-05	9.80037e-05	0	1.51366e-05	4.73831e-05	3.45445e-05	3.77663e-05	2.59539e-05	1.71848e-05	5.3778e-05	2.35112e-05	9.34054e-05	2.69652e-05	1.71453e-05	1.99426e-05	5.16047e-05	3.88682e-05	1.96381e-05	0.000178187	2.89807e-06	1.46081e-05	3.34775e-05	0	0	2.49012e-05	1.35349e-05	2.29315e-05	6.15934e-05	1.08829e-05	2.05833e-05	4.58373e-05	0	5.11751e-05	8.03419e-06
2200002D01Rik	4.21547e-06	0	7.3288e-06	0	7.00943e-06	8.86256e-06	3.25538e-06	0	0	0	0	0	0	0	6.62361e-06	7.07875e-06	0	7.97455e-05	0	0	1.17957e-06	0	0	0	0	3.67903e-06	0	1.93702e-06	0	8.25369e-06	0	0.000127891	0	8.31069e-06	1.14496e-05	4.19704e-05	6.63259e-06	0	0	0	8.10282e-06	3.92175e-06	0	0	9.45499e-06	0	0	0	0
2210011C24Rik	6.2111e-06	0	3.79432e-06	0	2.0609e-06	8.41649e-06	1.40948e-05	0	0	0	0	0	0	0	0	2.19545e-06	0	9.07556e-06	0	1.22305e-05	5.11333e-06	0	0	0	0	3.64355e-06	0	2.31944e-06	0	0	5.12474e-06	5.13558e-05	0	0	0	1.28174e-05	0	2.6178e-05	0	9.69049e-06	9.32593e-07	0	0	0	2.98555e-06	4.99286e-06	0	0	0
2210013O21Rik	3.64452e-05	2.2553e-05	0	0	1.05811e-05	1.75309e-05	4.52617e-05	3.85107e-05	0	0	1.76803e-05	3.20388e-05	0	0	4.1841e-05	4.5528e-05	3.84258e-05	0	0	4.03005e-05	2.45691e-05	2.23258e-05	0	0	1.37553e-05	2.8831e-05	4.80306e-06	0	0	4.37739e-05	7.63921e-06	0	0	0	0.00012344	0.000118525	2.04457e-05	0	0	4.76048e-06	2.78277e-05	0.000118206	3.64612e-05	1.24331e-05	2.08704e-05	2.84632e-05	0	1.8355e-05	5.09922e-06
2210016F16Rik	2.09052e-05	1.03436e-05	4.3873e-05	4.66659e-06	7.01461e-06	4.19753e-05	5.32118e-05	4.24105e-05	0	0	6.08865e-06	1.87346e-06	4.05372e-05	1.14679e-05	3.50556e-05	3.08597e-05	2.99299e-05	7.21951e-05	0	4.17643e-05	2.80593e-05	1.25742e-05	2.73386e-05	0	2.49997e-05	1.77643e-05	1.58233e-05	5.37366e-05	0	1.63495e-06	1.34374e-05	8.3897e-05	2.72836e-06	1.14292e-05	1.99171e-05	3.4489e-05	2.60247e-06	2.04332e-05	5.33607e-06	1.60821e-06	4.05709e-05	4.44579e-05	1.23988e-05	9.77402e-06	3.29445e-05	0	3.09598e-05	6.62559e-06	2.51011e-05
2210016L21Rik	6.51575e-05	3.02431e-05	0.000134431	2.0151e-05	4.00696e-05	3.62253e-05	5.05568e-05	3.16546e-05	1.89753e-05	6.00726e-05	2.2604e-05	4.37979e-05	8.00769e-05	3.79133e-05	4.18004e-05	5.15549e-05	5.65512e-05	6.04921e-05	7.56201e-06	3.66831e-05	6.15721e-05	2.32175e-05	0.000113527	1.04055e-05	6.38582e-05	4.04383e-05	5.0684e-05	0.000132673	1.03569e-05	1.5682e-05	4.97947e-05	4.50288e-05	3.22091e-06	2.27212e-05	5.58836e-05	7.08858e-05	4.14279e-05	0.000117257	3.7512e-05	7.80563e-05	2.48556e-05	7.69861e-05	2.32425e-05	3.84532e-05	5.43928e-05	3.88721e-05	9.85693e-05	6.84308e-05	6.47166e-06
2210406O10Rik	2.20891e-06	2.72689e-06	0	0	3.5671e-06	0	5.03542e-07	0	0	0	0	1.2143e-05	0	0	6.64087e-06	2.35008e-07	0	0	0	2.38969e-06	3.52088e-06	3.64323e-06	0	0	0	1.11118e-06	1.44564e-06	0	0	5.9684e-06	5.51646e-06	0	0	0	0	9.68963e-07	8.2416e-06	0	0	1.61431e-06	0	0	1.34485e-06	0	4.46363e-07	0	0	0	0
2210408I21Rik	1.88365e-06	0.000165298	2.05407e-05	0.000123559	0.000176747	4.01445e-06	1.75399e-06	5.44268e-05	6.85871e-05	0.000143464	0.000138305	0.000138486	4.00384e-05	0.000117798	0.000182356	9.32788e-07	0.000112485	5.23397e-05	0.000175775	0.000236865	1.11559e-06	0.000209153	7.95444e-06	0.000180971	0.000170114	2.35992e-06	0.000116669	3.77228e-05	0.000131724	0.000226334	0.000167435	2.59121e-05	0.000216961	0.000180222	6.5245e-06	1.85527e-06	9.78175e-05	0	0.00011245	0.000224673	1.3887e-06	0	0.000280107	0.000212805	4.21907e-06	0.000142211	2.96736e-05	0.000114244	0
2210418O10Rik	0	5.61262e-06	6.09894e-06	2.93683e-06	9.36377e-06	0	0	0	0	1.79109e-05	0	1.46216e-06	0	0	0	4.49345e-07	3.52609e-06	4.19973e-05	0	0	0	6.84921e-06	1.31235e-05	8.03661e-06	2.42529e-06	3.43935e-08	6.36108e-06	3.53687e-06	1.07221e-05	8.27041e-06	5.22575e-06	6.51042e-05	2.11869e-05	6.52188e-06	0	0	9.86816e-06	0	0	0	0	0	1.66746e-05	1.93145e-05	0	3.43572e-06	0	0	0
2300009A05Rik	9.46882e-05	2.48558e-05	6.76445e-05	3.08467e-06	2.12643e-05	4.454e-05	0.000142661	3.39577e-05	6.76416e-05	2.23075e-05	0.000109353	4.14865e-05	1.05077e-05	2.24273e-05	3.14358e-05	0.000100423	2.57153e-05	4.0248e-05	0	1.39529e-05	0.000111684	2.26955e-05	0.000104218	2.21722e-05	2.2149e-05	8.26882e-05	2.37976e-05	6.40131e-05	8.44478e-06	3.76801e-05	1.02895e-05	9.10163e-05	2.98279e-05	3.41574e-05	2.75755e-05	7.32463e-05	8.88211e-06	3.39674e-05	5.10623e-05	6.14998e-05	3.19574e-05	1.45376e-05	1.54448e-05	2.62628e-05	6.24673e-05	1.70835e-05	3.03951e-05	1.12805e-05	3.17223e-05
2310001H17Rik	2.938e-05	0.000112977	8.11119e-05	7.9952e-05	6.79014e-05	0.000131008	9.768e-06	1.90643e-05	2.33536e-05	5.53882e-05	2.28228e-05	6.87357e-05	0	1.48233e-05	2.98644e-05	3.19438e-05	0.000113578	1.42322e-05	7.65819e-05	0.000115263	1.65626e-05	0.000154463	3.72948e-05	6.8396e-05	0.000116555	2.32724e-05	9.10415e-05	2.95047e-05	4.19169e-05	2.80728e-05	6.00719e-05	0	5.38015e-05	3.50589e-05	2.02017e-05	3.57059e-05	8.40558e-05	2.43665e-05	4.32881e-05	2.67948e-05	3.76026e-05	0	3.77137e-05	1.32184e-05	3.28926e-05	0.000182708	4.2735e-05	9.52258e-05	0.000399448
2310001K24Rik	1.9534e-07	0	0	0	0	0	2.938e-07	0	0	0	0	0	0	0	0	0	0	0	0	0	0	0	0	0	0	2.02764e-07	0	0	0	0	0	0	0	0	0	0	0	0	0	0	0	0	0	0	0	0	0	0	0
2310009B15Rik	2.56554e-05	0	1.39324e-05	1.12637e-06	1.05001e-06	6.45391e-06	2.1175e-05	0	5.4226e-05	1.09595e-05	0	3.89744e-06	3.9582e-05	0	2.67415e-06	2.04606e-05	0	2.15596e-05	0	5.07941e-05	1.89285e-05	0	1.17151e-05	0	1.00828e-05	1.84451e-05	2.48309e-06	4.40102e-06	0	0	7.20793e-06	0	0	1.86043e-05	1.46359e-05	2.87466e-05	1.16696e-05	0	0	2.45005e-05	4.13398e-05	6.09113e-05	0	9.93947e-06	2.84597e-05	4.99286e-06	0	1.61949e-05	5.9921e-06
2310011J03Rik	2.2436e-05	8.31829e-06	1.31755e-05	8.35115e-06	1.08526e-05	3.27542e-05	2.69188e-05	6.00168e-06	0.000109193	7.29581e-06	5.65099e-06	6.05088e-06	0	0	1.14745e-05	2.29448e-05	0	0	2.51039e-06	2.5401e-05	3.82143e-05	3.29746e-06	1.96914e-05	1.64403e-05	3.82462e-06	1.88613e-05	5.81512e-06	1.33427e-05	1.77809e-06	1.50378e-05	1.68784e-05	0	1.5722e-05	5.16148e-06	2.30036e-05	5.29598e-05	1.59569e-05	0	0	6.1341e-06	5.62714e-05	2.25725e-05	5.76542e-06	2.4955e-06	6.60295e-05	4.78515e-05	0	2.07641e-05	3.6298e-05
2310015A10Rik	1.40515e-06	2.06128e-05	0	1.69877e-05	5.61795e-06	6.13887e-06	6.98813e-06	5.8686e-05	0	9.96711e-06	3.44828e-05	4.07213e-05	0	3.33156e-06	3.92209e-05	4.15488e-06	3.88129e-05	0	7.48974e-06	2.58609e-05	9.1913e-06	2.64277e-05	2.87647e-06	8.50384e-06	1.21396e-05	4.39534e-06	1.93937e-05	7.27829e-06	1.04499e-05	1.16081e-05	1.2407e-05	0	1.98109e-05	0	1.34355e-06	5.14645e-06	2.24198e-05	0	0	4.67059e-06	9.15725e-06	0	1.55114e-05	1.39758e-05	1.24118e-05	4.69471e-05	0	1.74272e-05	2.81914e-05
2310016G11Rik	4.6823e-07	0	0	0	0	3.98438e-06	5.12315e-07	0	0	5.4444e-06	0	0	0	3.00842e-05	0	1.04209e-06	0	0	0	0	0	0	0	0	0	9.14274e-07	0	0	5.76468e-06	0	0	0	0	0	0	1.71145e-06	0	0	0	0	1.28184e-06	0	0	0	0	0	0	0	0
2310022A10Rik	7.08746e-06	5.01849e-06	1.89016e-05	1.23484e-05	1.52143e-05	1.0899e-06	8.51222e-06	0	0	9.19234e-06	0	8.16494e-06	0	7.00673e-06	1.35089e-05	9.99137e-06	2.51165e-05	6.89817e-06	2.04132e-05	2.12596e-06	1.28585e-05	1.4053e-06	0	1.33911e-05	1.04854e-05	6.45374e-06	2.24171e-05	3.75511e-06	2.2055e-05	1.01297e-05	3.32244e-05	0	6.41082e-06	0	3.05647e-06	9.3286e-06	1.63403e-05	0	3.90992e-05	8.65036e-06	1.51661e-05	0	6.5036e-06	0	1.39584e-05	0	0	0	0
2310022B05Rik	3.22779e-06	5.91241e-06	7.44048e-06	2.15966e-06	8.30422e-06	6.51758e-06	4.17183e-06	0	0	0	0	1.36215e-06	0	0	6.08273e-06	7.11843e-06	0	0	7.50278e-06	2.05153e-05	1.33786e-05	0	3.59961e-06	0	0	4.37331e-06	3.27474e-06	4.52034e-06	6.19886e-06	0	1.75146e-06	0	0	2.69906e-05	3.61546e-05	1.84884e-05	2.24204e-05	0	0	0	7.26608e-06	9.5722e-05	4.57924e-05	2.77062e-05	1.56586e-06	1.41577e-05	0	2.62848e-05	0
2310030G06Rik	2.70032e-05	1.91926e-05	3.72441e-05	8.94439e-06	2.44673e-05	2.61192e-06	3.43151e-05	2.34545e-05	1.89753e-05	1.76544e-05	7.39384e-05	3.9583e-05	7.61964e-05	0	3.28627e-05	3.76694e-05	2.19432e-05	6.4255e-05	1.32375e-05	3.08987e-05	2.53521e-05	3.47952e-05	3.39813e-05	0	8.46698e-05	1.78742e-05	3.13502e-05	4.51164e-05	7.8444e-06	3.68916e-05	3.23119e-05	0.000129731	9.32671e-06	2.35618e-05	1.13677e-05	2.09017e-05	2.0396e-05	7.04832e-05	5.6343e-05	1.11694e-05	5.23474e-06	1.34819e-05	8.19467e-06	1.52799e-05	1.64629e-05	0	0	2.2078e-05	9.8509e-06
2310031A07Rik	0	1.09934e-05	0	1.61607e-05	1.62154e-05	4.44698e-07	1.47694e-07	1.75439e-05	0	1.56082e-05	0	3.17877e-05	0	2.95995e-05	3.0988e-05	0	2.03874e-05	0	0	4.316e-06	0	1.31945e-05	4.27771e-06	1.61046e-05	3.09132e-05	0	3.32558e-05	0	2.89902e-05	1.79689e-05	3.63242e-05	0	2.27215e-05	2.41552e-05	0	0	0	0	0	4.57942e-06	2.39957e-06	2.82812e-06	2.2997e-05	0	0	3.3843e-05	0	0	0
2310033P09Rik	2.48686e-05	2.62798e-05	8.00026e-06	2.69397e-05	2.88016e-05	2.02331e-05	3.52602e-05	5.11247e-06	4.50926e-05	2.51889e-05	3.85809e-05	1.28844e-05	0	0	6.64128e-05	2.16284e-05	2.2293e-05	3.66542e-05	2.54187e-05	1.03064e-05	5.05139e-05	1.28947e-05	1.85353e-05	1.93868e-05	3.90963e-05	1.16017e-05	7.56525e-06	2.54599e-05	9.24073e-06	3.54851e-05	3.0877e-05	0	1.90095e-05	2.14002e-06	4.69969e-05	5.10982e-05	1.84806e-05	0	1.27953e-05	2.27601e-05	2.19841e-05	6.78948e-05	6.78654e-06	0	4.36487e-05	2.50651e-05	5.34759e-05	0	2.14196e-05
2310035C23Rik	2.38108e-05	0.000105862	6.86511e-06	0.000104831	0.000108585	2.75942e-05	3.25261e-05	0.000135107	2.33754e-05	0.000110337	7.72972e-05	0.000103461	1.80845e-05	0.000118358	0.00011896	4.74962e-05	0.000172603	3.88355e-05	9.16596e-05	0.000213629	4.38433e-05	0.000218861	4.94058e-05	0.00011242	0.00016656	2.17044e-05	0.000176607	1.47246e-05	0.000173889	0.000181273	0.000120818	0.000114623	0.000141085	9.92754e-05	2.23739e-05	3.39718e-05	9.22681e-05	4.18465e-05	0.000247708	0.000109879	2.50428e-05	1.83202e-05	8.92793e-05	0.00016175	2.20827e-05	0.000103535	1.57183e-05	0.00014908	2.9819e-05
2310040G07Rik	3.69427e-06	1.58702e-05	4.78707e-06	7.81659e-06	8.35688e-06	2.49725e-06	1.20502e-06	1.7639e-05	0	0	0	2.64563e-06	1.80845e-05	0	0	9.42387e-07	0	0	0	1.98227e-05	0	5.87827e-06	1.04982e-05	4.27466e-06	2.65555e-05	2.86087e-06	3.46846e-06	1.65522e-06	2.83897e-06	1.25108e-05	0	0	0	7.81116e-06	9.26043e-07	6.80982e-07	1.73227e-06	0	0	5.54564e-06	7.38344e-07	0	3.12397e-06	9.66296e-06	0	0	0	0	0
2310061I04Rik	8.21055e-05	3.79089e-05	5.44411e-05	2.88559e-05	4.09076e-05	1.0761e-05	7.77115e-05	2.55624e-05	0	6.96803e-05	1.23701e-05	2.92782e-05	7.47925e-05	2.51935e-05	8.02431e-05	6.22637e-05	2.88527e-05	2.09884e-05	3.7852e-05	6.48853e-05	7.158e-05	2.18689e-05	5.09983e-05	3.47216e-05	4.4115e-05	6.85424e-05	1.53167e-05	2.12106e-05	3.50915e-05	3.36455e-05	2.14941e-05	0	1.1559e-05	1.66057e-05	1.21931e-05	3.10179e-05	1.14699e-06	5.78035e-05	0	1.03521e-05	2.08814e-05	3.91139e-05	1.69663e-06	9.04563e-06	1.97381e-05	0	0	0	4.23402e-05
2310069G16Rik	0	7.03245e-07	0	0	8.12907e-06	0	4.78681e-07	6.56168e-06	0	0	0	4.44747e-06	0	0	0	8.92425e-07	0	0	0	0	0	4.68263e-06	0	0	0	5.49086e-07	4.06861e-06	0	0	0	0	0	0	1.19917e-05	0	0	1.06478e-05	0	0	2.96415e-06	1.6514e-06	0	2.09844e-06	0	0	2.63984e-05	0	4.40618e-06	0
2410002F23Rik	2.36107e-05	2.01733e-05	1.01126e-05	2.56032e-05	2.20137e-05	1.58998e-05	3.43408e-05	2.36837e-05	1.52952e-05	3.72989e-05	0.000123049	4.1858e-05	4.98426e-05	0	5.63137e-05	2.85976e-05	1.96329e-06	0	0	2.98409e-05	5.34228e-05	2.63629e-05	1.28615e-05	3.6152e-06	6.98076e-05	1.59501e-05	1.905e-05	3.84577e-06	1.62411e-05	4.75726e-05	1.52039e-05	0	2.74601e-05	2.00044e-05	4.28018e-05	2.64109e-05	9.36109e-06	0	0	1.99807e-05	1.34647e-05	1.65804e-05	9.36355e-06	1.22684e-05	1.49066e-05	0	0	0	3.82711e-06
2410004B18Rik	2.63459e-05	1.66444e-05	2.35322e-05	3.12477e-06	2.65308e-05	4.17755e-05	2.19689e-05	2.94303e-05	2.33536e-05	0	0.000123053	1.06977e-05	0	0	3.2362e-05	2.50265e-05	3.90302e-05	3.38107e-05	1.30845e-05	3.84592e-05	1.67156e-05	1.30214e-05	1.62343e-05	1.54336e-05	2.13831e-05	1.69299e-05	1.38387e-05	4.78776e-05	5.8467e-06	1.90526e-05	6.33776e-06	0	0	1.38898e-05	5.85278e-05	4.86997e-05	8.30454e-06	0	0	3.00374e-05	2.01979e-05	2.91296e-05	1.71381e-05	2.62927e-05	2.19296e-05	1.22073e-05	2.11238e-05	1.12892e-05	4.4466e-05
2410015M20Rik	0.000582838	2.29477e-05	0.000444817	1.3385e-05	6.23154e-05	0.000274335	0.000581269	2.73799e-05	0.000593191	4.33086e-05	3.87371e-05	3.16255e-06	0.000477106	3.57693e-05	8.08075e-05	0.000448996	5.32827e-05	0.000337929	3.32146e-05	1.34084e-05	0.000457263	1.17469e-06	0.000315619	1.05642e-05	2.82306e-05	0.000482676	2.45173e-05	0.000514626	1.14215e-05	1.46454e-05	1.17331e-05	0.00020648	7.54785e-05	1.05142e-05	5.98668e-05	0.000275641	5.37025e-05	0.000163279	0.000104921	1.59346e-05	0.000237379	7.5772e-05	1.70986e-05	2.51075e-05	0.000189437	0	0.000243512	5.83392e-05	0.000224312
2410017I17Rik	1.08107e-06	0	0	3.78938e-05	0	7.07569e-07	9.66687e-08	0	0	3.30763e-05	0	0	0	4.16389e-06	0	0	8.98876e-06	0	2.87806e-05	0	0	2.47095e-06	6.47161e-06	1.74253e-05	0	4.51082e-08	1.47196e-06	0	1.45587e-05	0	0	0	1.47138e-05	0	0	0	3.77812e-06	0	0	0	0	0	1.81247e-06	0	0	0	0	0	0
2410018L13Rik	0	0	0	2.57337e-06	0	0	2.74857e-07	0	0	0	0	0	0	0	0	0	0	0	0	2.12596e-06	1.17957e-06	0	0	3.66306e-06	1.28042e-05	1.93557e-07	0	0	7.8726e-06	9.89208e-06	0	0	0	0	0	9.09015e-07	0	0	0	0	0	0	0	0	0	0	0	0	0
2410022M11Rik	1.30544e-05	0	0	1.94003e-06	0	6.36495e-06	9.8504e-06	0	0	0	0	0	0	2.82167e-05	0	8.54787e-06	0	0	1.50843e-05	0	1.88523e-05	0	0	0	0	6.12641e-06	0	0	3.03504e-06	0	0	0	1.41134e-05	0	3.75609e-06	1.4673e-05	0	0	0	0	7.18827e-06	0	0	0	6.65059e-06	0	0	0	0
2410080I02Rik	2.52143e-06	0	0	0	0	5.45134e-07	1.57123e-06	0	0	0	0	0	0	0	6.08273e-06	2.99966e-06	0	0	0	0	0	0	0	0	0	2.03041e-06	0	3.6106e-06	0	0	0	0	0	0	7.77114e-07	2.16559e-06	0	0	0	0	1.46248e-06	0	0	9.24283e-06	2.14691e-06	0	0	0	0
2410089E03Rik	1.65942e-05	0.000149612	3.60371e-05	7.17051e-05	0.000153387	1.2906e-05	6.44957e-06	0.000132718	0	0.00010155	0.000197093	0.000136213	6.66311e-05	7.9742e-05	0.000191944	1.41759e-05	0.000168863	4.88342e-05	0.000106564	0.000151919	1.76481e-05	0.000198544	1.20708e-05	9.87677e-05	0.000148891	1.30671e-05	0.000120987	3.15699e-05	9.07415e-05	0.000180488	0.000209262	6.49013e-05	0.00015347	0.000186849	2.62602e-05	2.38152e-05	0.000194704	5.91363e-05	5.47447e-06	0.000202895	8.43957e-06	8.07905e-06	0.000144261	0.00021471	1.10407e-05	0.000156206	4.2735e-05	0.000170202	3.22211e-06
2410131K14Rik	1.23209e-05	8.18696e-06	3.13755e-06	1.27305e-05	5.8378e-06	5.56041e-06	9.77405e-06	6.32751e-06	0	0	0	7.77356e-06	0	0	2.14384e-05	6.1226e-06	1.00736e-05	3.24896e-05	1.03118e-05	0	1.61729e-05	1.59825e-05	2.05414e-05	0	0	9.93576e-06	1.40171e-06	1.08343e-05	1.80945e-05	1.20018e-05	1.77115e-06	0	2.80019e-06	0	3.14153e-06	6.91702e-06	3.52276e-06	0	0	1.61431e-06	9.15974e-06	3.34381e-05	1.62499e-06	1.56745e-05	5.23698e-06	0	0	0	2.9124e-06
2500002B13Rik	4.44993e-06	5.84426e-06	5.81287e-06	1.24374e-05	1.53788e-05	1.4779e-06	3.76693e-06	3.00548e-05	0	2.0616e-05	4.83341e-05	5.39365e-06	0	2.10084e-05	1.42847e-06	1.97859e-06	3.62647e-05	0	0	0	0	2.04151e-06	9.27138e-06	5.24362e-06	1.7375e-05	3.65884e-06	4.67756e-06	6.17142e-06	5.06183e-06	2.15296e-05	1.9764e-05	5.61545e-05	1.00519e-05	8.19807e-06	2.4084e-05	5.38718e-06	1.23812e-05	0	5.47447e-06	1.39531e-05	7.81035e-06	0	8.50707e-06	0	8.9869e-06	0	0	4.53953e-05	0
2510002D24Rik	5.66439e-05	5.18539e-05	8.56008e-05	3.19682e-05	5.57975e-05	4.90067e-05	4.06469e-05	1.35449e-05	4.24573e-05	1.38233e-05	2.59419e-05	5.59525e-05	0.000114279	2.51051e-05	9.17728e-05	3.88195e-05	3.93973e-05	5.46949e-05	6.0307e-05	9.23116e-05	3.60169e-05	6.69989e-05	9.27477e-05	2.02845e-05	5.76922e-05	3.73109e-05	3.56278e-05	5.29561e-05	8.15389e-05	4.88319e-05	1.66647e-05	5.4595e-05	2.27724e-05	3.93184e-05	3.17359e-05	5.03624e-05	3.54489e-05	4.90195e-05	0	4.24148e-05	2.27675e-05	3.46913e-05	2.43176e-05	3.74079e-05	4.08527e-05	3.43572e-06	3.18878e-05	0.000175601	3.15633e-05
2510009E07Rik	5.01374e-06	4.3396e-05	1.45051e-05	2.09892e-05	3.82585e-05	5.42079e-06	1.64707e-06	1.0609e-05	0	2.73396e-05	0	3.70959e-06	0	6.3004e-06	0	3.73408e-06	1.25937e-05	4.19973e-05	2.95735e-06	5.96346e-06	9.53092e-06	5.09208e-06	1.63658e-05	1.24232e-05	2.37549e-05	5.79266e-06	1.62004e-05	3.84462e-06	4.12941e-05	1.834e-05	3.3011e-05	5.35103e-05	3.09943e-05	3.9539e-05	2.70734e-05	2.11095e-05	2.15027e-05	3.27011e-05	5.6038e-05	0.000101287	1.25176e-06	2.78922e-05	2.30783e-05	1.65113e-05	6.17491e-06	2.37186e-05	0	3.47658e-05	2.0909e-06
2510017J16Rik	3.08244e-06	0	0	9.73786e-06	0	0	1.37276e-06	0	0	0	0	0	0	3.23081e-06	0	2.78703e-06	0	0	1.18092e-05	0	0	0	0	0	0	7.75819e-07	0	0	0	0	0	0	4.14994e-05	0	5.17168e-06	3.31309e-06	0	0	0	0	0	3.73357e-06	0	0	5.89734e-06	0	0	0	0
2510039O18Rik	2.99271e-05	3.32021e-05	2.24438e-05	1.00526e-05	3.0744e-05	3.30493e-05	3.52321e-05	3.338e-05	4.9456e-05	5.12479e-06	0	2.44208e-05	0	0	8.16694e-06	5.89933e-05	4.07738e-05	0	0	2.40221e-05	7.4893e-05	4.48522e-05	6.50944e-05	1.38568e-05	4.33425e-05	3.23336e-05	4.37064e-05	2.07536e-05	2.04963e-05	1.58014e-05	2.20201e-05	0	5.49142e-06	1.56223e-05	2.07309e-05	4.02313e-05	4.9519e-05	0	0	3.05095e-05	2.97956e-05	1.66565e-05	1.77372e-05	3.03279e-05	2.8316e-05	1.19629e-05	0	0	2.54463e-05
2510046G10Rik	1.77826e-05	0	0	0	0	2.10213e-05	1.55015e-05	0	0	0	0	0	0	0	0	1.78824e-05	0	0	0	0	1.3703e-05	0	0	0	0	8.79406e-06	0	0	0	0	0	0	0	2.14002e-06	5.58893e-06	1.71246e-05	0	0	0	0	8.34246e-06	8.93751e-06	0	0	1.33671e-05	0	2.69978e-05	0	3.8704e-06
2610001J05Rik	7.03476e-05	1.69014e-05	5.39244e-05	5.13399e-06	5.69314e-06	5.89162e-05	5.31941e-05	8.22449e-06	9.48774e-05	1.55506e-05	0	3.93851e-06	2.66785e-05	0	6.62361e-06	6.32237e-05	7.15622e-05	3.68694e-05	0	5.96346e-06	4.80899e-05	2.18571e-05	0.000106236	2.65764e-06	2.92045e-05	4.82005e-05	4.32812e-05	6.9588e-05	6.94782e-06	0	4.76944e-05	0.000191952	7.35202e-06	6.62032e-05	6.09979e-05	0.000114062	1.58585e-05	3.11721e-05	0	3.03287e-05	7.99475e-05	4.45162e-05	1.88027e-05	1.42142e-05	0.000133766	3.44042e-05	1.32802e-05	3.44404e-05	5.89544e-05
2610002M06Rik	1.27803e-05	9.76974e-06	0	8.65973e-06	1.32712e-06	1.1665e-05	1.4336e-05	8.09454e-06	0	1.867e-05	6.08865e-06	3.73504e-06	0	0	5.06748e-06	9.77991e-06	7.80031e-06	2.69462e-05	0	0	1.16649e-05	1.03813e-05	6.23294e-06	5.85108e-06	1.3367e-05	8.72559e-06	1.78425e-05	1.25061e-05	5.31244e-06	9.21381e-06	1.89159e-05	0	9.56829e-06	0	1.19947e-05	1.64584e-05	4.66406e-05	7.27892e-05	0	0	7.54953e-06	0	2.78766e-05	2.85921e-05	2.61069e-06	2.50352e-06	0	1.31985e-05	5.37744e-06
2610008E11Rik	5.74663e-06	7.14359e-05	1.79952e-05	4.97907e-05	1.47453e-05	0	9.95909e-06	9.08226e-05	1.89753e-05	3.3936e-05	0.000101091	4.82032e-05	0	3.42556e-05	1.49539e-05	1.15144e-05	3.77332e-05	2.13484e-05	5.08239e-05	5.85053e-05	1.34836e-05	2.02752e-05	8.54843e-06	3.01722e-05	4.95359e-05	6.06204e-06	4.49678e-05	1.24397e-05	6.50165e-05	5.87649e-05	7.21873e-05	5.57041e-05	2.95084e-05	4.20433e-05	1.19194e-05	7.38981e-06	7.00268e-05	0	4.1065e-05	8.56485e-05	2.213e-06	2.57703e-05	8.00382e-05	5.27342e-05	1.62685e-05	1.92823e-05	0	6.4011e-05	0
2610020C07Rik	8.01205e-07	2.77841e-05	6.17589e-06	1.58272e-05	1.68288e-05	6.23764e-07	1.1814e-06	1.37558e-05	0	6.46488e-06	2.2604e-05	0	0	3.09608e-05	1.43369e-05	4.19634e-06	0	0	4.29021e-05	1.67249e-05	1.20922e-06	3.38518e-05	2.47106e-06	1.18994e-05	9.22514e-06	9.54491e-07	3.21833e-05	9.44658e-06	2.31645e-05	9.26406e-06	2.95139e-05	0	9.94827e-06	3.67026e-05	4.38134e-06	1.54986e-06	1.28528e-05	0	8.77181e-05	5.83824e-06	7.07102e-07	0	1.70806e-05	1.93222e-05	5.95421e-06	2.53075e-05	0	1.89226e-05	3.65428e-06
2610021A01Rik	3.67166e-06	2.63726e-05	8.82167e-06	7.63305e-06	1.21444e-05	6.22032e-07	4.14114e-06	2.48087e-05	0	0	2.39534e-05	7.10745e-06	0	5.004e-06	2.52409e-05	5.01826e-06	1.30008e-05	0	4.20727e-06	0	6.71861e-06	2.33461e-06	2.23751e-05	1.13464e-05	2.04763e-05	4.23421e-06	8.65084e-06	1.13942e-05	1.50481e-05	2.6724e-05	2.75073e-05	0	5.124e-06	2.90461e-05	1.71614e-06	2.18162e-06	9.92013e-06	0	1.84699e-05	8.08885e-06	2.15276e-06	1.39657e-05	1.27668e-05	7.41037e-06	3.24269e-06	0	0	1.12892e-05	0
2610035D17Rik	7.61536e-06	3.41274e-06	1.42424e-05	9.19833e-05	9.72003e-05	5.13003e-06	1.48437e-06	0	6.33714e-05	0.000108042	6.18506e-06	5.9321e-06	0	2.22487e-05	1.14794e-05	6.75325e-06	0	0	0.000134149	4.0484e-05	0	7.52974e-07	6.78242e-06	0.000126478	4.03418e-05	5.1109e-06	0	4.26605e-05	0.000100506	5.06644e-05	2.83189e-05	7.1347e-05	0.000144108	6.58367e-05	1.70345e-06	9.78393e-06	0	2.77624e-05	8.28006e-05	2.31696e-05	2.8946e-06	6.42112e-06	1.58865e-05	5.00293e-05	9.35002e-06	0	0	4.81538e-05	8.78642e-06
2610037D02Rik	1.99687e-05	0.00017818	1.41748e-05	0.000149662	0.000208741	8.60291e-06	1.45854e-05	0.000157243	2.33754e-05	0.000188808	5.94756e-05	0.000173559	0	0.000158537	9.74852e-05	1.77577e-05	0.0001299	2.11366e-05	0.000205552	0.000151358	1.0275e-05	0.000188286	2.54991e-06	0.000126112	0.000155288	1.41396e-05	0.000161006	3.25047e-05	0.000248803	0.000200267	0.000196321	5.57041e-05	9.95653e-05	0.000192007	1.2255e-05	3.43994e-05	0.000186888	3.23834e-05	0.000222782	0.000138667	1.93291e-05	0	9.29626e-05	0.000113109	3.21933e-05	0.000256207	2.61233e-05	4.68907e-05	0
2610044O15Rik8	9.32474e-06	1.3941e-05	0	7.27167e-06	2.27764e-05	1.05837e-05	7.45695e-06	6.68807e-06	0	0	0	3.94312e-06	0	2.20707e-05	1.15706e-05	7.38667e-06	2.38091e-05	0	1.46351e-05	0	4.50974e-06	8.98412e-06	4.65851e-06	1.03877e-05	6.28026e-06	5.22676e-06	0	6.52073e-06	1.01484e-05	9.80829e-06	1.77115e-06	0	1.91429e-05	0	1.02179e-05	1.62724e-05	9.31492e-06	5.74053e-05	1.27953e-05	8.08885e-06	6.13072e-06	0	6.68878e-06	1.1414e-05	7.58074e-06	3.08567e-05	0	0	0
2610301B20Rik	7.61385e-06	1.44558e-05	5.86084e-06	9.48368e-05	2.94591e-05	5.14905e-06	8.86503e-06	2.39602e-05	3.77268e-05	0.000123952	5.38557e-05	1.68379e-05	0	7.5435e-05	1.42953e-05	7.95437e-06	3.83953e-05	7.78877e-06	6.33026e-05	4.83938e-05	8.61831e-06	2.2382e-05	1.89127e-05	9.10869e-05	1.81185e-05	7.66846e-06	1.32713e-05	2.57466e-05	0.000102587	3.50017e-05	1.94643e-05	0	9.77201e-05	5.65246e-05	1.22048e-05	9.36414e-06	4.93521e-05	3.27011e-05	9.76668e-05	5.21353e-05	6.44512e-06	4.4419e-05	1.45217e-05	0	3.39018e-06	1.16395e-05	0	5.90035e-05	0
2610318N02Rik	0	0	0	0	0	0	0	0	0	0	0	0	0	0	0	0	0	0	0	0	0	0	0	0	0	4.68165e-08	0	0	0	0	0	0	0	0	2.09758e-06	0	0	0	0	0	0	0	0	0	0	0	0	0	0
2610507B11Rik	8.60406e-05	0.00018152	0.000179731	0.000222574	0.00017802	3.44827e-05	7.02412e-05	0.000126303	0.000195993	0.000338081	0.000151846	0.000152544	0.000144443	0.000209112	0.00027225	9.67607e-05	0.000177619	0.000128899	0.000131844	0.00012081	0.000128457	0.000164628	0.000227536	0.000253012	0.000155217	8.26656e-05	0.00015588	0.000192302	0.000223887	0.00013573	4.8571e-05	2.27108e-05	0.000168255	8.28027e-05	6.77203e-05	4.87768e-05	9.03233e-05	0.00012373	0.000119007	5.92747e-05	3.92099e-05	6.04088e-05	7.44931e-05	0.000126933	5.26419e-05	0.000203432	0.000182392	0.000185523	1.21936e-05
2610528A11Rik	0	0	0	0	0	0	0	0	0	0	0	0	0	0	0	0	0	0	0	0	0	0	0	0	0	4.52567e-08	0	0	0	0	0	0	0	0	9.75225e-07	0	0	0	0	5.62673e-06	1.09759e-06	0	0	0	1.41941e-06	0	0	0	0
2610528J11Rik	5.47626e-05	5.81264e-07	2.48021e-05	6.49748e-06	1.12829e-05	1.54046e-05	7.00375e-05	0	2.84576e-05	0	1.14416e-05	2.22747e-05	4.38112e-05	0	1.67686e-05	4.86003e-05	4.75398e-06	5.90843e-05	0	8.19887e-06	5.97733e-05	2.67763e-06	4.1927e-05	3.63162e-06	1.94396e-05	4.03999e-05	0	1.97267e-05	3.37838e-06	1.50047e-05	2.85816e-06	2.86829e-05	9.76e-06	0	3.17213e-07	2.40461e-05	1.73227e-06	2.77624e-05	0	3.43225e-06	1.02866e-05	0	8.13566e-06	2.58304e-05	2.13514e-05	0	5.34759e-05	4.40618e-06	1.7318e-05
2700012I20Rik	2.12759e-06	0	0	0	0	2.94281e-06	1.028e-06	0	0	0	0	0	0	0	0	5.159e-07	0	0	0	0	1.5572e-06	0	0	0	0	5.29602e-07	0	0	0	0	0	0	0	0	3.13041e-07	2.56654e-06	0	0	0	0	2.37629e-06	0	0	0	0	0	0	0	0
2700016F22Rik	1.8867e-06	3.28085e-06	0	0	4.33292e-06	0	1.0519e-06	0	0	0	0	2.67381e-06	0	0	0	8.43123e-07	0	0	0	0	0	0	0	0	0	1.1167e-06	2.82343e-06	0	0	0	0	0	0	0	1.45918e-05	1.09467e-06	0	0	0	0	0	3.16095e-05	0	0	2.93056e-06	0	0	0	5.75533e-06
2700033N17Rik	8.71119e-07	0	0	0	1.80293e-06	0	2.22727e-07	0	0	0	0	0	0	0	0	8.51154e-07	0	0	0	0	0	2.9032e-06	0	0	0	3.23614e-07	0	0	0	0	0	0	0	7.9564e-06	3.18747e-05	2.93274e-05	2.7034e-05	0	0	3.03987e-05	0	0	1.24911e-05	0	0	0	0	0	0
2700038G22Rik	7.19109e-06	0	0	2.10265e-06	8.97406e-06	1.16274e-05	4.29687e-06	0	0	3.15465e-05	0	1.49693e-05	0	4.04008e-06	0	4.28594e-06	0	0	0	0	1.31714e-06	8.84783e-06	2.87647e-06	0	3.35377e-06	3.47473e-06	5.44642e-06	7.51948e-06	0	8.94869e-06	1.20705e-05	0	2.30418e-06	0	1.35706e-05	6.52033e-06	0	0	0	2.09402e-05	6.42087e-06	2.17762e-06	0	1.50663e-05	1.02544e-05	0	0	0	0
2700046G09Rik	2.3266e-05	1.15196e-05	3.13377e-06	3.73381e-06	1.53557e-05	7.38648e-06	1.50823e-05	0	0	2.07218e-05	3.7679e-05	1.42548e-06	0	2.64514e-05	3.60555e-06	1.29018e-05	0	2.08381e-05	0	0	1.25784e-05	1.28088e-05	3.07246e-05	1.0359e-05	1.86953e-05	1.46462e-05	1.01578e-06	1.89346e-05	3.465e-06	6.03923e-06	7.71901e-06	0.000130208	0	0	2.67751e-06	7.97841e-06	0	0	0	1.51547e-05	4.94688e-06	0	2.62125e-06	1.36859e-05	1.6947e-06	0	0	0	1.44592e-05
2700049A03Rik	6.15735e-06	7.0076e-05	7.21186e-06	6.34594e-05	8.05225e-05	2.2117e-06	6.33286e-06	5.52696e-05	4.52899e-05	8.60354e-05	9.26976e-05	5.44807e-05	1.99872e-05	7.36525e-05	1.39539e-05	9.2836e-06	0.00010508	7.78877e-06	6.13613e-05	4.22082e-05	3.44629e-06	7.34996e-05	1.32097e-05	7.15013e-05	3.26066e-05	2.65612e-06	7.60781e-05	5.2086e-06	9.54624e-05	3.93189e-05	8.36997e-05	0	8.74823e-05	0.000133212	1.15828e-05	3.42101e-06	0.000112684	0	0.000111878	0.000112516	3.95563e-06	0	9.49251e-05	0.000110747	6.83333e-06	6.95192e-05	0	0.000106991	0
2700060E02Rik	0.000174349	1.26863e-05	0	0	2.31516e-05	0.000182959	0.000147323	4.25713e-06	0	0	0	3.21674e-05	0	0	4.01898e-05	0.000144218	1.96329e-06	0	0	8.19887e-06	9.81703e-05	3.31665e-06	0	0	1.1148e-05	0.000109901	1.71897e-05	0	0	3.6377e-05	1.41365e-05	0	0	2.14002e-06	0.000126243	0.000157246	3.20239e-05	0	0	3.00776e-05	0.000216128	0.000102787	1.28553e-06	2.68984e-05	0.000177132	1.9587e-05	0	0	0.00012044
2700062C07Rik	2.26528e-05	3.18528e-05	2.67231e-05	2.19078e-05	1.99737e-05	1.51698e-05	1.28876e-05	2.61564e-05	0	4.0301e-05	1.18361e-05	9.02701e-06	0	9.59116e-06	5.73375e-05	1.9321e-05	4.31971e-05	3.07223e-05	0	1.31648e-05	1.19343e-05	5.2501e-06	3.61288e-05	7.2629e-06	2.38741e-05	1.66712e-05	1.52098e-05	1.68445e-05	7.29078e-06	3.2975e-05	1.21737e-05	0	1.83084e-05	8.31069e-06	4.66856e-06	1.88724e-05	2.87926e-06	0	1.85386e-05	1.88706e-05	8.88496e-06	1.77165e-05	2.89212e-06	2.00678e-05	1.74099e-05	0	0	1.52078e-05	0
2700081O15Rik	9.69477e-07	6.02811e-07	0	5.5837e-06	1.28587e-05	8.19592e-07	7.73213e-06	1.75809e-05	0	7.40234e-05	0	1.46929e-05	0	0	2.01227e-05	6.30551e-06	0	0	3.54289e-05	0	1.19335e-06	0	0	4.56488e-06	5.37299e-06	6.01062e-07	2.80343e-06	0	0	0	0	0	2.70201e-05	4.1668e-05	1.26905e-05	1.39531e-05	3.16041e-05	0	4.44352e-05	4.51218e-05	4.47872e-07	5.90514e-06	1.73556e-05	1.76202e-05	2.05132e-06	0	0	0	0
2700097O09Rik	2.0112e-05	6.60207e-05	2.84649e-05	4.47795e-05	5.67687e-05	1.01957e-05	1.33346e-05	9.73475e-05	0	3.28961e-05	0.000135175	7.24284e-05	1.80845e-05	4.04738e-05	0.000149286	1.62367e-05	8.74056e-05	3.59147e-05	4.81736e-05	2.56356e-05	9.83218e-06	0.000136214	2.87647e-06	4.46326e-05	6.41384e-05	1.43646e-05	5.23162e-05	3.35079e-05	4.35292e-05	5.06119e-05	7.6777e-05	8.3897e-05	5.57125e-05	5.86454e-05	1.1468e-05	2.02717e-05	4.56115e-05	0	1.27953e-05	7.13432e-05	7.44988e-06	1.24623e-05	2.72358e-05	4.67543e-05	1.15786e-05	6.63144e-05	5.70831e-05	5.67532e-05	2.0909e-06
2810001G20Rik	1.85706e-05	1.70591e-05	1.80315e-05	7.9408e-06	1.88048e-05	7.06178e-06	1.34703e-05	1.8498e-05	0	0	0	1.45826e-05	2.43665e-05	0	0	1.67426e-05	0	4.51874e-05	3.41006e-05	4.48398e-05	1.50629e-05	2.46373e-05	1.49012e-05	0	1.3082e-05	1.40603e-05	1.27652e-05	2.6114e-05	5.44959e-06	2.77645e-05	2.04216e-05	0	3.49565e-05	6.33124e-06	2.294e-05	2.8073e-05	1.40987e-05	0	3.52336e-05	2.83029e-05	1.66305e-06	1.65334e-05	8.9766e-06	1.38898e-05	1.18065e-05	1.61734e-05	0	0	4.0171e-06
2810004N23Rik	4.31697e-05	4.17519e-05	3.37075e-05	2.58027e-05	6.21188e-05	3.12256e-05	6.58145e-05	4.67848e-05	7.71239e-05	0	0.000132561	1.85458e-05	3.04949e-05	3.62121e-05	4.35775e-05	3.33887e-05	6.54983e-05	0.000118835	1.64397e-05	4.96559e-05	5.57427e-05	3.17964e-05	6.65596e-05	2.81841e-05	2.15036e-05	3.21081e-05	3.59193e-05	7.52e-05	1.69172e-05	4.61758e-05	1.11257e-05	0.000102734	1.60917e-05	9.89922e-05	3.09032e-05	4.50425e-05	2.36143e-05	6.92598e-05	3.45501e-05	8.97454e-05	3.12134e-05	0.000108198	1.72711e-05	2.04682e-05	2.30062e-05	2.42389e-05	0.000167144	2.21484e-05	2.60125e-06
2810006K23Rik	9.70415e-06	4.64749e-06	1.61963e-05	4.83356e-06	7.81014e-06	7.07569e-07	1.09223e-05	9.85872e-06	2.75634e-05	2.49423e-05	0	2.88764e-06	0	0	5.77724e-06	1.18198e-05	0	1.94719e-05	0	9.66915e-06	1.40131e-05	1.33602e-05	9.20751e-06	0	0	9.43829e-06	6.67595e-06	6.45054e-06	1.25441e-05	0	1.07005e-06	9.63603e-05	0	0	7.77419e-06	1.10414e-05	1.95029e-05	2.43665e-05	0	3.86738e-06	7.41326e-06	0	2.69167e-06	4.44332e-06	9.83887e-06	1.19629e-05	0	0	3.16402e-06
2810021J22Rik	4.86145e-06	1.8201e-05	0	1.03464e-05	1.25858e-05	0	4.44188e-06	2.51838e-06	0	0	0	5.09186e-05	0	0	2.51508e-05	8.264e-06	1.12486e-05	0	1.81258e-05	7.86134e-05	1.40011e-06	5.37698e-05	2.7899e-05	0	2.30654e-05	4.7634e-06	1.60082e-05	1.98273e-05	2.6187e-05	0	2.95977e-05	0	0	0	6.57737e-06	1.33135e-06	2.56025e-05	0	0	1.82926e-05	3.05019e-06	0	7.04581e-06	1.47869e-05	4.50817e-06	2.28875e-05	0	7.47775e-05	0
2810029C07Rik	8.86758e-06	1.86916e-05	3.13377e-06	7.35765e-06	0	1.18039e-06	2.8812e-06	0	1.52952e-05	0	0	0	0	0	7.51119e-06	4.29762e-06	0	0	1.32153e-05	1.2842e-05	1.42558e-06	6.29728e-06	2.47106e-06	0	2.44535e-06	3.24661e-06	0	0	0	1.40657e-05	1.27234e-06	0	7.15789e-06	0	0	1.68398e-06	0	0	1.27953e-05	2.28971e-06	2.2028e-07	0	1.81969e-06	0	5.02056e-07	0	0	2.63971e-05	0
2810030D12Rik	2.99929e-07	0	0	0	0	0	2.38943e-07	0	0	6.46488e-06	0	0	0	0	0	1.69381e-06	0	0	0	0	0	0	0	0	0	3.30894e-07	0	0	0	0	0	0	1.42739e-05	0	0	1.03232e-06	0	0	0	0	0	0	0	0	0	0	0	0	0
2810032G03Rik	0	0	6.01973e-06	0	0	0	1.66498e-06	0	0	0	0	0	0	0	1.30194e-05	0	0	2.11366e-05	0	2.99588e-06	2.7835e-06	0	1.56279e-05	0	0	0	0	1.78109e-05	0	5.08906e-06	0	2.27108e-05	0	0	0	0	0	4.28266e-05	0	0	0	0	0	0	0	0	7.31353e-05	0	0
2810402E24Rik	1.91925e-05	0	0	8.14101e-06	0	3.40351e-06	1.09618e-05	0	0	1.13323e-05	0	0	0	0	0	1.6893e-05	0	0	6.66205e-06	0	4.51122e-06	0	0	9.10988e-06	0	1.06427e-05	0	0	6.54407e-06	0	0	0	7.10944e-06	0	1.23927e-05	1.87105e-05	0	0	0	0	1.35475e-05	0	0	0	1.68819e-05	0	0	0	1.04837e-05
2810403A07Rik	3.68564e-05	0.000145815	2.95369e-05	0.000145592	0.000196224	2.57728e-05	3.864e-05	0.000101949	8.53232e-05	0.000177445	0.00012937	0.000217574	2.43665e-05	8.36303e-05	0.000231893	4.71306e-05	0.000105658	7.29771e-05	0.000120469	0.000160167	5.67345e-05	0.000160542	3.48722e-05	0.000126332	0.000205738	3.55825e-05	0.000188127	3.72279e-05	0.000176258	0.000188525	0.000120385	6.49013e-05	0.000137947	8.94036e-05	0.000134814	4.65873e-05	0.00012406	0	4.43562e-05	0.000100734	2.18372e-05	8.26944e-05	0.000126649	0.000112173	2.78525e-05	0.000115211	8.42789e-05	0.000173614	2.85498e-05
2810405F17Rik	3.76458e-06	0	0	4.21119e-06	0	0	5.20557e-06	0	0	0	0	0	0	0	0	3.43501e-06	0	0	0	0	1.28584e-06	0	0	5.36084e-06	0	4.19156e-06	0	0	3.15184e-06	0	0	0	4.67113e-06	0	0	4.78757e-06	0	0	3.90992e-05	0	3.73784e-06	0	0	0	1.38896e-05	0	0	0	0
2810408A11Rik	4.4447e-07	0	2.68102e-06	0	0	0	3.16765e-07	0	0	0	0	1.13341e-05	0	0	0	1.63606e-06	0	0	0	0	2.89704e-06	0	7.86368e-06	0	0	3.90283e-07	1.99649e-06	3.7326e-06	0	1.9975e-05	0	0	0	0	1.66339e-06	1.9262e-06	1.29498e-05	0	0	0	0	0	0	0	5.02056e-07	3.6375e-06	0	0	7.47429e-06
2810425M01Rik	7.70415e-08	0	0	0	0	0	9.79786e-07	0	0	0	0	0	0	0	0	2.33803e-06	0	0	0	0	1.41339e-06	0	0	0	0	1.12869e-06	0	3.34439e-06	0	0	0	0	0	0	6.26999e-07	2.44853e-07	0	0	0	0	7.82576e-07	0	0	0	0	0	0	0	0
2810428I15Rik	0.00010606	6.51816e-06	0	0	1.81648e-05	7.02878e-05	0.000132389	4.04361e-05	0	0	0	3.35032e-06	0	0	1.88058e-05	9.3205e-05	0	0	0	3.23502e-05	0.000118468	0	0	0	1.39951e-05	0.000112546	8.5139e-06	0	0	1.60666e-05	3.32022e-05	0	0	2.91306e-05	0.000122058	0.000141557	6.20655e-06	0	0	2.48582e-05	9.72564e-05	0.000264404	7.16239e-06	1.89301e-05	7.9158e-05	1.58685e-05	0	0	5.70172e-05
2810429I04Rik	1.56116e-06	4.43318e-06	0	8.02894e-06	3.82061e-06	0	1.21532e-07	0	0	6.25098e-06	0	6.74213e-06	0	0	0	1.43804e-07	0	0	6.41898e-06	0	0	3.66667e-06	0	0	0	5.66236e-07	0	2.31396e-06	8.74931e-06	6.73156e-06	0	0	0	0	4.98197e-07	0	0	0	0	0	0	0	0	0	0	0	0	0	0
2810433D01Rik	0	0	0	0	0	0	0	0	7.0028e-05	0	0	0	0	0	0	0	0	0	0	0	0	0	0	0	0	1.73369e-07	0	0	0	0	0	0	0	1.4896e-05	5.83682e-06	2.01574e-07	0	0	0	0	0	5.90514e-06	5.86414e-06	0	0	0	0	0	0
2810454H06Rik	2.88135e-06	0	0	5.72242e-06	0	2.6763e-06	4.02512e-06	0	0	0	0	0	0	0	0	5.36556e-06	0	0	0	0	1.79308e-06	0	0	0	0	3.29726e-06	0	0	3.15184e-06	0	0	0	0	0	5.76862e-06	7.88369e-06	0	0	0	0	1.09081e-05	3.2649e-06	0	0	7.9873e-06	0	0	0	1.21853e-05
2810455O05Rik	0	0	0	0	0	1.0346e-06	6.98599e-07	0	0	0	0	0	0	0	7.71159e-06	0	0	0	0	0	1.79308e-06	0	0	0	0	1.38275e-07	0	0	0	0	0	0	0	0	2.751e-06	6.32279e-07	0	0	0	0	4.37544e-07	0	0	0	0	0	0	0	0
2810474O19Rik	5.79538e-05	0.000215551	0.00012151	0.000136074	0.000223501	0.000105427	5.06748e-05	0.000211109	2.89352e-05	8.91514e-05	0.000578615	0.000215933	3.6169e-05	6.67512e-05	0.000237648	8.53987e-05	0.000253542	0.000128243	0.000165564	0.00040148	6.37039e-05	0.000288322	6.78842e-05	8.45795e-05	0.000242127	5.91971e-05	0.000239833	0.000102095	0.000185399	0.000259589	0.000425343	0.000323195	0.000107512	0.000470314	0.000276575	0.000101789	0.000203898	5.59284e-05	0.000270441	0.000258582	9.4108e-05	0.000206372	0.000220545	0.000234388	0.000180967	0.0002331	0.000120112	0.000602711	0.000236259
2900009J06Rik	8.21641e-07	0	0	5.98042e-06	0	5.15683e-06	6.98563e-07	0	0	1.24344e-05	0	0	0	0	0	2.77572e-07	0	0	0	0	0	0	0	6.89104e-06	0	4.80973e-07	0	0	5.83737e-06	0	0	0	0	0	3.64694e-06	2.19466e-06	0	0	0	0	1.60349e-06	0	0	0	0	0	0	0	3.79273e-06
2900011O08Rik	0	6.4078e-06	1.86631e-05	5.45168e-06	0	0	0	0	0	0	0	1.15304e-05	3.9582e-05	7.00673e-06	2.67415e-06	0	0	0	0	2.12596e-06	0	1.29482e-05	1.26813e-05	0	1.10716e-05	0	8.98046e-06	1.43533e-05	0	1.27154e-05	1.11653e-05	0	2.38596e-06	2.14002e-06	0	0	2.58182e-06	0	1.27953e-05	1.31429e-05	9.39398e-07	0	5.52041e-06	6.93448e-06	0	3.75392e-05	0	4.40618e-06	0
2900026A02Rik	1.0767e-05	2.62335e-05	7.59232e-06	6.51737e-05	1.40219e-05	4.26113e-06	2.83016e-05	3.72066e-05	0	0.000176676	2.2604e-05	2.72322e-05	0	5.07541e-05	6.18925e-05	1.27207e-05	2.13163e-05	2.68392e-05	3.42883e-05	1.1964e-05	2.95286e-05	2.89197e-05	0	7.10867e-05	2.52202e-05	1.23805e-05	2.94262e-05	9.9635e-06	6.00122e-05	3.96523e-05	4.35576e-06	0	4.28588e-05	6.77795e-05	2.08833e-05	3.11903e-05	7.97615e-05	0	5.48273e-05	9.00012e-05	7.67449e-06	4.41205e-05	1.56199e-06	7.89829e-06	2.90431e-06	2.44308e-05	0	4.41828e-05	0
2900060B14Rik	2.79838e-06	0	0	6.12014e-06	0	2.09212e-05	1.90596e-06	0	0	0	0	0	0	0	0	1.16865e-06	0	0	1.11812e-05	0	0	0	0	6.28868e-06	0	1.38594e-06	0	0	6.7076e-06	0	0	0	1.36863e-05	0	5.66329e-06	3.67236e-06	0	0	0	0	7.73134e-06	8.04024e-06	0	0	1.54586e-05	0	0	0	0
2900076A07Rik	8.69628e-06	4.18346e-05	6.50984e-06	1.13288e-05	2.62655e-05	6.94964e-06	1.22634e-05	3.92224e-05	0	0	2.40616e-05	5.165e-05	5.48246e-05	4.58716e-06	2.71249e-05	7.47348e-06	1.39299e-05	0	2.9848e-05	3.20137e-05	2.93528e-06	2.50256e-05	2.48996e-05	2.35471e-05	3.08765e-05	7.09313e-06	5.85724e-05	1.12975e-05	2.28199e-05	4.35441e-05	5.25844e-05	0	6.077e-06	3.07178e-05	6.14093e-06	1.13639e-05	5.51483e-05	0	0	2.78318e-05	6.19029e-06	1.62845e-05	2.24113e-05	3.28127e-05	8.20184e-06	1.4593e-05	0	0	0
2900089D17Rik	4.64789e-06	4.73523e-05	9.94502e-06	2.51945e-05	3.14568e-05	0	2.21781e-06	0	2.51383e-05	0	3.44828e-05	1.2433e-05	0	0	1.30005e-05	2.86472e-06	3.98041e-05	0	1.2657e-05	6.01955e-05	7.70167e-06	2.72057e-05	2.78028e-06	2.70887e-05	1.21097e-05	2.64862e-06	2.05877e-05	1.80768e-06	9.79967e-06	2.96614e-05	1.10901e-05	0	3.00335e-06	2.09012e-05	1.51637e-06	1.70631e-06	1.03164e-05	2.79642e-05	0	5.99838e-05	1.27555e-06	1.96088e-06	2.83612e-05	7.69086e-05	1.97427e-06	0	0	5.65374e-05	4.05689e-06
2900093K20Rik	1.74182e-05	0	0	1.40979e-05	0	2.85758e-06	1.03925e-05	0	0	0	0	0	0	1.24159e-05	0	2.18477e-05	0	0	2.51039e-06	0	3.03606e-06	0	0	0	0	1.11276e-05	0	0	0	0	0	0	0	0	1.27781e-05	3.02936e-05	0	0	0	0	6.75948e-06	3.07837e-05	0	0	1.46314e-05	0	0	0	1.04837e-05
3010003L21Rik	2.76173e-06	0	0	2.37722e-06	1.49913e-06	1.41425e-06	4.64394e-06	0	0	0	0	0	1.80845e-05	0	1.00705e-05	1.55712e-06	0	0	2.05842e-05	0	4.08358e-06	0	0	4.48799e-06	0	1.17548e-06	0	8.47234e-06	0	2.92139e-06	0	0	2.90891e-05	0	5.92756e-06	7.7453e-06	0	0	0	0	1.00564e-05	2.37295e-06	0	0	5.83691e-06	0	0	0	0
3110002H16Rik	6.93294e-06	1.12213e-05	6.89541e-06	7.95999e-06	8.50699e-06	6.68316e-06	4.76673e-06	3.12978e-05	0	2.79431e-05	1.76803e-05	5.69503e-06	1.71327e-05	0	4.85378e-06	5.49995e-06	9.36768e-06	8.2174e-06	9.22986e-06	0	9.70901e-06	3.22664e-05	9.58577e-06	1.53337e-05	8.85988e-06	5.46205e-06	8.11176e-06	0	1.61357e-05	3.80543e-05	1.52402e-05	0	0	0	7.98629e-06	1.41533e-05	9.78627e-06	3.27011e-05	1.24508e-05	7.72986e-06	7.55263e-06	1.56722e-05	6.83876e-06	8.10813e-06	2.47116e-06	1.90204e-05	0	1.06288e-05	1.42146e-05
3110009E18Rik	5.5819e-06	5.72822e-06	2.28133e-05	1.54394e-05	3.38238e-06	1.31339e-05	8.11124e-06	2.16511e-05	0	1.56082e-05	0	0	0	2.56313e-05	0	3.83565e-06	0	0	0	0	4.85947e-06	7.77022e-06	7.32713e-06	4.60284e-06	7.08931e-06	3.19132e-06	0	8.36616e-06	1.80475e-05	0	0	3.58166e-05	2.55085e-05	0	4.25989e-06	6.04994e-06	1.14699e-06	0	0	0	1.00468e-05	0	9.90611e-06	1.23549e-05	1.98281e-06	0	0	0	0
3110021N24Rik	8.73436e-06	7.62915e-06	2.47701e-06	2.44703e-05	1.27788e-05	7.07569e-07	1.34445e-05	1.85496e-05	0	1.539e-05	9.72006e-06	1.60301e-06	0	1.54788e-05	2.81272e-05	6.04851e-06	0	0	0	0	1.19335e-06	2.28652e-05	0	2.83657e-05	1.55556e-05	7.71818e-06	8.89483e-07	1.13954e-05	3.50091e-06	2.07366e-05	1.06774e-05	0	1.03243e-05	0	2.96108e-06	6.69878e-06	0	0	4.17884e-05	8.4822e-06	2.82488e-06	0	0	1.38806e-05	2.12154e-06	0	0	0	0
3110040N11Rik	8.99535e-06	4.89422e-06	1.68749e-05	2.07171e-06	3.32934e-05	1.52357e-05	8.66072e-06	1.10889e-05	2.24316e-05	2.57805e-05	2.36072e-05	1.51956e-05	0	8.44595e-06	5.30786e-06	1.07254e-05	1.96329e-06	4.97705e-05	3.96343e-05	0	4.00501e-06	1.75989e-05	6.83905e-06	2.70562e-06	1.46682e-05	8.43174e-06	1.04941e-05	3.20581e-05	1.05785e-05	8.09462e-06	2.54991e-05	0.000102712	2.72836e-06	3.51962e-05	8.67414e-06	1.5464e-05	2.27591e-05	4.15282e-05	3.75177e-05	1.01284e-05	1.06377e-05	5.95068e-06	5.40395e-05	1.36849e-05	1.12773e-05	2.50352e-06	9.47641e-05	0	3.82711e-06
3110043O21Rik	4.67551e-06	2.7836e-05	1.15155e-05	2.05106e-05	2.62148e-05	6.97735e-06	2.59281e-06	1.77927e-05	0	1.77286e-05	9.72006e-06	2.24772e-05	1.71327e-05	7.00673e-06	3.21537e-05	4.30432e-06	6.18653e-05	3.62533e-05	1.85083e-05	1.33852e-05	5.42615e-06	4.12668e-05	3.77545e-05	1.17712e-05	1.39606e-05	3.42153e-06	2.51333e-05	2.82724e-05	1.37846e-05	1.31535e-05	2.39917e-05	0.000116257	3.55831e-05	4.08414e-05	1.35952e-05	5.90451e-06	1.89026e-05	3.0581e-05	1.89485e-05	3.99451e-05	8.59803e-06	5.11715e-05	3.3746e-05	9.75392e-06	9.50513e-06	0.000132387	1.32802e-05	0	7.49101e-06
3110045C21Rik	1.68713e-06	2.09745e-06	6.49786e-06	4.14033e-07	0	5.27511e-06	1.1362e-05	0	0	0	0	0	0	1.31787e-05	0	1.24385e-06	0	0	0	8.08941e-06	5.63192e-06	0	1.13953e-05	0	2.70286e-06	2.55155e-06	0	9.9705e-06	0	0	0	2.27108e-05	0	1.15496e-05	1.21949e-06	4.08901e-06	0	4.69484e-05	0	0	5.9219e-06	0	1.07965e-06	0	5.03613e-07	0	2.61233e-05	0	7.20721e-06
3110056K07Rik	1.35097e-05	6.51963e-05	2.11294e-05	7.19621e-05	7.4535e-05	8.51954e-06	1.34906e-05	9.78013e-05	0	8.71779e-06	7.6536e-05	4.39913e-05	0	5.83946e-05	2.21681e-05	1.8611e-05	3.13395e-05	4.03027e-05	3.36365e-05	1.90357e-05	2.03183e-05	7.43766e-05	5.50539e-05	6.57338e-05	9.9063e-05	1.36539e-05	7.85836e-05	3.11507e-05	9.07899e-05	0.000107937	7.976e-05	3.88682e-05	9.06013e-05	7.99698e-05	2.16549e-05	2.1725e-05	2.99171e-05	0	1.24508e-05	6.61485e-05	7.93685e-06	1.02726e-05	6.23333e-05	5.64003e-05	1.35743e-05	5.29327e-05	0	7.81763e-05	1.98053e-05
3110062M04Rik	1.04511e-05	8.65939e-06	6.86767e-06	3.43719e-06	4.13085e-06	9.34826e-06	9.80113e-06	0	0	0	0	3.0494e-06	0	0	0	1.26778e-05	0	0	9.63206e-06	2.51893e-05	8.17334e-06	8.17971e-06	0	6.76787e-06	3.25914e-06	9.14723e-06	0	0	0	0	9.05797e-06	0	0	0	5.15142e-05	7.04406e-05	5.08053e-06	0	0	1.80878e-05	1.03214e-05	3.42975e-05	9.38547e-06	1.06376e-05	4.85354e-06	0	0	1.06288e-05	3.04329e-05
3110070M22Rik	3.63829e-06	0	0	0	0	7.88314e-07	1.46955e-06	0	0	0	0	0	0	0	0	1.46723e-06	0	0	0	0	3.13567e-06	0	0	0	0	1.55137e-06	0	0	0	0	0	0	0	0	1.99233e-06	2.42969e-06	0	0	0	0	2.36834e-07	0	0	0	0	0	0	0	0
3110082I17Rik	1.98514e-06	1.4709e-05	0	0.000104023	3.4216e-05	0	2.58291e-06	2.62208e-05	0	5.4693e-05	0	8.29654e-06	0	1.45722e-05	1.658e-05	3.54117e-06	2.65928e-05	0	0.000201259	4.61727e-05	5.81716e-06	4.67343e-05	3.14461e-05	0.000105695	2.73584e-05	1.38314e-06	2.30789e-05	4.85767e-06	0.000119905	1.8499e-05	1.16581e-05	0	9.28661e-05	2.07644e-06	4.14494e-05	1.14907e-05	1.75736e-05	0	5.3497e-05	6.09563e-06	1.19176e-05	2.38983e-05	1.11443e-05	1.67289e-05	1.69342e-06	0.000125121	0	5.91581e-05	0
3110083C13Rik	2.09044e-06	1.35986e-05	4.34994e-06	0	0	3.13826e-06	1.45168e-06	3.90503e-06	0	0	0	3.97062e-06	0	0	0	1.30177e-06	0	0	0	0	0	2.20849e-05	1.00382e-05	0	0	2.21972e-06	7.06434e-06	0	0	7.56186e-06	0	0	0	0	0	4.14523e-07	0	2.77624e-05	0	6.75917e-06	0	0	0	0	0	0	0	0	5.75533e-06
3110099E03Rik	0	0	0	0	0	0	0	6.1252e-06	0	0	0	1.56125e-05	0	0	0	0	0	0	0	8.11741e-06	0	0	0	0	0	1.09589e-07	0	0	0	0	6.7179e-06	0	0	0	7.32005e-05	5.95511e-05	0.000112921	3.0581e-05	0	1.54208e-05	0	0	1.50982e-05	0	0	7.85016e-06	0	0	0
3222401L13Rik	1.9919e-06	3.01005e-06	5.45185e-06	0	4.95688e-06	3.22177e-06	1.80453e-06	0	0	0	0	0	0	0	5.77701e-06	2.27388e-06	0	7.78877e-06	0	5.96346e-06	0	0	0	0	0	8.85778e-07	1.01578e-06	0	0	0	1.28002e-05	0	0	0	4.47998e-06	2.15234e-05	1.03478e-05	0	0	1.86888e-05	0	4.38412e-06	5.08864e-06	0	2.49689e-05	0	1.57183e-05	0	0
3300002I08Rik	2.66266e-06	4.04419e-05	6.38276e-06	1.32096e-05	2.68891e-05	0	1.26561e-06	5.13702e-05	0	1.24344e-05	5.19898e-05	3.8919e-05	0	7.40083e-06	2.71687e-05	1.04542e-06	8.99685e-06	1.60268e-05	2.1541e-06	3.17109e-05	0	8.72822e-06	8.58761e-06	1.89664e-05	3.2914e-05	5.48005e-07	2.34132e-05	2.3521e-06	1.21675e-05	1.75919e-05	2.83415e-05	0	9.95419e-06	1.03871e-05	9.01365e-07	1.26728e-06	7.36257e-05	2.04332e-05	3.68177e-05	2.23184e-05	3.76109e-07	0	4.05926e-05	1.70411e-05	0	9.85702e-05	0.000106717	1.37486e-05	7.20721e-06
3632451O06Rik	1.00064e-06	5.20571e-06	6.95819e-06	1.28702e-05	1.0036e-05	0	1.06345e-06	1.21222e-05	0	0	6.87672e-05	1.30096e-06	0	0	4.9975e-06	0	1.095e-05	4.52608e-05	0	8.92774e-06	0	2.1393e-06	1.69129e-05	0	1.04214e-05	8.94532e-07	3.03544e-06	2.37411e-06	0	1.81075e-05	7.27061e-06	0	1.38899e-05	3.415e-05	1.44421e-06	1.59655e-06	1.32529e-05	0	4.92616e-06	1.77999e-05	1.00107e-06	0	0	0	0	2.64523e-05	3.18471e-05	6.62559e-06	0
3830403N18Rik	0	0	0	0	0	0	7.86362e-08	0	0	0	0	0	0	0	0	0	0	0	0	0	0	0	0	0	0	7.3321e-08	0	0	0	0	0	0	0	0	0	0	0	0	0	0	0	0	0	0	1.69342e-06	0	0	3.87597e-05	0
3830406C13Rik	4.09454e-05	8.63019e-05	5.00646e-05	3.23997e-05	3.72247e-05	2.89687e-05	4.17915e-05	4.69136e-05	3.88522e-05	6.65323e-05	5.1322e-05	7.48177e-05	0	2.2834e-05	6.19914e-05	3.28739e-05	0.00013691	2.19171e-05	2.48877e-05	6.1709e-05	2.56251e-05	7.90351e-05	4.78201e-05	4.00551e-05	6.65374e-05	2.70566e-05	5.71711e-05	4.41692e-05	2.15834e-05	5.39718e-05	2.26074e-05	7.13336e-05	7.44748e-05	2.44553e-05	2.59427e-05	4.2852e-05	4.88917e-05	0	9.45738e-05	5.03674e-05	3.20504e-05	8.61956e-05	7.05303e-05	2.48559e-05	2.87198e-05	0.000130463	2.61233e-05	0	1.62024e-05
3830408C21Rik	0	0	0	0	2.10176e-06	0	5.97375e-07	0	0	0	0	0	0	0	0	1.51915e-06	0	0	0	0	0	0	0	0	0	2.45354e-07	0	0	0	0	0	0	0	0	0	9.10666e-07	0	0	0	7.41037e-06	0	0	0	0	0	0	0	0	0
4430402I18Rik	1.40341e-05	1.97053e-05	1.65053e-05	1.84347e-05	1.42035e-05	1.57261e-05	6.6141e-06	7.2812e-06	2.33754e-05	2.50163e-05	0	1.52229e-05	0	5.12295e-06	1.66314e-05	6.12267e-06	8.68056e-06	0	2.80329e-05	7.3603e-06	2.55132e-06	1.12156e-05	2.7294e-05	1.77161e-05	1.65587e-05	9.41476e-06	1.94947e-05	1.69224e-05	1.73817e-05	2.58054e-05	6.37894e-06	0	1.71468e-05	1.68045e-05	3.26219e-06	1.171e-05	1.85181e-05	0	0	2.86977e-05	6.20574e-06	0	9.16842e-06	2.87362e-05	4.30688e-06	2.47066e-05	4.29538e-05	3.73888e-05	4.02611e-06
4632404H12Rik	1.02711e-05	1.79012e-05	4.92591e-06	1.6654e-05	4.41842e-05	5.47731e-07	6.34805e-06	1.02244e-05	0	1.53062e-05	1.76803e-05	2.84088e-06	0	3.52153e-05	2.23021e-05	4.65471e-06	4.39954e-05	0	1.3106e-05	2.11522e-05	4.97085e-06	1.42184e-05	2.87647e-06	1.10565e-05	2.76566e-05	4.66136e-06	2.68097e-05	2.88635e-06	1.15212e-05	1.39526e-05	1.73159e-05	0	6.0024e-06	4.69888e-05	6.36264e-06	5.18668e-06	5.93674e-06	0	1.64317e-05	1.07319e-05	4.18975e-06	0	4.34434e-06	1.01616e-05	5.18374e-07	0	1.32802e-05	3.86768e-05	0
4632411P08Rik	1.13399e-06	0	0	0	2.50446e-06	0	1.05552e-06	0	0	0	0	0	0	0	0	7.90243e-07	0	0	0	0	2.80913e-06	0	0	0	0	3.33475e-07	0	0	0	0	0	0	0	0	0	3.95917e-07	0	0	0	0	0	0	0	0	5.03613e-07	0	0	0	0
4632415L05Rik	1.45945e-05	2.04984e-05	8.32889e-06	4.58393e-06	2.83223e-05	9.27737e-06	1.65836e-05	3.04303e-06	1.89753e-05	2.55423e-05	0	3.84754e-05	0	2.414e-05	6.66333e-06	1.38976e-05	0	3.93288e-05	0	4.47291e-05	1.27312e-05	2.41299e-05	1.01254e-05	0	7.66196e-06	1.16425e-05	1.89988e-05	3.73175e-05	7.99128e-06	4.40497e-05	2.62762e-05	5.57041e-05	0	2.51905e-05	1.41721e-05	2.03152e-05	5.41399e-05	0	0	2.48719e-05	5.16071e-06	7.78948e-05	1.66245e-05	3.06322e-05	2.30605e-05	4.22432e-05	3.78788e-05	4.40618e-06	0
4632428C04Rik	4.34659e-06	3.45316e-06	4.30678e-06	1.67276e-05	9.98638e-07	5.45134e-07	3.40316e-06	0	0	4.06755e-06	0	7.72484e-06	0	1.60363e-05	0	2.92986e-06	0	0	0	0	1.86213e-06	1.69047e-05	8.78281e-06	4.35242e-05	5.21072e-06	3.51885e-06	3.88167e-06	1.4511e-05	1.96804e-05	6.81541e-06	0	0	0	2.14002e-06	8.21833e-07	1.53089e-06	0	0	0	0	4.86244e-06	0	0	0	5.28812e-07	0	0	8.81236e-06	1.10045e-05
4732440D04Rik	3.53363e-05	1.12447e-05	0	3.45319e-05	5.33244e-06	1.3252e-05	1.92111e-05	8.46453e-06	0	1.07821e-05	1.08413e-05	9.43219e-06	0	2.9187e-05	1.638e-05	1.9091e-05	1.51286e-05	0	4.13958e-05	1.58962e-05	1.07333e-05	1.45387e-05	0	4.43004e-05	0	3.09296e-05	8.36715e-06	0	6.18326e-05	3.63158e-06	1.82921e-05	0	1.07023e-05	5.91258e-05	1.14348e-05	1.08359e-05	1.24459e-05	0	8.76225e-06	0	3.67266e-06	0	2.63841e-06	8.93919e-06	1.24399e-05	1.4593e-05	0	2.27631e-05	4.0171e-06
4732463B04Rik	3.66448e-06	4.08351e-05	1.66773e-05	1.07324e-05	2.26113e-05	1.66319e-06	4.58455e-05	0.000293161	6.48609e-05	8.20671e-05	0.000151472	0.000203688	7.96205e-05	0.000202991	9.16234e-05	3.12877e-06	3.78071e-05	0	2.63697e-05	3.3548e-05	3.67645e-05	3.71857e-05	4.89478e-05	5.39877e-05	5.06755e-05	5.75898e-06	7.82466e-05	7.49401e-06	1.59903e-05	2.19324e-05	0.000110021	0	2.90696e-05	4.25503e-05	0	3.58697e-06	4.1809e-05	0	4.24458e-05	4.3531e-05	4.33327e-06	0	3.60414e-05	2.42226e-05	2.1227e-06	2.54127e-05	2.69833e-05	9.766e-05	0
4732465J04Rik	5.76485e-05	0	0	0.000154416	0	5.02127e-06	5.50554e-06	0	0	3.61086e-05	0	0	0	3.8412e-05	0	6.34505e-06	0	0	2.89805e-05	0	0	0	0	0.000117217	0	1.52079e-05	0	0	2.37652e-05	0	0	0	1.91765e-05	0	0	2.65374e-06	0	0	3.27971e-05	0	2.13067e-06	0	0	0	5.8123e-06	0	0	0	2.0273e-05
4732471J01Rik	8.94971e-07	0	0	0.000124719	0	0	2.49073e-07	0	0	0.000273544	0	0	0	0.000113996	0	2.00248e-07	0	0	0.000110173	0	0	0	0	7.28523e-05	0	5.1509e-07	0	0	0.000103853	0	0	0	0.000179398	0	1.58631e-06	5.10215e-07	0	0	0.000182951	0	1.09348e-06	0	0	0	0	0	0	0	0
4732491K20Rik	7.25775e-06	3.16859e-05	1.08318e-05	1.63546e-05	1.84571e-05	1.01948e-06	8.10216e-06	1.50733e-05	2.24316e-05	0	3.75375e-05	5.91341e-05	2.76549e-05	2.1093e-05	4.85555e-06	4.70424e-06	2.83006e-06	0	3.39397e-05	0	9.8795e-06	1.77657e-05	2.54991e-06	9.70018e-06	3.52908e-06	9.22059e-06	6.38166e-06	1.08599e-05	1.02484e-05	1.86392e-05	3.3985e-05	0	2.88676e-06	2.04582e-05	1.29571e-06	5.79809e-06	5.05987e-06	0	4.97463e-05	1.9106e-05	2.0241e-06	0	2.62125e-06	3.50867e-05	4.52499e-06	0	0	1.08016e-05	0
4831440E17Rik	8.69978e-07	2.73121e-05	1.06929e-05	1.54225e-06	2.53923e-05	0	1.3991e-06	1.56495e-05	0	0	8.37188e-05	1.87657e-05	0	0	1.00788e-05	1.07848e-06	5.0778e-05	0	0	1.75809e-05	0	3.18634e-05	9.97868e-06	0	5.27686e-06	8.59225e-07	3.10536e-05	3.57899e-06	6.19176e-06	2.46839e-05	1.50264e-05	3.58166e-05	0	0	3.40881e-06	1.3416e-06	1.17572e-06	0	5.33607e-06	9.9455e-06	0	0	1.60802e-05	4.3357e-06	1.03663e-06	1.97688e-05	0	0	0
4833413G10Rik	3.94779e-06	0	0	1.53266e-06	0	0	2.22922e-06	0	0	0	0	0	0	0	0	3.21805e-06	0	0	0	0	7.32657e-06	0	0	1.85514e-06	0	3.00005e-06	0	0	6.61616e-06	0	0	0	2.45608e-05	0	7.99514e-06	1.93594e-06	0	0	0	0	0	0	0	0	4.46363e-07	0	0	0	0
4833418N02Rik	3.67854e-06	1.88354e-06	0	3.03328e-06	2.86025e-05	3.4422e-06	2.55758e-06	6.32751e-06	0	7.29581e-06	0	0	0	0	1.629e-05	1.24755e-06	1.96329e-06	0	0	0	2.7835e-06	8.453e-06	8.98021e-06	0	4.25132e-06	2.0729e-06	0	2.76071e-06	2.13652e-06	3.96756e-06	2.4448e-06	5.61041e-05	0	2.07644e-06	2.34397e-06	6.0035e-06	6.20655e-06	0	0	0	6.37603e-06	9.48695e-06	5.34268e-06	1.25976e-05	2.92398e-06	3.13714e-06	0	1.31985e-05	1.18129e-05
4833420G17Rik	2.03331e-05	8.98626e-05	3.80147e-05	5.85832e-05	8.52369e-05	1.43815e-05	1.75946e-05	7.79754e-05	0.000108661	4.21506e-05	0.000132183	4.63425e-05	1.99872e-05	8.46404e-05	8.11899e-05	1.82656e-05	0.000113073	1.04351e-05	4.32562e-05	0.000105201	2.07754e-05	5.57141e-05	8.349e-06	5.83353e-05	3.75147e-05	1.81837e-05	7.03864e-05	3.30096e-05	9.12164e-05	4.51114e-05	9.7053e-05	2.59121e-05	6.6308e-05	0.000164236	3.7739e-05	2.75531e-05	7.488e-05	0.000159553	0.000143141	7.31505e-05	2.30182e-05	6.53902e-06	5.893e-05	9.1031e-05	3.63288e-05	0.000108909	0	5.19452e-05	2.72229e-05
4833422C13Rik	9.25539e-07	1.40491e-05	0	1.47932e-05	4.53035e-05	0	0	4.24953e-06	0	0	0	1.54875e-05	0	0	0	1.4375e-07	1.96329e-06	0	6.33408e-06	2.17837e-05	0	1.05595e-05	0	2.28296e-05	1.97076e-05	2.73483e-07	1.93204e-06	0	7.11911e-06	1.43033e-05	6.3122e-05	0	0	3.84681e-05	7.6327e-07	1.44655e-06	5.19921e-06	3.11721e-05	0	3.57431e-05	0	0	2.08592e-05	4.80975e-05	0	3.66335e-05	0	0	0
4833439L19Rik	0.000262419	9.68055e-05	0.00035524	0.000238032	0.000229085	9.53563e-05	0.000303789	0.000109343	0.000404491	0.000139399	0.000231545	0.00011236	0.000471082	0.000146906	0.00015897	0.000196963	0.000101537	0.000283636	9.88479e-05	0.000164696	0.000387382	8.3942e-05	0.000290881	0.000133973	0.000135694	0.000248549	0.000132833	0.000287268	0.000173209	0.000206151	0.000121701	0.000403021	7.464e-05	0.000121915	7.47302e-05	0.000180374	9.3926e-05	0.000641826	0.000169361	0.000122068	0.000103841	8.37905e-05	6.06078e-05	0.000110636	9.37358e-05	7.09179e-05	0.000262298	0.000242173	0.000138786
4921504A21Rik	2.08047e-06	2.20588e-05	0	2.74341e-06	9.26077e-06	0	4.099e-07	3.1837e-05	0	0	1.77683e-05	2.50304e-05	0	0	8.64678e-06	3.66174e-06	1.61551e-05	0	2.89735e-05	2.00997e-05	0	1.31336e-05	4.84004e-06	1.48513e-05	0	9.51867e-07	2.22866e-05	0	4.67764e-06	1.19561e-05	1.81818e-05	0	0	2.30857e-05	4.61024e-06	3.27327e-07	3.93902e-06	0	0	2.2304e-06	0	1.43611e-05	1.24524e-05	1.78549e-06	5.44637e-07	0	0	0	0
4921507P07Rik	1.59699e-06	0	0	0	0	0	2.52528e-07	0	0	0	0	0	0	0	0	5.52456e-07	0	0	0	0	0	2.76961e-06	0	0	2.43385e-06	3.62565e-07	7.45173e-06	2.53303e-06	0	0	0	0	0	0	1.32237e-06	0	0	0	0	0	0	0	0	9.19287e-06	0	0	0	0	0
4921524J17Rik	2.14627e-05	2.19003e-05	6.30399e-05	1.30084e-05	3.46074e-05	6.61341e-05	2.7329e-05	4.47735e-05	6.86653e-05	2.02857e-05	9.72006e-06	1.8052e-05	1.71327e-05	0	2.41558e-05	4.80451e-05	1.88779e-05	1.64348e-05	5.93684e-05	5.47001e-05	2.7278e-05	1.32746e-05	6.47043e-05	1.60234e-05	2.42114e-05	1.62174e-05	1.35312e-05	3.50827e-05	1.6035e-06	2.75401e-05	1.33523e-05	5.35103e-05	1.72785e-05	4.31403e-05	5.67237e-05	4.41269e-05	2.61219e-05	5.25853e-05	2.26214e-05	4.3515e-05	3.08111e-05	6.89059e-05	4.50235e-05	8.51351e-05	1.40359e-05	1.22073e-05	1.62496e-05	1.62593e-05	1.68839e-05
4921536K21Rik	1.81704e-07	0	0	0	0	0	1.34818e-07	0	0	0	0	0	0	0	0	3.30675e-07	0	0	0	0	0	0	0	0	0	3.55904e-07	0	0	0	0	0	0	0	0	0	0	0	0	0	0	0	0	0	0	0	0	0	2.56404e-05	0
4930402H24Rik	5.83721e-05	0.000757648	9.60105e-05	0.000659586	0.000708095	1.31072e-05	7.22833e-05	0.000622243	7.28533e-05	0.000652543	0.000658255	0.00072712	5.76699e-05	0.000873327	0.000784234	7.52166e-05	0.000717319	0.00012343	0.00038903	0.000494489	9.44988e-05	0.000724868	3.81195e-05	0.000622067	0.000503037	5.11599e-05	0.000679412	7.94141e-05	0.000560183	0.000772428	0.000743406	0.000129682	0.000733886	0.000770767	4.37207e-05	8.26323e-05	0.000686634	0.000202898	0.000383388	0.000663586	1.49456e-05	2.85741e-05	0.000436491	0.00042807	3.85837e-05	0.000419995	0	0.000499253	1.46667e-05
4930403P22Rik	1.3395e-07	0	0	9.49833e-06	0	3.69706e-06	4.2349e-07	0	0	0	0	0	0	0	0	9.32071e-07	0	0	0	0	0	0	0	4.58817e-06	0	2.89546e-07	0	0	1.3242e-05	0	0	0	7.26306e-06	0	0	4.26548e-06	0	0	0	0	0	0	0	0	5.18374e-07	0	0	0	0
4930412M03Rik	0	0	0	0	0	3.22646e-06	7.64329e-07	0	0	0	0	0	0	0	0	0	0	0	0	0	9.61086e-07	0	0	0	0	3.44014e-07	0	0	0	0	0	0	0	0	0	4.24384e-07	0	0	0	2.55166e-06	7.81828e-07	0	0	0	0	0	0	0	0
4930415F15Rik	6.65815e-07	6.40232e-06	0	0	1.3384e-05	0	8.67764e-07	2.53109e-05	0	0	2.40616e-05	3.50926e-05	0	0	1.13848e-05	1.20865e-06	3.72066e-05	0	0	1.38336e-05	0	1.66409e-05	0	0	1.24946e-05	5.02525e-07	1.3034e-05	0	0	2.16733e-05	2.39801e-05	0	0	8.40768e-06	0	4.812e-07	3.0273e-05	0	0	3.06571e-05	6.51231e-07	0	1.87688e-05	5.73102e-06	0	6.77094e-06	0	2.04897e-05	0
4930415O20Rik	2.87834e-06	5.45038e-06	0	2.93093e-05	1.27155e-05	0	1.55509e-06	1.77451e-05	0	0	0	4.62151e-06	0	4.6898e-05	2.99755e-05	1.34345e-06	4.53858e-05	0	2.07727e-05	1.64366e-05	2.72553e-06	1.11972e-05	0	3.5121e-05	1.59672e-05	1.58222e-06	7.72965e-06	0	2.9238e-05	2.32713e-05	7.32443e-06	0	3.15368e-05	2.07644e-06	8.56898e-07	9.87279e-07	0	0	1.46688e-05	1.09018e-05	2.40176e-07	0	5.82425e-06	2.57234e-05	4.38948e-07	3.6375e-06	0	0	0
4930426D05Rik	4.00319e-05	0	0	5.30195e-05	0	2.07335e-05	4.90443e-06	0	0	3.96132e-05	0	0	0	3.50174e-05	0	2.74589e-05	0	0	3.66382e-05	0	2.17771e-05	0	0	2.69674e-05	0	3.40616e-06	0	0	4.33903e-06	0	0	0	2.62632e-05	0	0	7.09027e-06	0	0	2.2308e-05	0	4.10616e-07	0	0	0	0	0	0	0	0
4930426I24Rik	0	0	0	0	2.5061e-06	0	0	0	0	0	0	0	0	0	0	0	0	0	0	0	0	0	0	0	0	2.20103e-07	0	0	0	3.3349e-06	0	0	0	0	1.14152e-06	2.50753e-06	0	0	0	0	0	0	0	0	0	0	0	0	0
4930430F08Rik	6.06148e-06	1.72209e-05	8.23034e-06	1.2564e-05	1.25833e-05	1.19927e-05	9.26543e-06	1.33653e-05	0	2.46836e-05	0	3.23008e-06	0	0	0	8.60491e-06	3.60342e-05	0	0	1.64366e-05	7.41062e-06	8.50763e-06	9.6635e-06	0	4.883e-06	5.65107e-06	1.75672e-05	1.65522e-06	1.17589e-05	1.04968e-05	3.32664e-05	0	0	3.75003e-05	7.54828e-06	4.39332e-06	1.29251e-05	0	0	3.36215e-05	1.56661e-06	4.3865e-05	1.0419e-05	4.0229e-06	4.8025e-06	1.58685e-05	0	1.61949e-05	1.29397e-05
4930432B10Rik	0	5.03907e-05	0	5.58193e-05	7.16096e-06	0	2.34807e-07	1.91915e-05	0	5.1667e-05	0	2.17746e-05	0	2.45408e-05	1.95702e-05	2.96549e-07	1.5444e-05	7.78877e-06	4.92574e-05	0	0	1.85761e-05	0	2.03275e-05	2.2133e-05	3.80498e-08	3.42575e-05	1.94638e-06	4.83069e-05	6.63166e-05	3.04134e-05	0	3.98012e-05	0	0	0	1.6538e-05	0	4.70579e-05	1.38888e-05	5.27205e-07	0	3.05637e-06	4.82029e-05	0	4.99286e-06	0	0	0
4930432K21Rik	1.15481e-06	2.48426e-06	0	0	8.66427e-06	0	4.95031e-07	0	0	0	0	0	1.05077e-05	0	0	4.48821e-07	0	0	0	0	0	0	2.29401e-06	0	0	3.46603e-07	4.70004e-06	0	0	0	0	0	0	0	0	0	7.43945e-06	0	0	0	6.67703e-07	0	4.13856e-06	0	0	0	0	0	0
4930444P10Rik	2.98909e-06	0	0	8.84777e-06	6.85255e-06	0	1.95687e-07	1.06633e-05	0	1.79804e-05	0	0	0	0	0	2.07615e-06	0	0	6.06237e-06	4.48898e-06	3.87239e-06	1.05811e-05	0	4.56488e-06	0	1.13217e-07	0	3.09644e-06	9.72903e-06	1.48398e-06	7.55244e-06	0	0	6.52188e-06	0	0	0	0	0	0	0	0	0	7.78343e-06	0	0	0	0	0
4930451G09Rik	1.13319e-06	0	0	2.4264e-05	6.53337e-07	0	6.26243e-07	0	0	5.22622e-05	0	0	0	1.54284e-05	5.30786e-06	1.21639e-06	0	0	2.09606e-05	0	0	1.32762e-05	0	2.57387e-05	6.07748e-06	9.47336e-07	0	0	2.87123e-05	0	0	0	3.25729e-05	0	0	0	0	0	1.11255e-05	0	1.20558e-06	0	0	0	0	0	0	0	0
4930453N24Rik	2.00586e-05	1.13028e-05	1.36646e-05	1.13565e-05	9.37772e-06	3.7406e-05	2.64563e-05	0	2.33754e-05	1.73163e-05	6.08865e-06	8.91348e-06	5.48246e-05	5.34479e-05	3.54483e-05	2.99249e-05	2.27728e-05	6.54055e-05	4.20727e-06	4.42516e-05	3.23828e-05	1.4104e-05	2.50712e-06	1.09302e-05	1.126e-05	1.81261e-05	2.20617e-05	1.76563e-05	3.96581e-06	1.24633e-05	2.85816e-06	0	6.99697e-06	1.6653e-05	2.32511e-05	3.56742e-05	2.26035e-05	0	4.0863e-05	1.01405e-05	2.61808e-05	3.72091e-05	1.93377e-05	9.41186e-06	1.06315e-05	9.92418e-06	3.78788e-05	1.06288e-05	1.11186e-05
4930455G09Rik	0	0	0	0	0	0	3.40079e-06	0	0	0	0	0	0	0	2.70179e-05	0	0	1.96132e-05	0	0	0	0	0	0	0	7.17073e-08	0	0	0	0	0	0	0	0	0	0	0	0	0	0	1.04546e-05	8.06805e-06	0	1.78549e-06	1.16766e-05	0	0	0	0
4930458D05Rik	0	0	0	0	0	1.10299e-06	0	2.16873e-06	0	0	0	1.43405e-05	0	0	0	7.86531e-07	0	0	0	0	0	0	0	0	0	2.35193e-07	0	0	0	0	3.58141e-06	0	0	2.09104e-05	0	2.44135e-07	0	0	0	0	0	0	0	0	0	0	0	0	0
4930461G14Rik	3.38162e-05	1.1753e-05	3.10079e-05	2.34787e-05	6.13697e-06	1.93372e-06	1.50704e-06	0	0	0	0	0	0	0	0	9.78298e-07	0	0	0	3.80935e-06	0	1.16033e-06	3.52098e-05	1.00619e-05	5.55576e-06	2.43226e-05	5.17398e-06	1.87988e-05	2.19644e-05	8.61593e-06	0	0	3.76663e-06	0	0	9.44431e-07	0	0	0	0	5.94676e-07	0	0	1.48889e-06	5.18374e-07	0	0	0	2.25338e-06
4930480K23Rik	5.02438e-06	2.81202e-05	7.88345e-06	1.54656e-05	3.21147e-05	0	1.38421e-06	2.44929e-05	2.15332e-05	0	6.18506e-06	6.41676e-05	0	0	2.40326e-05	3.19576e-06	7.07967e-05	0	0	1.66934e-05	2.15835e-06	2.86681e-05	0	0	3.60586e-05	3.21788e-06	2.41758e-05	4.78785e-06	4.63188e-06	2.7455e-05	3.04237e-05	0	2.31703e-05	2.09573e-05	0	7.64687e-07	1.56074e-05	0	3.65304e-05	7.37023e-06	1.01845e-06	1.17802e-05	1.88285e-05	6.65977e-06	0	2.81349e-05	0	1.42324e-05	2.9124e-06
4930481A15Rik	2.71425e-05	1.99708e-05	8.31212e-05	6.74472e-05	8.61693e-05	2.37904e-05	1.74105e-05	0	0.000110077	0.00012005	1.67032e-05	6.85252e-06	0.000184391	4.0109e-05	3.77158e-05	1.81275e-05	1.28144e-05	9.44075e-05	6.14815e-05	6.88961e-05	1.7528e-05	2.53548e-05	0.000102256	4.16647e-05	7.45952e-05	1.88042e-05	9.20801e-06	0.000168538	5.91279e-05	0.000108407	1.07005e-06	2.27108e-05	4.15004e-05	3.33685e-05	3.21009e-06	2.82361e-05	1.8445e-05	0.000173652	3.65364e-05	4.68675e-05	1.5016e-05	0	2.94694e-05	5.75961e-05	1.61843e-05	0	8.8333e-05	0.000104372	7.18422e-06
4930486L24Rik	0	0	0	0	0	6.22032e-07	0	0	0	0	0	0	0	0	0	0	0	0	0	4.316e-06	0	0	0	0	5.32235e-06	6.55326e-08	0	0	0	0	0	0	0	0	7.89926e-06	3.8355e-06	0	0	0	0	0	0	0	0	0	0	0	0	0
4930503L19Rik	4.08346e-07	0	0	0	3.33636e-06	0	9.93932e-08	1.51999e-05	0	0	0	1.82599e-05	0	0	2.67415e-06	0	0	0	0	0	0	2.54603e-06	4.05877e-06	0	0	1.57501e-07	0	0	0	1.12756e-05	2.57076e-05	2.27108e-05	0	0	5.32601e-05	1.28468e-05	5.7369e-05	0	0	1.09018e-05	2.13275e-06	2.5416e-05	7.61604e-05	6.01793e-06	2.16069e-06	0	0	1.31985e-05	0
4930505N22Rik	4.22934e-07	1.15148e-05	1.03302e-05	1.76499e-05	1.83728e-05	0	3.99374e-07	2.18309e-05	0	2.09227e-05	3.04433e-06	9.1691e-06	0	5.58285e-06	0	0	0	0	1.7173e-05	5.74267e-05	0	9.39545e-06	0	2.273e-05	2.68186e-06	3.25805e-07	2.232e-05	1.42813e-06	7.23954e-06	2.01775e-05	1.45104e-05	0	2.67378e-05	1.80865e-05	3.71918e-07	0	0	2.04332e-05	0	1.62901e-05	0	0	9.0777e-06	1.65273e-05	0	1.16542e-05	0	0	0
4930507D05Rik	1.31581e-07	0	0	0	0	0	0	0	0	0	0	0	0	0	0	0	0	0	0	0	0	0	0	0	0	8.64629e-08	0	0	0	0	0	0	0	0	0	0	0	0	0	0	0	0	0	0	0	0	0	0	0
4930509G22Rik	0	2.25007e-06	0	0	0	0	8.53429e-08	0	0	0	0	0	0	0	0	3.82504e-07	0	1.83483e-05	0	0	0	2.06949e-06	0	0	0	2.42195e-07	2.59896e-06	0	0	0	1.0249e-05	0	0	0	6.58477e-07	5.15273e-07	0	0	0	0	0	0	0	0	0	4.49975e-05	0	0	0
4930512B01Rik	2.64871e-07	9.20789e-05	6.22437e-05	0.000149395	7.27926e-05	0	2.21032e-07	0.000150861	5.4226e-05	3.53872e-05	9.7928e-05	7.69892e-05	1.05077e-05	4.18912e-05	0.000106603	0	0.000345168	9.71242e-05	0.000343916	0.000206606	0	9.56106e-05	6.18067e-05	0.000196037	9.15005e-05	2.8185e-07	6.56375e-05	3.47666e-05	8.06958e-05	7.70532e-06	3.48499e-05	3.88682e-05	0.000144431	2.1764e-05	2.7278e-06	2.32164e-07	2.92315e-05	0	7.34839e-05	9.14344e-06	0	5.14403e-06	1.81105e-05	4.06665e-06	0	2.14289e-05	0	0	0
4930518I15Rik	4.38739e-06	0	0	1.08119e-05	0	2.0854e-06	3.5121e-06	0	0	0	0	0	0	2.79668e-05	0	7.52673e-06	0	0	2.95735e-06	0	4.34348e-06	0	0	5.23218e-06	0	3.5608e-06	0	0	1.97022e-05	0	0	0	8.06465e-06	0	1.16216e-06	2.97659e-06	0	0	1.64317e-05	0	3.40993e-06	1.69895e-05	0	0	1.21951e-05	0	0	0	1.26901e-05
4930522L14Rik	4.55852e-06	1.09382e-05	0	0	6.49575e-06	1.06451e-05	8.04591e-06	2.49626e-05	0	1.31675e-05	0	4.31965e-05	0	2.86238e-05	8.0032e-06	7.26491e-06	1.79937e-05	0	3.4429e-05	3.82824e-05	3.24675e-06	5.77847e-06	0	1.51797e-05	1.94797e-05	6.57814e-06	1.6904e-05	2.23743e-05	2.52314e-05	0	1.70421e-05	0	3.19481e-05	1.88941e-05	1.17706e-06	4.79083e-06	8.06322e-06	2.43665e-05	0	8.06966e-06	8.48706e-06	0	9.15984e-06	7.0276e-06	8.14913e-06	5.21282e-05	0	0	0
4930523C07Rik	3.26786e-05	6.421e-05	5.95835e-06	9.4029e-05	4.58075e-05	0.000266322	3.83183e-05	4.07925e-05	6.21192e-05	4.15472e-05	0	3.63631e-05	0	5.94152e-05	1.41393e-05	3.82899e-05	6.14874e-05	9.68945e-05	0.000183718	3.32749e-05	4.77106e-05	1.76067e-05	6.29401e-06	2.10007e-05	1.031e-05	6.55473e-06	1.45178e-05	2.0145e-06	1.75381e-05	8.04382e-06	0.000116048	5.13558e-05	0.000190452	0.000254212	0.000152802	9.07647e-05	7.96314e-05	0	8.76225e-06	1.99133e-05	6.69829e-05	0.000532959	8.17616e-05	8.64617e-05	1.02203e-05	6.96324e-05	0	0.000169509	5.88762e-05
4930524J08Rik	3.48692e-06	1.20687e-06	0	0	0	0	2.54755e-06	0	0	0	0	0	0	0	0	3.99478e-06	0	0	0	8.19887e-06	1.33181e-06	0	0	0	0	2.10732e-06	1.23839e-05	0	0	0	7.20793e-06	0	0	0	2.22841e-07	1.59001e-06	0	0	0	0	1.21761e-06	0	0	0	0	0	0	0	0
4930524O07Rik	1.69158e-06	0	0	0	0	2.85394e-06	7.63449e-07	0	0	0	0	0	1.61708e-05	0	0	5.78569e-07	0	0	0	0	0	0	0	0	0	8.7629e-07	0	0	0	0	0	0	0	0	2.35274e-06	1.36793e-07	0	0	0	0	0	0	0	0	0	0	0	0	0
4930525G20Rik	3.79739e-07	2.0866e-05	9.0039e-05	1.81588e-05	1.90249e-05	0	6.56373e-07	2.48201e-05	0	1.98106e-05	3.04433e-06	2.01328e-05	0.000130783	7.59878e-06	0	1.23728e-06	2.91373e-05	7.07385e-05	9.6194e-06	5.34523e-05	0	1.33367e-05	5.07375e-05	8.46242e-06	1.31465e-05	6.06047e-07	4.59676e-05	5.32521e-05	2.51883e-05	2.54561e-05	1.70663e-05	2.59121e-05	4.67113e-06	1.5349e-05	6.2335e-07	6.5524e-07	2.71267e-05	9.90571e-05	5.33607e-06	3.27539e-05	0	0	1.84048e-05	7.22157e-06	0	3.45816e-05	0.000102617	0	0
4930532G15Rik	1.82965e-07	0	0	0	4.97438e-06	3.6354e-06	4.39701e-07	3.27633e-06	0	0	0	1.47455e-05	0	0	0	1.1939e-06	0	0	0	0	0	0	0	0	0	7.47325e-07	4.56397e-06	0	0	3.15438e-06	0	0	0	0	0	1.40631e-06	0	0	0	0	6.40343e-07	0	3.50115e-06	0	6.63836e-07	2.275e-05	0	0	2.0909e-06
4930533I22Rik	1.70903e-07	2.65883e-05	9.72423e-06	1.17718e-05	5.67892e-05	0	0	4.34737e-05	7.0028e-05	1.50157e-05	6.29602e-05	2.42688e-05	0	2.13675e-05	9.69423e-05	0	1.51286e-05	6.89817e-06	8.85238e-06	7.42412e-05	0	4.01378e-05	0	1.6698e-05	3.70964e-05	1.79753e-07	5.40369e-06	1.23233e-06	1.42336e-05	5.30676e-05	5.10441e-05	0	1.39168e-05	9.19236e-05	0	3.40375e-07	3.62736e-05	0	1.64234e-05	0.000122478	2.68736e-07	0	1.45152e-05	6.15211e-05	0	3.50003e-05	0	6.74111e-05	0
4930534D22Rik	0	0	0	0	5.68398e-06	0	1.16278e-07	0	0	0	0	0	0	0	2.85694e-06	2.16832e-07	0	0	0	0	0	0	0	0	0	3.50894e-07	0	0	0	1.41706e-05	0	0	0	0	0	0	0	0	0	0	0	0	0	0	0	0	0	0	0
4930539E08Rik	0	0	0	0	4.12626e-06	0	0	0	0	0	0	0	0	0	0	0	0	0	0	0	0	0	0	0	0	1.97172e-08	0	1.94638e-06	0	0	0	0	0	0	0	0	0	0	0	0	0	5.94304e-06	0	0	0	0	0	0	0
4930539J05Rik	2.35885e-06	1.69012e-06	3.01176e-06	0	5.27911e-06	0	2.70524e-06	0	0	0	0	0	0	0	0	1.79063e-06	0	0	0	2.99588e-06	0	2.33461e-06	2.47106e-06	0	0	1.25355e-06	0	0	0	0	0	0	0	0	1.14559e-06	1.3161e-06	0	0	0	0	1.15302e-06	0	2.34405e-06	0	0	6.87144e-06	0	0	3.69828e-06
4930547M16Rik	1.49609e-06	6.80108e-06	0	2.79631e-06	0	0	9.51578e-08	0	0	2.77775e-06	0	1.29134e-05	0	0	0	6.00751e-07	0	0	8.36148e-06	0	4.65191e-06	5.5166e-06	0	0	0	1.43502e-06	0	0	6.1565e-06	0	0	0	0	0	0	2.09411e-06	0	0	0	0	4.2469e-07	0	4.21756e-06	0	0	0	0	0	0
4930550C14Rik	2.24263e-06	1.02273e-05	0	9.81695e-06	3.43546e-06	2.49725e-06	3.24227e-06	1.63885e-05	0	0	6.18506e-06	0	0	8.51499e-06	0	2.89857e-05	5.7653e-05	6.31864e-05	5.39645e-05	6.75807e-05	4.40291e-06	5.38245e-05	6.52536e-05	2.05234e-05	4.11419e-05	1.15959e-05	1.76704e-05	1.39115e-05	5.75043e-06	1.11796e-05	0	0	2.38596e-06	2.62294e-05	4.02843e-06	1.39096e-06	7.98136e-06	0	0	2.2304e-06	5.94676e-07	0	1.15722e-05	0	0	0	1.57183e-05	0	0
4930563D23Rik	0	2.1264e-06	0	0	0	0	2.95055e-05	0.000109456	1.89753e-05	0	3.1374e-05	0.000129953	0	3.86244e-05	0.000105136	6.20176e-07	0	0	0	0	4.02791e-05	1.30818e-05	1.08519e-05	1.51141e-05	7.14534e-06	3.99786e-07	0	0	0	9.58993e-06	0	0	0	0	0	8.50731e-07	0	0	8.76225e-06	0	0	0	0	0	5.03613e-07	0	0	0	0
4930563E18Rik	4.31794e-07	0	0	0	3.78275e-06	0	0	0	0	0	0	0	0	0	0	0	0	0	0	0	0	0	0	0	0	1.24509e-07	0	0	0	0	0	0	0	0	0	0	0	0	0	0	0	0	0	5.98831e-06	0	0	0	0	0
4930579G24Rik	1.50002e-06	0	0	0	0	2.88311e-06	7.7891e-07	0	0	0	0	0	0	0	0	3.67851e-06	0	1.75159e-05	0	0	0	0	1.09833e-05	0	0	4.97559e-07	0	0	0	0	0	0	0	0	0	3.24955e-06	0	0	0	0	8.81745e-06	1.66834e-05	0	0	3.6007e-06	0	0	0	0
4930589L23Rik	0	2.94363e-06	0	0	1.3216e-06	0	7.0233e-08	0	0	0	0	3.0494e-06	0	3.33156e-06	0	0	0	0	0	0	0	0	0	0	0	1.5469e-07	0	0	0	0	0	0	0	0	0	0	0	0	0	0	2.96711e-06	0	0	0	0	0	0	0	0
4930590J08Rik	2.06433e-07	5.62938e-06	0	2.50303e-06	3.22637e-06	8.42637e-06	2.12946e-07	0	0	0	0	0	0	0	7.03606e-06	9.39936e-07	4.75398e-06	0	9.21014e-06	1.79675e-05	0	0	0	2.65764e-06	0	1.92565e-08	0	0	4.39252e-06	5.75782e-06	5.35256e-06	0	5.42152e-06	0	2.49e-06	3.27005e-07	7.98136e-06	0	0	0	6.51697e-07	0	5.75089e-06	0	0	0	0	0	0
4930599N23Rik	8.17207e-07	5.4559e-05	4.72912e-06	4.00961e-05	3.96176e-05	0	6.27537e-07	4.15376e-05	0	2.5949e-05	3.20924e-05	1.9321e-05	0	1.34045e-05	2.74819e-05	9.26713e-07	9.12819e-05	0	0	1.39307e-05	1.0417e-06	5.44644e-05	0	3.18437e-05	2.86238e-05	2.84394e-07	4.96808e-05	8.52259e-06	2.72112e-05	6.56163e-05	4.31312e-05	0	3.91509e-05	0	8.99772e-06	0	0.000133837	0	3.09828e-05	9.16567e-05	2.51999e-06	9.93483e-06	0.000107304	1.85482e-05	7.68392e-06	0.000130796	0	0.000117204	0
4931406C07Rik	8.75027e-05	9.52968e-05	0.000378544	5.07938e-05	0.000237028	7.14836e-05	7.50377e-05	8.68349e-05	0.000428366	2.99762e-05	3.8357e-05	0.000123179	0.00075397	7.82228e-06	0.000151654	9.06855e-05	0.000119183	0.000483395	5.90315e-05	0.000214312	6.20433e-05	0.000109781	0.000271113	2.67142e-05	0.00017765	0.00011156	0.000105557	0.000201566	3.55379e-05	0.000123632	0.000112283	0.000513086	2.97212e-05	0.000230188	1.96126e-05	0.000106462	0.000146185	0.000544017	0.000105639	0.000230963	9.19423e-05	2.7189e-05	0.000119918	0.000249042	7.43194e-05	0.000181326	0.000600658	0.00030752	0.000105383
4931406P16Rik	1.41416e-05	6.57523e-05	1.19378e-05	7.33066e-05	4.93154e-05	1.15591e-05	2.15437e-05	0.000203925	0	9.66689e-05	4.52706e-05	9.072e-05	3.9582e-05	0.000140521	6.25e-05	2.49197e-05	5.49817e-05	7.38645e-06	7.68415e-05	4.90097e-05	3.86384e-05	2.3311e-05	3.46026e-05	7.09374e-05	5.67036e-05	1.58854e-05	2.58033e-05	2.06688e-05	8.38164e-05	3.68585e-05	5.87518e-05	0	9.49027e-05	8.94745e-05	0.000205348	0.000154722	0.000248994	2.14133e-05	0.000271623	0.000212094	1.68226e-05	6.36851e-05	0.000154018	7.5812e-05	1.82903e-05	1.20661e-05	2.69833e-05	6.50872e-05	4.18858e-06
4931414P19Rik	4.47617e-06	9.71901e-05	0	8.21205e-05	0.000102546	2.56345e-06	2.79376e-06	7.71398e-05	0	0.00012175	7.78574e-05	6.49264e-05	0	7.39297e-05	4.3327e-05	1.07233e-05	9.11712e-05	8.2174e-06	9.00525e-05	6.60416e-05	5.84294e-06	0.000110202	0	8.96643e-05	8.64542e-05	3.3002e-06	0.000121296	2.31944e-06	3.27016e-05	8.49311e-05	8.07862e-05	0	4.9443e-05	6.26379e-05	6.01754e-07	1.5011e-06	7.10391e-05	0	4.8922e-05	5.57596e-05	2.79928e-07	3.0259e-06	0.000120553	5.9138e-05	0	2.50992e-05	0	6.36625e-05	0
4931428F04Rik	3.33193e-06	9.84156e-06	5.54471e-06	0	3.7961e-06	5.37967e-06	2.63251e-06	1.19122e-05	0	0	0	0	0	0	0	2.06655e-06	9.51022e-06	0	0	1.30168e-05	0	3.29746e-06	5.39188e-06	0	0	2.16818e-06	0	0	0	2.92139e-06	3.50067e-06	0	0	0	1.36414e-06	1.68276e-06	0	0	0	0	0	0	4.28752e-06	0	1.75806e-06	0	0	0	0
4932422M17Rik	3.81064e-06	0	0	1.0517e-05	0	3.32201e-06	3.69664e-06	0	0	0	0	0	0	0	0	5.77993e-06	0	0	2.76317e-05	0	9.90619e-07	0	0	1.45697e-05	0	2.03949e-06	0	0	4.73819e-06	0	0	0	0	0	3.47923e-06	4.97745e-06	0	0	1.50757e-05	0	2.40922e-06	0	0	0	0	0	0	0	0
4932430I15Rik	2.46209e-07	0	0	0	0	0	0	0	0	0	0	0	0	0	0	0	0	7.78877e-06	0	0	0	0	0	0	0	0	0	0	0	0	0	0	0	0	0	0	0	0	0	0	0	0	0	5.7022e-06	0	0	0	0	0
4932438A13Rik	3.87255e-05	0.00013375	3.11053e-05	0.000109503	0.000166557	3.01826e-05	2.89064e-05	0.000258744	0	0	9.58367e-05	0.00017929	6.66311e-05	0.000102644	0.000159177	7.38878e-05	0.000199522	8.1152e-05	0.000171899	0.00016051	5.43184e-05	0.000179554	2.40409e-05	0.000169839	0.000102342	4.03993e-05	0.000225467	3.60249e-05	0.000109143	0.000179046	0.000184798	9.15207e-05	0.000256969	0.00014233	5.79276e-05	4.12182e-05	0.000239324	0	0.000106878	0.000203609	2.98724e-05	4.69254e-05	0.000218836	0.000150445	1.95028e-05	0.000357585	1.57183e-05	0.000205297	1.80377e-05
4932438H23Rik	2.89082e-07	0	0	0	0	0	2.45072e-07	4.25713e-06	0	0	6.35324e-06	4.754e-06	0	0	1.33085e-05	3.583e-07	0	0	0	1.46817e-05	1.18002e-06	1.4929e-05	0	0	6.54497e-06	1.4013e-07	3.53327e-06	0	0	1.02527e-05	0	0	0	1.9624e-05	0	1.34166e-07	0	0	0	0	0	0	1.12304e-05	0	0	1.80845e-05	0	0	0
4933404O12Rik	2.70743e-06	4.23329e-06	0	5.35777e-06	0	7.07569e-07	8.72443e-07	0	0	0	0	1.97156e-06	0	1.74195e-05	2.8885e-06	1.05009e-06	3.92657e-06	0	6.78794e-06	0	1.28584e-06	2.67997e-06	7.38487e-06	0	4.30435e-06	1.40523e-06	0	0	3.61687e-06	1.12644e-05	3.0238e-06	0	0	2.14002e-06	8.87671e-07	2.67122e-06	0	0	0	1.60216e-05	4.58353e-07	6.71935e-06	1.61655e-05	1.5205e-06	2.22278e-06	0	0	1.67068e-05	0
4933405D12Rik	2.03839e-07	2.76526e-05	0	4.19433e-05	1.95642e-05	0	0	5.27089e-06	0	0	0	1.56714e-05	0	1.32696e-05	0	0	1.00503e-05	0	2.30451e-05	0	0	2.25158e-06	4.82193e-06	2.35251e-05	4.31332e-06	1.53085e-07	3.19115e-05	3.52512e-06	7.74769e-06	1.58498e-05	2.85006e-05	0	2.34007e-05	9.13278e-05	1.23591e-06	3.8993e-07	0	0	1.64317e-05	7.47552e-06	0	0	3.50887e-06	0	0	7.39557e-06	0	1.76759e-05	0
4933405L10Rik	0	0	0	0	0	0	0	0	0	0	0	0	0	0	0	0	0	0	0	0	0	0	0	0	0	2.02188e-07	0	0	0	0	0	0	0	0	0	2.07995e-07	0	0	0	0	0	0	0	0	0	0	0	0	0
4933406C10Rik	2.05628e-07	1.6311e-05	0	2.94697e-06	1.13139e-05	0	3.54105e-07	1.21566e-05	0	0	0	1.57994e-05	0	0	1.43988e-05	5.22424e-07	1.61551e-05	0	0	0	2.15782e-06	1.33505e-05	2.66941e-06	0	7.37672e-06	5.65639e-07	8.89483e-07	5.546e-06	0	3.15438e-06	5.29396e-06	0	0	1.74566e-05	0	2.11642e-06	4.74054e-05	0	0	4.19733e-05	0	0	1.25438e-05	1.25281e-05	0	0	0	0	2.9124e-06
4933406I18Rik	0	2.2767e-05	0	1.67946e-05	2.70189e-05	7.47334e-07	3.79401e-07	5.82464e-05	0	4.28491e-05	4.55607e-05	8.37697e-05	0	2.5941e-05	4.62726e-05	1.21527e-06	0.000592334	1.55328e-05	0.000340722	0.000402076	6.42599e-06	0.000271273	2.48995e-05	0.000297517	0.00041903	7.97155e-07	0.000186297	1.2036e-05	0.000246864	0.000417343	0.000100186	0	7.00737e-05	0.000118209	0	0	4.94264e-05	0	3.42637e-05	6.41577e-05	0	0	8.60931e-05	0.000136919	0	0.000237534	0	0.000180517	0
4933406P04Rik	1.48164e-07	0	8.6326e-06	0	0	2.08878e-06	1.90441e-07	0	0	0	0	0	0	0	0	6.71497e-07	0	0	0	0	0	0	0	0	0	4.62864e-07	0	0	0	0	0	0	0	0	1.75336e-06	6.11891e-07	0	0	0	0	1.22835e-06	0	0	0	3.81209e-06	0	0	0	0
4933408B17Rik	2.33278e-06	3.36314e-05	2.47701e-06	4.72069e-05	3.56079e-05	0	1.61826e-06	2.51838e-06	0	2.57155e-05	4.65048e-05	3.10208e-05	0	3.82955e-05	2.24463e-05	3.10964e-06	1.43157e-05	0	3.15001e-05	7.05435e-05	4.49812e-06	3.32051e-05	0	3.59731e-05	3.36403e-05	1.48316e-06	1.98256e-05	0	2.60052e-05	1.48082e-05	7.16169e-06	0	2.47965e-05	0.000128879	8.01336e-06	2.99358e-06	4.23532e-05	0	5.86416e-05	3.14392e-05	0	0	1.69308e-05	1.7803e-05	0	7.39557e-06	0	1.18531e-05	5.09367e-06
4933423P22Rik	9.5531e-08	3.48857e-06	0	9.3972e-06	2.87843e-06	0	3.17317e-07	1.42115e-05	0	1.09595e-05	0	1.60301e-06	0	4.62485e-05	5.4682e-05	3.29348e-07	1.96329e-06	0	4.66925e-05	9.23463e-06	0	8.89372e-06	0	2.76196e-05	1.37274e-05	6.99589e-08	0	0	4.21295e-06	1.00046e-05	0	0	9.34996e-06	0	0	0	0	0	0	0	9.8606e-07	0	0	0	0	1.06328e-05	0	0	0
4933427D14Rik	8.68261e-06	6.08446e-05	9.52865e-06	1.70094e-05	3.96478e-05	0	4.55985e-06	4.44849e-05	0	2.77775e-06	8.41785e-05	5.91856e-05	0	9.65997e-06	5.32153e-05	1.19935e-05	6.28833e-05	0	1.52954e-05	6.14731e-05	5.07663e-06	8.76189e-05	1.11792e-05	7.64631e-05	6.67351e-05	6.51377e-06	5.6047e-05	5.28229e-06	8.08969e-06	2.84604e-05	4.79406e-05	0	5.35808e-05	3.61899e-05	2.131e-05	6.23446e-06	5.61207e-05	0	3.59821e-05	8.49272e-05	1.36876e-06	3.34511e-06	4.93088e-05	4.70821e-05	4.18787e-06	5.99169e-05	1.57183e-05	2.82159e-05	0
4933431E20Rik	1.20922e-05	1.52985e-05	1.12032e-05	1.99742e-06	6.20704e-06	0	5.36672e-06	1.03327e-05	0	0	0	6.80335e-06	0	0	1.83781e-05	5.1373e-06	0	0	1.06956e-05	0	4.6792e-06	2.11403e-06	5.39188e-06	1.31067e-05	1.68533e-05	4.67422e-06	2.80343e-06	3.21715e-06	0	1.31595e-05	9.22793e-06	0	0	0	0	5.86258e-06	0	0	0	1.48531e-05	3.89642e-06	0	0	5.70459e-06	1.67595e-06	2.50352e-06	0	1.5035e-05	3.69828e-06
4933433G15Rik	3.07492e-07	3.33632e-06	0	0	4.21745e-06	1.8879e-06	0	0	0	0	0	0	0	0	0	1.5876e-07	0	0	0	0	0	0	0	0	1.68736e-06	1.84673e-07	2.2384e-06	0	0	3.71826e-06	0	0	0	0	0	1.16434e-06	1.17572e-06	0	0	0	0	0	0	1.5205e-06	0	0	0	0	0
4933434E20Rik	5.91213e-05	4.46823e-05	3.3626e-05	0.000132489	8.29273e-05	8.11419e-05	6.19732e-05	6.48611e-05	0	5.79634e-05	0.000153947	9.04788e-05	4.13907e-05	9.21174e-05	0.000119825	5.10836e-05	8.42189e-05	5.20948e-05	5.89916e-05	4.70776e-05	7.96893e-05	5.61919e-05	6.08531e-05	0.000108977	4.5841e-05	4.71124e-05	8.95471e-05	2.5724e-05	0.000100409	0.000147812	4.06214e-05	2.59121e-05	6.67473e-05	3.45692e-05	5.41553e-05	6.8026e-05	7.40469e-05	0	3.72166e-05	5.52127e-05	4.92993e-05	8.16298e-05	7.45153e-05	5.25416e-05	7.41949e-05	0.000174001	0	9.78219e-05	2.41876e-05
5031425E22Rik	4.43087e-05	1.51584e-05	0	0.000196962	1.65669e-05	5.38852e-05	3.36184e-05	1.89615e-05	1.52952e-05	0.000180719	0	6.64354e-06	0	9.2459e-05	0	3.9544e-05	5.24934e-06	0	0.000176122	0	3.86948e-05	1.51664e-05	9.58577e-06	0.000222348	3.04433e-05	3.98272e-05	1.65759e-05	1.45413e-05	0.000249226	1.34293e-05	4.2061e-06	0	9.61592e-05	2.48849e-05	5.92697e-05	8.05028e-05	2.18171e-05	0	0.000133885	8.90065e-06	4.71413e-05	2.80669e-05	8.4565e-06	3.27302e-05	4.4789e-05	0	0	4.74068e-05	8.34238e-05
5031439G07Rik	1.06045e-05	3.2546e-05	2.33043e-05	1.87436e-05	5.74639e-05	2.1638e-05	1.57839e-05	6.51897e-05	1.52952e-05	1.10456e-05	5.70341e-05	3.53778e-05	0	3.85686e-05	3.65887e-05	9.81535e-06	2.51457e-05	0	1.50292e-05	2.39621e-05	1.12101e-05	5.46342e-05	0	1.08506e-05	5.34502e-05	1.03089e-05	9.66556e-06	0	2.31191e-05	3.36492e-05	5.08641e-05	0.000101183	1.67223e-05	7.44956e-05	8.67527e-06	1.47706e-05	4.86651e-05	0	7.67298e-05	5.61036e-05	8.92577e-05	0	4.02381e-05	5.65795e-05	6.3314e-05	0.000103492	0	7.15721e-05	4.0503e-05
5033403F01Rik	1.3667e-07	0	0	0	0	3.83259e-07	2.35461e-07	0	0	0	0	0	0	0	0	2.01703e-06	0	0	0	0	0	1.09835e-05	0	0	0	4.96463e-07	7.96906e-06	3.45838e-06	0	0	0	0	0	0	0	8.40273e-08	0	0	0	0	0	0	0	0	0	0	0	0	0
5033417F24Rik	2.28361e-06	0	0	0	0	0	7.19691e-07	0	0	0	0	0	0	0	0	1.73134e-06	0	0	0	0	5.95351e-06	0	0	0	0	1.82039e-06	0	0	0	0	0	0	0	0	0	2.00686e-06	0	0	0	0	0	0	0	0	0	0	0	0	0
5033430I15Rik	2.93645e-06	0	0	0	0	4.80792e-06	2.16022e-06	0	0	0	0	0	0	0	4.9975e-06	1.50751e-06	0	0	0	0	1.20922e-06	0	0	0	0	4.82897e-06	0	2.53303e-06	0	0	0	0	0	0	1.97124e-06	5.76273e-06	0	3.27011e-05	0	0	1.36435e-06	3.52063e-06	0	0	0	0	0	0	0
5330416C01Rik	0	0	0	0	0	0	0	0	0	0	0	0	0	0	0	0	0	0	0	0	0	0	0	0	0	0	0	0	0	9.87528e-06	0	0	0	0	0	0	0	0	0	0	0	0	0	0	0	0	0	0	0
5330417C22Rik	0	5.04189e-05	4.81107e-05	8.23347e-06	0.000111229	0	4.76186e-07	0.000127685	0.000147038	0	8.29898e-05	3.91315e-05	0.000138706	7.54375e-06	0.000125552	0	9.23178e-05	0.000132032	0	0.000159848	0	0.000103931	3.79247e-05	1.70033e-05	0.000113455	3.28426e-06	6.22082e-05	5.38507e-05	2.77177e-05	5.0868e-05	0.000146071	0.000431718	1.62664e-05	0.000192406	1.07291e-06	2.83164e-07	4.83501e-05	0.000231162	1.84699e-05	0.000206266	0	0	7.53015e-05	0.000187453	0	8.95003e-05	5.35437e-05	0.000163066	0
5330439K02Rik	1.19763e-06	1.86935e-05	7.85829e-06	1.58697e-05	1.22138e-05	7.97773e-07	4.69298e-07	6.32751e-06	2.52908e-05	3.53524e-05	0	0	0	0	5.27844e-06	2.95406e-07	2.06889e-05	0	1.51566e-05	0	1.86213e-06	1.68202e-05	0	1.44593e-05	4.11975e-05	7.37594e-07	9.58242e-06	0	1.23033e-05	3.99497e-06	3.13605e-06	0	1.24334e-05	0	2.55479e-06	1.08069e-06	1.29921e-05	0	0	2.3353e-06	0	0	1.36472e-05	6.61743e-06	0	7.84019e-06	0	0	0
5430402O13Rik	4.14577e-06	4.31874e-05	1.74441e-05	2.59253e-05	3.45976e-05	0	1.9174e-06	4.60138e-05	2.15332e-05	4.06755e-06	1.88395e-05	2.96872e-05	0	1.47591e-05	2.31447e-05	3.02042e-06	1.7828e-05	0	2.22183e-05	3.71683e-05	2.16708e-06	3.71317e-05	0	9.74302e-06	5.35447e-06	2.07814e-06	3.65294e-05	4.65623e-06	2.66018e-05	2.0973e-05	1.91364e-05	0	2.80682e-05	0	0	2.84143e-06	1.05562e-05	2.77624e-05	3.28882e-05	3.19781e-05	1.77669e-06	0	1.03602e-05	1.20452e-05	0	7.85016e-06	0	2.12576e-05	0
5430403G16Rik	3.25419e-06	1.71948e-05	8.43334e-06	2.00357e-05	2.32406e-05	8.11657e-06	3.36757e-06	1.08238e-05	0	3.42048e-05	0	1.19354e-05	0	0	1.15841e-05	6.5949e-06	6.80041e-06	0	0	7.52755e-05	1.43935e-06	2.62594e-05	2.47106e-06	9.84167e-06	4.51366e-05	3.52704e-06	1.34988e-05	2.34887e-06	4.70785e-06	5.3569e-06	2.72248e-05	0	4.59461e-05	0	3.18216e-06	2.39396e-06	5.55602e-06	0	3.7873e-05	0	4.13741e-06	1.90677e-06	3.04638e-05	7.0276e-06	1.41941e-06	2.42389e-05	4.15628e-05	2.07641e-05	0
5430416N02Rik	4.86699e-06	4.63888e-06	1.49183e-05	6.30491e-06	7.98867e-06	1.32728e-05	2.55969e-06	0	0	0	0	1.04585e-05	0	4.04008e-06	3.58134e-06	3.95425e-06	8.1103e-06	0	5.82873e-06	0	5.75717e-06	1.38442e-05	1.71501e-05	4.82511e-06	9.412e-06	3.28961e-06	0	1.09945e-05	7.63619e-06	0	0	0	0	1.87225e-05	4.68098e-05	8.91719e-06	1.17572e-06	0	0	1.06459e-05	7.22424e-06	2.55283e-05	0	0	5.86259e-06	0	0	0	0
5430427O19Rik	3.8852e-07	0	0	0	0	1.61431e-05	0	0	0	0	0	0	0	0	8.94855e-06	0	0	2.44588e-05	0	5.98917e-06	0	0	4.3099e-06	0	0	0	0	0	0	0	0	0	0	0	0	5.98005e-07	1.17572e-06	0	0	0	1.87899e-05	0	0	0	1.18601e-05	1.49463e-05	5.40416e-05	0	3.62026e-05
5730403I07Rik	0	0	0	0	5.40878e-06	0	0	0	0	0	0	0	0	0	0	3.46944e-07	1.64771e-05	0	0	0	0	0	0	0	1.28092e-06	5.80549e-07	0	0	0	0	0	0	0	0	0	1.44867e-07	6.01849e-06	0	0	2.2304e-06	4.50976e-07	0	3.17809e-06	0	0	0	0	2.93294e-05	8.02942e-06
5730409E04Rik	3.28516e-06	3.98375e-06	0	0	9.83143e-06	1.79306e-06	1.00398e-06	0	0	0	0	0	0	0	0	3.63318e-06	8.98876e-06	1.60062e-05	0	2.66821e-05	6.39575e-06	0	3.84244e-06	0	8.9406e-06	2.40925e-06	5.04617e-06	1.11695e-05	0	2.52684e-06	1.70515e-05	0	0	0	7.86248e-06	1.11659e-05	6.56047e-06	0	0	8.62132e-06	7.08301e-07	3.11718e-05	9.78676e-06	4.44332e-06	2.19541e-05	0	5.34759e-05	0	0
5730422E09Rik	3.47152e-07	0.000207089	2.4298e-05	0	0.000117668	1.75013e-06	2.03459e-07	0.000241233	0	0	0.000142692	0.00011981	1.99872e-05	0	8.9665e-05	0	5.71437e-05	2.97059e-05	0	5.2814e-05	0	0.000149916	4.58866e-05	0	0.000121503	4.23321e-07	0.000274721	2.91963e-05	0	0.000120169	4.819e-05	7.67011e-05	0	1.35163e-05	2.64937e-06	1.02541e-06	6.11028e-05	7.521e-05	0	3.20114e-05	0	0	8.63858e-05	4.5478e-05	3.56583e-06	6.93284e-05	2.15424e-05	1.32512e-05	0
5730455P16Rik	1.3759e-05	2.95818e-05	7.25078e-06	2.33277e-05	2.95334e-05	8.74667e-06	1.55293e-05	4.52621e-05	0	0	6.18506e-06	6.82536e-05	0	1.94104e-05	6.43828e-06	2.49935e-05	2.71307e-05	0	4.41993e-05	2.36392e-05	2.37536e-05	3.52328e-05	3.91687e-05	3.54398e-05	3.55587e-05	1.52148e-05	3.10881e-05	4.52114e-05	1.86385e-05	1.19286e-05	2.09863e-05	0	2.88075e-05	3.45023e-05	1.35818e-05	1.98608e-05	3.11181e-05	0	5.99115e-05	2.50436e-05	1.22698e-05	4.00569e-05	2.80808e-05	2.14445e-05	1.32302e-05	3.6375e-06	0	1.68765e-05	1.54562e-05
5730507C01Rik	0	0	0	0	0	0	2.28901e-07	0	0	0	0	0	0	0	0	5.81467e-07	0	0	0	0	4.69772e-06	0	0	0	5.99535e-06	1.04636e-07	0	0	0	0	0	0	0	2.42558e-05	0	0	0	0	0	0	0	0	0	0	0	0	0	0	0
5730508B09Rik	2.97701e-06	6.82813e-06	0	0	2.05898e-05	9.36761e-06	3.72844e-05	6.01505e-05	0	0	3.47479e-05	4.14006e-05	0	0	4.24565e-05	3.66223e-05	4.43109e-05	0	0	4.61227e-05	6.1932e-05	9.33062e-06	0	0	5.15152e-05	3.46388e-06	6.76487e-06	0	0	2.37142e-06	3.5417e-05	0	0	0	3.04652e-05	2.58527e-05	1.5001e-05	0	0	3.44257e-05	1.3567e-05	6.31038e-05	1.43588e-05	1.21212e-05	7.36044e-06	2.7508e-05	0	0	3.82711e-06
5730559C18Rik	6.7876e-06	3.89642e-06	0	1.40421e-05	0	2.28904e-06	9.06813e-06	0	0	0	5.65099e-06	2.42437e-05	0	3.73048e-05	4.85378e-06	5.06357e-06	9.36768e-06	0	1.65464e-05	0	6.46023e-06	6.92226e-06	0	0	3.7664e-05	2.37247e-06	1.14616e-06	1.901e-06	0	5.61706e-06	2.32454e-06	2.59121e-05	2.72836e-06	1.23001e-05	0	1.73628e-06	0	0	0	2.13788e-05	0	0	0	9.24283e-06	0	0	0	3.11323e-05	2.0909e-06
5830454E08Rik	1.18761e-05	6.77499e-06	0	0	5.93543e-06	3.83259e-07	5.05857e-06	0	0	0	0	0	0	0	0	1.37604e-05	0	2.23586e-05	0	1.81317e-05	2.55132e-06	0	0	0	5.35909e-06	8.23994e-06	2.34816e-06	7.17206e-06	0	1.0151e-05	0	0	0	0	6.48939e-06	4.55739e-06	0	0	0	5.94119e-06	5.06404e-06	0	0	9.03416e-06	2.44207e-06	1.30504e-05	0	2.24694e-05	1.28212e-05
5830473C10Rik	1.0604e-06	3.45022e-05	2.46607e-06	1.78906e-05	6.98185e-06	0	4.20388e-07	0	0	0	6.18506e-06	1.4393e-05	1.80845e-05	0	4.9975e-06	1.00822e-06	3.70728e-05	0	9.15148e-06	0	0	2.60505e-05	0	2.2768e-05	2.16015e-05	8.25126e-06	0.000108334	1.89353e-05	3.20334e-05	2.81756e-05	6.70195e-06	0	1.32824e-05	0	0	2.32987e-06	0	0	0	0	0	0	2.56049e-06	3.97606e-06	0	0	0	0	0
6030407O03Rik	0	0	0	6.94165e-06	0	0	0	0	0	0	0	0	0	1.20984e-05	0	0	0	0	0	0	0	0	0	0	0	5.46411e-08	0	0	7.25401e-06	0	0	0	2.72836e-06	0	0	0	0	0	2.21828e-05	0	0	0	0	0	0	0	0	0	0
6030443J06Rik	2.45154e-06	0.00012184	8.9566e-05	0.000126249	0.000135155	0	2.40375e-06	5.63555e-05	3.86488e-05	0.000110089	0.000271537	9.41793e-05	0.000141349	0.000168866	0.000160536	2.9167e-06	0.000175051	9.32301e-05	0.000140072	7.46968e-05	1.50164e-06	5.61767e-05	7.81857e-05	0.000114997	0.000119824	1.68731e-06	9.65482e-05	8.58672e-05	9.38735e-05	0.00019001	0.000109512	7.13336e-05	0.000167706	0.000137669	0	1.90727e-06	6.06069e-05	0.000124279	9.92815e-05	9.41176e-05	9.68937e-07	3.23977e-06	7.06585e-05	0.000127877	1.67595e-06	0.000121986	0.000243049	0.000249201	0
6030458C11Rik	8.46847e-06	3.46154e-05	5.22575e-06	1.57786e-05	4.01504e-05	4.20798e-06	9.26541e-06	5.99662e-06	0	2.77775e-06	1.97785e-05	9.51944e-06	0	3.55998e-05	4.73143e-05	7.52933e-06	8.0794e-06	0	2.93579e-05	3.92473e-05	1.54406e-05	3.6911e-05	1.87545e-05	2.9927e-05	2.56817e-05	6.23781e-06	2.00847e-05	2.69091e-05	2.30061e-05	2.09586e-05	5.66919e-05	0	2.55153e-05	2.90461e-05	6.48831e-06	1.02492e-05	2.92742e-05	0	8.76225e-06	3.86887e-05	8.53367e-06	7.43119e-06	4.14713e-05	2.59851e-05	3.4997e-06	6.01168e-05	0	4.42919e-05	1.13789e-05
6230400D17Rik	4.47466e-06	1.90393e-05	3.38057e-06	1.87195e-05	3.96315e-05	4.12098e-06	4.08176e-06	1.25096e-05	0	1.52693e-05	0	2.21992e-05	1.05077e-05	1.76736e-05	4.63972e-05	4.46581e-06	3.15531e-05	0	5.46396e-05	0.000127367	1.33181e-06	3.91389e-05	1.00757e-05	7.01351e-06	2.75265e-05	2.47725e-06	2.67601e-05	1.34423e-05	8.75362e-06	4.61786e-05	3.56467e-05	0	1.22697e-05	3.1373e-05	1.67129e-06	1.72961e-06	4.17218e-05	0	1.89485e-05	1.53e-05	2.25031e-06	0	9.43257e-06	5.08491e-05	0	7.21668e-05	0	0	0
6330403K07Rik	3.43491e-06	0	1.89486e-06	0	0	0	0	0	0	0	0	0	0	0	0	0	0	0	0	0	0	0	0	0	0	1.96636e-07	0	0	0	0	0	0	0	0	0	0	0	0	0	0	0	0	0	0	0	0	0	0	0
6330403L08Rik	9.17168e-07	0	0	0	0	0	6.83443e-07	0	0	0	0	0	0	0	0	1.06747e-06	0	0	0	0	1.42558e-06	0	0	0	0	5.65386e-07	0	0	0	0	0	0	0	0	7.10136e-07	2.70212e-06	0	0	0	0	0	0	0	1.05305e-05	2.29872e-06	0	0	0	0
6330408A02Rik	3.58997e-06	4.86231e-06	0	0	1.34148e-05	1.88539e-06	4.33878e-06	8.46453e-06	0	0	3.53452e-05	2.43973e-05	0	0	1.43369e-05	6.88736e-06	4.75398e-06	0	0	1.58224e-05	1.07402e-05	4.33638e-06	0	0	1.91932e-05	3.19622e-06	1.47196e-06	0	0	8.25369e-06	1.97897e-05	0	0	8.19807e-06	3.1422e-06	6.72347e-06	3.13444e-05	0	0	1.12442e-05	2.6579e-06	7.54283e-06	1.57945e-05	8.01263e-06	2.52793e-06	7.85016e-06	0	4.56522e-05	0
6330410L21Rik	1.90505e-05	0	0	1.13513e-05	0	0	8.47427e-08	0	0	0	0	0	0	0	0	1.63178e-07	0	0	0	0	0	0	0	0	0	5.85326e-06	0	0	4.53482e-06	0	0	0	0	0	2.22841e-07	1.05743e-06	0	0	0	0	0	3.40664e-06	0	0	5.18374e-07	0	0	0	0
6330418K02Rik	1.01339e-05	0	0	0	4.91222e-06	4.16335e-06	7.14988e-06	0	0	0	0	0	0	0	0	4.31995e-06	0	0	0	0	2.72906e-06	0	0	0	0	7.44664e-06	0	0	0	1.63495e-06	0	0	0	0	3.8818e-06	4.89119e-06	0	0	0	0	7.10785e-06	1.25125e-05	0	0	1.74356e-05	0	0	0	1.30314e-05
6330562C20Rik	2.44724e-06	0	0	7.38435e-06	0	2.76731e-06	1.42183e-06	0	0	1.00736e-05	0	0	0	0	0	3.37621e-06	0	0	8.60275e-06	0	2.10194e-06	0	0	0	0	1.18528e-06	0	0	7.38372e-06	0	0	0	2.18263e-05	0	9.92903e-07	0	0	0	0	0	1.91653e-06	0	0	0	1.06507e-06	0	0	0	0
6430550D23Rik	3.47433e-06	1.51859e-05	7.71224e-06	1.12013e-05	1.71651e-05	0	1.55021e-06	1.31313e-05	0	1.58349e-05	0	1.46788e-05	0	1.45022e-05	4.34877e-06	1.54984e-06	8.45309e-06	0	3.82632e-06	2.27293e-05	2.16708e-06	7.3616e-06	0	2.53048e-05	2.21998e-05	1.58896e-06	2.55915e-06	3.31365e-06	8.22598e-06	6.03923e-06	1.75146e-06	0	1.11701e-05	0	0	1.29458e-06	8.61549e-06	0	0	1.41123e-05	1.43618e-06	0	8.97841e-06	1.16246e-05	0	4.99286e-06	0	1.10742e-05	0
6430571L13Rik	7.72188e-07	0	0	0	1.7115e-06	2.56345e-06	1.24185e-06	1.64856e-05	0	0	0	1.39431e-05	0	0	0	2.6398e-06	1.90072e-05	0	0	4.316e-06	0	0	0	0	0	1.30536e-06	9.11007e-06	0	0	0	4.85465e-06	0	0	0	0	0	0	0	0	0	0	0	3.05637e-06	0	3.52286e-06	0	0	0	0
6430573F11Rik	7.4866e-06	3.72261e-05	1.4324e-05	3.73306e-05	2.37481e-05	0	5.53207e-06	2.55334e-05	1.52952e-05	5.4444e-06	6.48606e-05	1.42144e-05	0	5.21357e-05	0	5.5375e-06	6.51654e-05	2.78342e-05	3.5374e-05	1.38336e-05	8.898e-06	4.81315e-05	5.74333e-06	5.12862e-05	2.6288e-05	3.70834e-06	1.91047e-05	2.46467e-06	2.21623e-05	1.38622e-05	1.28085e-05	0	9.32671e-06	2.68359e-05	0	5.92051e-07	3.77812e-06	0	8.76225e-06	4.07837e-06	0	6.25626e-06	2.60001e-05	7.58386e-06	5.02056e-07	3.6375e-06	0	0	0
6720427I07Rik	1.56238e-05	9.04384e-05	3.664e-05	2.19497e-05	9.77293e-05	8.2305e-06	7.20661e-06	5.87616e-05	0	1.09595e-05	9.52929e-05	0.0001077	0	7.04622e-06	0.000160188	8.96888e-06	0.000156299	0	1.30419e-05	0.000189396	1.23392e-05	0.000101615	4.81146e-05	1.62585e-05	0.000105823	1.05742e-05	9.60401e-05	4.32005e-05	2.99042e-05	8.44042e-05	0.000116851	0	2.18897e-05	0.000107936	1.74663e-05	2.21139e-05	4.62247e-05	3.11721e-05	0	9.06631e-05	2.05343e-06	6.77837e-06	5.74775e-05	5.17516e-05	8.17784e-06	3.80521e-05	4.81029e-05	8.48787e-05	2.0909e-06
6720489N17Rik	1.09381e-06	0	0	1.46874e-05	0	2.20389e-06	1.39547e-06	0	0	0	0	0	0	8.62723e-06	0	3.40547e-06	0	0	1.44159e-05	0	0	0	0	8.89656e-06	0	6.32821e-07	0	0	9.45794e-06	0	0	0	1.69854e-05	0	1.25564e-06	3.09874e-06	0	0	5.33607e-06	0	5.62016e-07	4.37997e-06	0	0	0	0	0	0	0
6820408C15Rik	1.00507e-06	2.93966e-05	0	6.67247e-05	3.6225e-05	0	6.74885e-07	2.13854e-05	0	1.22897e-05	2.00707e-05	1.18479e-05	1.61708e-05	5.43183e-05	1.97133e-05	2.31809e-06	4.8224e-05	1.96132e-05	6.0931e-05	2.91424e-05	2.40043e-06	9.25855e-06	0	7.79035e-06	0	1.72116e-07	0	0	1.20597e-05	1.29186e-06	3.43797e-06	0	2.04545e-05	0	0	0	0	0	4.23765e-05	7.04215e-06	0	0	7.62224e-06	9.81751e-06	0	0	0	0	0
8030462N17Rik	1.37304e-06	4.84514e-05	1.34683e-05	0.000117721	5.7729e-05	1.22667e-06	4.98626e-07	2.56434e-05	1.52952e-05	0.000133769	0	6.69885e-05	0	0.00016739	2.61277e-05	0	3.74992e-05	2.08381e-05	8.83336e-05	2.99588e-06	0	3.30461e-05	1.24256e-05	0.000172665	3.60471e-05	9.74219e-07	2.66262e-05	2.50335e-05	0.00014383	4.28274e-05	4.87863e-05	0	0.000114491	2.84546e-05	6.48249e-06	1.84542e-06	6.46743e-05	0	8.61074e-05	1.22844e-05	3.86647e-07	0	5.46247e-05	1.73923e-05	5.18374e-07	4.07741e-05	6.75524e-05	0	0
8430408G22Rik	2.09328e-06	0	0	0	0	2.15266e-06	7.97383e-06	0	0	0	0	0	0	0	3.60555e-06	2.17149e-06	0	0	0	0	3.6783e-06	0	0	0	0	2.75711e-06	0	0	0	0	0	5.13558e-05	0	0	5.08787e-05	8.77312e-05	0	0	0	1.26445e-05	3.25325e-07	3.34759e-05	0	0	3.37382e-06	0	0	0	3.65428e-06
8430432A02Rik	2.05534e-06	0	4.10105e-06	0	0	0	7.37624e-07	0	0	0	0	0	0	0	0	8.74248e-07	0	0	0	0	0	0	0	0	0	8.39956e-07	0	0	0	0	0	0	0	0	5.8799e-07	9.77799e-07	0	0	0	0	0	0	0	0	0	0	0	0	0
9030407P20Rik	8.49358e-07	5.12704e-06	0	0	3.64198e-06	0	1.88589e-06	0	0	0	0	4.1474e-06	0	0	3.63901e-06	1.24901e-06	1.60772e-05	0	0	0	2.49952e-06	1.29706e-05	0	0	1.90352e-06	1.3414e-06	1.29167e-05	3.87659e-06	0	0	4.17258e-06	0	0	0	0	4.2832e-06	1.48492e-05	0	0	0	0	0	0	7.20364e-06	4.45592e-07	0	0	0	0
9030617O03Rik	5.00736e-06	6.26434e-05	0	0	7.52489e-05	4.56951e-06	5.44303e-06	6.52131e-05	0	0	3.03243e-05	0.000111464	0	0	3.62235e-05	6.0964e-06	2.06806e-05	0	0	0.000132859	4.87505e-06	3.4688e-05	0	0	5.88939e-05	9.4803e-06	2.62949e-05	0	0	9.34569e-05	7.37499e-05	0	0	0.000155701	3.30967e-06	1.03309e-05	5.40951e-05	0	0	4.34866e-05	6.63943e-06	0	4.88772e-05	8.06323e-05	1.51419e-05	0.000154288	0	0.000178177	0
9030624G23Rik	6.42171e-07	1.0459e-05	4.18452e-06	9.52629e-06	1.59119e-05	0	3.31824e-07	0	0	0	5.1181e-05	0	0	0	2.91607e-05	0	1.01937e-05	0	2.51039e-06	2.02537e-05	1.17957e-06	0	0	0	2.0514e-05	7.81364e-08	1.51772e-06	1.09203e-05	5.74072e-06	1.05845e-05	5.81105e-06	0	0	6.07972e-05	0	4.62073e-07	6.9572e-06	0	0	8.75511e-06	0	0	1.69663e-06	2.08459e-05	0	0	0	1.07666e-05	0
9030624J02Rik	1.52518e-05	6.48603e-05	1.55938e-05	6.1247e-05	6.51298e-05	2.32553e-05	1.64314e-05	8.05065e-05	2.84576e-05	0.000143192	1.14416e-05	2.68962e-05	0	4.77652e-05	2.65587e-05	1.9015e-05	0.000103935	1.33996e-05	0.000121903	0.000105223	2.18056e-05	6.95155e-05	0	6.20014e-05	7.26764e-05	1.67547e-05	8.17037e-05	1.7771e-05	8.69207e-05	5.27061e-05	0.000169983	0	8.32756e-05	7.59284e-05	1.10186e-05	2.88853e-05	8.01899e-05	0	9.94854e-05	0.000108107	1.96175e-05	2.52319e-05	0.000105334	6.69154e-05	2.1044e-05	4.43195e-05	0	9.6033e-05	1.06964e-05
9130008F23Rik	7.20939e-07	3.82534e-06	0	0	0	0	0.000109036	0.00013374	8.40234e-05	1.59826e-05	0.000159037	6.01046e-05	4.10027e-05	9.21466e-05	3.68694e-05	5.43935e-06	4.75398e-06	4.78554e-05	7.14224e-06	0	4.27383e-05	0	0	0	2.70286e-06	3.89708e-07	0	0	0	0	5.81637e-06	0	2.13098e-05	8.31069e-06	0	8.0132e-06	3.08603e-05	0	0	4.22005e-06	2.54882e-06	1.5777e-05	1.55893e-05	2.35776e-05	1.3866e-06	0	0	1.89226e-05	0
9130011E15Rik	1.86253e-06	0.00015528	1.47382e-05	0.000419215	0.000233935	2.11602e-06	1.59569e-06	0.000168625	0	0.000386456	0.00011617	0.000187691	9.6099e-05	0.000438948	0.00028546	5.70644e-07	0.000192173	6.89817e-06	0.000435404	0.000135882	5.05376e-06	0.000228142	2.21808e-05	0.000356902	0.000288936	1.95976e-06	0.000189421	1.94448e-05	0.000390502	0.000197443	0.000169532	0	0.00035879	0.000158652	1.86271e-06	2.24842e-06	8.59552e-05	0	0.000220592	0.000171545	1.66562e-06	0	0.000140504	0.000204501	0	0.000130053	0	0.000168262	0
9130019O22Rik	2.36022e-06	6.6912e-06	0	0	0	4.76807e-06	2.53643e-06	2.16873e-06	0	0	6.35324e-06	0	0	0	0	2.7104e-06	0	0	0	6.58241e-06	3.34587e-06	0	7.61394e-06	0	0	9.84605e-07	1.63168e-06	0	0	2.32731e-06	4.59204e-06	0	0	0	7.56099e-06	4.37486e-06	0	0	0	0	4.88598e-07	1.23727e-05	0	0	0	0	0	0	0
9130023H24Rik	2.26568e-06	1.10404e-06	0	6.82587e-07	0	6.09215e-06	5.3093e-06	0	0	0	0	0	0	0	0	5.91244e-06	0	0	1.09678e-05	0	3.13567e-06	0	3.84244e-06	0	0	2.52857e-06	0	0	5.19251e-06	0	0	0	0	0	0	3.51433e-06	2.27873e-05	0	2.60349e-05	0	1.05115e-06	0	5.10631e-06	0	5.02998e-06	0	0	0	0
9130204K15Rik	1.04842e-07	0	0	5.56021e-06	0	0	6.80714e-07	0	0	1.53062e-05	0	0	0	0	2.85694e-06	3.55309e-07	2.83006e-06	0	1.43996e-05	1.30168e-05	0	3.53767e-06	0	1.24759e-05	9.73539e-06	5.15118e-07	7.95893e-07	0	6.8164e-06	9.09844e-06	0	0	0	1.21159e-05	0	9.88638e-07	0	0	4.92616e-06	0	0	0	7.1051e-06	0	5.18374e-07	0	0	0	0
9130213A22Rik	0	0	0	0	0	2.55882e-06	0	0	0	0	0	0	0	0	0	1.38089e-06	0	1.22294e-05	0	0	1.17957e-06	0	0	0	0	1.48915e-07	0	0	0	0	0	0	0	0	0	0	0	0	0	0	0	0	0	0	0	0	0	0	0
9130221H12Rik	4.80968e-06	8.84811e-07	2.95816e-06	0	9.60533e-06	0	8.01018e-06	0	0	0	0	0	0	0	0	5.50072e-06	0	0	0	0	8.52254e-06	1.50529e-06	2.50712e-06	0	0	3.05738e-06	8.11089e-06	0	0	0	2.69783e-06	0	0	2.07644e-06	2.04697e-06	3.13218e-06	6.69075e-06	0	0	3.86738e-06	2.35815e-06	1.01527e-05	2.58075e-06	2.69949e-06	8.20468e-06	0	0	0	0
9130230L23Rik	4.24845e-06	1.37442e-05	0	7.38554e-05	1.42814e-05	0	4.36851e-06	2.61285e-05	0	7.57975e-05	0	3.12308e-05	0	9.05385e-05	6.26272e-06	9.53096e-06	0.00010273	2.02601e-05	0.000143798	7.1263e-05	8.60093e-06	0.000107283	4.97552e-06	0.000237432	4.75864e-05	3.95721e-06	4.4527e-05	4.06971e-06	6.83036e-05	1.72548e-05	3.97107e-05	0	5.18838e-05	0	0	6.80982e-07	2.5996e-06	0	4.44352e-05	2.28971e-06	0	0	8.88055e-06	1.0501e-05	0	0	0	0	0
9130401M01Rik	1.15535e-05	0	0	3.16469e-06	0	1.39046e-05	9.54773e-06	0	0	0	0	0	0	0	0	1.18239e-05	0	0	1.30025e-05	0	1.05853e-05	0	0	0	0	8.70632e-06	0	0	0	0	0	0	1.24252e-05	0	1.4556e-05	2.16327e-05	0	0	0	0	4.2412e-05	2.87555e-06	0	0	2.00463e-05	0	0	0	0
9230110C19Rik	1.5624e-06	9.66368e-06	0	4.28543e-06	1.53811e-05	0	2.11286e-06	0	0	2.39739e-05	0	8.05051e-06	1.05077e-05	0	3.63901e-06	2.52426e-06	2.71909e-05	2.69462e-05	0	2.00997e-05	3.23101e-06	1.50662e-05	0	0	2.13492e-05	1.93166e-06	7.78782e-06	3.58979e-06	3.20415e-06	2.3636e-05	1.93374e-06	0	0	1.46798e-05	0	5.74149e-07	0	0	0	8.08885e-06	0	5.24307e-06	6.30415e-06	0	0	0	0	4.41801e-05	1.30063e-05
9230111E07Rik	0	0	0	0	1.68586e-06	0	6.67482e-07	0	0	0	0	0	0	0	0	0	0	0	0	0	1.0417e-06	0	0	0	0	9.43882e-07	0	0	0	9.49451e-06	0	4.97216e-05	0	0	8.69653e-07	3.91305e-07	0	0	0	0	3.60906e-07	0	0	0	3.28291e-06	0	0	0	0
9330020H09Rik	2.34636e-05	2.21467e-06	5.3038e-06	0	4.06042e-06	6.64857e-06	9.10457e-06	0	0	0	0	4.1474e-06	0	0	9.09504e-06	1.93e-05	0	0	0	1.16243e-05	9.01019e-06	0	0	0	0	1.40297e-05	4.43064e-06	0	0	0	0	0	0	0	1.49141e-05	9.64042e-06	0	0	0	0	4.57934e-06	6.231e-06	5.4102e-06	0	5.66822e-06	0	0	0	1.63675e-05
9330104G04Rik	3.15782e-07	0	0	0	0	0	2.79e-07	0	0	0	0	0	0	0	0	2.73477e-07	0	0	0	0	1.10932e-06	0	0	0	0	1.696e-07	0	1.42813e-06	0	0	0	0	0	0	2.29478e-06	0	0	0	0	1.03584e-05	0	0	0	2.4955e-06	0	0	0	0	0
9330136K24Rik	2.27572e-06	6.23077e-06	2.00466e-05	5.57389e-06	1.92718e-05	0	1.88099e-06	4.20967e-05	1.89753e-05	0	0	0	0	3.33156e-06	0	2.24722e-06	0	0	0	2.05767e-05	1.29206e-06	1.55819e-05	9.07027e-06	1.40084e-05	1.28353e-05	2.16749e-06	8.89483e-07	2.12449e-05	1.11371e-05	9.50338e-06	2.0157e-05	0	0	2.07644e-06	8.80375e-07	9.11277e-07	1.71832e-05	0	0	9.89388e-06	2.44103e-07	0	7.05431e-06	2.21998e-05	0	0	0	1.31985e-05	0
9330151L19Rik	6.89131e-06	9.03802e-06	0	4.74805e-06	7.66872e-06	3.9074e-06	5.45476e-06	0	0	7.29581e-06	3.22581e-05	0	0	0	1.75817e-05	7.52644e-06	0	0	0	1.36567e-05	1.65983e-06	7.00855e-06	5.74333e-06	5.61174e-06	6.64712e-06	5.89823e-06	3.77071e-06	2.39236e-06	9.38996e-06	0	0	0	0	0	1.92071e-06	4.90612e-06	4.93408e-06	0	4.11726e-05	5.94643e-06	1.32995e-06	0	4.0794e-06	2.24099e-05	3.58244e-06	0	0	0	5.37744e-06
9330159F19Rik	4.37416e-07	0	0	0	0	0	0	0	0	0	0	0	0	0	0	0	0	0	0	0	0	0	0	0	0	2.72968e-07	0	0	0	0	0	0	0	0	0	2.65833e-07	0	0	0	0	0	0	0	0	0	0	0	0	0
9330160F10Rik	7.95221e-06	1.57531e-06	0	1.34716e-05	2.10176e-06	1.17596e-05	6.09126e-06	5.27089e-06	0	0	0	1.43889e-05	0	0	3.58134e-06	1.0421e-05	0	1.83483e-05	8.51847e-06	0	4.68184e-06	9.64273e-06	0	0	6.64297e-06	5.45063e-06	1.39886e-05	8.16539e-06	2.76549e-05	8.34406e-06	1.07005e-06	0	3.68245e-06	8.84564e-05	5.55465e-07	1.00595e-05	0	0	0	1.41655e-05	5.4581e-06	0	3.73871e-06	7.52513e-06	6.33787e-06	0	0	0	1.52523e-05
9330175E14Rik	0	0	0	0	0	0	0	0	0	0	0	0	0	0	0	1.99935e-07	0	0	0	0	0	0	0	0	0	2.12031e-08	0	0	0	0	7.65559e-06	0	0	0	1.84628e-06	1.17243e-06	2.54703e-05	0	0	0	1.04417e-06	9.82936e-06	4.41038e-06	0	3.22735e-06	1.86303e-05	0	0	0
9430002A10Rik	4.90381e-07	0	0	0	2.64138e-06	0	0	0	0	0	0	0	0	0	0	0	0	0	0	0	0	0	0	0	0	1.32685e-07	0	0	0	0	0	0	0	0	0	0	0	0	0	0	0	0	0	0	0	0	0	0	0
9430015G10Rik	4.7883e-06	1.35879e-05	5.98201e-06	1.11201e-05	4.78416e-06	0	2.06089e-06	3.04303e-06	0	1.17713e-05	0	1.22027e-05	0	1.71918e-05	1.68563e-05	6.95079e-06	1.2157e-05	1.29007e-05	3.12391e-05	8.60526e-06	5.29844e-06	1.4085e-05	0	3.8783e-06	2.10906e-05	2.71207e-06	0	0	1.56678e-06	2.31461e-06	1.8564e-05	0	3.51064e-05	1.15496e-05	8.51609e-06	6.31844e-06	9.66594e-06	0	2.60349e-05	7.3069e-06	1.7898e-06	1.59709e-05	0	1.76873e-05	2.83698e-06	2.63875e-05	3.03951e-05	7.72618e-06	0
9430037G07Rik	2.18862e-07	6.03792e-07	0	1.60002e-06	5.62916e-06	0	9.90859e-07	0	0	1.53619e-05	0	2.03612e-05	0	0	0	7.69754e-07	0	0	1.33654e-05	0	0	1.26308e-05	9.67015e-06	1.51323e-05	5.09462e-06	3.13013e-06	4.83781e-06	1.99922e-06	1.64548e-06	3.64377e-05	1.75146e-06	0	7.26306e-06	0	1.53018e-06	2.57342e-07	2.58182e-06	0	0	0	5.93693e-07	0	1.36113e-05	6.99149e-07	0	0	0	0	0
9430038I01Rik	1.72395e-05	1.15626e-05	0	1.4984e-05	2.48987e-05	2.91087e-05	1.62196e-05	1.17702e-05	7.86666e-05	7.72314e-06	0	9.18445e-06	0	2.79958e-05	0	7.1741e-06	0	1.7041e-05	0	2.38969e-06	7.44884e-06	1.74342e-05	0	8.65283e-06	2.0008e-05	1.0092e-05	1.44564e-06	1.01487e-05	9.60668e-06	8.63528e-06	1.04881e-05	0	1.17942e-05	4.28003e-06	3.14767e-05	2.31351e-05	2.04948e-05	2.77624e-05	0	1.0004e-05	2.07589e-05	1.8743e-05	0	1.70126e-05	1.26686e-05	2.86344e-05	0	5.89804e-05	8.90902e-06
9430060I03Rik	1.57806e-06	0	0	1.97834e-05	0	8.19592e-07	5.61931e-07	0	0	9.65223e-05	0	0	0	1.21648e-05	0	5.98347e-07	0	0	6.12945e-05	0	0	0	0	3.94433e-05	0	1.40865e-06	0	0	2.52448e-05	0	0	0	5.68507e-05	0	9.85696e-07	1.58789e-06	0	0	0	0	2.18254e-06	0	0	0	3.50134e-06	0	0	0	9.61132e-06
9430065F17Rik	2.9142e-06	2.19679e-06	0	4.70161e-07	3.03402e-06	1.61344e-06	3.61968e-06	2.16873e-06	0	2.90717e-05	0	1.36215e-06	0	8.51499e-06	1.17994e-05	4.18586e-06	0	8.2174e-06	0	2.38969e-06	8.41985e-07	2.32066e-06	2.03822e-05	6.41391e-06	2.00944e-06	2.52472e-06	0	0	3.43855e-06	0	1.93374e-06	0	0	0	0	8.59855e-07	1.17572e-06	2.75938e-05	0	0	0	0	4.55125e-06	0	0	0	1.62496e-05	1.67068e-05	0
9530026P05Rik	3.24246e-06	0.000363927	2.37944e-05	0.000174376	0.000333996	0	2.25311e-06	0.000402336	0	0.00062101	0.000345247	0.000453053	0	0.000327034	0.000311009	3.37559e-06	0.0001798	5.02664e-05	0.000146808	0.000172629	0	0.000356942	3.45849e-05	0.000241553	0.00029213	2.74292e-06	0.000306841	1.60675e-05	0.000264198	0.00031188	0.000342393	0	0.000372146	0.000366848	2.7295e-05	3.94204e-06	0.00100968	5.74053e-05	0.000627217	0.000849317	8.67791e-07	3.37686e-05	0.000882019	0.00112927	0	0.000100395	2.77008e-05	0.000269139	0
9530034E10Rik	9.63566e-07	0	0	1.84678e-05	8.57129e-07	1.63415e-06	1.51138e-06	8.09454e-06	0	7.27903e-06	0	3.44324e-05	0	3.23081e-06	0	0	0	0	1.99596e-05	0	0	0	0	1.75681e-05	3.34294e-06	3.24762e-07	0	0	1.61188e-05	0	0	0	7.35202e-06	0	1.45073e-06	7.6771e-06	0	0	0	0	1.19746e-06	8.1333e-05	0	0	8.86345e-06	0	0	0	0
9530046B11Rik	3.70506e-07	2.77199e-06	0	5.36055e-06	0	0	2.61726e-06	1.18738e-05	0	0	3.22581e-05	2.10485e-05	0	0	7.24638e-06	6.18196e-07	4.49337e-06	0	0	0	8.11631e-06	9.95193e-06	0	0	2.47957e-05	3.16203e-07	1.47196e-06	3.99613e-06	0	0	1.27093e-05	0	3.76663e-06	0	9.22057e-07	1.16018e-06	6.80648e-06	0	0	0	0	0	4.11812e-06	1.23699e-05	0	0	0	0	0
9530052E02Rik	3.39512e-07	7.50299e-06	0	1.69215e-06	8.0827e-06	0	1.31656e-06	4.68652e-05	0	2.85583e-05	1.27065e-05	8.78448e-06	0	6.0562e-06	1.78971e-05	3.58585e-07	0	0	0	1.21726e-05	0	8.43913e-06	1.1877e-05	1.02503e-05	0	7.69014e-08	7.20795e-06	0	6.61616e-06	9.33981e-06	1.25951e-05	0	0	0	3.94763e-07	4.69015e-07	5.12463e-06	0	1.27953e-05	5.62673e-06	0	0	1.02865e-05	3.41409e-05	0	0	1.57183e-05	1.31985e-05	0
9530068E07Rik	5.92191e-05	2.78412e-05	8.25704e-05	9.25495e-06	5.00866e-05	4.68909e-05	7.41518e-05	3.2155e-05	4.9995e-05	1.50157e-05	4.69996e-05	4.29504e-05	0.000235533	0	4.80934e-05	8.44043e-05	4.58596e-05	0.000128899	0	2.97181e-05	0.000102303	1.93109e-05	9.98238e-05	1.46233e-05	8.30852e-05	6.84885e-05	3.29913e-05	0.000123781	1.28035e-05	8.22036e-05	5.90037e-05	9.72591e-05	2.89458e-05	9.79964e-05	5.83782e-05	7.18772e-05	5.6785e-05	0.000313683	5.37057e-05	8.26283e-05	5.57946e-05	0.000118888	4.5984e-05	4.09261e-05	6.96663e-05	4.99286e-06	0.00015712	6.57542e-05	3.55462e-05
9530077C05Rik	2.81725e-06	3.71083e-05	1.58565e-06	2.76872e-05	2.00382e-05	4.96827e-07	7.76204e-07	2.61239e-05	2.33536e-05	0	6.35324e-06	2.32966e-05	1.99872e-05	8.00769e-06	2.69259e-05	1.74237e-06	5.06454e-05	0	8.36148e-06	3.23594e-05	1.33181e-06	3.60969e-05	7.24475e-06	4.24822e-05	2.79632e-05	9.97834e-07	1.38e-05	1.08693e-05	1.63697e-05	4.36387e-05	4.28151e-05	7.46848e-05	2.30145e-05	4.10895e-05	6.56459e-07	0	9.2854e-06	0	0	6.22543e-05	0	9.82936e-06	2.70603e-05	7.04218e-05	2.12601e-06	0	0	0	0
9530082P21Rik	2.52082e-06	9.85383e-06	1.11257e-05	7.7049e-06	1.05177e-05	0	2.03222e-06	1.84277e-05	0	0	5.53058e-05	1.29281e-05	0	0	2.08952e-05	4.04219e-06	1.20048e-05	0	1.24938e-05	7.64807e-06	0	4.13698e-06	0	9.81225e-06	9.31064e-06	9.5019e-07	9.38174e-06	6.67853e-06	1.2184e-05	2.20714e-05	1.91534e-06	0	6.11154e-06	0	3.11465e-05	5.96123e-05	0.000116567	5.78035e-05	2.38379e-05	0.000101329	2.55311e-06	0	6.31653e-05	2.99224e-05	5.34822e-06	3.3217e-05	0	0	0
9630001P10Rik	1.17323e-06	0	0	0	4.17136e-06	0	0	0	0	0	0	0	0	0	0	9.38186e-07	0	0	0	2.6058e-06	0	0	7.43279e-06	0	0	1.27223e-06	0	0	0	4.65747e-06	0	0	0	0	0	0	0	0	0	0	0	0	0	0	0	0	0	0	0
9930004E17Rik	0	0	0	0	0	0	0	0	0	0	0	0	0	0	0	8.7927e-07	0	0	0	0	0	0	2.16354e-06	0	2.26768e-06	2.70429e-07	0	0	0	0	0	0	0	0	0	0	0	0	0	0	0	0	0	0	0	0	0	0	0
9930012K11Rik	0	0	0	0	0	0	3.89325e-07	0	0	0	0	0	0	0	0	1.45552e-07	0	0	0	0	1.73989e-06	0	0	0	0	7.58039e-08	0	0	0	0	0	0	0	0	6.85153e-07	5.47719e-06	0	0	0	0	3.12971e-07	0	0	9.64925e-06	0	0	0	0	0
9930021J03Rik	1.73626e-05	0.000217409	2.85726e-05	0.00012898	0.000160189	1.80176e-05	1.69712e-05	0.000366313	2.51383e-05	0.000120522	0.000321516	0.000297017	0	0.000220432	0.000234862	2.33148e-05	0.00024237	9.07556e-06	0.000151018	0.000209568	2.05276e-05	0.00028468	1.70581e-05	0.000206963	0.000196253	1.81404e-05	0.000244313	4.26676e-05	0.000141621	0.000245715	0.000309899	0	0.000192074	0.000174873	5.19428e-05	2.17368e-05	0.000191291	2.6178e-05	0.000143219	0.000110722	1.00876e-05	3.14138e-05	0.000315584	0.000264889	1.42682e-05	0.000291422	0	0.000185468	5.34131e-06
9930111J21Rik2	5.78598e-07	8.82897e-07	0	0	9.68664e-06	0.000118826	1.1596e-06	1.75439e-05	0	0	0	2.15365e-05	0	0	1.75304e-05	0	6.0024e-06	0	0	4.75321e-06	0	4.07788e-06	0	0	0	1.70264e-07	1.01578e-06	0	0	0	2.34842e-05	0	0	4.43042e-05	4.12727e-05	3.50537e-05	0.000219569	3.0581e-05	0	0.000104154	9.13974e-05	3.95026e-05	0.000114514	0.000129168	0.000108342	0.000306713	4.12882e-05	0.000269021	3.76621e-05
a	0	3.65961e-05	0	3.35943e-05	4.17681e-05	2.25669e-05	0	1.42063e-05	0	4.83596e-05	1.90597e-05	1.41923e-05	0	7.08217e-05	8.47784e-05	0	2.74489e-05	0	1.95744e-05	8.60526e-06	0	5.33677e-05	8.9918e-06	5.89534e-05	2.59897e-05	0	4.98919e-05	0	7.06857e-05	4.54178e-05	8.48345e-05	0	3.81401e-05	5.4949e-05	5.12908e-07	0	7.04244e-05	2.77316e-05	1.10744e-05	8.02555e-05	0	0	7.60153e-05	0.000147154	0	0.000130997	3.18471e-05	6.35622e-05	3.69828e-06
A130010J15Rik	3.33637e-06	6.19762e-06	1.14797e-05	0	4.20376e-06	5.92587e-06	4.5242e-06	0	0	0	0	4.3373e-06	1.61708e-05	0	0	4.50784e-06	1.63106e-05	2.81123e-05	0	6.58241e-06	9.39554e-06	0	1.08273e-05	0	1.20395e-06	2.18559e-06	7.45173e-06	2.3521e-06	0	6.72563e-06	4.41673e-06	0	0	0	8.28757e-06	5.22266e-06	7.10924e-06	0	0	0	4.5169e-06	0	1.27977e-06	0	2.45968e-06	0	0	1.12892e-05	3.16402e-06
A130051J06Rik	2.28343e-07	0	0	0	0	0	6.56248e-07	0	0	0	0	0	0	0	0	5.47085e-07	0	0	0	0	0	0	0	0	0	2.28096e-07	0	0	0	0	0	0	0	0	0	3.48674e-06	0	0	0	0	1.45603e-06	0	0	0	0	0	0	0	0
A230028O05Rik	9.91273e-07	0	0	0	0	0	1.69635e-07	0	0	0	0	0	0	0	0	0	0	0	0	0	1.18002e-06	0	0	0	6.09537e-06	1.02026e-06	0	0	0	0	0	0	0	0	0	0	0	0	0	0	0	0	0	1.48889e-06	0	0	0	0	0
A230050P20Rik	7.48644e-06	3.94361e-06	0	0	6.25615e-06	2.99672e-06	1.63446e-06	0	0	0	2.01613e-05	0	0	0	0	5.78986e-06	0	0	0	1.30168e-05	2.35959e-06	0	0	0	4.30734e-06	7.98468e-07	0	2.1634e-06	0	0	0	0	0	0	1.47649e-05	2.07496e-05	1.44541e-05	0	0	8.0601e-06	4.16175e-06	9.93483e-06	3.34484e-05	0	1.13906e-05	0	0	0	5.75533e-06
A230065N10Rik	2.78167e-06	0	0	0	3.54391e-06	0	3.8757e-06	0	0	0	0	0	0	0	3.26078e-06	5.00047e-06	0	0	0	0	2.96024e-06	0	0	0	0	2.07355e-06	0	4.41606e-06	0	0	0	0	0	0	0	5.05567e-07	0	0	0	0	0	3.44723e-06	0	0	0	0	0	0	0
A230072E10Rik	4.15376e-06	4.42895e-05	0	4.17342e-05	1.97169e-05	1.21498e-06	1.63467e-06	1.98593e-05	0	4.18313e-05	0	1.73032e-05	0	2.39217e-05	2.56615e-05	3.15203e-06	1.55641e-05	0	1.2528e-05	2.99248e-05	1.36439e-06	5.53e-05	0	0	2.37549e-05	2.57658e-06	2.10963e-05	0	1.72331e-05	0	1.57289e-05	0	2.28244e-05	0	0	0	4.60418e-06	0	0	1.98588e-05	2.49281e-07	0	4.56666e-06	4.82649e-06	5.18374e-07	0	0	2.81657e-05	0
A230083G16Rik	1.02914e-07	0	0	1.2521e-05	2.46722e-06	0	0	2.16873e-06	0	0	0	1.33221e-05	0	0	6.08273e-06	0	0	0	6.75603e-06	0	0	9.46474e-06	0	9.9231e-06	0	1.93019e-07	0	4.16625e-06	3.8693e-06	2.70311e-06	3.13605e-06	0	1.48207e-05	0	1.34732e-06	6.71372e-07	8.03574e-06	0	0	0	0	0	0	2.26648e-05	0	0	0	0	0
A230083N12Rik	1.00999e-06	0	0	0	0	0	1.16278e-07	0	0	0	0	0	0	0	0	5.03334e-07	0	0	0	0	2.67852e-06	0	0	0	2.05805e-06	4.84983e-07	0	3.84577e-06	0	6.33493e-06	0	0	0	0	1.42966e-06	0	0	0	0	0	0	0	0	0	0	0	0	0	0
A230087F16Rik	1.27754e-07	0	0	0	0	1.82892e-06	1.53292e-07	0	0	0	0	0	5.48246e-05	0	0	5.26889e-07	0	0	0	0	0	0	0	0	0	5.02507e-08	0	0	0	0	0	0	0	0	4.14559e-06	0	0	0	0	0	0	0	0	0	0	0	3.18471e-05	0	0
A230107N01Rik	1.41795e-06	1.53213e-05	0	0	1.05961e-05	0	1.51489e-06	4.45573e-06	0	0	0	1.97156e-06	0	0	0	6.26558e-07	4.79347e-05	0	0	0	1.08782e-06	7.51789e-06	0	0	0	2.00162e-06	3.83921e-06	0	0	8.71414e-06	0	0	0	2.69906e-05	0	2.15034e-06	2.13438e-05	0	0	0	0	0	0	0	0	0	0	0	0
A330032B11Rik	8.14722e-07	8.93483e-06	0	0	0	2.5046e-06	2.7288e-07	1.17952e-05	0	0	0	3.32375e-06	0	0	1.629e-05	0	0	0	0	0	0	0	0	0	5.92801e-06	8.97106e-07	3.03544e-06	4.74957e-06	0	6.77811e-06	3.39459e-06	0	0	2.07644e-06	4.34856e-06	0	0	0	0	0	0	0	0	7.52513e-06	0	0	0	0	0
A330033J07Rik	2.21235e-07	5.04912e-05	1.75254e-05	4.48911e-05	6.00076e-05	0	8.24906e-07	7.5362e-05	0	0.00016289	0.000129996	0.000107389	0	2.79916e-05	0.000208948	0	0.000116541	1.29007e-05	6.75263e-05	6.00327e-05	1.61101e-06	3.03472e-05	5.98681e-06	1.94757e-05	1.97402e-05	2.56634e-07	4.24641e-05	1.33593e-05	3.97454e-05	4.68603e-06	0.000129594	6.49013e-05	0.000144519	0.000174774	2.12349e-06	0	7.35927e-05	3.0581e-05	6.40792e-05	7.063e-05	2.21944e-07	1.00371e-05	1.5226e-05	5.33346e-05	1.39814e-06	4.60606e-05	0	8.78742e-05	9.3261e-06
A330069E16Rik	6.59715e-06	0	7.14776e-06	7.33078e-06	0	9.11353e-06	3.17348e-06	0	0	5.12479e-06	0	2.84088e-06	0	5.004e-06	4.85378e-06	4.13709e-06	0	0	0	0	6.5244e-06	0	0	1.07254e-05	6.09537e-06	3.36192e-06	7.46895e-06	0	0	0	5.58085e-06	0	0	5.39811e-05	9.88835e-06	8.0873e-06	0	0	0	2.55166e-06	8.00918e-06	2.66094e-05	0	6.87838e-06	7.14387e-06	0	0	0	0
A430005L14Rik	1.88022e-05	9.16823e-06	8.52893e-06	5.31452e-06	5.25982e-06	3.65762e-05	2.05004e-05	4.45573e-06	2.33754e-05	0	0	8.16827e-06	5.81229e-05	0	2.06718e-05	1.69857e-05	0	0	9.01746e-06	9.93309e-06	1.70479e-05	2.47095e-06	6.02203e-06	3.96159e-06	1.26295e-05	1.45667e-05	1.44564e-06	1.10461e-05	1.05369e-05	3.65593e-06	4.17258e-06	5.61041e-05	4.32272e-06	1.80865e-05	2.23049e-05	3.05358e-05	0	0	0	9.17108e-06	2.65114e-05	7.26894e-05	0	9.11893e-06	1.61777e-05	1.89934e-05	0	4.40618e-06	1.21853e-05
A430033K04Rik	3.24097e-06	1.34208e-05	0	1.29365e-05	9.84829e-06	3.46763e-06	5.57384e-06	1.4758e-05	0	0	3.04433e-06	9.37734e-06	0	0	1.95067e-05	3.72644e-06	2.57452e-05	7.78877e-06	1.66408e-05	5.29437e-05	3.1559e-06	0	5.90252e-06	1.98655e-05	1.91753e-05	3.80619e-06	1.86006e-05	2.88635e-06	7.59287e-06	1.22889e-05	9.41841e-06	0	1.01772e-05	6.92939e-05	4.49737e-07	4.87555e-06	2.79047e-05	0	0	2.43685e-05	2.65662e-06	0	2.62673e-05	2.22419e-05	5.07057e-06	0	0	0	0
A430046D13Rik	8.80825e-06	1.08491e-05	0	1.22709e-05	1.60461e-05	1.75899e-06	4.62022e-06	0	0	2.09266e-05	1.27065e-05	2.04936e-06	0	1.76718e-05	3.60555e-06	4.42871e-06	5.02639e-06	0	0	4.75321e-06	4.26313e-06	7.48116e-06	1.0021e-05	0	9.12582e-06	5.90365e-06	5.34005e-06	0	2.4291e-05	1.80693e-05	0	0	0	1.38898e-05	7.48165e-07	3.63592e-06	1.14699e-06	0	1.27953e-05	9.34841e-06	5.23024e-06	1.11723e-05	8.54295e-06	0	1.8561e-06	3.13714e-06	0	4.28284e-05	4.28346e-05
A430073D23Rik	1.02212e-06	0	0	6.93504e-06	0	0	1.06868e-07	0	0	0	0	0	0	7.40083e-06	0	0	0	0	0	0	0	0	0	1.89051e-05	0	2.84404e-07	0	0	9.6649e-06	0	0	0	0	0	0	1.36793e-07	0	0	0	0	0	0	0	0	0	0	0	0	0
A430078I02Rik	9.08257e-07	4.91394e-06	0	1.25915e-05	0	0	0	2.60626e-05	0	0	0	2.10718e-05	0	1.32696e-05	7.95432e-06	8.86891e-07	0	0	0	0	0	1.13404e-05	0	0	9.335e-06	2.88876e-07	3.10951e-06	0	1.76769e-05	9.86841e-06	8.68277e-06	0	6.85989e-06	2.92154e-05	0	7.21614e-07	8.14967e-06	0	3.7873e-05	5.63139e-06	1.43594e-06	0	5.35521e-06	9.48187e-06	0	0	0	0	0
A430105I19Rik	1.84391e-06	5.68282e-06	3.00019e-06	6.17368e-06	1.03242e-05	0	6.98177e-06	1.06633e-05	1.52952e-05	1.21016e-05	2.2604e-05	2.43902e-05	0	1.42572e-05	4.56794e-05	1.17064e-05	1.01937e-05	4.47976e-05	1.15714e-05	1.26266e-05	5.48273e-06	3.10129e-05	1.45817e-05	0	2.9503e-05	4.5741e-06	2.2048e-05	6.62697e-06	5.19251e-06	3.61552e-05	2.00636e-05	0	4.99012e-06	1.26625e-05	3.34009e-05	1.62219e-05	5.85693e-05	0	2.79065e-05	2.1487e-05	0	4.32887e-05	4.40453e-05	4.04163e-05	0	0	0	0	6.63729e-06
A430105J06Rik	1.42168e-06	4.18299e-06	0	0	0	1.18039e-06	1.7307e-06	0	5.98086e-05	0	0	1.38009e-05	5.48246e-05	0	0	3.23681e-06	9.36768e-06	0	0	0	0	0	0	0	0	1.51641e-06	3.75613e-06	0	0	0	4.85465e-06	0	0	0	0	1.82772e-06	0	0	0	0	3.39577e-07	0	1.62499e-06	0	0	0	0	0	0
A430106G13Rik	1.32267e-06	0	0	4.9306e-06	0	0	4.83157e-07	0	0	0	0	0	0	0	0	4.4783e-07	0	0	0	0	2.89704e-06	0	0	0	0	5.594e-07	0	0	1.77809e-06	0	0	0	3.21073e-05	0	7.0779e-07	1.35018e-06	0	0	0.000142318	0	2.36128e-07	0	0	0	0	0	0	0	0
A430110L20Rik	4.32337e-07	8.4599e-06	0	5.77536e-06	0	0	4.44235e-07	0	0	0	0	0	0	3.23081e-06	1.78971e-05	1.20806e-06	0	0	0	0	0	0	0	6.35752e-06	9.42516e-06	9.01024e-07	4.30383e-06	0	0	2.54114e-06	1.84786e-05	0	7.90533e-06	0	8.03342e-07	8.72113e-07	0	0	0	0	0	0	1.03466e-05	5.36916e-06	0	0	0	0	0
A4galt	1.10476e-06	1.57513e-05	0	1.8732e-05	7.0183e-06	4.03055e-06	9.68425e-06	7.12289e-05	0	0.000175072	8.78959e-05	0.000109494	0	0.000206622	4.03744e-05	3.75733e-05	0.000126331	3.24639e-05	0.00030472	0.000195394	3.41069e-05	0.000221534	2.73524e-05	0.000559547	0.000315809	5.24166e-06	1.66975e-05	0	2.8941e-05	2.32651e-05	3.85955e-05	0	2.16715e-05	4.94152e-05	0	5.94925e-06	0	0	4.27036e-05	9.59481e-06	9.87795e-07	8.31172e-06	0.000309188	0.000125015	1.0265e-05	3.85068e-05	0	3.20982e-05	0
A530017D24Rik	6.31337e-06	6.61692e-06	6.04683e-06	1.66296e-05	9.20696e-06	1.25823e-06	3.62797e-06	0	0	3.30504e-05	1.87973e-05	4.30304e-06	0	0	0	5.94783e-06	0	0	1.67588e-05	6.58241e-06	5.64013e-06	2.46232e-05	5.37221e-06	7.44746e-06	1.92822e-05	3.61218e-06	1.0691e-05	1.76197e-05	2.95877e-05	6.25704e-06	3.8557e-05	0	5.33039e-06	0	5.10354e-06	8.20785e-06	1.32503e-05	0	0	2.98676e-05	3.40074e-06	3.40664e-06	1.94102e-05	3.41717e-05	7.69003e-06	1.12859e-05	0	4.05861e-05	0
A530020G20Rik	2.27932e-07	1.0632e-06	0	0	0	0	9.61527e-06	9.24898e-06	0	0	0	1.66189e-05	0	0	0	5.97639e-06	8.68056e-06	0	0	2.52834e-05	2.2183e-06	4.33638e-06	4.3099e-06	0	5.15508e-06	1.10951e-06	0	0	0	0	0	0	0	0	0	5.36979e-07	0	0	0	0	0	0	7.27104e-06	1.12349e-05	0	0	0	0	0
A530040E14Rik	0	0	0	9.39123e-07	0	1.95691e-05	1.70118e-07	0	0	0	0	0	0	0	0	0	0	0	0	0	0	0	0	0	0	3.13363e-08	0	0	0	0	0	0	0	0	0	0	0	0	0	0	3.53405e-06	0	0	0	6.16412e-06	0	0	0	0
A530064D06Rik	0	0	0	0	0	0	0	0	0	0	0	0	0	0	0	0	0	0	0	0	0	0	0	0	0	0	0	0	0	0	0	0	0	0	0	8.84855e-07	0	0	0	0	7.15662e-06	0	0	0	1.82217e-06	0	0	0	4.04106e-05
A530083I20Rik	1.79131e-07	1.90109e-05	0	3.42796e-06	1.77095e-05	0	1.50774e-07	0	1.89753e-05	1.75322e-05	0	8.9723e-06	0	3.92218e-06	1.29501e-05	0	0	0	2.32968e-05	0	0	2.20876e-05	1.56994e-05	3.91417e-06	2.96596e-05	2.3272e-07	1.14616e-06	1.02807e-05	0	2.65684e-05	5.35032e-06	0	0	2.24633e-05	0	0	0	0	8.67483e-06	1.8831e-05	0	0	9.4866e-06	2.9052e-05	0	7.275e-06	0	0	0
A530084C06Rik	1.87768e-06	0	0	0	0	0	1.67132e-06	0	0	0	0	0	1.71327e-05	0	0	5.3358e-06	0	0	0	0	1.54345e-06	0	7.76301e-06	0	0	1.92044e-07	0	0	0	0	0	0	0	0	7.41261e-07	1.62413e-07	0	0	0	0	0	0	0	0	0	0	0	0	0
A630001G21Rik	0	8.00042e-06	0	4.62048e-06	5.63395e-06	3.6054e-05	7.58804e-06	4.15815e-05	0	7.05339e-05	4.82523e-05	7.10794e-05	0	4.83593e-05	5.88575e-05	0	0	0	7.14224e-06	0	1.50118e-05	0	0	0	3.74393e-06	0	0	0	9.52201e-06	0	1.10525e-05	0	0	2.09104e-05	7.6188e-06	3.27225e-06	3.62476e-05	0	8.76225e-06	9.54604e-06	2.6049e-05	6.231e-06	1.27977e-05	1.72709e-05	3.25577e-05	0.000200951	0	0.00024298	0
A630033H20Rik	0	3.61206e-06	0	0	0	5.01531e-06	0	0	0	0	0	0	0	0	0	0	0	0	0	0	0	0	0	0	0	0	0	0	0	0	0	0	0	0	1.25522e-06	2.5226e-06	1.75605e-05	0	0	0	1.43693e-05	1.61885e-05	0	0	9.93471e-06	3.333e-05	0	0	0
A630072M18Rik	3.94989e-06	0	0	1.18204e-06	0	1.36685e-05	4.32863e-06	0	0	0	0	0	0	0	0	3.22046e-06	0	0	0	0	2.91096e-06	0	0	4.44363e-06	0	4.61693e-06	0	0	1.10381e-05	0	0	0	1.27853e-05	0	4.2458e-05	1.69032e-05	0	0	1.50757e-05	0	8.51394e-06	3.14967e-05	0	0	1.13575e-05	0	0	0	8.78642e-06
A730011C13Rik	2.03856e-06	1.58108e-05	0	0	8.57129e-07	5.45134e-07	2.02895e-06	4.46945e-05	0	0	3.04433e-06	1.97156e-06	0	0	0	2.946e-06	2.83006e-06	0	0	3.38753e-06	1.45781e-06	1.32448e-05	0	0	7.60903e-06	1.2539e-06	2.14089e-06	5.94274e-06	0	2.42799e-06	8.68765e-06	0	0	7.9564e-06	9.47896e-07	3.94891e-07	1.7231e-05	0	0	0	4.15771e-07	0	1.23872e-05	2.69251e-05	0	1.50925e-05	0	0	0
A730015C16Rik	0	0	0	0	2.24122e-06	0	0	0	0	0	0	0	0	0	0	2.43265e-07	0	0	0	0	0	0	0	0	3.98664e-06	9.55946e-08	0	0	0	0	0	0	0	0	3.55614e-06	9.12629e-07	0	0	0	0	0	5.35699e-06	0	0	0	0	0	0	0
A730036I17Rik	0	0	0	0	0	0	0	0	0	0	0	0	0	0	0	2.65702e-07	0	0	0	0	0	0	0	0	0	1.09924e-07	0	0	0	0	0	0	0	0	0	0	0	0	0	2.28971e-06	0	0	0	0	0	0	0	0	0
A730049H05Rik	2.8165e-07	1.54198e-06	0	0	6.05153e-06	0	1.26419e-07	4.329e-06	0	0	0	0	0	0	0	3.0251e-07	1.00503e-05	0	0	1.21726e-05	0	0	0	0	0	4.962e-07	0	0	0	2.30483e-06	3.81924e-06	0	0	0	2.74454e-05	1.00797e-06	8.56076e-06	0	0	0	0	5.94927e-05	3.60594e-05	3.37434e-05	7.92119e-07	7.85016e-06	0	0	0
A830008E24Rik	0	0	0	2.2215e-06	0	0	1.34355e-06	0	0	5.56351e-05	0	0	0	0	0	1.52565e-07	0	0	0	0	3.78018e-06	0	0	0	0	3.5991e-07	0	0	2.65622e-06	0	0	0	0	0	2.06624e-06	6.84247e-07	0	0	0	0	2.86218e-07	0	0	0	0	0	0	0	0
A830009L08Rik	7.04808e-06	0	0	0	3.2047e-06	2.06395e-06	2.67789e-06	0	0	0	0	0	0	0	0	5.74175e-06	0	0	0	0	5.95641e-06	0	0	0	6.04886e-06	5.06933e-06	0	0	0	4.16681e-06	0	0	0	0	0	1.90662e-06	0	0	0	0	7.16933e-07	0	0	0	0	0	0	0	0
A830019P07Rik	0	0	0	0	3.64198e-06	0	0	0	0	0	0	0	0	0	0	5.64828e-07	0	0	0	0	0	0	0	0	1.20395e-06	4.512e-08	0	0	0	0	0	0	0	0	2.58199e-06	2.77956e-06	0	0	0	2.2304e-06	0	0	0	9.11893e-06	0	0	4.12882e-05	0	0
A830080D01Rik	1.08525e-05	4.78704e-05	0	0	4.49154e-05	6.57628e-06	8.0342e-06	8.79097e-05	0	0	8.63102e-05	3.69411e-05	0	0	2.99136e-05	7.69478e-06	6.63297e-05	0	0	1.82258e-05	1.35128e-05	5.34028e-05	0	0	3.76307e-05	8.25532e-06	6.10999e-05	0	0	7.06829e-05	8.62662e-05	0	0	0.000115552	2.64251e-05	9.10429e-06	3.73494e-05	0	0	3.63119e-05	1.08908e-05	2.67885e-05	7.10712e-05	1.49305e-05	1.29722e-05	0.000100957	0	0	0
A830082K12Rik	3.23574e-06	2.5635e-05	0	1.71092e-05	0	1.27941e-06	8.903e-07	0	0	0	0	0	0	9.69243e-06	2.56643e-05	1.72872e-07	0	1.7041e-05	0	1.46507e-05	0	1.01009e-05	7.74551e-06	8.71199e-06	4.81094e-06	6.42798e-07	0	9.55227e-06	0	0	4.19532e-05	0	0	0	2.98018e-06	4.30035e-06	1.73227e-06	0	0	1.8941e-05	0	6.50388e-05	7.40309e-05	4.21241e-05	0	0	5.20835e-05	1.07666e-05	0
A930004D18Rik	1.18419e-06	5.18022e-06	0	0	6.6661e-06	0	6.67882e-07	9.24898e-06	0	0	1.5753e-05	1.38009e-05	0	0	0	1.83168e-06	0	0	0	1.46507e-05	0	5.9508e-06	6.80032e-06	0	0	8.27335e-07	5.22653e-06	0	0	6.72563e-06	1.13461e-05	0	0	6.52188e-06	2.97883e-06	3.02066e-06	0	0	0	1.31673e-05	0	0	4.70743e-06	8.05056e-06	0	0	0	0	0
A930007I19Rik	8.13673e-07	2.47609e-05	7.3912e-06	3.03414e-06	1.59092e-05	1.97239e-05	1.68834e-07	1.50007e-05	2.89352e-05	0	3.75375e-05	3.36889e-05	0	0	1.94341e-05	0	5.69347e-05	0	0	4.99066e-05	0	2.83769e-05	0	6.97117e-06	1.8725e-05	7.60071e-07	2.60765e-05	8.60282e-06	1.94229e-06	2.42799e-06	4.02583e-05	0	5.93039e-06	3.25653e-05	1.89333e-06	2.17397e-06	2.60608e-05	0	0	1.39656e-05	6.26197e-06	8.93751e-06	1.58678e-05	0	0	1.84251e-05	0	1.68765e-05	0
A930012L18Rik	8.80807e-07	0	0	0	4.61096e-06	0	6.14632e-08	0	0	0	0	0	0	0	0	9.17769e-07	0	0	0	0	0	0	0	0	3.19277e-06	3.40646e-07	0	0	0	8.04382e-06	0	0	0	1.86043e-05	4.12088e-06	3.6322e-06	0	0	0	0	0	0	0	0	0	0	0	0	0
A930015D03Rik	3.00593e-06	6.2294e-05	1.66754e-05	4.33192e-05	5.34174e-05	0	3.3556e-06	6.5102e-05	0	6.37542e-05	3.25521e-05	9.71945e-05	0	2.23389e-05	3.10403e-05	6.8887e-07	0	7.38645e-06	4.99434e-05	0.00013038	2.7835e-06	5.38476e-05	1.21236e-05	1.28574e-05	7.15205e-05	1.25552e-06	5.47721e-05	6.1035e-06	2.76369e-05	6.21337e-05	5.6311e-05	3.88682e-05	2.89547e-05	4.42278e-05	3.65286e-05	7.58314e-06	0.0001299	3.27011e-05	8.76225e-06	8.34755e-05	2.15523e-06	3.9438e-05	6.59769e-05	2.25067e-05	2.25037e-06	0.000174591	0	0.000186539	0
A930017K11Rik	6.10532e-07	0	0	0	0	0	6.26609e-06	0	1.7319e-05	0	0	0	0	0	0	6.70267e-05	0	0	0	1.66334e-05	5.54588e-05	0	1.223e-05	0	2.04539e-05	2.91359e-06	0	0	0	0	0	0	0	0	0	1.51639e-07	0	0	0	0	1.67725e-06	0	0	0	0	0	0	0	1.62617e-05
A930024E05Rik	3.70471e-07	2.81298e-06	0	0	2.65424e-06	0	7.98915e-07	0	0	0	0	0	0	0	0	4.3771e-07	6.2054e-06	0	0	0	0	2.4413e-06	0	0	0	5.31045e-07	0	0	0	1.82087e-05	0	0	0	0	0	3.07384e-06	0	0	0	7.93783e-06	7.07102e-07	5.60488e-06	4.44184e-06	0	0	0	0	0	0
A930024N18Rik	0	0	0	0	0	0	5.09213e-07	0	0	0	0	0	0	0	0	1.23679e-06	0	0	0	0	0	0	0	0	0	3.75373e-08	0	0	0	0	0	0	0	0	2.04338e-06	1.37018e-07	0	0	0	0	0	0	0	0	0	0	0	0	0
A930029G22Rik	9.85934e-07	4.81039e-06	0	5.52813e-06	9.77183e-06	2.36933e-06	5.65048e-07	0	0	0	0	6.87591e-06	0	0	2.47859e-05	7.64845e-07	0	0	0	0	0	2.20682e-06	0	5.90741e-06	0	9.34697e-07	2.31096e-05	3.6016e-06	2.61257e-06	0	9.18814e-06	0	0	0	1.31158e-06	2.25273e-06	9.78627e-06	0	1.24508e-05	4.07837e-06	4.82515e-07	0	7.69152e-06	0	0	0	0	0	0
A930033H14Rik	6.88922e-07	6.41603e-06	0	0	5.70072e-06	0	1.51734e-06	1.15741e-05	0	4.06755e-06	2.36072e-05	0	0	0	6.48193e-06	2.66194e-07	1.51942e-05	0	1.78074e-05	0	0	0	0	0	1.58448e-06	5.07202e-07	2.69201e-06	0	0	0	0	0	0	7.81116e-06	0	2.73023e-06	2.43525e-05	0	0	1.30978e-05	0	4.8939e-06	1.6818e-05	1.22947e-05	0	0	0	0	0
A930038B10Rik	2.07994e-07	0	0	0	1.41678e-06	0	5.07436e-07	0	0	0	0	0	0	0	0	0	1.12486e-05	0	0	0	0	0	0	0	5.54075e-06	2.24403e-07	1.44564e-06	0	0	6.03895e-06	9.85455e-06	0	0	0	0	0	1.73227e-06	0	0	0	0	0	1.07965e-06	0	0	0	0	6.62559e-06	0
AA386476	3.00705e-06	3.01005e-06	0	0	0	0	2.48133e-06	0	0	0	0	0	0	0	0	2.92478e-06	0	0	0	0	0	0	0	0	0	1.9521e-06	8.14604e-06	3.3608e-06	0	5.84278e-06	1.07005e-06	0	0	0	0	5.56723e-06	2.60247e-06	0	0	0	1.65146e-06	7.02523e-06	3.01334e-06	2.21515e-06	4.42584e-06	0	0	0	0
AA474408	2.01911e-06	7.01221e-06	5.42158e-06	0	2.06351e-06	2.07849e-06	2.12855e-06	0	0	0	0	1.85488e-05	0	0	0	8.64004e-07	0	0	0	2.60051e-05	1.65983e-06	1.03688e-05	0	0	5.57057e-06	1.30509e-06	2.23477e-06	0	0	1.12756e-05	0	2.27108e-05	0	0	5.11807e-06	1.21288e-06	0	0	0	2.96415e-06	9.07993e-07	0	6.65628e-06	6.32811e-06	4.30527e-06	0	0	0	0
AA543186	1.75993e-06	6.54814e-06	0	1.35196e-05	6.51441e-07	0	1.72415e-06	0	0	0	0	1.13296e-05	0	0	6.48193e-06	0	1.88742e-05	0	1.21635e-05	0	1.54345e-06	6.04052e-06	1.30338e-05	4.87415e-06	1.43842e-05	1.34503e-06	7.23668e-06	2.76071e-06	0	3.97192e-05	7.08218e-06	0	6.85989e-06	3.31016e-05	0	2.47495e-06	9.63633e-06	0	1.27953e-05	9.31651e-06	3.21364e-07	0	4.86883e-06	6.99149e-07	0	7.84019e-06	0	0	0
AA986860	1.76979e-05	7.16188e-05	1.43458e-05	6.18047e-05	8.88104e-05	2.10466e-06	2.22935e-05	4.70949e-05	6.13042e-05	1.73163e-05	0	5.3931e-05	0	0.000122783	4.14604e-05	2.57792e-05	8.7247e-05	6.38206e-05	9.01436e-05	7.14088e-05	3.94853e-05	6.65731e-05	2.01869e-05	5.71555e-05	4.77889e-05	1.53327e-05	4.11795e-05	1.59137e-05	5.84289e-05	3.09227e-05	2.36023e-05	0	0.00010614	3.43125e-05	2.15491e-06	5.39066e-06	7.24297e-06	0	0	1.8263e-05	3.25325e-07	0	0	1.8536e-05	0	2.80683e-05	0	0	2.25338e-06
Aaas	3.1728e-06	1.64785e-05	2.26535e-05	1.19025e-05	1.49651e-05	6.28398e-06	5.17911e-06	2.13176e-05	0	1.3189e-05	0	1.24558e-05	0	0	5.14205e-06	3.3755e-06	0	0	2.81661e-05	0	3.4609e-06	0	0	2.98112e-05	9.11398e-06	2.43582e-06	1.26482e-05	0	2.65609e-05	0	1.18099e-05	0	2.03528e-05	2.50025e-05	7.75402e-06	4.25099e-06	0	0	1.04006e-05	2.339e-05	2.92152e-06	0	1.76738e-05	1.15661e-05	1.56447e-05	1.16395e-05	0	0	0
Aacs	4.02648e-06	2.07717e-06	3.20579e-06	2.21828e-05	1.96472e-05	2.82522e-06	4.99133e-06	4.39659e-06	0	2.93665e-05	5.71263e-05	2.51173e-05	7.04694e-05	2.27154e-05	0	5.51746e-06	4.75398e-06	5.27284e-05	1.0871e-05	1.61375e-05	6.99899e-06	1.23014e-06	9.16645e-06	1.7467e-05	7.64344e-06	5.39567e-06	5.27137e-06	7.27519e-06	2.63771e-05	2.70311e-06	2.05104e-05	7.6221e-05	3.95232e-05	3.09627e-05	7.93294e-06	4.46788e-06	7.24019e-06	0	1.3601e-05	2.00906e-05	5.52208e-06	4.84778e-06	2.35823e-05	3.47484e-05	5.63698e-06	2.89189e-05	3.03951e-05	7.51466e-05	1.02298e-05
Aaed1	6.34356e-06	2.86239e-05	2.19528e-05	2.72686e-05	1.97769e-05	1.08537e-05	9.42007e-06	3.80187e-05	2.24316e-05	2.94179e-05	4.78011e-05	3.7526e-05	1.71327e-05	8.58923e-05	2.24561e-05	4.60536e-06	4.16424e-05	0	1.11091e-05	1.6273e-05	9.22114e-06	6.64958e-06	1.81434e-05	1.84907e-05	2.58544e-05	4.20484e-06	3.21207e-05	3.20642e-05	1.25087e-05	1.83569e-05	4.83036e-05	2.59121e-05	3.71541e-05	2.69906e-05	2.39875e-05	6.2672e-06	2.48622e-05	0	0	4.38893e-05	8.96117e-06	6.41971e-05	1.08065e-05	1.5205e-06	5.25815e-06	8.63036e-06	4.61135e-05	0	0
Aagab	1.07987e-05	1.38656e-05	1.09536e-05	1.44291e-05	1.7885e-05	4.86988e-06	1.60298e-05	6.1252e-06	2.33536e-05	1.13323e-05	0	1.76798e-05	5.04361e-05	0	2.16546e-05	2.19891e-05	2.87437e-05	5.7779e-05	6.90524e-05	1.00208e-05	1.19777e-05	9.2926e-06	1.84987e-05	9.79694e-06	4.883e-06	1.20671e-05	1.99248e-05	2.05355e-05	1.37031e-05	2.53217e-05	2.17241e-05	0	1.43894e-05	1.56223e-05	2.11258e-05	1.012e-05	3.92622e-05	0	3.89364e-05	5.63139e-06	1.30566e-05	6.37105e-05	1.61319e-05	2.15653e-05	1.25675e-05	3.05246e-05	4.2735e-05	1.88004e-05	1.38216e-05
Aak1	3.31624e-05	0.000261982	1.21959e-05	0.000306859	0.000246745	2.88713e-05	4.13348e-05	0.000396606	0	0.000417	0.000211448	0.000194902	1.71327e-05	0.00025517	0.000232145	3.3814e-05	0.000221531	2.27872e-05	0.000298892	0.000229588	5.06506e-05	0.000133945	2.91668e-05	0.000213652	0.000206989	2.66863e-05	0.000227376	9.89387e-06	0.00029243	0.000242805	0.00031184	4.50288e-05	0.000280051	0.000233967	1.11615e-05	2.65214e-05	0.000203214	0	0.000256949	0.000106001	1.56606e-05	4.12931e-05	0.000285446	0.000184043	1.20447e-05	0.000170157	3.09598e-05	0.000125449	2.4676e-05
Aamdc	9.39994e-05	2.80277e-05	8.28359e-05	7.15323e-05	7.09447e-05	3.47066e-05	0.000234712	0.000104084	2.52908e-05	5.13312e-05	0	0.000190319	0.000143559	0.000120711	5.16851e-05	6.78486e-05	5.32103e-05	8.89647e-05	3.45285e-05	1.73479e-05	0.000207116	3.85356e-05	6.0274e-05	5.08863e-05	3.59773e-05	7.15721e-05	4.90581e-05	7.90224e-05	4.37235e-05	3.31322e-05	2.92283e-05	0.000143784	7.58911e-05	8.45241e-05	2.5531e-05	7.57555e-05	6.08038e-05	8.15283e-05	0.000126075	4.07255e-05	3.30368e-05	2.40599e-05	7.12123e-05	2.46268e-05	4.36394e-05	0	2.15424e-05	9.42422e-05	2.5977e-05
Aamp	9.44163e-05	2.69699e-05	4.74868e-05	3.51205e-05	2.6811e-05	7.40792e-05	0.000108814	0	2.52908e-05	1.73163e-05	6.30586e-05	2.03586e-06	8.34076e-05	3.69811e-05	4.89795e-05	9.82776e-05	1.01937e-05	4.31365e-05	1.33814e-05	3.00599e-05	9.28753e-05	2.5347e-06	8.76302e-05	3.20483e-05	3.14501e-05	8.50397e-05	1.12209e-05	7.5406e-05	1.01493e-05	1.12925e-05	1.78166e-05	4.50288e-05	2.18083e-05	2.28584e-05	0.000137493	0.000127087	1.49371e-05	2.43665e-05	3.90992e-05	5.3073e-05	8.23128e-05	0.000151968	3.18356e-05	3.89911e-05	9.42564e-05	3.16622e-05	0.000110496	6.26525e-05	7.30947e-05
Aar2	1.07954e-05	2.46457e-05	5.35103e-06	3.7985e-05	1.71093e-05	7.04078e-06	1.5653e-05	1.35577e-05	0	5.63899e-05	9.27861e-05	7.28152e-05	0	1.50313e-05	1.59945e-05	1.58504e-05	2.27728e-05	1.22294e-05	3.33864e-05	4.82211e-05	3.04315e-05	9.21159e-06	2.60756e-05	2.07317e-05	2.68076e-05	1.34347e-05	1.51763e-05	2.55399e-05	2.1114e-05	1.48803e-06	2.28518e-05	0	5.60189e-05	2.58387e-05	1.2479e-05	1.75649e-05	3.60494e-05	0	4.0863e-05	2.03263e-05	1.22771e-05	5.60488e-06	2.14515e-05	9.73267e-06	1.41083e-05	1.80845e-05	0	0	0
Aars	4.27652e-05	1.8896e-05	2.17917e-05	2.4692e-05	2.77969e-05	4.13053e-05	3.74097e-05	2.08811e-05	0	1.71117e-05	6.18506e-06	1.01577e-05	1.05077e-05	1.9852e-05	2.61955e-05	5.141e-05	2.81312e-05	3.71291e-05	5.2247e-05	2.75722e-05	2.82383e-05	5.75535e-05	4.02692e-05	4.09336e-05	2.50095e-05	3.55067e-05	2.23316e-05	1.72171e-05	1.60985e-05	5.14609e-05	3.63021e-05	2.59121e-05	2.11615e-05	5.52312e-05	2.37749e-05	5.00482e-05	3.42838e-05	0	0	2.16094e-05	4.69406e-05	3.36045e-05	3.99784e-05	1.46618e-05	4.09813e-05	3.48722e-05	0	6.0487e-05	2.04654e-05
Aars2	1.0392e-05	3.54711e-06	1.0348e-05	1.04038e-05	9.3015e-06	7.51038e-06	6.40711e-06	1.144e-05	1.7319e-05	0	0	4.1474e-06	0	0	1.41918e-05	6.79457e-06	1.321e-05	0	2.29648e-05	0	9.76971e-06	2.40482e-06	2.41266e-06	0	1.23839e-05	8.84393e-06	1.14616e-06	4.18093e-06	5.75656e-06	0	9.2133e-06	0	0	8.31069e-06	3.09275e-07	6.54278e-06	0	0	0	6.39955e-06	3.28748e-06	1.05704e-05	6.47996e-06	2.24812e-05	0	0	0	2.29589e-05	0
Aasdh	8.51375e-06	1.9139e-05	8.59677e-06	0.000114284	3.22806e-05	4.60108e-06	6.05764e-06	3.31695e-05	0	6.38541e-05	5.74878e-05	0	0	0.000117505	2.99571e-05	6.01341e-06	3.11656e-05	1.55328e-05	0.000135346	3.71351e-05	2.27975e-06	3.41732e-05	0	8.35117e-05	5.08081e-05	6.68239e-06	2.7534e-05	8.32046e-06	9.14486e-05	1.44559e-05	2.29078e-05	0	8.5086e-05	2.94855e-05	2.03759e-06	7.1992e-06	2.96832e-05	0	4.01598e-05	1.64268e-05	3.84779e-06	3.77006e-06	1.50184e-05	3.01259e-05	4.03017e-06	1.93506e-05	2.77008e-05	8.81236e-06	0
Aasdhppt	2.12463e-05	9.15949e-06	3.23382e-05	4.39156e-06	1.22676e-05	1.77496e-05	3.48047e-05	0	2.33536e-05	0	0	8.7601e-06	1.05077e-05	1.05042e-05	3.62579e-05	1.94415e-05	0	5.43395e-05	1.26962e-05	7.64807e-06	3.64598e-05	1.4053e-06	2.70096e-05	1.89872e-05	5.44298e-06	1.89678e-05	3.36344e-06	2.61152e-05	0	7.16837e-06	8.31072e-06	7.40665e-05	6.62726e-06	6.62032e-05	2.19344e-05	3.29963e-05	0	0	0	0	1.53594e-05	6.21909e-05	6.29378e-06	5.68314e-06	1.32711e-05	1.50753e-05	4.34192e-05	0	1.72756e-05
Aass	3.32047e-05	8.65146e-05	0.000156423	3.42901e-05	0.000197116	2.50936e-05	2.88531e-05	0.000165022	0.000293821	1.54037e-05	0.000209985	0.000207926	0.000531858	1.08753e-05	0.000204391	4.04278e-05	0.000154528	0.00037307	4.22768e-05	0.000297548	4.51682e-05	0.000108478	0.000195868	4.61952e-05	0.000254253	3.76243e-05	0.000135393	0.000112438	5.99349e-05	0.000151006	0.000138702	0.000303314	3.58188e-05	0.000261482	0	3.82271e-05	0.000143181	0.000527298	1.47785e-05	0.000269395	3.72322e-05	0	0.000111513	0.000213939	3.53958e-05	0.000179526	0.000254604	0.000251535	5.06401e-05
Aatf	2.00267e-05	9.56478e-05	2.85427e-05	0.000110416	8.25132e-05	3.46675e-05	1.579e-05	9.7171e-05	2.89352e-05	0.000140689	5.98824e-05	7.82124e-05	9.07225e-05	0.000185769	0.000160039	2.41927e-05	5.88154e-05	4.60376e-05	0.000117041	4.49249e-05	1.43567e-05	9.53281e-05	3.39318e-05	7.75872e-05	5.8911e-05	2.02357e-05	8.21639e-05	1.36268e-05	0.000173656	7.94907e-05	0.000103811	0.000120935	0.000150969	6.24122e-05	7.94512e-06	3.10951e-05	8.33746e-05	0	0.000200157	6.85335e-05	2.44035e-05	8.22965e-06	7.99132e-05	2.50943e-05	4.2755e-05	8.09096e-05	3.78788e-05	0.000178383	4.76735e-05
Aatk	1.34577e-07	0	0	0	0	0	0	0	0	0	0	9.53935e-06	0	0	0	0	0	2.43049e-05	0	1.46817e-05	0	2.34937e-06	0	0	4.03848e-06	2.91582e-08	0	0	0	1.48398e-06	0	0	0	0	2.27167e-06	1.19085e-05	6.9572e-06	0	0	2.12622e-05	5.50134e-07	2.06602e-05	6.78522e-06	1.48663e-05	0	0	0	3.18573e-05	6.81812e-06
AB124611	0	1.51219e-05	6.15301e-05	2.39016e-05	3.97679e-05	6.3775e-05	5.46301e-08	3.04303e-06	0	5.6232e-05	1.71945e-05	3.70117e-05	7.04233e-05	4.28323e-05	1.03597e-05	0	1.59106e-05	5.10955e-05	3.75249e-05	1.73347e-05	0	3.2208e-05	5.02231e-05	7.98547e-05	3.81162e-05	3.24844e-08	9.88905e-06	0.000109321	3.82958e-05	1.66272e-05	3.25058e-05	0.000221526	1.42256e-05	6.71064e-05	0	2.10982e-07	1.59476e-05	0	0	1.97299e-05	0.000175154	1.22642e-05	2.73879e-05	5.39673e-05	7.18573e-05	4.15542e-05	3.03951e-05	1.98768e-05	0.000240327
Abat	2.46044e-05	0.000120988	9.61371e-05	0.00011706	8.84495e-05	2.80951e-05	1.33998e-05	9.96481e-05	1.7319e-05	6.84531e-06	7.49137e-05	0.000151489	6.21708e-05	4.66298e-05	0.000168243	2.3788e-05	0.000181903	8.78151e-05	6.33903e-05	0.000200922	6.96042e-06	0.000112398	2.82933e-05	5.85093e-05	8.71649e-05	4.0356e-05	7.91953e-05	6.68075e-05	0.00016849	9.3763e-05	0.000326855	5.61041e-05	5.99398e-05	5.38232e-05	2.36328e-06	2.54072e-05	7.24275e-05	0	8.88336e-05	9.0106e-05	1.35239e-05	2.36726e-05	0.000191176	0.000164531	7.93732e-06	4.73389e-05	0.000124074	0.000124958	1.65313e-05
Abca1	6.34607e-06	2.10849e-05	2.38958e-05	2.35114e-05	2.25125e-05	1.46841e-05	1.32715e-05	5.02765e-05	0	0	0	3.56877e-05	7.06994e-05	2.54612e-05	5.8729e-05	1.70091e-05	8.01993e-05	7.38645e-06	1.78379e-05	2.55164e-05	2.74729e-05	3.77611e-05	3.25241e-05	2.31032e-05	5.22565e-05	1.24847e-05	4.83998e-05	4.1862e-05	1.96191e-05	8.4711e-05	6.28625e-05	0	5.58023e-05	1.29726e-05	8.66672e-06	1.34199e-05	3.85776e-05	0	4.93199e-05	4.24487e-05	5.53544e-06	0	4.36649e-05	7.73731e-05	4.88124e-05	7.16315e-05	2.11238e-05	0.000101264	9.78547e-06
Abca13	6.31355e-05	0.00139987	0.000128236	0.00142663	0.00159692	1.54181e-05	1.02974e-05	0.000660431	0	0.00031287	0.000313715	0.000253081	2.85922e-05	0.000153488	0.000223425	2.11171e-05	0.000336646	0	0.000200227	0.000337934	2.93101e-06	0.000904691	0.00030067	0.00101495	0.00137962	0.000219642	0.00500419	0.000590592	0.00374479	0.00579943	0.000182488	0	0.000198524	0.000423099	1.04748e-05	1.47296e-05	0.000137819	5.56958e-05	0.000422473	0.000314565	4.60534e-06	0	0.000172786	0.000362379	2.33439e-05	8.70187e-05	2.69833e-05	0.000496006	1.02876e-05
Abca2	3.85498e-05	2.30258e-05	0	4.81599e-05	2.37082e-05	7.73008e-06	2.41127e-05	6.05576e-06	0	4.811e-05	2.60417e-05	2.10895e-05	0	3.47278e-05	1.77572e-05	4.90867e-05	4.14645e-05	5.04982e-05	5.836e-05	4.43876e-06	4.86443e-05	0	9.99655e-06	6.26131e-06	1.46203e-05	3.29731e-05	2.10054e-05	1.93702e-06	1.64075e-05	7.5489e-06	1.4877e-05	0	5.83463e-05	0	9.53106e-06	1.44021e-05	0	0	3.72585e-05	5.05403e-06	1.27568e-05	0	6.65392e-06	0	4.9021e-06	2.70716e-05	2.77008e-05	0	1.30314e-05
Abca3	5.03776e-05	4.05879e-05	1.58565e-06	8.75031e-05	5.04811e-05	6.02955e-05	9.66027e-05	9.02647e-05	0	7.70974e-05	9.07832e-05	5.85883e-05	0	0.000230299	8.03827e-05	0.00016117	0.000114819	0	0.000363757	8.87887e-05	0.00017731	5.51041e-05	1.46597e-05	0.000169823	9.76001e-05	6.68794e-05	3.56814e-05	1.79248e-05	8.71103e-05	7.17109e-05	3.56989e-05	9.94431e-05	8.13003e-05	0.0001022	2.38267e-05	8.28947e-05	7.82525e-05	5.00501e-05	4.76667e-05	0.000131158	5.9307e-05	2.87555e-06	2.46422e-05	1.60658e-05	5.9747e-05	8.25703e-05	0	4.80195e-05	8.01899e-05
Abca4	1.38203e-05	0.00015848	1.13874e-05	9.75912e-05	0.00012396	1.40254e-06	5.06979e-07	0	0	4.06755e-06	0	4.37814e-05	0	1.10447e-05	8.92965e-06	2.12581e-07	0	0	2.15403e-05	0	2.7835e-06	1.78036e-05	0	3.05748e-06	9.09397e-06	5.53014e-06	2.38989e-05	2.19003e-05	1.92243e-05	1.77252e-05	1.42043e-05	0	1.20262e-05	0	0	7.80592e-07	2.6062e-05	0	0	8.03155e-06	0	0	4.41005e-06	1.50017e-05	0	2.42429e-05	0	2.65024e-05	0
Abca5	2.64744e-05	4.09585e-05	1.7705e-05	4.03473e-05	1.98989e-05	5.81125e-06	6.40714e-06	0	5.98086e-05	2.57805e-05	3.5186e-05	6.61148e-06	7.35753e-05	6.12319e-05	4.36587e-05	1.56221e-05	2.61133e-05	0	3.78511e-05	0	1.04117e-05	4.48037e-05	2.80628e-05	3.46693e-05	2.83173e-05	1.32079e-05	1.27462e-05	1.67624e-05	3.23279e-05	1.82793e-05	2.72494e-05	0	3.6242e-05	2.91449e-05	2.14798e-05	2.21958e-06	2.03132e-05	0	2.72079e-05	2.55166e-06	3.90603e-06	1.98349e-05	2.04197e-05	1.51421e-05	4.88244e-06	3.36849e-05	0	4.40618e-06	1.53991e-05
Abca7	8.743e-06	2.172e-05	0	2.72551e-05	2.01336e-05	1.45225e-05	1.11816e-05	1.98087e-05	0	6.98192e-06	0	6.24306e-06	0	2.45304e-05	1.48449e-05	9.45195e-06	1.09601e-05	0	5.10407e-05	1.8409e-05	1.46114e-05	1.09231e-05	1.05736e-05	3.49575e-06	1.94337e-05	1.06245e-05	5.18674e-06	0	2.00662e-05	2.04478e-05	2.07695e-05	0	1.97075e-05	4.10068e-05	3.60232e-05	3.04476e-05	6.61736e-05	0	0.000133122	0.00011482	2.88111e-05	4.59745e-06	2.15877e-05	7.58386e-06	0	6.04433e-05	3.18471e-05	4.40618e-06	8.2149e-06
Abca8b	2.42713e-07	1.66003e-06	7.79691e-06	0	5.84703e-06	0	2.47625e-07	7.81006e-06	0	0	0	0	0	0	7.71159e-06	2.20111e-06	1.55309e-05	0	0	0	0	2.01336e-05	2.35157e-06	0	2.18323e-05	1.74887e-07	0	1.19806e-06	0	6.08254e-06	0	0	0	1.65196e-05	0	1.19612e-07	3.64246e-06	0	0	3.10768e-06	4.10616e-07	0	0.000109523	0.000160955	0	0	0	0	0
Abca9	0	1.48088e-06	0	0	6.61489e-06	0	0	4.329e-06	0	0	0	0	0	0	5.0813e-06	0	1.5444e-05	1.04351e-05	0	0	0	0	0	0	9.07329e-06	0	0	9.09584e-06	0	0	1.57575e-05	0	3.67923e-06	5.27638e-05	4.84616e-06	1.07883e-06	6.12524e-06	0	0	2.11641e-05	7.76083e-06	1.04506e-05	0.000244873	0.000137959	4.87838e-05	0.000340214	2.69978e-05	0.000108242	0
Abcb10	1.61071e-05	1.49525e-05	6.02352e-06	3.19605e-06	1.29272e-05	3.36989e-06	1.7214e-05	1.17702e-05	0	0	1.46399e-05	3.42165e-05	5.18985e-05	1.32696e-05	6.78051e-05	1.46585e-05	1.61047e-05	3.9062e-05	0	2.00376e-05	2.52607e-05	2.5188e-05	1.23217e-05	4.14415e-06	2.78753e-05	1.58819e-05	1.07619e-05	3.72295e-05	0	2.6562e-05	1.34704e-05	0	1.12045e-05	1.80865e-05	1.24571e-05	1.51496e-05	1.93915e-05	0	4.97463e-05	2.98451e-05	5.12556e-06	1.28652e-05	1.71337e-05	2.4209e-05	4.38948e-07	1.58685e-05	0	0	0
Abcb1a	2.91211e-07	6.78706e-06	0	2.86121e-06	3.56834e-06	4.41423e-07	5.10679e-07	9.08006e-06	0	1.27861e-05	0	6.94086e-06	0	4.16389e-06	2.8885e-06	6.67107e-07	0	0	0	1.36567e-05	0	0	3.84244e-06	0	1.20395e-06	4.30598e-07	8.59191e-06	0	2.92976e-06	8.63528e-06	2.35337e-05	0	0	0	0	1.77277e-06	1.27531e-05	2.04332e-05	1.10744e-05	0	7.26617e-07	5.94304e-06	1.67153e-05	5.09186e-06	0	6.57285e-06	3.09598e-05	1.74724e-05	0
Abcb1b	1.28954e-06	1.84843e-05	6.38276e-06	8.92691e-07	1.55772e-05	1.10364e-05	1.74926e-07	6.1398e-05	0	0	2.40616e-05	2.89171e-05	1.99872e-05	0	0	1.32641e-06	5.10074e-05	2.58385e-05	0	0	3.24675e-06	2.27943e-05	0	0	9.23391e-06	1.45574e-06	7.36759e-06	0	2.92976e-06	0	5.15327e-05	0	0	8.31069e-06	1.52654e-06	2.5178e-06	3.77812e-06	2.04332e-05	0	8.63289e-06	1.67128e-05	0	4.00926e-05	1.41375e-05	3.58474e-05	0.000110952	0	2.62848e-05	1.45883e-05
Abcb4	0	1.03077e-05	2.72292e-05	8.15499e-06	2.53945e-06	3.19708e-06	0	1.241e-05	2.52908e-05	0	7.30567e-06	3.8678e-06	0.000179599	0	0	0	5.31621e-05	5.77507e-05	0	5.98917e-06	0	1.04669e-05	5.23058e-05	2.58136e-06	0	2.73033e-07	2.93678e-06	4.7422e-05	0	5.59237e-06	3.765e-06	3.58166e-05	8.87827e-06	0	0	7.71429e-07	4.60418e-06	0.000115209	0	1.01837e-05	0	0	0	4.77049e-06	0	2.78804e-05	0	0	0
Abcb6	1.07559e-05	3.55005e-06	8.77809e-06	6.55632e-06	5.74818e-06	0	5.77612e-06	0	0	2.77097e-05	0	0	0	0	5.37634e-06	1.40369e-05	0	0	0	0	1.51492e-05	2.67763e-06	7.4501e-06	5.42552e-06	4.87175e-06	1.14126e-05	5.37057e-06	6.50917e-06	2.9077e-06	0	1.91096e-06	0	0	8.72829e-06	0	4.98011e-06	1.98395e-05	0	0	0	1.18857e-06	0	4.36819e-06	1.11459e-05	8.43586e-06	0	4.22476e-05	0	0
Abcb7	1.34361e-05	9.04316e-05	8.30455e-05	9.57528e-05	0.00012003	1.96641e-05	1.94555e-05	5.24573e-05	2.33536e-05	6.9635e-05	6.77118e-05	8.74788e-05	0.000148939	7.91295e-05	0.000114383	2.6877e-05	0.000150917	6.48524e-05	0.000150316	0.000201656	2.29182e-05	0.000109547	6.22371e-05	9.641e-05	0.000204181	1.45632e-05	0.00011872	6.33163e-05	0.000166662	0.000102288	0.000183323	0	0.000136261	0.000132362	1.79898e-05	9.47403e-06	9.6709e-05	0	0.000209673	0.000154833	1.46654e-05	1.10241e-05	9.99583e-05	0.000182517	1.73614e-05	0.000126157	0	0.000186444	0
Abcb8	2.43534e-05	3.96499e-05	2.89077e-05	2.93171e-05	2.19468e-05	8.94519e-06	1.86732e-05	2.42595e-05	0	7.29581e-06	2.88421e-05	1.0635e-05	1.71327e-05	5.12295e-06	5.56948e-06	2.80216e-05	0	3.43326e-05	1.09509e-05	2.58594e-05	3.22745e-05	2.52973e-05	7.41138e-06	5.58794e-05	1.44596e-05	2.51374e-05	6.85205e-06	1.80121e-05	2.63206e-05	1.86137e-05	1.28123e-05	0	4.75572e-06	6.1462e-05	9.76893e-06	1.20156e-05	4.25368e-06	0	0	8.57386e-06	8.02808e-06	2.25946e-06	1.16721e-05	7.30701e-06	6.60727e-06	1.02067e-05	0	2.00118e-05	0
Abcb9	6.71767e-06	6.26438e-06	0	1.06187e-05	2.195e-05	8.5674e-06	4.62481e-06	3.14785e-05	0	7.72314e-06	4.34584e-05	6.11896e-06	0	1.55146e-05	2.3495e-05	1.15512e-05	2.24467e-05	0	0	1.13471e-05	3.53994e-06	1.51716e-05	0	2.06324e-05	5.05997e-05	8.42166e-06	2.37579e-05	5.85799e-06	2.11541e-05	2.17689e-05	1.82845e-05	0	7.53665e-06	8.31069e-06	2.5083e-06	3.26512e-06	2.02214e-05	0	1.27953e-05	9.74543e-06	4.96861e-07	1.97663e-05	2.29108e-05	0	2.62475e-06	7.84019e-06	3.09598e-05	0	0
Abcc1	3.89629e-05	0.000117051	3.39939e-05	0.000141259	9.73944e-05	9.43571e-06	5.26888e-05	9.19746e-05	0	0.000341019	0.000249627	3.79914e-05	0	0.000196339	0.000148856	2.58787e-05	2.86158e-05	2.47222e-05	6.44813e-05	9.87802e-05	6.81946e-05	7.56509e-05	1.26118e-05	0.000139631	3.77258e-05	2.04056e-05	6.32348e-05	1.54723e-05	0.000130949	4.55781e-05	1.68745e-05	0.000171961	7.99923e-05	7.65764e-05	1.30595e-05	1.35863e-05	2.04111e-05	0	9.55426e-05	7.6689e-05	1.36149e-05	1.31242e-05	2.31753e-05	2.12799e-05	5.79912e-06	6.00837e-05	0	2.88242e-05	8.59092e-06
Abcc10	7.48932e-06	2.62561e-05	0	2.28967e-05	1.11046e-05	6.38156e-06	7.95639e-06	2.32448e-05	0	1.07547e-05	8.72675e-05	3.38891e-05	0	0	1.15353e-05	1.05549e-05	0	0	1.57822e-05	1.22459e-05	7.94517e-06	1.25652e-05	0	1.9883e-05	2.15809e-05	9.7969e-06	3.60056e-05	1.3642e-05	2.49788e-06	2.33636e-05	0	0	1.16776e-05	1.86043e-05	1.63802e-06	8.1065e-06	2.84484e-05	3.27011e-05	6.32577e-05	2.70786e-05	5.28307e-06	5.79428e-06	8.14748e-06	5.93606e-06	2.32431e-06	3.13714e-06	0	6.87432e-06	4.0171e-06
Abcc2	1.01634e-05	0.000257381	8.55482e-05	4.02406e-05	0.000571142	1.2054e-05	8.02765e-06	0.000456383	0	4.91375e-05	0.000705265	0.000586481	0.000111669	7.1019e-05	0.000514294	1.00916e-05	0.000343647	3.317e-05	6.18766e-05	0.00069745	4.12815e-06	0.000351009	2.79989e-05	5.11504e-05	0.00046335	1.95343e-05	0.000337913	2.41829e-05	6.34948e-05	0.000380471	0.000788167	0.000354029	7.22236e-05	0.000454733	7.73374e-07	1.82881e-05	0.000507497	2.6178e-05	0.000266978	0.000636142	1.30855e-05	0	0.000300763	0.000488025	2.74501e-05	0.000430242	0.00011698	0.000784533	4.49137e-05
Abcc3	0	6.75655e-07	0	5.88934e-06	1.44248e-06	2.37993e-06	4.976e-06	1.38083e-05	0	3.29979e-05	3.04433e-06	7.18123e-06	0	2.05592e-05	1.1309e-05	0	1.01937e-05	0	5.93303e-06	0	1.28584e-06	3.49428e-06	0	1.44446e-05	0	1.62693e-07	0	5.81436e-06	2.18488e-06	4.43555e-06	1.55477e-05	0	2.19572e-05	0	1.25431e-06	6.2759e-06	1.36956e-05	0	0	0	0	0	1.22564e-05	9.14344e-06	1.60597e-05	6.63272e-05	0	0	0
Abcc4	1.54158e-05	0.000111344	1.25678e-05	0.000190452	0.000108644	5.39666e-06	1.03426e-05	6.60102e-05	0	0.000100578	0.000153827	0.000103215	3.45304e-05	0.000176139	4.16955e-05	2.15793e-05	0.000109313	0	0.000202603	0.000115289	2.81299e-05	0.00013121	1.22657e-05	0.000168384	0.000138801	1.07663e-05	0.000106468	3.55942e-06	0.000106844	0.000113426	0.000240634	0.0002616	0.000212374	5.86216e-05	8.577e-06	3.05032e-05	0.000193029	0	0.00031188	0.000164383	1.22043e-05	0	7.72602e-05	6.27918e-05	9.62827e-06	6.09501e-05	0	0.000102189	0
Abcc5	1.53966e-05	7.67645e-05	1.93858e-05	0.000189882	6.27883e-05	6.40642e-06	2.04664e-05	8.98057e-05	1.7319e-05	0.000141641	0.000111721	6.14366e-05	7.04694e-05	0.000336368	9.18261e-05	1.91597e-05	6.8986e-05	8.05175e-05	8.33463e-05	4.89709e-05	3.2396e-05	9.46272e-05	3.10613e-05	0.000210456	0.00013102	1.63792e-05	7.01913e-05	2.98879e-05	0.000179078	6.5441e-05	0.000157752	7.77363e-05	0.00015952	0.000127933	4.86357e-05	3.10252e-05	9.19093e-05	5.41422e-05	0.00013018	3.92995e-05	2.33889e-05	3.85554e-05	0.000140816	0.000110545	2.20814e-05	8.08046e-05	4.29538e-05	0.000134951	0
Abcc6	0	6.75655e-07	0	1.32637e-06	1.4573e-05	1.18039e-06	5.64894e-07	3.28966e-05	0	0	2.9086e-05	2.33887e-05	0	0	2.82386e-05	0	1.96329e-06	0	0	2.90361e-05	1.40011e-06	3.29193e-06	5.38359e-06	0	2.74351e-06	3.08838e-07	5.06497e-06	0	0	5.6212e-06	9.38841e-06	0	3.00335e-06	2.00044e-05	0	1.13654e-06	4.89644e-06	0	0	4.40036e-05	0	0	1.40767e-05	1.19383e-05	0	5.00703e-06	2.11238e-05	0	1.30063e-05
Abcc9	0	2.14823e-06	0	1.83428e-06	4.69801e-06	5.45134e-07	0	0	0	0	0	7.38628e-06	0	0	4.4751e-05	2.53233e-07	0	0	6.95778e-06	0	0	1.16033e-06	2.58313e-06	0	4.56369e-06	1.56415e-07	0	3.59167e-06	2.97818e-06	1.98901e-05	6.49586e-06	0	7.63248e-06	0	0	0	2.40099e-05	0	3.28882e-05	2.26876e-05	5.05549e-07	1.23495e-05	0.000106528	0.000134136	0	2.50352e-06	0	7.83019e-05	0
Abcd1	8.79076e-06	1.92126e-05	8.10252e-06	5.69592e-06	1.94918e-05	4.17655e-06	1.09104e-05	0	0	0	0	2.35882e-05	0	2.59566e-05	4.59492e-05	1.00649e-05	2.89188e-05	7.38645e-06	5.93303e-06	0	4.05995e-06	1.78236e-05	2.87647e-06	1.07972e-05	7.59966e-06	1.09866e-05	1.18447e-05	4.11782e-06	5.41049e-06	2.73116e-06	5.76941e-06	0	4.99012e-06	0	4.87728e-06	4.31442e-06	1.00575e-05	0	0	1.25121e-05	3.56629e-05	0	2.89333e-05	1.29446e-05	3.79344e-05	4.86717e-05	0	4.17949e-05	2.60125e-06
Abcd2	0	0	0	0	1.24569e-06	0	0	0	0	0	0	0	0	0	0	0	0	0	0	0	0	0	0	0	0	0	0	0	0	0	0	0	0	0	0	1.60173e-07	0	0	0	0	2.19765e-05	4.86306e-06	0	0	3.06925e-06	0	0	0	1.10045e-05
Abcd3	0.000119278	0.000220166	0.000250843	9.56297e-05	0.00019524	3.88767e-05	0.000106209	0.000208565	0.00025299	6.93562e-05	0.000217837	0.000213207	0.00024467	7.82129e-05	0.000111737	0.000177386	0.000320222	0.000183774	0.000106048	0.000321266	0.000154319	0.000340544	0.00024597	0.000115052	0.000248777	0.000150295	0.000279982	0.000307292	0.000102525	0.000346505	0.000219058	0.000537768	5.81466e-05	0.000216678	1.95087e-05	6.44743e-05	0.000182446	0.000229995	0.000166905	0.000159701	3.11122e-05	4.5249e-05	0.000172429	0.00013546	3.09188e-05	5.04748e-05	0.000159052	0.000236246	6.70949e-05
Abcd4	9.42095e-06	0.000119683	2.36116e-05	2.21385e-05	7.82122e-05	1.13485e-05	1.052e-05	4.04181e-05	4.52899e-05	3.00499e-05	1.46113e-05	0.000103937	3.17581e-05	3.94332e-05	0.000162148	1.12383e-05	0.000180875	2.03057e-05	7.24776e-05	0.000111502	1.58875e-05	7.56101e-05	6.62084e-06	7.50075e-05	0.000107433	1.27237e-05	0.000107073	1.13253e-05	5.97345e-05	8.89006e-05	7.39952e-05	0.000105426	1.9634e-05	0.000107178	2.2206e-05	1.99153e-05	0.000144661	0	2.75061e-05	7.50284e-05	9.57129e-06	0	7.81715e-05	4.92261e-05	9.77617e-06	8.31551e-05	0	0.000134678	3.256e-05
Abce1	2.0722e-05	4.14417e-05	2.87305e-05	2.84084e-05	6.30791e-05	1.23155e-05	2.24229e-05	5.79117e-05	2.33536e-05	4.54374e-05	9.3986e-05	6.68507e-06	0	2.7067e-05	5.85634e-05	2.43727e-05	1.25786e-05	3.97321e-05	3.69532e-05	2.9808e-05	1.62161e-05	2.56956e-05	2.27208e-05	5.41428e-05	3.431e-05	2.08647e-05	6.30969e-05	5.33291e-05	2.28643e-05	4.78436e-05	6.75108e-05	0	6.25242e-05	5.5983e-05	2.75285e-05	2.07306e-05	2.86245e-05	2.28415e-05	2.71089e-05	0.000101475	1.45472e-05	6.88405e-05	3.49451e-05	6.94559e-05	5.18763e-06	2.65462e-05	0	0.000103567	1.9352e-06
Abcf1	5.44663e-05	7.80767e-05	0.000154848	5.2663e-05	0.000119986	5.75372e-05	6.6651e-05	0.000108679	0.000161553	5.11835e-05	0.000111682	8.1384e-05	4.94742e-05	5.78201e-05	8.00313e-05	5.8758e-05	6.82212e-05	8.47963e-05	9.72507e-05	0.000167083	7.42056e-05	4.15685e-05	0.000148172	4.33565e-05	7.15713e-05	4.99197e-05	8.89174e-05	0.000115869	7.53152e-05	6.41269e-05	8.07188e-05	7.16332e-05	6.93659e-05	5.37487e-05	0.00014582	9.58122e-05	0.000156348	6.79348e-05	2.85625e-05	0.000107012	6.78698e-05	5.96976e-05	0.000143686	0.000152203	5.20369e-05	5.93055e-05	5.35971e-05	8.31643e-05	3.11914e-05
Abcf2	1.36879e-05	1.63581e-05	9.38924e-06	1.88475e-05	1.112e-05	2.17419e-05	1.73949e-05	3.46861e-05	0	9.91247e-06	0	5.71556e-06	0	2.94492e-05	1.27446e-05	1.83722e-05	2.91474e-05	0	1.04493e-05	0	1.44456e-05	8.67959e-06	1.30056e-05	2.03934e-05	3.95113e-06	1.37882e-05	1.21532e-05	8.05025e-06	1.56217e-05	0	1.58411e-05	0	2.86666e-05	3.16628e-05	2.8148e-05	1.79104e-05	0	0	4.92616e-06	3.10768e-06	1.02876e-05	1.52071e-05	3.10729e-05	5.36916e-06	8.23631e-06	3.26217e-05	0	0	0
Abcf3	1.29286e-05	1.81148e-05	1.45784e-05	1.50241e-05	2.71733e-05	2.14622e-05	1.61108e-05	5.97275e-05	0	2.6444e-05	2.01613e-05	2.06783e-05	0	3.07854e-05	1.41087e-05	1.13787e-05	2.45021e-05	3.15586e-05	2.81737e-05	2.46257e-05	1.67972e-05	4.49729e-05	1.22728e-05	3.04085e-05	1.53913e-05	1.30465e-05	2.24594e-05	1.26618e-05	2.16885e-05	8.4515e-06	5.58786e-05	0	1.55082e-05	1.7353e-05	2.53992e-05	1.85383e-05	3.66796e-05	0	2.60349e-05	1.61193e-05	8.65401e-06	2.18098e-05	3.6379e-05	1.00632e-05	2.69029e-06	0	0	1.5035e-05	5.34131e-06
Abcg1	2.36864e-06	0	5.25034e-06	8.37167e-06	8.28422e-06	1.38758e-06	1.15786e-06	7.59994e-06	0	1.78536e-05	0	2.52102e-05	0	3.23081e-06	0	4.16263e-06	2.83006e-06	3.23226e-05	3.30295e-05	2.75179e-05	1.28584e-06	6.04216e-06	0	0	6.81163e-06	3.53803e-06	2.22952e-05	1.8847e-05	2.16281e-05	5.64951e-06	8.64723e-06	6.49013e-05	9.94869e-05	3.4706e-05	1.52494e-05	1.78084e-05	1.65369e-05	0	5.91736e-05	2.24346e-05	2.87264e-05	1.96088e-06	3.39327e-06	6.23531e-06	2.91759e-05	0.000136907	0	2.07641e-05	2.92174e-05
Abcg2	2.7441e-05	7.93723e-05	0.000108292	1.4275e-05	0.000107215	2.7058e-05	2.02862e-05	4.73909e-05	0.000168859	3.55358e-05	9.99231e-05	0.000136074	0.000193301	1.53226e-05	0.00021677	2.17223e-05	9.9296e-05	0.000123427	5.35735e-05	8.99368e-05	6.354e-06	8.9197e-05	0.000109189	1.08817e-05	7.78545e-05	3.85966e-05	4.98613e-05	2.87695e-05	4.15862e-05	4.47313e-05	0.000150573	0.000364934	5.52895e-05	0.000252924	5.34059e-05	0.000123953	0.000221489	0.000200365	0.000143874	9.28499e-05	3.27738e-05	5.20991e-05	0.000160187	0.000216702	4.89084e-05	0.000180502	0.000118391	0.000171388	4.72888e-05
Abcg3	0	0	0	0	0	7.29775e-07	0	0	0	0	1.08413e-05	1.46929e-05	0	0	1.95074e-05	1.21342e-06	0	2.04286e-05	0	7.6187e-06	0	0	0	0	9.4144e-06	0	2.59896e-06	2.19178e-06	0	0	0	0	0	0	0	0	0	4.15282e-05	0	0	2.44465e-05	0	0	1.5205e-06	9.57322e-07	0.000269475	2.69833e-05	5.18162e-05	0
Abhd10	1.27563e-05	2.63911e-05	8.0677e-06	1.05408e-05	2.59068e-05	2.36774e-05	1.41526e-05	7.51711e-05	1.52952e-05	1.62912e-05	6.35324e-06	3.17842e-05	0	0	1.13848e-05	1.08206e-05	4.62888e-05	5.04988e-05	6.75603e-06	2.97105e-05	1.87032e-05	2.04847e-05	2.77618e-05	1.48544e-05	2.84642e-05	1.13972e-05	1.36301e-05	1.33048e-05	3.89904e-05	7.90935e-06	2.19561e-05	0	9.93667e-06	2.21444e-05	1.23521e-05	1.58694e-05	5.43121e-05	0	8.76225e-06	1.87318e-05	1.05673e-05	1.96951e-05	2.49898e-05	4.19932e-05	9.91882e-06	6.27427e-06	4.2735e-05	2.07641e-05	0
Abhd11	4.7405e-05	4.66695e-06	3.17758e-05	1.69235e-05	1.49017e-05	1.85693e-05	4.70938e-05	1.36407e-05	2.24316e-05	9.57868e-06	8.09796e-05	1.1158e-05	0	1.32696e-05	1.93256e-05	3.21739e-05	2.58603e-05	1.96132e-05	0	3.44881e-05	4.46954e-05	2.57663e-05	2.43174e-05	1.39202e-05	6.28679e-06	3.7563e-05	8.69696e-06	2.59259e-05	7.85489e-06	2.52684e-06	0	3.88682e-05	0	1.02237e-05	2.59886e-05	3.23126e-05	1.75368e-05	5.00501e-05	0	0	2.03621e-05	1.60025e-05	1.1298e-05	1.78549e-06	5.0036e-05	0	0	1.63313e-05	4.39927e-05
Abhd11os	4.31389e-06	0	4.32107e-06	0	0	4.36005e-06	2.04256e-06	0	0	0	0	0	4.72769e-05	0	0	2.99443e-06	0	0	0	0	0	0	0	0	1.0149e-05	2.93631e-06	0	0	0	0	0	0	0	3.31016e-05	0	4.89786e-06	0	2.75938e-05	0	7.91014e-06	1.94919e-06	7.72923e-06	0	2.4955e-06	7.08828e-06	0	0	0	0
Abhd12	2.77719e-05	5.01893e-05	2.07776e-05	3.53202e-05	9.62134e-06	8.75028e-06	2.49789e-05	7.13862e-05	0	5.4871e-05	5.23166e-05	1.49077e-05	3.45304e-05	5.93026e-05	1.15841e-05	3.26091e-05	4.85645e-05	3.34553e-05	2.57834e-05	4.49789e-05	5.38446e-05	2.68857e-05	1.60442e-05	5.62504e-05	2.61592e-05	2.34004e-05	6.42761e-05	1.13958e-05	4.24059e-05	3.99952e-05	3.51311e-05	0	5.72241e-05	5.51869e-05	2.08195e-05	2.46858e-05	3.76309e-05	0	0	1.61431e-06	5.803e-05	2.60317e-05	4.34627e-05	1.64286e-05	0.000128121	0.000162779	2.11238e-05	0.000150591	2.68216e-05
Abhd13	1.62423e-05	1.51296e-05	9.80161e-06	1.44668e-06	1.98584e-06	8.20405e-06	2.50374e-05	2.16873e-06	0	0	5.15646e-05	2.47506e-05	0	0	6.62361e-06	2.90358e-05	0	6.89817e-06	1.73745e-05	1.79675e-05	4.00852e-05	7.57973e-06	1.61333e-05	0	4.26885e-06	1.95583e-05	5.10788e-06	3.14928e-05	0	1.85994e-05	1.07005e-06	5.57041e-05	5.77352e-06	1.42312e-05	1.28992e-05	2.31968e-05	3.65377e-06	0	1.64317e-05	2.41172e-05	1.30405e-05	1.80918e-05	4.17092e-06	0	1.93874e-05	1.4593e-05	0	0	3.48957e-05
Abhd14a	2.36455e-05	1.85287e-06	1.73035e-05	7.10271e-06	1.49934e-05	2.46161e-05	1.12329e-05	2.51838e-06	2.33536e-05	2.83817e-05	3.04433e-06	3.40525e-06	1.05077e-05	1.02491e-05	9.74271e-06	1.58979e-05	2.07588e-05	3.58642e-05	1.94252e-05	4.34299e-06	1.69118e-05	9.14732e-06	1.20554e-05	1.63321e-05	9.3488e-06	2.13324e-05	4.30545e-06	1.33186e-05	1.06157e-05	1.6242e-05	2.47222e-05	7.1347e-05	1.47986e-05	1.93538e-05	3.09355e-06	2.87772e-05	2.52324e-05	8.97887e-05	1.36125e-05	8.21585e-06	1.60024e-05	4.86306e-06	2.34636e-05	1.04657e-05	1.7133e-05	0	4.12882e-05	1.61949e-05	3.62976e-05
Abhd14b	0.000140419	4.22934e-05	0.000136751	1.827e-06	2.66003e-05	2.23117e-05	8.26771e-05	4.12478e-05	0.000178259	4.06755e-06	9.72006e-06	4.00976e-05	0.000134997	0	2.94567e-05	0.000111087	7.80031e-06	7.71389e-05	0	9.15201e-05	7.58217e-05	1.45924e-05	0.00015191	1.01072e-05	4.80469e-05	0.000136789	3.39955e-05	0.0001566	0	1.21592e-05	2.88694e-05	0.000170327	7.10944e-06	6.42005e-06	1.00973e-05	7.75758e-05	4.14091e-05	0.000181415	0	3.92548e-05	2.83081e-05	9.11629e-06	1.90079e-05	4.84631e-05	6.77046e-05	2.64805e-05	8.43731e-05	1.74272e-05	3.87258e-05
Abhd15	1.30361e-07	7.27612e-06	0	7.9861e-06	2.84199e-06	1.18103e-06	0	3.98438e-06	0	0	0	0	0	0	0	0	0	0	8.65531e-06	0	0	4.94332e-06	0	3.51453e-06	1.49703e-06	2.37389e-07	1.70649e-06	1.02115e-05	6.94782e-06	3.33796e-05	0	0	0	0	8.19737e-07	9.18543e-07	4.42701e-06	0	3.25924e-05	8.1275e-06	3.72337e-06	0	0	0	7.94343e-06	0	0	6.55093e-05	0
Abhd16a	4.07288e-05	4.6659e-05	3.28706e-05	3.55633e-05	3.59718e-05	3.44973e-05	5.21203e-05	4.63996e-05	0	4.52557e-05	3.72095e-05	3.9864e-05	1.05077e-05	6.98064e-05	3.27384e-05	5.6051e-05	9.9357e-05	4.27181e-05	4.90263e-05	4.93235e-05	8.18726e-05	6.41152e-05	4.43115e-05	3.13587e-05	2.95333e-05	3.3632e-05	2.74008e-05	4.32433e-05	3.75228e-05	3.43815e-05	3.39654e-05	0.000100718	4.58973e-05	0.000109131	5.69939e-05	8.12203e-05	5.1594e-05	2.14133e-05	2.21828e-05	6.69409e-05	3.98908e-05	4.17834e-05	3.07213e-05	1.8802e-05	3.56685e-05	2.68435e-05	0	2.04995e-05	1.92617e-05
Abhd17a	6.39609e-05	0	3.82951e-05	1.76491e-05	7.38695e-06	6.12579e-05	6.07778e-05	0	4.9456e-05	9.95927e-06	0	1.05342e-05	0	0	2.8885e-06	4.7818e-05	5.66011e-06	4.88663e-05	9.48371e-06	4.13329e-05	7.47504e-05	1.09791e-05	2.42064e-05	2.99137e-06	1.54434e-05	5.98488e-05	2.48909e-05	5.69362e-05	1.95842e-05	3.62125e-06	7.64117e-06	0	7.18236e-06	8.3423e-06	4.8468e-05	0.000125099	2.0859e-05	0	0	4.66441e-05	7.93344e-05	2.64288e-05	2.7527e-05	3.77152e-05	6.64024e-05	2.72008e-05	8.40232e-05	0	4.95456e-05
Abhd17b	3.65387e-05	9.08914e-05	6.64605e-05	0.000119545	0.000146893	8.99087e-05	2.9503e-05	7.17481e-05	4.30663e-05	8.2643e-05	0.000139038	9.07151e-05	5.71711e-05	2.13912e-05	0.000149171	2.90485e-05	0.000123922	0	9.36344e-05	0.000139157	2.48441e-05	8.09554e-05	1.51128e-05	0.00010554	8.57249e-05	2.43467e-05	0.000111031	3.41259e-05	7.3387e-05	0.000124059	0.000103487	0	7.04415e-05	0.000111717	0.000109067	4.03099e-05	0.000162286	4.15282e-05	5.45659e-05	0.000117613	2.289e-05	0.0001251	7.42785e-05	0.000114927	2.04414e-05	0.000119064	4.12882e-05	0	1.58546e-05
Abhd17c	0.000103446	5.37674e-05	5.46176e-05	9.37786e-05	4.76683e-05	1.83356e-05	6.06082e-05	1.40091e-05	0	9.56518e-05	6.35324e-06	6.5248e-05	1.80845e-05	4.62583e-05	6.13812e-05	0.00010626	5.33879e-05	1.45698e-05	2.22828e-05	3.7383e-05	9.18137e-05	2.30599e-05	0.000105799	0.000139139	7.44886e-05	0.000104719	8.25598e-05	2.02163e-05	9.28882e-05	4.1549e-05	3.00775e-05	0	8.16499e-05	2.65013e-05	9.12081e-06	6.45268e-05	3.61327e-05	3.27011e-05	2.46373e-05	4.97275e-06	2.76783e-05	4.03982e-06	3.7837e-05	1.18442e-05	3.10615e-05	3.90556e-05	1.32802e-05	6.62559e-06	5.29946e-05
Abhd18	2.57696e-05	0.000336241	7.16461e-05	0.000217231	0.000336831	1.33686e-05	2.35647e-05	0.000250466	0	0.000115008	9.27132e-05	0.000445015	3.6158e-05	0.000203288	0.000185632	2.96874e-05	0.00031571	6.75284e-05	0.000213836	0.000433613	1.63931e-05	0.000311335	6.80659e-05	0.000265248	0.000300167	2.74893e-05	0.000376975	7.22458e-05	0.00032368	0.000282531	0.00018226	0	0.000106929	0.000155554	4.20381e-06	2.02709e-05	0.000128832	5.00501e-05	6.24465e-05	0.000109732	8.03612e-06	9.82936e-06	0.000168169	0.000185742	1.15872e-05	0.000231446	1.32802e-05	0.000127676	0
Abhd2	4.35434e-05	1.54036e-05	1.7013e-05	6.31988e-05	2.83507e-05	3.42956e-05	4.56489e-05	1.92321e-05	0	0.000201423	2.07247e-05	2.12661e-05	0	0.000231903	3.02198e-05	8.19068e-05	1.19792e-05	0	0.000254885	1.28469e-05	8.45506e-05	1.96575e-05	3.3742e-05	7.50702e-05	2.0929e-05	2.78804e-05	1.13485e-05	1.05045e-05	3.21766e-05	2.06271e-05	1.85648e-05	8.20162e-05	0.000101114	4.2011e-05	2.45056e-05	3.64688e-05	6.56051e-05	0	1.85386e-05	2.08854e-05	2.12341e-05	8.10958e-05	0.000127961	0.000104085	1.62324e-05	7.00763e-05	0	2.17983e-05	3.14399e-05
Abhd3	1.41357e-05	4.3296e-05	3.70326e-05	2.63685e-05	1.86928e-05	5.57243e-06	7.41859e-06	7.2812e-06	2.75634e-05	0	6.18506e-06	7.16539e-06	4.72769e-05	1.32365e-05	3.41701e-05	1.80631e-05	1.60401e-05	5.16136e-05	6.42278e-05	5.76225e-05	1.38967e-05	2.72869e-05	5.03841e-05	1.39587e-05	3.77132e-05	2.11288e-05	1.86348e-05	3.90214e-05	3.16117e-05	4.20801e-05	2.32146e-05	0	1.98661e-05	1.0372e-05	5.8799e-07	8.91118e-06	2.40146e-05	0	1.40109e-05	2.3353e-06	8.59159e-06	1.02653e-05	3.55139e-05	4.76305e-05	5.19899e-06	3.43572e-06	0	3.55247e-05	5.20251e-06
Abhd4	2.8399e-05	1.37736e-05	2.87592e-05	2.75373e-05	3.67607e-06	1.67989e-06	5.46581e-05	6.1329e-06	2.15332e-05	3.33243e-05	5.41683e-05	9.98096e-06	3.33034e-05	3.04365e-05	7.03606e-06	3.37899e-05	0	9.07556e-06	1.55403e-05	1.28608e-05	6.78985e-05	3.80204e-05	2.25203e-05	8.91895e-06	2.40273e-05	3.58875e-05	3.61078e-05	3.11419e-05	3.03204e-05	2.56437e-05	2.31177e-05	0	2.37525e-05	1.59128e-05	1.33838e-05	2.12907e-05	5.70435e-06	0	8.67483e-06	8.48168e-06	1.23052e-05	6.90557e-05	1.0842e-05	7.57242e-06	2.92731e-05	0	0	0	2.51393e-05
Abhd5	2.18558e-05	1.02565e-05	1.06921e-05	2.1808e-05	1.51243e-05	3.90374e-06	2.97394e-05	4.24953e-06	5.95948e-05	1.91461e-05	1.88395e-05	3.6719e-05	3.9582e-05	1.35221e-05	9.70756e-06	1.92184e-05	9.03545e-06	0	2.38943e-05	3.72217e-05	1.84222e-05	7.12251e-06	2.16692e-05	1.35331e-05	1.4644e-05	1.72917e-05	1.52986e-05	1.34233e-05	2.65501e-05	1.9864e-05	2.0421e-05	0	2.90266e-05	2.07644e-06	5.82625e-05	2.73237e-05	9.52925e-06	0	5.33607e-06	1.84989e-05	1.61942e-05	2.19614e-05	5.27682e-06	1.48711e-05	8.37347e-06	0	0	3.18573e-05	1.6982e-05
Abhd6	4.97561e-05	0.000215122	6.71849e-05	0.000221224	0.000158604	6.95439e-06	3.01568e-05	8.94992e-05	0.000118694	9.15576e-05	0.000189851	9.12584e-05	0	0.000145353	5.48211e-05	3.43198e-05	0.000144087	7.21036e-05	0.000134333	8.94743e-05	4.22331e-05	0.000106281	3.78512e-05	0.000147775	0.000135954	4.59609e-05	0.000175255	8.36487e-05	0.000225581	0.000198561	3.30844e-05	0	0.000113752	3.11153e-05	1.9536e-05	1.99015e-05	3.8677e-05	0	6.82969e-05	6.2771e-05	1.01466e-05	1.04506e-05	6.61938e-05	8.90306e-05	1.58383e-05	1.86679e-05	0	3.09843e-05	0
Abhd8	1.16743e-05	1.53618e-06	6.38329e-06	5.94529e-06	5.00637e-06	2.07272e-05	8.74607e-06	7.32279e-06	2.89352e-05	0	0	4.87189e-06	0	0	0	1.29467e-05	0	1.94719e-05	1.27714e-05	0	7.98892e-06	7.52974e-07	7.64216e-06	5.1944e-06	2.13663e-06	1.35108e-05	0	1.51324e-05	4.2866e-06	0	1.07005e-06	0	2.6652e-06	2.07644e-06	6.0604e-06	1.60486e-05	0	0	0	7.19865e-06	4.60577e-06	2.37482e-05	8.43719e-06	0	1.0823e-05	0	0	0	0
Abi1	2.85863e-05	0.000159621	7.99848e-05	0.000141344	0.000154143	6.20538e-05	3.87805e-05	0.000258518	0	0.000253827	0.000185658	0.00017611	7.71606e-05	0.00016239	0.000159416	3.49751e-05	0.000192561	6.72018e-05	0.000143197	0.000126909	3.76314e-05	0.00014644	3.83951e-05	0.000185116	0.000208935	2.28656e-05	0.000213564	5.43397e-05	0.000135781	0.000182517	0.000174888	0.000162123	0.000224612	0.000390891	8.72307e-05	5.1289e-05	0.000224798	4.7259e-05	0.000145762	0.000216004	8.73974e-05	0.00012806	0.000444627	0.000511291	8.38294e-05	0.000394706	6.79643e-05	0.000296448	7.00373e-05
Abi2	2.55861e-05	0.000145362	5.63471e-05	0.000130367	6.69688e-05	6.71545e-06	1.5457e-05	8.70089e-05	3.97506e-05	0.000148851	0.000118771	0.000157956	4.00384e-05	0.000129553	0.000105302	5.07915e-05	0.000180605	9.04514e-05	0.000148071	0.000228377	2.98405e-05	0.00011274	1.60715e-05	0.000130984	0.000160844	1.47953e-05	8.83869e-05	1.10201e-05	9.09534e-05	4.74235e-05	4.63107e-05	0	8.88095e-05	3.19742e-05	4.23061e-05	3.67698e-05	0.000183013	0	0.000374144	0.000164443	1.09385e-05	6.67357e-05	0.000258086	0.000233374	3.97116e-06	0.000125694	0	0.00016616	9.61132e-06
Abi3	0	5.02859e-06	0	0	0	3.18378e-05	8.77513e-08	0	0	0	0	3.8678e-06	0	0	0	0	0	6.89817e-06	0	0	2.93729e-06	8.4876e-06	0	0	3.30031e-06	5.09885e-07	8.53439e-06	0	0	0	1.91096e-06	0	0	0	5.76262e-05	8.07623e-05	7.1484e-05	0	0	3.22591e-05	0.000136135	2.19481e-05	2.50707e-06	0	6.01202e-05	3.81806e-05	0	4.85455e-05	0
Abi3bp	0	7.78245e-06	0	9.48306e-06	2.43393e-06	0	0	7.52586e-06	0	4.9702e-05	0	1.35907e-06	0	0	9.42951e-06	0	0	0	0	0	0	1.13235e-06	0	3.82876e-06	4.93352e-06	7.59166e-08	4.23306e-06	0	1.18256e-05	2.30483e-06	0.000101985	0	2.60227e-05	3.00419e-05	6.76426e-06	1.57354e-05	0	4.5683e-05	3.90992e-05	4.22005e-06	0	0	0.000108935	0.000130286	0	0	0	3.06796e-05	0
Abl1	1.3877e-05	0.000100061	8.6326e-06	0.000242674	0.000125683	6.09877e-06	1.15468e-05	2.3769e-05	6.85871e-05	0.000384881	0.00022392	6.31616e-05	0	0.000270754	8.26359e-05	1.65493e-05	0.000125528	0	0.000259634	8.58104e-05	1.25647e-05	5.67006e-05	2.04822e-05	0.000274599	7.72181e-05	1.22e-05	5.03899e-05	1.20442e-05	0.000263983	9.98169e-05	0.00010704	0	0.000458598	0.000111061	1.23777e-05	1.77396e-05	8.6655e-05	6.73815e-05	0.000208591	0.000183063	2.25042e-05	5.94304e-06	0.00010518	0.000109367	3.27068e-05	0.000135666	0	0.000104561	1.94291e-05
Abl2	9.68252e-06	7.28888e-05	4.88758e-05	9.03563e-05	8.40707e-05	1.18742e-05	1.05476e-05	8.68059e-05	0	9.63376e-05	0.000186072	0.000127214	0	0.000116072	0.000116537	1.50184e-05	8.56873e-05	0	0.000123131	3.76078e-05	1.50873e-05	7.03842e-05	1.73482e-05	0.00010779	6.77582e-05	8.70345e-06	0.000141191	1.00442e-05	0.000118771	7.15586e-05	0.000131012	0	0.000163145	3.97257e-05	0.000108617	1.32941e-05	0.000105611	3.0581e-05	0.000107301	0.000107258	6.72484e-06	1.1037e-05	0.000138953	0.000213995	9.81051e-06	8.44173e-05	0	0.000143225	0
Ablim1	5.49481e-05	0.000393494	2.63957e-05	0.000569666	0.000337766	9.38783e-05	7.78301e-05	0.000471644	0.000156661	0.00103145	0.000369618	0.000435482	3.99744e-05	0.000854798	0.000476526	4.72863e-05	0.000325164	5.85995e-05	0.000500099	0.000340404	9.68633e-05	0.000417632	7.5333e-05	0.000809005	0.000318377	3.75691e-05	0.000369944	6.18997e-05	0.000678118	0.000438968	0.000293661	6.05437e-05	0.000605395	0.00032612	4.48681e-05	4.67407e-05	0.000223658	0	0.000477974	0.000143834	9.98476e-06	1.94386e-05	0.00010804	0.000158496	9.87219e-06	0.000134047	2.96736e-05	0.000327201	3.16402e-06
Ablim2	4.24618e-06	1.19359e-05	4.22754e-06	1.84681e-05	1.58448e-05	6.23764e-07	9.49992e-07	0	0	1.59826e-05	0	4.86359e-06	6.66311e-05	0	2.8885e-06	6.38294e-06	0	2.52379e-05	3.78205e-05	1.19783e-05	2.15782e-06	1.15032e-05	2.35618e-05	2.00407e-05	2.32172e-05	1.98056e-06	1.03573e-05	4.37606e-06	1.28999e-05	4.06782e-05	1.2701e-05	0	3.01428e-05	4.88593e-05	1.72902e-06	6.79355e-07	0	0	2.72079e-05	1.55272e-05	2.40176e-07	0	8.54688e-05	0.000111875	5.33572e-06	0	0	6.87432e-06	0
Ablim3	6.71245e-07	1.1505e-05	0	0.000107909	2.12141e-05	0	5.81193e-07	2.03905e-05	0	7.73288e-05	5.65099e-06	3.24313e-05	1.61708e-05	9.2555e-05	2.44333e-05	1.88954e-06	1.69539e-05	1.94719e-05	6.07608e-05	0	0	8.0342e-06	0	5.61075e-05	1.33776e-05	1.30644e-06	1.66521e-05	0	0.000140159	0	5.76545e-05	0	0.00010108	1.21159e-05	3.35881e-06	4.4977e-06	3.8733e-05	3.11721e-05	0.00017683	2.1948e-05	4.46007e-07	1.28454e-05	2.00041e-05	6.70502e-05	3.12756e-06	0	0	2.16032e-05	1.22385e-05
Abr	1.19798e-05	5.26832e-05	0.00018257	6.65599e-05	8.94318e-05	6.44723e-06	4.86936e-05	0.000135479	0.000240985	0.000818079	0.000485331	0.000121501	9.13418e-05	0.00103397	0.000455257	9.23076e-05	0.00010223	0.000148536	0.000441162	0.000459597	8.50002e-05	0.000213768	0.000115384	0.000769777	0.00036356	1.10242e-05	4.90211e-05	8.39397e-05	7.33106e-05	0.000102003	0.000106411	7.72679e-05	0.000138267	0.000230095	6.48886e-05	4.83167e-05	0.000156762	0.000211791	0.000596555	0.000122714	6.21977e-05	9.49407e-05	6.81897e-05	6.16415e-05	2.63217e-05	0.000371047	2.61233e-05	0.000201237	7.47163e-05
Abracl	5.67939e-05	0	7.22582e-05	3.9187e-06	1.31172e-05	0.000113817	0.000145322	1.19122e-05	0.000183466	0	1.035e-05	2.05679e-05	0.000162141	1.10814e-05	2.24376e-05	9.52912e-05	8.99685e-06	7.69695e-05	0	8.97795e-06	7.4907e-05	1.81478e-05	7.93399e-05	3.05099e-06	2.17426e-05	5.10185e-05	2.59971e-05	5.78601e-05	6.13608e-06	3.61097e-06	6.5607e-06	0.000131738	1.36863e-05	1.18259e-05	6.46389e-05	8.56855e-05	2.46401e-05	4.81647e-05	1.06721e-05	1.39183e-05	0.000225525	9.09104e-05	1.10017e-05	1.35238e-05	0.000137629	4.79628e-05	7.79606e-05	4.51569e-05	0.000106394
Abt1	1.54899e-05	0	5.36205e-06	0	1.54188e-05	2.11147e-05	1.66079e-05	0	8.68056e-05	0	0	0	0	0	0	1.08779e-05	3.04029e-05	1.94719e-05	0	0	1.8002e-05	0	0	0	1.20395e-06	1.01048e-05	2.48309e-06	6.87997e-06	0	1.12259e-05	1.23098e-05	6.51042e-05	0	0	3.15789e-05	1.78889e-05	0	0	0	1.01405e-05	1.57873e-05	0.000163626	0	0	1.84833e-05	1.35419e-05	0	0	3.37507e-05
Abtb1	1.90559e-05	6.82396e-06	0	1.66833e-05	2.04969e-05	2.45432e-05	9.56841e-06	1.75809e-05	0	0	0	1.04149e-05	1.99872e-05	3.33156e-06	1.36152e-05	2.06781e-05	6.71727e-06	0	0	1.71248e-05	1.37334e-05	2.12583e-05	3.30627e-05	4.48799e-06	2.08881e-05	1.45603e-05	6.96127e-06	1.60091e-05	3.43855e-06	1.73149e-05	1.12558e-05	0	3.68245e-06	2.19573e-05	8.28196e-06	2.24838e-05	2.59839e-05	0	0	2.42295e-05	1.9086e-05	7.74995e-06	8.9431e-06	2.36925e-05	1.16575e-05	3.90101e-05	2.69833e-05	0	0.000130564
Abtb2	2.69084e-06	9.10321e-05	1.59717e-05	0.000159637	8.07433e-05	3.19968e-06	3.8969e-06	5.7247e-05	0	0.000242835	0.000144048	0.000142464	0	0.000145914	6.45776e-05	5.00971e-06	7.10517e-05	1.13226e-05	9.55185e-05	7.4322e-05	2.73053e-06	5.91566e-05	0	8.63642e-05	6.63965e-05	5.8959e-06	7.50414e-05	1.15895e-05	0.000200742	6.8072e-05	6.44775e-05	0	9.38658e-05	4.57813e-05	1.00014e-06	3.10346e-06	2.98726e-05	0	2.72721e-05	5.267e-05	1.88565e-06	0	8.70323e-05	7.92834e-05	2.20068e-06	1.91214e-05	1.57183e-05	4.03306e-05	0
Acaa1a	5.73654e-05	7.25946e-05	0.000103177	4.68392e-05	0.000110583	6.3108e-05	6.92878e-05	2.63035e-05	7.09234e-05	4.91063e-05	2.0671e-05	8.03882e-05	0.000306564	3.43859e-05	6.31653e-05	6.57142e-05	4.17114e-05	9.65868e-05	2.75801e-05	0.000106733	0.000100295	9.77889e-05	3.64197e-05	1.60493e-05	7.50306e-05	5.69232e-05	6.97631e-05	8.22238e-05	1.57403e-05	0.000114555	9.9033e-05	2.59121e-05	6.04605e-05	9.29754e-05	4.42308e-05	6.22003e-05	5.7524e-05	0.0001297	0.000100003	0.000104107	7.42592e-05	7.9251e-05	5.00463e-05	4.24132e-05	4.65978e-05	7.48214e-05	0.000123257	8.14318e-05	7.4697e-05
Acaa1b	3.33476e-05	3.50744e-05	5.27725e-05	2.64996e-05	7.3534e-05	2.63252e-05	2.4119e-05	3.50396e-05	4.48867e-05	0	1.87973e-05	6.47928e-05	0.0001192	1.13044e-05	4.6679e-05	2.17697e-05	3.80757e-05	5.99073e-05	1.50565e-05	4.38544e-05	6.92422e-06	5.16591e-05	4.82166e-05	1.85514e-06	4.88569e-05	3.55608e-05	4.95858e-05	4.53395e-05	5.69505e-06	8.38376e-05	4.72262e-05	7.1347e-05	1.73605e-05	6.61626e-05	0	5.76889e-05	6.25524e-05	0.000249802	3.59324e-05	9.60747e-05	3.33617e-05	0	1.24368e-05	7.95198e-05	4.74236e-05	3.55189e-05	5.30115e-05	5.80594e-05	5.46191e-05
Acaa2	0.000129287	4.39377e-05	0.000149196	3.20119e-05	4.0013e-05	2.41227e-05	7.99538e-05	2.51597e-05	5.87326e-05	0	2.01613e-05	3.60887e-05	0.000229917	1.53332e-05	4.14372e-05	0.000105484	3.15708e-05	0.000140681	5.28451e-05	3.61753e-05	8.35434e-05	3.37323e-05	0.000225095	2.57005e-05	1.83028e-05	0.000112146	7.02727e-05	0.000127212	6.40695e-06	2.87797e-05	3.12432e-05	0.000121055	2.86838e-05	6.42005e-06	3.43038e-05	9.46556e-05	6.36531e-05	0.000102473	3.10559e-05	2.71618e-05	7.0515e-05	3.02339e-05	3.31574e-05	6.45991e-05	5.85715e-05	2.50352e-06	0.00010449	9.25819e-05	4.30587e-05
Acaca	4.85269e-06	9.44416e-05	8.42177e-06	0.000122038	6.62551e-05	8.6999e-06	4.9657e-06	5.58177e-05	0	3.54102e-05	7.58672e-05	8.63958e-05	4.72769e-05	6.8745e-05	0.000142171	1.15246e-05	5.76995e-05	1.64348e-05	0.000112244	6.23678e-05	5.92793e-06	9.00971e-05	1.38972e-05	3.96253e-05	0.000118487	5.07834e-06	8.26583e-05	1.99669e-05	7.00774e-05	8.84727e-05	8.13416e-05	0	8.60617e-05	2.07142e-05	0	7.43615e-06	5.33602e-05	4.15282e-05	0.000112464	0.000149053	8.30418e-06	0	0.000142655	0.000138143	3.65582e-06	0.000112464	0	5.2503e-05	0
Acacb	3.49031e-05	0.000189208	6.8034e-05	0.000613609	0.000128912	1.40254e-06	4.21834e-05	8.42482e-05	0	0.000654137	9.8484e-05	0.000112872	0	0.000450279	0.000166237	2.10095e-05	2.74081e-05	0	0.000108868	5.78021e-05	3.63903e-05	0.000182992	3.39477e-05	0.000581233	0.00013742	5.35102e-05	0.000177186	4.89325e-05	0.000463361	0.000186648	3.68607e-05	0	9.72816e-05	1.37598e-05	4.16468e-06	9.03816e-06	4.10248e-05	0	0.000120156	2.45193e-05	2.40287e-06	3.80148e-05	2.2029e-05	2.92618e-05	2.50028e-06	2.38949e-05	0	6.62559e-06	6.27048e-06
Acad10	9.85967e-06	4.842e-05	1.59352e-05	9.3398e-05	8.47024e-05	6.3134e-06	1.16467e-05	3.59777e-05	0	7.32607e-05	7.77847e-05	9.12311e-05	0	4.62653e-05	4.75519e-05	7.60028e-06	4.22639e-05	0	6.38697e-05	2.93715e-05	1.94403e-05	4.98496e-05	2.43204e-05	4.85576e-05	8.01167e-05	1.25654e-05	4.65571e-05	1.51389e-05	7.4818e-05	6.79501e-05	6.78232e-05	2.86829e-05	9.79108e-05	2.98801e-05	0	5.31792e-06	3.6085e-05	0	3.20351e-05	8.34657e-05	2.63848e-06	0	4.4459e-05	3.87481e-05	6.48476e-06	5.60538e-05	0	3.52103e-05	0
Acad11	2.8844e-05	5.30363e-05	2.08742e-05	0	6.33454e-05	1.25968e-05	4.75521e-05	8.31463e-05	0	0	6.15781e-05	7.45356e-05	3.17581e-05	0	0.000105975	2.69147e-05	8.08163e-05	1.55328e-05	0	7.77943e-05	4.4527e-05	6.30549e-05	4.97316e-05	0	5.77029e-05	4.0588e-05	0.000124859	3.22107e-05	0	5.73632e-05	6.04092e-05	4.50288e-05	0	2.46826e-05	2.38864e-06	1.88813e-05	6.35006e-05	8.02924e-05	0	4.99068e-05	1.22751e-05	0	6.45576e-05	8.51627e-05	1.4e-05	2.24855e-05	3.72608e-05	9.12859e-05	3.59622e-05
Acad12	1.5499e-05	4.83479e-05	3.63203e-06	5.96652e-05	3.60926e-05	6.28959e-06	1.62558e-05	4.06681e-05	2.33536e-05	2.98183e-05	3.7594e-05	9.1691e-06	0	3.75303e-05	5.25132e-05	1.77606e-05	4.03282e-05	3.73813e-05	2.51039e-06	1.2384e-05	1.22069e-05	3.80749e-05	2.16354e-06	3.35925e-05	4.08788e-05	1.51134e-05	6.70833e-06	1.5451e-05	4.47103e-05	6.55658e-05	3.25836e-05	0	2.85908e-05	5.5281e-05	4.69447e-07	1.12115e-05	1.56115e-05	0	3.28882e-05	2.43153e-05	7.25357e-06	0	4.02405e-05	2.38996e-05	4.74501e-06	3.40399e-05	1.32802e-05	2.68237e-05	0
Acad8	4.19459e-05	4.36538e-05	7.32548e-05	8.14382e-05	4.58138e-05	1.08951e-05	3.52441e-05	2.22787e-06	1.7319e-05	8.60276e-05	3.04433e-06	5.03435e-05	0.000111034	5.48391e-05	5.16093e-05	3.41057e-05	2.90335e-05	8.64035e-06	7.28137e-05	3.02873e-05	5.77666e-05	1.78938e-05	6.74846e-05	4.60151e-05	1.95579e-05	2.92099e-05	4.49197e-05	4.46778e-05	5.58097e-05	4.56885e-05	2.09643e-05	2.86829e-05	8.82807e-05	1.19917e-05	2.35649e-05	1.92952e-05	3.06549e-05	5.89344e-05	0.000118197	1.50032e-05	1.02068e-05	2.30178e-05	5.76925e-05	8.4611e-06	9.92803e-06	4.23982e-05	5.1216e-05	1.12805e-05	5.58948e-06
Acad9	9.27151e-06	7.29976e-06	9.81319e-06	1.5027e-05	3.29805e-05	7.50266e-06	1.00687e-05	1.64913e-05	0	7.72314e-06	0	2.18995e-05	0.000110344	1.6756e-05	2.48844e-05	1.11282e-05	2.2926e-05	0	1.30419e-05	4.48898e-06	1.48212e-05	9.45778e-06	5.46919e-05	0	2.92948e-05	6.54173e-06	1.60615e-05	7.40958e-06	8.72126e-06	1.97019e-05	1.15594e-05	0	0	3.4956e-05	1.09322e-05	1.0753e-05	1.90768e-05	3.27011e-05	5.37679e-05	3.02866e-05	3.72518e-06	2.22541e-05	1.55471e-05	3.13224e-05	1.13473e-05	2.50352e-06	4.81071e-05	4.40618e-06	0
Acadl	0.000130517	0.00012944	0.000370557	5.35839e-05	0.000108847	6.32825e-05	9.09695e-05	0.000139822	0.000292732	4.98771e-05	0.000115449	9.25152e-05	0.000517021	4.45207e-05	0.000109012	5.36293e-05	0.000107887	0.000192016	4.98987e-05	7.41736e-05	7.00769e-05	7.52514e-05	0.000313819	2.89704e-05	6.88183e-05	7.71371e-05	0.000111927	0.000342345	8.57389e-05	6.26199e-05	8.09942e-05	0.000260574	5.07948e-05	0.000160225	5.98001e-05	5.95351e-05	4.89968e-05	0.000341071	0.00010644	8.34538e-05	4.01262e-05	8.42699e-05	4.62043e-05	5.24138e-05	3.5236e-05	0.000125664	0.000176469	0.000118952	3.96122e-05
Acadm	0.000203736	0.000159664	0.000713735	9.44626e-05	0.00020061	8.4253e-05	0.000149688	0.000130936	0.000840514	0.000142738	0.000112079	0.000171113	0.000759912	3.54324e-05	0.000157303	0.000151244	0.000243211	0.000908771	7.11165e-05	0.000197703	0.000159922	0.000161732	0.000524048	6.27069e-05	0.000210543	0.000185233	0.000133226	0.000649007	7.64899e-05	0.000124612	0.000255516	0.000990802	6.77591e-05	0.00015541	6.59071e-05	0.000112206	0.000168993	0.000721976	0.000147095	0.000189499	7.85144e-05	0.000207161	0.000146182	0.000179448	9.29906e-05	0.000178076	0.000617644	0.000101663	0.000108232
Acads	6.55842e-05	3.25827e-05	2.68744e-05	1.70741e-05	1.65916e-05	3.28104e-05	6.72131e-05	1.41078e-05	0	1.58426e-05	3.25521e-05	3.32997e-05	4.38256e-05	2.47533e-05	3.65252e-05	4.8995e-05	0	5.5545e-05	3.63018e-05	3.23999e-05	9.59338e-05	2.82867e-05	2.32811e-05	2.25466e-05	1.86813e-05	7.02955e-05	3.01136e-05	2.02468e-05	2.91774e-05	6.8157e-06	5.24263e-06	5.57041e-05	1.08835e-05	2.14002e-06	6.68301e-06	4.12048e-05	2.11355e-05	3.23834e-05	2.26214e-05	1.44038e-05	3.69331e-05	1.3706e-05	6.36515e-06	1.77978e-05	3.3476e-05	0	8.11768e-05	6.62559e-06	2.28156e-05
Acadsb	0.000148637	0.000124268	0.000344923	4.48099e-05	0.000120535	2.12249e-05	7.14958e-05	5.20982e-05	7.54728e-05	1.75105e-05	3.7594e-05	3.60717e-05	0.000174792	1.11495e-05	7.30554e-05	0.000132503	7.01923e-05	0.000187059	5.99492e-05	4.14969e-05	0.000100984	0.000147292	0.000238637	4.69414e-05	7.54543e-05	0.000162146	0.000120054	0.000333571	6.96896e-05	9.80597e-05	4.08625e-05	3.78329e-05	3.37672e-05	5.51488e-05	4.28779e-05	4.55871e-05	3.58013e-05	5.78035e-05	1.50757e-05	6.25542e-05	2.3571e-05	0.000103174	6.45076e-05	4.13851e-05	2.62764e-05	1.03537e-05	4.81071e-05	4.85633e-05	2.60027e-05
Acadvl	0.000121351	1.68733e-06	1.36906e-05	0	6.51441e-07	3.88176e-05	0.000116901	0	1.89753e-05	0	1.45012e-05	2.03586e-06	3.9582e-05	0	0	9.66655e-05	2.20264e-05	0	0	0	0.000111578	5.10879e-06	0	0	2.60864e-06	0.00012692	3.94489e-06	8.61772e-06	0	2.96565e-06	0	0	0	0	3.92238e-05	4.87575e-05	0	0	0	0	4.13479e-05	3.75673e-05	0	0	4.63101e-05	0	0	0	4.64323e-05
Acap1	1.9167e-07	1.54198e-06	7.03417e-06	0	1.6007e-05	4.43895e-05	1.19681e-07	0	0	0	1.08413e-05	0	0	0	0	4.09923e-07	0	8.2174e-06	0	0	0	0	0	0	0	4.12752e-07	5.66601e-06	5.08331e-06	0	4.28612e-06	2.0035e-05	0	0	0	8.88898e-07	1.2771e-06	0	4.15282e-05	0	0	6.26029e-06	0	0	0	1.13744e-06	0	0	7.72618e-06	3.18598e-05
Acap2	1.61657e-05	7.21612e-05	4.19927e-05	6.21494e-05	3.97542e-05	2.36239e-05	1.3579e-05	5.9892e-05	2.75634e-05	0.000110912	7.84728e-05	3.8621e-05	0	0.000141066	7.41759e-05	2.24823e-05	6.80357e-05	0	9.3517e-05	2.2351e-05	1.73437e-05	5.51489e-05	2.84569e-05	4.96837e-05	5.09646e-05	1.06465e-05	4.54734e-05	2.49418e-05	0.000106864	5.46418e-05	4.88102e-05	0	5.46314e-05	3.76133e-05	7.75476e-05	5.19354e-05	0.000179573	0	0.00013212	0.000123237	4.06076e-05	2.64467e-05	0.000160041	0.000130782	5.21519e-05	0.000190277	2.11238e-05	2.13356e-05	1.18222e-05
Acap3	3.08581e-06	0	0	2.96699e-06	3.89735e-06	5.80399e-06	1.36962e-06	0	0	0	0	0	0	1.50421e-05	0	5.57925e-06	0	0	0	0	7.41603e-06	0	0	0	0	2.28987e-06	0	0	2.31992e-06	0	0	0	2.62461e-05	0	2.05533e-05	1.99125e-05	0	0	0	8.4822e-06	3.71797e-06	5.79428e-06	0	1.2489e-05	2.62475e-06	0	0	0	3.22211e-06
Acat1	0.000299686	0.000241551	0.00122221	0.000173453	0.000250432	6.80099e-05	0.000234584	0.000279315	0.000693703	0.000132445	0.000213577	0.000143024	0.001335	0.000181519	0.000217685	0.000178051	0.000122272	0.000794319	6.20792e-05	0.000118763	0.000173689	0.000172215	0.00102801	9.87213e-05	0.00027582	0.00028412	0.000259964	0.00124566	0.000203401	0.000292294	0.000121718	0.000979962	8.75357e-05	7.6137e-05	5.66551e-05	0.000106809	0.000175397	0.00073484	4.03217e-05	0.000139777	8.12457e-05	0.000145524	9.81189e-05	0.000235555	9.43601e-05	0.000111815	0.00118105	0.000341747	0.000104388
Acat2	1.64359e-05	8.7734e-06	1.96359e-05	1.79623e-05	5.96924e-06	1.78809e-05	1.51754e-05	1.08112e-05	7.06297e-05	5.12479e-06	3.50631e-05	6.82121e-06	4.38256e-05	0	3.40353e-05	1.56297e-05	1.5481e-05	5.21721e-05	0	2.87546e-05	1.8039e-05	8.93484e-06	1.96586e-05	3.9968e-06	1.65143e-05	1.85234e-05	5.68757e-06	3.61315e-05	1.8e-06	2.06056e-05	2.3163e-05	0.000127502	1.36546e-05	8.31069e-06	3.04466e-06	1.45594e-05	1.31816e-05	4.75913e-05	0	1.89546e-05	1.46865e-05	5.49837e-06	1.0336e-05	1.61011e-05	1.37215e-05	6.87144e-06	3.09598e-05	3.31358e-05	1.04405e-05
Acat3	1.67671e-06	5.46118e-06	0	8.47349e-06	1.77295e-05	0	5.41191e-07	9.7311e-06	0	4.06755e-06	0	0	3.45304e-05	1.46886e-05	1.52601e-05	1.80499e-06	0	3.35065e-05	6.66205e-06	2.49352e-05	0	5.29797e-06	0	2.87081e-06	1.17492e-05	1.40668e-06	1.00665e-05	0	1.22944e-05	4.91222e-06	2.01294e-05	0	0	0	1.46062e-06	3.1797e-06	0	0	8.67483e-06	3.50295e-06	4.2748e-07	0	0	3.8919e-05	0	3.43572e-06	0	1.62593e-05	5.76231e-06
Acbd3	2.96879e-05	5.1169e-05	6.55778e-05	4.78042e-05	6.68641e-05	4.08368e-05	3.39187e-05	4.12709e-05	0.000139112	4.85494e-05	1.14416e-05	0.000110922	4.66657e-05	6.96223e-05	5.14361e-05	3.41289e-05	8.73264e-05	0.000108618	3.08956e-05	7.36277e-05	7.05758e-05	6.06417e-05	0.000146853	5.17019e-05	7.84423e-05	2.33044e-05	4.97688e-05	6.55958e-05	5.17533e-05	2.03193e-05	9.74224e-05	8.16162e-05	6.15385e-05	3.49148e-05	7.79445e-05	3.48986e-05	3.62233e-05	5.55426e-05	0	4.75077e-05	2.18058e-05	0.000144699	8.40416e-05	7.44833e-05	1.48178e-05	5.74655e-05	4.27016e-05	8.10801e-05	2.02789e-05
Acbd4	2.52173e-05	2.51231e-05	3.90411e-05	1.38421e-05	5.33717e-05	1.86954e-05	2.10144e-05	6.24317e-05	5.98086e-05	6.46488e-06	4.84408e-05	3.66531e-05	0.000107275	3.96013e-05	5.79447e-05	2.94446e-05	2.30668e-05	0.000119244	1.91678e-05	5.1592e-05	3.22115e-05	6.23966e-05	4.03102e-05	3.14797e-05	2.00787e-05	1.90024e-05	3.46187e-05	2.40536e-05	1.70529e-05	4.24422e-05	4.87457e-05	0	2.38741e-05	6.15424e-05	1.60352e-05	3.6225e-05	2.86897e-05	7.31264e-05	0	4.90639e-05	1.21544e-05	4.5014e-05	4.51632e-05	2.90005e-05	1.59259e-05	8.14417e-06	2.61233e-05	6.06485e-05	3.44803e-05
Acbd5	4.65218e-05	0.000184016	0.000222969	8.22858e-05	0.000155606	2.80586e-05	4.94308e-05	9.63594e-05	0.000301215	8.35657e-05	0.000203035	0.000150854	0.000150482	0.000103206	0.000116593	4.87227e-05	0.000144978	0.000266926	9.27991e-05	0.000126756	5.87362e-05	0.000148918	0.000309437	0.00014113	0.000159253	4.66231e-05	0.000213062	0.000262494	8.94754e-05	0.000147768	0.00011834	0.000273677	0.000110128	9.41633e-05	0.0001036	3.39626e-05	0.000138639	0.000304438	8.75184e-05	0.000166785	4.23985e-05	7.60249e-05	0.000109943	0.000161671	2.9251e-05	0.000160764	0.000262318	0.000136629	3.84089e-05
Acbd6	5.80248e-05	6.87713e-05	2.6097e-05	5.34169e-05	7.95985e-05	4.81763e-05	4.21748e-05	9.03114e-05	0	0.000102959	0.000181536	9.58546e-05	0	7.25781e-05	8.50137e-05	4.48005e-05	0.000115379	1.22294e-05	5.42611e-05	9.11717e-05	3.64134e-05	9.10232e-05	3.91297e-05	9.67212e-05	0.000102038	4.17884e-05	6.68921e-05	6.35413e-05	4.05448e-05	0.000110503	0.000109433	9.00576e-05	3.98782e-05	2.30115e-05	4.58336e-05	5.52436e-05	6.38137e-05	2.28415e-05	3.65304e-05	6.75897e-05	4.39116e-05	2.11215e-05	6.54031e-05	3.36172e-05	5.28862e-05	7.71074e-05	0.000107855	0.000114483	3.94602e-05
Accs	5.92235e-07	2.66446e-06	0	1.2494e-06	2.10002e-06	0	2.25717e-06	2.16873e-06	0	4.46559e-05	0	2.5526e-05	0	0	6.66333e-06	2.15838e-06	0	0	0	1.66148e-05	4.36335e-06	2.87101e-06	0	0	1.23946e-05	2.13973e-06	0	1.42813e-06	1.57946e-05	7.89409e-06	8.14156e-06	0	1.2773e-05	0	3.50804e-07	1.12448e-05	9.05371e-06	0	5.74058e-05	1.88634e-05	7.14212e-06	0	1.3218e-05	2.10145e-05	2.88322e-05	2.58639e-05	4.2735e-05	1.06678e-05	5.34131e-06
Acd	1.47208e-05	1.1155e-06	7.91138e-06	7.19664e-07	5.31922e-06	2.84455e-05	1.26319e-05	0	0	0	0	0	4.13907e-05	5.09165e-06	0	1.53455e-05	0	0	9.6217e-06	2.16034e-05	6.95143e-06	0	2.34302e-06	8.56458e-06	2.5592e-06	1.18078e-05	2.60256e-06	1.22097e-05	6.69263e-06	2.69452e-06	6.74127e-06	0	0	6.61533e-06	3.46281e-05	2.26315e-05	0	5.78035e-05	0	4.97275e-06	1.49467e-05	4.4331e-05	3.73871e-06	0	7.60259e-06	0	0	0	1.9352e-06
Ace	2.31149e-06	0	0	0	1.36314e-06	7.97773e-07	9.34587e-07	0	0	0	0	2.66966e-06	0	0	6.86633e-06	5.58027e-07	0	0	0	0	0	0	0	0	5.9838e-06	2.55264e-06	0	0	0	2.37142e-06	0	0	0	1.68045e-05	6.5125e-06	1.51945e-05	0	2.75938e-05	0	0	0.000213955	0	6.46162e-06	6.99149e-07	5.54169e-06	2.35007e-05	0	0	9.96462e-06
Ace2	2.71715e-06	2.59735e-05	1.79284e-05	1.74225e-06	1.51361e-05	3.28608e-06	9.6438e-07	2.61243e-05	0	0	0	8.32308e-05	4.00384e-05	0	2.47876e-05	3.8921e-06	1.96271e-05	1.38246e-05	0	5.77723e-06	4.02461e-06	3.97535e-06	0	8.56458e-06	2.06867e-05	3.4755e-06	2.45213e-05	7.19991e-06	0	5.25272e-06	2.10602e-05	3.88682e-05	0	1.15496e-05	0	4.31321e-06	2.2448e-05	2.14133e-05	5.47447e-06	1.41802e-05	4.01242e-06	0	4.79258e-05	1.51547e-05	3.02076e-06	0	0	0	0
Acer2	2.41106e-06	1.16739e-05	0	2.05049e-05	5.39878e-06	4.44698e-07	1.08343e-05	7.59994e-06	1.7319e-05	0	0	2.60769e-05	0	1.66133e-05	3.98128e-05	2.90224e-05	0.000161524	4.35022e-05	0.000201888	0.000132596	1.82422e-05	5.09205e-06	4.84004e-06	1.47372e-05	5.02172e-05	1.93993e-06	5.40257e-06	5.73163e-06	2.97062e-05	8.29738e-06	1.53953e-05	0	3.78621e-05	3.96963e-05	9.66463e-05	0.000128544	0.000209104	3.27011e-05	0.000969891	0.000297223	0	2.16973e-05	7.12495e-05	0.000151164	4.46363e-07	0	0	6.87532e-05	0
Acer3	2.06599e-05	0.00144674	3.17867e-05	0.000127891	0.00169975	6.83403e-06	1.51846e-05	0.0014488	1.52952e-05	0.000157496	0.00132872	0.00120106	5.48246e-05	0.000197123	0.00186116	3.88325e-05	0.00142602	0.000117685	0.000135334	0.00181498	1.84942e-05	0.00147576	3.63484e-05	0.000128762	0.00194223	1.56539e-05	0.00165375	5.26642e-05	0.000165605	0.00248612	0.00128402	3.78329e-05	9.93081e-05	0.00160459	3.20047e-05	7.15679e-06	0.000805765	2.14133e-05	4.83092e-05	0.00145791	8.08109e-05	2.25946e-06	0.000883601	0.00152093	5.29158e-05	0.000991668	4.0981e-05	0.00179222	2.55979e-05
Ache	2.42206e-06	1.05714e-06	0	0	1.17893e-05	0	0	0	0	0	0	0	0	0	0	2.74016e-05	1.68634e-05	4.08572e-05	0	1.4188e-05	2.3276e-05	2.46028e-06	0	0	0	9.39642e-08	0	0	0	0	3.86748e-06	0	0	0	2.2965e-06	4.18638e-06	0	0	0	0	0	2.65616e-05	1.24553e-05	0	0	0	0	0	0
Acin1	7.09883e-05	0.000527746	0.00015915	0.000190752	0.000479809	6.70498e-05	7.47934e-05	0.000432854	9.23065e-05	0.000231571	0.000626042	0.00034862	3.15232e-05	0.000128943	0.000375275	8.08222e-05	0.000366608	0.000189756	0.000171033	0.000241706	8.83874e-05	0.000381851	0.000168043	8.36892e-05	0.000400574	6.11539e-05	0.00037947	0.000189888	0.000197245	0.000357786	0.00036229	0.000227118	0.000136036	0.00049841	0.000310832	7.71289e-05	0.000302854	0.000144463	0.000147296	0.000415667	6.3618e-05	0.000276386	0.00048894	0.000396173	7.29506e-05	0.000371372	0.000252443	0.0004281	2.30207e-05
Ackr3	7.54997e-07	1.66796e-05	0	5.09606e-06	2.43006e-06	1.25823e-06	1.08601e-06	1.83352e-05	0	5.12479e-06	0	7.92232e-06	0	0	2.36878e-05	7.77155e-05	7.41494e-05	1.42322e-05	3.49419e-05	8.35481e-05	2.91167e-05	2.02003e-05	3.6493e-06	8.99281e-06	4.07009e-05	1.19737e-06	3.83817e-06	1.86986e-06	8.39199e-06	2.75283e-06	7.066e-05	6.51042e-05	0.000111961	9.5555e-05	1.7221e-05	1.34224e-05	1.42542e-05	0	8.67483e-06	1.49074e-05	1.79846e-06	2.90323e-05	2.97732e-05	1.15817e-05	1.13744e-06	0	0	0	6.96929e-06
Acly	4.31562e-05	1.54404e-05	1.97025e-05	2.54147e-05	1.95225e-05	2.7867e-05	4.58994e-05	8.1555e-06	4.99908e-05	1.56082e-05	0	8.83804e-06	0	3.28123e-05	2.92363e-05	4.42431e-05	1.44781e-05	8.64035e-06	7.67648e-06	2.70154e-05	6.92003e-05	1.6885e-05	2.51244e-05	2.12736e-05	7.44798e-06	4.09928e-05	1.54727e-05	3.60806e-05	2.70703e-05	8.12907e-06	2.31813e-05	0	1.52537e-05	3.00732e-05	3.66835e-05	5.83458e-05	2.01695e-05	0	6.57865e-05	4.1067e-05	5.26975e-05	2.59501e-05	3.99564e-05	1.0055e-05	1.9948e-05	2.59336e-05	2.11238e-05	0	3.49055e-05
Acmsd	9.97774e-06	5.97568e-05	3.98924e-05	1.1342e-05	6.55717e-05	9.01093e-06	5.48747e-06	0.000169674	0.000116724	8.09589e-05	9.63139e-05	0.000144264	7.92384e-05	2.29959e-05	0.00010838	8.19778e-06	9.39416e-05	4.10333e-05	3.95614e-05	0.000102256	5.08592e-06	0.000164743	1.34937e-05	2.81967e-05	5.13567e-05	1.46665e-05	4.95748e-05	1.47875e-05	1.98559e-05	4.74402e-05	0.000129168	0.000186173	1.47507e-05	0.000158227	0	1.35636e-05	0.000106299	0.000122808	5.13582e-05	8.32057e-05	1.2038e-05	0	0.000112573	4.28088e-05	1.65803e-05	0.000111763	6.92454e-05	0.00013039	4.05689e-06
Aco1	4.19873e-05	6.826e-05	5.72527e-05	4.54234e-05	9.47533e-05	1.80484e-05	4.706e-05	0.000153092	4.6824e-05	6.99024e-05	2.31911e-05	6.40759e-05	4.00384e-05	7.27499e-05	9.06199e-05	5.13151e-05	0.000170904	0.000122583	6.44197e-05	0.000116764	6.69505e-05	8.77049e-05	8.23441e-05	6.74038e-05	9.41079e-05	5.73104e-05	0.000103367	5.9137e-05	6.17193e-05	3.85249e-05	8.43053e-05	0.000134559	3.53581e-05	6.60153e-05	6.77333e-06	4.00706e-05	5.41494e-05	2.04332e-05	5.75441e-05	8.91077e-05	1.96571e-05	9.14928e-06	7.97159e-05	7.18718e-05	3.26206e-05	3.69796e-05	3.14367e-05	2.5641e-05	4.70522e-05
Aco2	0.000333102	0.000238423	0.000400453	0.000374132	0.000266182	0.000104501	0.000477147	0.000286828	0.000448577	0.000420831	0.000529916	0.000194455	0.000290576	0.000309811	0.000308422	0.000326898	0.000148813	0.000265599	0.000308406	0.000182838	0.000656069	0.000213324	0.000293634	0.000333442	0.000240081	0.000486737	0.000228148	0.000522329	0.000303351	0.000282843	0.000236511	0.000466716	0.000157564	0.000204782	5.90043e-05	0.000152783	0.000151992	0.000325265	0.000339025	0.000175479	8.23191e-05	0.000150701	0.000114086	0.000213943	0.000128843	7.81398e-05	0.000361137	0.000163701	0.000119302
Acot1	1.1496e-05	4.95859e-06	2.24189e-05	5.24352e-06	3.25387e-06	1.19848e-05	7.21343e-06	0	0	2.57281e-05	0	5.1505e-06	0	1.53901e-05	1.93768e-05	7.38619e-06	0	0	0	0	2.23419e-06	2.40219e-06	1.67423e-05	0	0	9.33735e-06	1.50958e-05	6.70584e-06	0	9.58969e-06	1.60693e-05	0.000139789	0	0	1.32456e-06	1.93359e-05	8.84987e-06	0	0	3.9543e-05	6.82653e-06	0	0	0	1.20788e-05	1.93506e-05	6.31052e-05	6.62559e-06	1.18387e-05
Acot10	1.56971e-06	0	5.69009e-06	0	0	0	2.03916e-07	0	2.33754e-05	0	0	0	0	0	0	4.87278e-07	0	3.36974e-05	0	0	0	0	3.92286e-05	0	0	8.05916e-07	0	1.01237e-05	0	0	0	0	0	0	1.36216e-05	4.57628e-07	0	0	0	0	1.657e-06	9.96771e-06	0	0	0	0	0	0	7.02001e-06
Acot11	1.34449e-05	7.26072e-05	1.50472e-05	0.000123925	3.47846e-05	3.60122e-06	1.83803e-05	2.67274e-05	0	7.42666e-05	0.000110382	5.89317e-05	1.05077e-05	0.000158787	7.1055e-05	2.34491e-06	4.41123e-05	1.83483e-05	2.61568e-05	4.31103e-05	1.66838e-05	6.71504e-05	8.70716e-06	6.72866e-05	8.56633e-05	2.2724e-05	7.95458e-05	2.58578e-05	0.000152947	0.000138835	7.60559e-05	0	2.81709e-05	4.64565e-05	0	6.00612e-06	2.71406e-05	5.00501e-05	6.53326e-05	6.65857e-05	6.34284e-06	0	1.83982e-05	2.39062e-05	3.87588e-06	1.41431e-05	3.03951e-05	3.17693e-05	0
Acot12	6.97341e-06	2.70323e-05	3.27437e-05	9.9075e-06	7.08412e-05	6.90054e-06	4.86189e-06	4.49524e-05	0	7.0867e-05	2.66515e-05	7.37275e-05	0.00016869	4.16389e-06	3.36435e-05	8.02845e-06	2.04681e-05	1.51582e-05	3.09177e-05	8.28423e-05	1.08613e-06	3.46618e-05	1.92474e-05	8.50384e-06	0.000117899	7.89366e-06	5.35376e-05	2.43158e-05	2.11038e-05	5.49671e-05	0.000102292	5.61041e-05	4.72325e-05	9.21697e-05	0	9.80387e-06	3.63017e-05	0.000156722	4.92616e-06	7.27254e-05	1.10718e-05	0	4.38768e-05	6.89959e-05	1.64263e-05	4.15387e-05	0.000140872	0.000152884	6.75338e-06
Acot13	0.000179946	6.67638e-05	0.000234645	4.44341e-05	6.23604e-05	6.56235e-05	0.000192532	7.21192e-05	0.00036033	4.51181e-05	8.83405e-05	3.59337e-05	0.000275074	5.86395e-05	3.15326e-05	9.66658e-05	4.26016e-05	0.000195083	2.62744e-05	3.66825e-05	0.000103346	4.59301e-05	0.000193311	1.43105e-05	6.07342e-05	0.000151863	3.82352e-05	0.000287058	2.71233e-05	4.06075e-05	6.37398e-05	0.000383393	2.51432e-05	7.71121e-05	2.32547e-05	0.000101172	4.43904e-05	0.000110677	2.19062e-05	6.08368e-05	5.9217e-05	4.48395e-05	2.65369e-05	1.52562e-05	6.96443e-05	5.46867e-05	0.000146641	0.000141231	0.000120437
Acot2	2.13083e-05	0	4.26214e-06	6.42434e-06	0	1.27259e-05	3.11953e-05	0	0	0	0	6.49057e-06	0	0	1.85701e-05	1.56106e-05	0	0	0	0	4.13468e-05	0	1.66911e-05	0	4.75224e-06	2.44867e-05	1.34528e-06	4.01249e-06	0	0	9.89111e-06	3.78329e-05	0	2.86801e-05	1.18994e-05	2.0271e-05	0	2.77316e-05	4.0863e-05	0	3.46356e-06	1.90677e-06	0	0	6.05276e-06	1.15813e-05	0	0	7.07144e-06
Acot3	1.46687e-06	1.17244e-05	8.44595e-06	2.62339e-06	1.17259e-06	3.47804e-06	7.93695e-05	0.000131593	0	5.19047e-05	2.40616e-05	0.000128659	2.43665e-05	0.000149928	0.000123384	2.03446e-06	0	0	8.65049e-06	3.28911e-05	0.000112908	2.01239e-05	7.53602e-06	0	2.22424e-05	3.08495e-06	3.16e-05	0	1.16e-05	0	1.10154e-05	0	1.73228e-05	8.31069e-06	0	3.68026e-06	2.7866e-05	0	0	1.68782e-05	2.21944e-07	0	9.0961e-06	1.90115e-05	6.64204e-06	1.50899e-05	0	0	1.45883e-05
Acot4	2.84943e-06	1.22009e-05	2.08357e-05	3.97826e-06	2.05212e-05	1.62768e-06	4.4482e-06	9.95187e-05	0	4.41648e-05	4.68844e-05	7.77236e-05	0	8.64986e-05	0.000111053	1.71351e-06	1.28267e-05	0	2.51039e-06	1.70308e-05	0	1.30113e-05	1.39613e-05	1.07174e-05	1.75352e-05	5.10653e-06	2.03299e-05	3.45838e-06	8.80105e-06	7.55075e-06	4.70724e-05	2.59121e-05	5.97679e-06	2.91085e-05	0	6.4851e-06	1.21035e-05	0	0	0	3.83412e-06	0	9.51279e-06	1.0783e-05	1.38552e-05	3.13714e-06	4.85257e-05	0	2.47514e-05
Acot5	0	1.45099e-06	0	0	0	0	4.75339e-06	0	0	0	0	0	0	0	0	0	0	0	0	0	4.30231e-06	0	0	0	0	0	1.09269e-06	0	0	0	2.4448e-06	0	0	0	0	0	0	0	0	0	0	0	0	0	0	0	0	0	0
Acot6	2.14252e-06	9.06218e-06	0	0	8.89822e-06	8.87264e-07	2.55588e-05	3.28331e-05	0	6.57715e-05	1.45012e-05	4.41675e-05	1.99872e-05	2.591e-05	3.64586e-05	7.84285e-07	2.75903e-05	0	0	3.28502e-05	3.27466e-05	3.85232e-06	9.09538e-06	3.6519e-06	2.05805e-06	1.02493e-06	5.35022e-06	0	0	1.78097e-05	7.04508e-06	0	0	4.28003e-06	0	2.8185e-06	1.11513e-05	0	0	1.90454e-05	5.59771e-07	4.03982e-06	4.95943e-06	0	4.45592e-07	3.6375e-06	0	1.5035e-05	0
Acot7	9.01247e-06	6.81432e-06	1.57987e-05	2.87367e-05	1.32495e-05	1.05974e-05	8.02153e-06	2.16732e-05	2.97974e-05	1.79804e-05	0	0	3.9582e-05	1.12108e-05	0	5.65502e-06	1.321e-05	1.22294e-05	3.35777e-05	1.05357e-05	8.23696e-06	5.37935e-06	7.38487e-06	1.9454e-05	2.60864e-06	8.92979e-06	1.58666e-05	7.73602e-06	3.22328e-05	0	1.25713e-05	0	3.52228e-05	0	7.93994e-06	5.89393e-06	0	0	3.65364e-05	0	2.32935e-05	4.57926e-06	0	6.18429e-06	7.47145e-06	0	5.34759e-05	0	1.0977e-05
Acot8	1.9987e-05	4.02776e-05	5.8148e-06	7.35357e-05	2.84947e-05	2.02767e-05	2.56653e-05	3.8279e-06	1.52952e-05	0.000118174	0	4.52713e-05	3.99744e-05	7.25112e-05	3.96058e-05	1.31602e-05	3.65204e-05	1.45698e-05	2.34931e-05	2.08229e-05	1.74717e-05	4.15746e-05	8.50095e-06	7.60858e-05	3.62815e-05	1.21899e-05	3.41318e-05	1.24485e-05	6.6721e-05	4.70629e-05	4.04158e-05	0	4.7418e-05	3.52903e-05	3.01436e-05	2.38799e-05	1.08864e-05	0	2.22873e-05	1.73346e-05	1.68175e-05	1.5478e-05	9.85668e-06	1.21261e-05	5.23898e-06	3.79165e-05	0	0	1.28212e-05
Acot9	4.02625e-05	2.42365e-05	3.31786e-05	6.54245e-05	4.99208e-05	2.53956e-05	1.05024e-05	4.53874e-05	7.57199e-05	6.25098e-06	0	0	0	1.98098e-05	0	3.1702e-05	2.83078e-05	0.000179096	5.28127e-05	5.37831e-05	1.86223e-05	3.25279e-05	7.43544e-05	9.4736e-06	4.69709e-05	2.44024e-05	1.76982e-05	3.84759e-05	3.15967e-05	3.19536e-05	1.86406e-05	0	1.28479e-05	2.2015e-05	7.17828e-05	2.94358e-05	1.02991e-05	0	1.96238e-05	3.92695e-05	4.44476e-05	2.60985e-05	9.35433e-06	2.30752e-05	1.44471e-05	3.60148e-05	4.15628e-05	4.23989e-05	3.5664e-05
Acox1	9.23488e-05	0.000167532	0.000178725	0.000137662	0.000276879	5.12963e-05	9.78128e-05	0.000142672	0.000272724	0.000127321	0.000274667	0.000185985	0.000280913	8.64339e-05	0.000296832	9.84568e-05	0.000136397	0.000227462	0.00014103	0.000244623	0.000150611	0.000146207	0.00020952	6.42994e-05	0.000191719	0.000117914	0.000131959	0.00017415	6.97489e-05	0.000247633	0.000160942	0.000484668	8.72091e-05	0.000305271	0.000110401	0.000109049	0.000158159	0.000375922	0.000204418	0.000285622	6.77221e-05	3.92032e-05	0.000162578	0.000226739	7.16977e-05	0.000107759	0.000196819	0.000396225	8.38454e-05
Acox3	3.46824e-05	3.15359e-05	3.32016e-05	2.19223e-05	8.10719e-05	3.631e-05	2.51404e-05	2.63044e-05	0	2.3587e-05	0.00014229	6.36371e-05	1.05077e-05	9.42685e-06	9.28822e-05	2.9176e-05	4.45217e-05	2.65114e-05	2.86438e-05	0.000117527	2.12613e-05	2.99138e-05	3.34685e-05	6.80503e-06	8.79883e-05	3.90879e-05	7.13916e-05	9.33201e-06	1.21289e-05	0.000103699	5.56373e-05	5.4595e-05	2.22257e-05	0.00013127	4.31624e-06	4.58631e-05	2.25032e-05	2.28415e-05	6.29321e-05	8.84521e-05	4.97949e-05	0	3.14036e-05	8.54504e-05	4.59903e-05	3.80503e-05	6.40776e-05	5.7085e-05	2.53509e-05
Acp1	7.49147e-05	1.48085e-05	4.16445e-05	4.32032e-06	2.08928e-05	4.8279e-05	8.13202e-05	1.43374e-05	1.7319e-05	0	3.20924e-05	1.35907e-06	4.28493e-05	1.27217e-05	1.42847e-06	5.71424e-05	3.7542e-05	0	0	7.3603e-06	4.3655e-05	1.5266e-05	0	2.58136e-06	0	4.59543e-05	2.6538e-05	3.06631e-05	1.09655e-05	2.33924e-05	8.75673e-06	0	2.16816e-05	2.14002e-06	1.60987e-05	6.55301e-05	3.31855e-05	0	8.67483e-06	1.16286e-05	5.3112e-05	1.71946e-05	1.80442e-05	2.21109e-05	6.2661e-05	2.49237e-05	0.000103581	3.18573e-05	4.43535e-05
Acp2	1.6388e-05	2.08003e-05	9.57643e-06	2.48094e-05	3.84013e-05	1.1712e-06	1.39667e-05	1.71411e-05	0	2.1695e-05	3.9436e-05	3.23577e-05	0	4.93025e-05	2.73565e-05	1.50752e-05	8.45309e-06	0	1.03474e-05	2.81526e-05	2.61372e-05	2.88033e-05	6.36375e-06	6.29164e-06	2.15134e-05	1.50325e-05	2.23698e-05	3.15352e-05	3.03504e-06	4.06957e-05	2.64037e-05	0	1.07186e-05	1.23723e-05	7.80415e-06	2.30313e-05	1.14699e-06	0	8.76225e-06	1.25627e-05	2.86501e-05	9.65182e-06	4.07164e-05	3.55738e-05	5.00168e-05	0.00010858	5.39665e-05	2.25209e-05	0
Acp5	5.30666e-06	4.29422e-06	8.15501e-06	2.56672e-06	3.69139e-06	8.21454e-05	3.03458e-06	0	0	0	0	0	1.71327e-05	0	0	1.63251e-06	5.48938e-06	3.23821e-05	0	1.43629e-05	1.71851e-06	2.04151e-06	2.29401e-06	0	0	4.42088e-06	1.23468e-05	2.31396e-06	0	0	0	3.58166e-05	1.19197e-05	3.51258e-05	0	7.28851e-06	0	5.74053e-05	0	1.26445e-05	2.7337e-05	0	7.45301e-06	0	1.56376e-05	9.17302e-05	2.69833e-05	1.42324e-05	0
Acp6	1.88152e-05	6.80024e-05	3.87999e-05	4.4454e-05	7.07737e-05	1.29451e-05	0.000102205	0.000253642	7.18876e-05	9.76838e-05	0.000302277	0.000228416	0	0.000163297	0.000375356	1.59997e-05	5.97167e-05	3.00883e-05	4.13119e-05	4.68786e-05	4.71984e-05	6.19952e-05	4.05354e-05	1.89063e-05	6.3607e-05	1.37962e-05	3.50787e-05	1.86011e-05	1.33158e-05	5.79362e-05	4.76628e-05	0.000160471	1.24427e-05	7.85683e-05	1.54132e-05	2.42866e-05	2.05308e-05	2.28415e-05	2.26214e-05	5.483e-05	1.94373e-05	4.69621e-05	3.01453e-05	2.29149e-05	1.50299e-05	2.30967e-05	2.69833e-05	1.46005e-05	2.41997e-05
Acpp	0	1.72148e-06	7.41928e-06	2.33698e-06	7.18584e-06	0	1.84672e-07	0	0	0	9.72006e-06	2.03586e-06	0	6.3004e-06	4.85555e-06	1.84864e-06	0	0	0	0	0	0	0	0	0	1.67307e-06	2.72437e-06	0	3.68718e-06	8.80687e-06	2.60831e-05	0	1.35977e-05	0	1.58826e-05	2.61762e-06	0	0	0	0	4.41146e-07	2.82545e-05	0	0	0	7.38084e-06	0	2.65781e-05	0
Acrbp	1.29698e-05	2.18154e-05	0	2.0897e-05	3.03959e-05	1.13475e-06	8.33007e-06	1.03327e-05	0	7.5671e-06	0	2.64211e-05	0	1.60204e-05	2.13763e-05	1.23642e-05	3.52609e-06	0	2.1498e-05	7.1429e-06	1.57962e-05	3.72858e-05	1.28625e-05	4.79936e-06	1.21237e-05	1.02736e-05	2.26662e-05	3.119e-06	6.76947e-06	1.50616e-05	5.07386e-05	0	2.88676e-06	2.36122e-05	1.11189e-06	6.88097e-06	1.18377e-05	0	0	8.24572e-06	6.10695e-06	0	2.40058e-05	1.153e-05	1.96555e-05	4.80676e-05	0	4.51614e-05	2.16817e-05
Acsbg1	0	7.98273e-06	0	0	2.40201e-06	1.51087e-06	8.01843e-08	2.22787e-06	2.75634e-05	0	0	0	0	0	9.65484e-06	0	6.2054e-06	0	0	0	0	3.66667e-06	0	0	0	9.21402e-08	5.30988e-06	2.37658e-06	0	0	0	0	0	1.19917e-05	0	3.7179e-07	1.51332e-05	0	0	7.93783e-06	0	0	0	4.71756e-06	0	0	0	0	0
Acsf2	5.04004e-06	1.74951e-05	0	1.8192e-05	1.72606e-05	1.09083e-06	7.47765e-06	1.89615e-05	0	7.68096e-06	2.71739e-05	1.86159e-06	0	1.61185e-05	1.14745e-05	7.7863e-06	1.2764e-05	0	9.21014e-06	2.05153e-05	4.35116e-06	7.67371e-06	0	5.31333e-06	5.40573e-06	4.82653e-06	0	3.75511e-06	8.29385e-06	6.08254e-06	2.42364e-05	0	1.58255e-05	1.04118e-05	0	1.78762e-05	1.6515e-05	5.74053e-05	6.63274e-05	1.76837e-05	8.0999e-06	5.43384e-06	5.07314e-05	4.85863e-05	8.51178e-06	5.28801e-05	0	1.07666e-05	6.75338e-06
Acsl1	0.000137075	0.000356767	0.000139306	0.000378755	0.000194238	1.21575e-05	7.63542e-05	0.00021893	4.50926e-05	0.000130177	9.04029e-05	0.000184816	4.72769e-05	0.000104415	0.000102378	5.66538e-05	0.000106788	2.39392e-05	0.000102808	6.18774e-05	0.000101796	0.000143126	1.98071e-05	0.000151568	8.85213e-05	0.000118897	0.000267889	7.71561e-05	0.000246089	0.000175996	6.19085e-05	0	0.000125898	9.1923e-05	1.10349e-05	3.33386e-05	6.1997e-05	7.67225e-05	3.29806e-05	9.06156e-05	2.13928e-05	3.16247e-05	9.36497e-05	4.91251e-05	3.18955e-05	0.000112505	0	2.62717e-05	4.8184e-05
Acsl3	1.73411e-05	8.1963e-05	3.62145e-05	2.75243e-05	3.76824e-05	8.84432e-06	2.75603e-05	9.16792e-05	2.75634e-05	3.18957e-05	9.1189e-05	4.72418e-05	8.27815e-05	9.77542e-05	0.000176008	2.276e-05	9.5404e-05	3.47323e-05	4.47652e-05	1.43638e-05	3.39225e-05	5.36353e-05	4.40265e-05	2.84496e-05	2.57994e-05	2.55031e-05	5.2197e-05	7.47622e-05	3.02209e-05	6.00964e-05	2.63896e-05	0	2.52933e-05	0	3.41757e-05	1.04655e-05	2.96279e-05	6.79348e-05	0	1.31913e-05	7.60386e-06	6.67689e-05	5.75631e-05	2.2163e-05	1.27374e-05	1.4593e-05	0	5.30324e-05	0
Acsl4	4.54841e-05	9.74779e-05	6.2111e-05	6.12007e-05	9.99569e-05	9.77712e-06	9.97137e-05	9.5578e-05	2.33536e-05	5.9044e-05	5.6985e-05	0.000201552	0.000116659	0.0001884	0.000202972	3.55208e-05	5.8326e-05	7.61245e-05	6.54523e-05	4.83632e-05	0.000140884	0.000101233	7.11867e-05	8.27752e-05	0.000113533	5.0884e-05	0.000192841	0.000118397	9.60428e-05	0.000127081	2.49035e-05	0	1.75549e-05	9.96377e-05	7.60608e-05	2.23485e-05	5.46378e-05	0	0.000108697	6.54926e-05	1.79052e-05	3.17907e-05	0.000120098	8.34981e-05	2.83554e-05	9.32458e-05	2.11238e-05	0.000109967	5.39072e-05
Acsl5	6.53393e-05	4.31349e-05	5.5832e-05	0.000101214	4.17647e-05	2.32078e-05	8.94619e-05	2.80358e-05	1.52952e-05	0.000187139	1.76803e-05	5.52809e-05	3.6169e-05	4.31694e-05	6.03759e-05	0.000122804	9.22138e-05	4.98188e-05	5.80243e-05	4.9629e-05	0.000100139	6.7632e-05	7.86958e-05	0.000135749	3.31632e-05	5.97746e-05	4.06226e-05	5.47972e-05	6.08901e-05	3.5921e-05	5.45287e-05	5.57041e-05	0.000119378	7.68288e-05	5.09414e-05	4.96535e-05	4.41475e-05	0	6.58693e-05	2.99795e-05	4.41199e-05	2.47499e-05	6.83273e-05	5.21567e-05	4.63741e-05	0.000128585	2.96736e-05	3.86702e-05	4.27478e-05
Acsl6	0	0	0	0	0	0	1.72863e-07	0	1.7319e-05	0	0	0	0	0	0	0	0	1.42322e-05	0	0	1.71851e-06	0	0	0	0	1.34597e-07	0	0	0	0	0	0	0	0	1.2373e-06	0	0	0	0	0	0	0	0	0	0	0	0	0	0
Acsm2	0.000231651	0.000493618	0.0012151	4.33056e-05	0.00160983	0.000309966	0.000192928	0.000737779	0.00116396	8.27999e-05	0.00161205	0.00111644	0.00209254	2.05976e-05	0.0022634	0.000203849	0.000758795	0.00121295	6.84273e-05	0.00207603	0.000106197	0.000576976	0.00079685	5.62171e-05	0.00162603	0.000323214	0.000507121	0.000692548	3.07821e-05	0.00149535	0.00102384	0.00229513	6.58216e-05	0.00230571	0	0.000439608	0.000842292	0.00284901	0.000185653	0.00258593	0.0003615	8.12216e-06	0.000496644	0.00165163	0.000406894	0.000660898	0.00289897	0.00282304	0.000346409
Acsm3	7.21257e-06	3.81876e-06	3.9041e-05	3.95691e-06	7.67309e-05	5.62638e-06	4.01654e-06	8.49907e-06	5.6021e-05	1.28641e-05	3.22267e-05	3.744e-06	0.000115749	4.04008e-06	4.20847e-05	4.19855e-06	0	7.72167e-05	9.70798e-06	3.68015e-05	1.81855e-06	4.32373e-06	2.32962e-05	0	3.38023e-05	4.98933e-06	3.32985e-06	3.89752e-05	2.58261e-06	6.13562e-05	0	5.4595e-05	0	7.14856e-05	8.56898e-07	1.01296e-05	0	2.04332e-05	0	0.000108789	5.22186e-06	0	0	6.32362e-05	1.33537e-05	0	0.000160058	0.000127241	2.0909e-06
Acsm5	4.12413e-06	1.37739e-05	1.92978e-05	1.39414e-05	5.32483e-05	1.00404e-05	3.30853e-06	5.6089e-05	4.9456e-05	1.75079e-05	8.69532e-06	7.262e-05	8.02003e-05	2.13691e-05	5.63193e-05	4.18294e-06	2.93572e-05	5.877e-05	7.17488e-06	4.13598e-05	4.97746e-06	2.57666e-05	9.28954e-06	1.74282e-05	6.34833e-05	9.34372e-06	3.19134e-05	2.47853e-05	3.20235e-05	5.17471e-05	4.869e-05	0	1.1068e-05	0.000145307	0	5.36337e-06	4.75427e-05	5.88791e-05	4.92616e-06	8.08667e-05	6.72179e-06	0	2.83069e-05	4.62508e-05	1.14921e-05	3.9245e-05	4.30849e-05	6.24519e-05	2.57568e-05
Acss1	0.00014456	0.00044757	0.000139183	0.000215203	0.000329646	6.11298e-05	0.0002258	0.000798303	0.000382868	0.000593441	0.000582675	0.000234775	0.000248065	0.00028313	0.000388719	0.000147396	0.00063385	7.68243e-05	0.000167988	0.000381507	0.000198833	0.000527946	0.000272707	0.000642654	0.000765195	0.000228202	0.000584706	0.000314598	0.000528282	0.000734133	6.19777e-05	6.15789e-05	6.59224e-05	0.000157675	1.05772e-05	4.95623e-05	0.000112184	8.63076e-05	0.000334215	0.000146856	3.70741e-05	1.00975e-05	6.66363e-05	0.000101553	4.76501e-05	0.000115726	0.000193953	0.000213939	2.79588e-05
Acss2	2.06788e-05	0.000105949	7.36447e-05	7.87044e-05	0.000164772	1.361e-05	1.52001e-05	0.000155871	2.24316e-05	3.8811e-05	0.000193786	0.000280233	2.43665e-05	3.64391e-05	0.000148107	1.62672e-05	8.20049e-05	7.03016e-05	3.82967e-05	0.000215932	2.16297e-05	4.99609e-05	3.75887e-05	3.79074e-05	0.000177069	2.81594e-05	0.000124976	3.11321e-05	6.85049e-05	0.000178245	0.000179727	0.000285894	5.42832e-05	0.000287032	2.25586e-06	2.34959e-05	9.66336e-05	5.28166e-05	0.000120534	0.000127155	1.42549e-05	1.47671e-05	0.000106186	0.000162667	2.33188e-05	0.000170616	0.000124194	0.000344011	2.80233e-05
Acss3	2.14698e-06	7.68127e-05	1.8458e-05	7.08699e-05	5.6176e-05	0	8.35589e-07	5.50204e-05	0	3.88867e-05	3.01463e-05	8.9602e-05	0	4.11339e-05	7.61674e-05	2.54253e-06	0.000136911	2.69462e-05	2.9833e-05	2.86856e-05	3.35456e-06	0.000307289	4.22338e-06	0.000226689	0.000198334	7.07346e-06	0.000334535	6.41718e-06	0.000381138	0.000403331	7.07058e-05	0	8.53328e-05	8.32248e-05	0	9.8172e-07	1.8752e-05	0	1.11255e-05	6.26602e-05	3.68127e-07	0	4.91499e-05	5.7943e-05	3.72924e-06	0	0	5.69773e-05	0
Acta2	2.75792e-06	0	0	0	0	9.32436e-06	9.56887e-07	0	0	0	0	1.02468e-05	0	0	0	5.01494e-07	0	0	0	0	1.92931e-06	0	0	0	0	4.45815e-07	0	0	0	0	7.97129e-05	0	0	0	9.48334e-06	4.25516e-05	0	0	0	0	2.65968e-06	0.00443566	8.01254e-05	5.7901e-05	0	0	0	0	2.57014e-05
Actb	0.000557571	5.66258e-05	0.000557886	9.24126e-05	5.66528e-05	0.0026414	0.00064992	3.54975e-05	0.000976113	7.47904e-05	0.000119558	1.82789e-05	0.000633273	8.00769e-06	3.56098e-05	0.00115203	7.24446e-05	0.00131436	4.07245e-05	3.49233e-05	0.00107205	4.45634e-05	0.000603545	2.95135e-05	5.18988e-05	0.000544173	4.00763e-05	0.000751486	7.43439e-05	3.51679e-05	9.18023e-05	0.00107544	0.000104492	3.59339e-05	0.00302384	0.00204295	0.000162111	0.000762578	0.00011271	0.000161912	0.00598382	0.00652572	0.000135735	0.000168852	0.00331317	0.000392344	0.00114192	0.000218601	0.00474653
Actg1	0.000716251	8.50586e-06	9.22802e-05	3.14745e-05	5.17067e-05	0.000679838	0.00155087	2.87463e-05	8.30907e-05	2.00552e-05	4.22326e-05	1.39136e-05	3.42553e-05	7.69665e-05	4.84671e-05	0.000896372	4.97872e-05	9.75773e-05	2.16063e-05	2.30252e-05	0.00168875	5.34857e-06	9.62896e-05	1.7549e-05	5.43371e-05	0.000658389	2.92472e-05	0.000127709	3.83075e-05	3.91481e-05	3.49812e-05	0	3.28002e-05	7.11402e-05	0.000221034	0.000733255	6.82742e-06	4.87329e-05	8.65942e-05	3.17406e-05	0.0024609	0.000129818	4.59963e-05	9.54649e-05	0.000807825	6.77094e-06	0.000111446	2.55481e-05	0.0023622
Actl6a	2.30325e-05	2.04497e-05	1.19493e-05	1.27466e-05	2.40331e-05	4.49306e-05	3.1807e-05	6.1252e-06	0	1.59826e-05	1.08413e-05	2.34342e-05	0	1.11657e-05	0	3.47861e-05	9.24735e-06	1.47729e-05	1.14333e-05	4.15686e-05	3.69772e-05	2.2602e-05	0	2.80742e-05	1.7962e-05	2.30191e-05	1.06575e-05	6.1286e-06	8.01814e-06	2.50589e-05	3.14133e-05	0	0	2.92211e-05	5.47862e-05	5.38565e-05	2.31675e-05	3.11721e-05	1.46688e-05	2.29362e-05	2.84881e-05	4.77807e-05	3.49871e-05	2.74424e-05	5.39567e-05	2.65802e-05	3.78788e-05	3.56975e-05	5.47549e-06
Actl9	0	0	0	0	0	0	0	0	0	0	0	0	0	0	0	0	0	0	0	0	0	0	0	0	0	1.66181e-08	0	0	0	0	0	0	0	0	0	0	0	0	0	0	0	0	0	0	0	0	0	0	0
Actn1	8.28535e-06	2.55566e-05	7.61603e-06	2.41015e-05	1.73457e-05	3.47458e-06	1.96519e-05	2.32804e-05	9.98254e-05	2.39737e-05	1.23701e-05	6.60088e-05	1.05077e-05	4.53895e-05	3.83984e-05	5.64179e-05	4.79854e-05	2.02601e-05	0.000232002	5.39616e-05	7.04302e-05	3.47253e-05	3.00443e-05	6.32688e-05	2.98985e-05	1.485e-05	2.67809e-05	2.03136e-05	4.55437e-05	1.0417e-05	0.000104162	0	0.000330446	7.42858e-05	3.10848e-05	2.96384e-05	2.43499e-05	5.00501e-05	4.63399e-05	1.67387e-05	2.49863e-06	0.000612673	0.000103975	0.000172002	5.52418e-06	2.69688e-05	0	2.13356e-05	8.57565e-05
Actn2	2.34277e-06	0	0	0	0	0	2.43225e-05	0	0	0	0	0	0	0	0	0	0	0	0	0	1.20871e-05	0	0	0	0	2.41149e-06	0	0	0	0	0	0	0	0	0	0	0	0	0	0	1.29459e-06	0	0	0	0	0	0	0	0
Actn3	0	2.31385e-06	0	4.34233e-06	0	0	1.79211e-06	0	0	1.41749e-05	0	1.87346e-06	0	7.1347e-06	0	0	0	7.78877e-06	2.95735e-06	0	3.94062e-06	0	0	4.74868e-06	0	4.49294e-08	3.03667e-06	0	7.37436e-06	0	7.03532e-06	0	9.99449e-06	0	0	0	0	0	0	0	0	0	5.85292e-06	0	0	0	0	0	0
Actn4	0.000127313	0.00011761	7.26197e-05	0.00025301	0.000149958	4.12973e-05	0.000101735	0.000117142	5.98086e-05	0.000243644	0.000122733	0.000190746	1.80845e-05	0.000247609	0.000157768	0.000174998	7.13932e-05	8.79306e-05	0.000357048	0.000111362	0.000196294	0.000102173	0.000115411	0.000187496	0.000154657	0.000128242	0.000124589	8.7352e-05	0.000312974	0.000122426	0.000167772	8.76121e-05	0.000249838	0.000125112	0.000299794	0.000186308	0.000214178	5.55385e-05	7.76509e-05	0.000241558	7.34589e-05	0.000583174	0.000356223	0.000338486	5.216e-05	5.12626e-05	2.11238e-05	0.000142057	2.41492e-05
Actr10	3.84532e-05	3.21079e-05	5.98201e-06	4.05523e-05	6.73099e-05	2.89558e-05	3.63924e-05	2.37324e-05	4.90966e-05	6.57726e-05	0.00011995	3.89903e-05	4.4763e-05	1.43634e-05	3.57964e-05	3.82306e-05	9.66095e-05	6.10867e-05	3.52511e-05	4.44391e-05	4.95805e-05	3.44859e-05	6.90174e-05	1.61289e-05	5.32156e-05	3.28778e-05	4.79928e-05	4.60368e-05	3.82651e-05	2.78823e-05	2.21664e-05	0.00013502	7.36261e-05	3.01457e-05	6.20167e-05	4.1883e-05	0.000102745	2.77624e-05	3.6392e-05	5.11965e-05	3.75104e-05	5.66623e-05	4.35368e-05	5.98356e-05	1.88143e-05	5.14294e-05	6.69344e-05	7.13798e-05	7.66807e-05
Actr1a	3.046e-05	5.7537e-05	8.37191e-06	0.000174073	7.10831e-05	1.75978e-05	3.56767e-05	0.000119166	3.26142e-05	0.00023574	6.69066e-05	0.000103047	0.000168136	0.000351791	5.7619e-05	3.35309e-05	7.36812e-05	2.1e-05	0.000209899	4.05158e-05	5.44877e-05	8.50017e-05	1.52537e-05	0.00028225	6.5524e-05	2.29774e-05	3.75171e-05	7.83565e-06	0.000201695	4.47969e-05	5.60474e-05	0	0.000169399	4.24901e-05	6.19901e-05	4.77851e-05	3.89942e-05	0	0.000207064	6.05479e-05	3.75024e-05	2.89627e-05	3.78395e-05	4.46433e-05	1.0588e-05	8.7093e-05	0	0.000103791	3.90172e-05
Actr1b	4.7945e-05	2.18715e-05	3.09866e-05	2.73921e-05	2.53674e-05	1.22362e-05	5.1209e-05	1.75439e-05	4.77224e-05	3.28648e-05	4.47227e-05	7.76458e-06	3.80717e-05	6.54333e-05	3.56752e-05	5.67462e-05	3.50368e-05	0	3.23605e-05	2.79176e-05	6.30993e-05	1.88037e-05	3.77481e-05	3.72852e-05	5.78696e-06	4.77487e-05	1.09565e-05	2.2297e-05	2.5905e-05	3.62444e-05	1.91534e-06	0	2.31562e-05	0	3.29605e-05	4.83465e-05	1.2596e-05	0	2.21828e-05	3.10768e-06	2.40241e-05	6.55834e-05	1.06389e-05	5.50828e-06	1.91144e-05	1.22073e-05	3.78788e-05	0	1.36477e-05
Actr2	6.93435e-05	7.33602e-05	8.93275e-05	8.97996e-05	4.32961e-05	0.000118603	7.85096e-05	5.01649e-05	0.000138031	0.000105647	0	4.20913e-05	0.000144987	4.60639e-05	3.97436e-05	8.49237e-05	3.88129e-05	0.000103466	6.26078e-05	8.45199e-05	8.86232e-05	6.99302e-05	0.000116938	0.000130797	2.11964e-05	5.92211e-05	6.51726e-05	8.63947e-05	9.51566e-05	4.73322e-05	6.37822e-05	0	0.000106703	7.39913e-05	0.000163823	0.000107312	8.50957e-05	0.000204399	0.000123633	0.000102342	0.000200507	0.000151034	8.33774e-05	5.19718e-05	0.000146411	0.00031292	8.61353e-05	6.53092e-05	0.000196559
Actr3	6.08982e-05	5.33817e-05	0.000103433	5.088e-05	6.60527e-05	0.000291568	8.46676e-05	2.69808e-05	3.62943e-05	1.53619e-05	9.22938e-06	5.07388e-05	0.000115089	2.51204e-05	6.98623e-05	0.000100532	7.13734e-05	6.89916e-05	6.88012e-05	4.85749e-05	0.000124697	6.30577e-05	5.04983e-05	5.29139e-05	6.39646e-05	8.73291e-05	8.31721e-05	6.88659e-05	9.15406e-05	0.000106874	0.000129228	0	7.05305e-05	2.6217e-05	0.00011517	9.80197e-05	0.000198855	6.92598e-05	0.000200576	6.09473e-05	0.00045569	0.000183819	0.00023748	0.000104478	0.000389909	0.00038853	0.000221701	0.000125612	0.000331466
Actr3b	3.1594e-07	0	0	0	0	0	1.61061e-07	0	0	0	0	0	0	0	0	5.14188e-07	0	0	0	0	0	0	0	0	3.35377e-06	2.69407e-07	0	0	0	0	0	0	0	0	1.62845e-06	1.36589e-06	0	0	0	0	0	2.06303e-05	0	2.97777e-06	0	0	0	0	0
Actr5	1.3188e-05	1.55219e-05	1.579e-05	3.0486e-05	9.73582e-06	1.92719e-05	6.3939e-06	0	0	4.78934e-06	0	6.54307e-06	0	5.12295e-06	2.79542e-05	7.06268e-06	9.51022e-06	0	7.41246e-06	1.66334e-05	1.24275e-05	2.83318e-05	0	6.10199e-06	1.13287e-05	9.02558e-06	1.11763e-05	9.40573e-06	1.89534e-05	1.04223e-05	3.765e-06	0	0	0	4.34228e-06	1.17682e-05	1.45246e-05	0	2.00018e-05	1.87738e-05	5.5939e-06	0	3.17905e-05	1.5205e-06	8.43683e-06	0	0	0	0
Actr6	1.98698e-05	3.22905e-05	1.77063e-05	4.35356e-05	3.59967e-05	4.83404e-06	1.17276e-05	3.05049e-05	0	5.38128e-05	3.1506e-05	3.71981e-05	3.9582e-05	1.91079e-05	1.87874e-05	1.46994e-05	2.82185e-05	2.04286e-05	4.14297e-05	2.99588e-06	1.0483e-05	3.78712e-05	5.85381e-05	7.69633e-05	2.65599e-05	1.25053e-05	2.29625e-05	3.10034e-05	4.18926e-05	2.37927e-05	1.66505e-05	4.97216e-05	2.93349e-05	4.54222e-05	2.0469e-05	1.70329e-05	2.09271e-05	6.29645e-05	2.75857e-05	2.66308e-05	9.40319e-06	1.19014e-05	2.47048e-05	1.39617e-05	3.2321e-06	9.92418e-06	0	0	1.51223e-05
Actr8	1.95678e-05	2.49306e-05	1.70698e-05	1.03191e-05	3.82332e-05	1.02214e-05	1.68921e-05	2.92953e-05	7.87125e-05	0	0	9.22163e-06	0	0	1.99683e-05	1.87708e-05	8.99685e-06	6.89817e-06	3.60841e-05	3.2598e-05	2.10219e-05	3.83242e-05	3.56367e-05	8.15293e-06	0	1.31101e-05	1.64444e-05	1.86506e-05	1.99525e-05	1.19042e-05	1.50196e-05	0	4.51151e-05	8.19807e-06	1.71286e-05	2.13825e-05	1.63629e-05	2.75938e-05	3.2789e-05	1.36158e-05	1.8746e-05	2.91065e-05	1.38038e-05	4.33266e-05	1.12499e-05	0	3.18471e-05	4.28284e-05	0
Acvr1	3.53447e-06	1.76978e-05	2.68563e-06	6.63469e-05	3.50931e-05	0	5.33194e-06	5.47205e-05	0	7.27569e-05	7.42284e-05	8.63899e-05	0	0.000100758	2.19393e-05	6.36938e-06	2.68389e-05	0	4.01116e-05	6.28282e-05	1.28199e-05	4.47042e-05	0	8.23852e-05	1.29433e-05	3.97261e-06	7.15555e-05	0	7.79499e-05	3.43168e-05	2.91081e-05	0	0.000132274	3.72843e-05	6.66063e-06	8.53659e-06	3.68317e-05	0	0.000141393	1.92266e-05	6.39107e-06	0	6.77715e-05	6.46807e-05	1.82217e-06	5.15317e-05	0	2.48959e-05	4.0171e-06
Acvr1b	2.10801e-05	3.23126e-05	6.7879e-06	3.40101e-05	4.18536e-05	1.33615e-05	2.99763e-05	5.27294e-05	5.13305e-05	3.58267e-05	0.00011123	3.39653e-05	0	1.52472e-05	1.84432e-05	4.10988e-05	3.04988e-05	0	4.35651e-05	8.11741e-06	3.71659e-05	4.74487e-05	3.6493e-06	6.44588e-05	3.2926e-05	2.0606e-05	5.40415e-05	2.0145e-06	2.5937e-05	7.28979e-06	2.81517e-05	0	2.36922e-05	4.0429e-05	7.03226e-06	2.36232e-05	6.37155e-05	0	0	2.20951e-05	1.02856e-05	1.76137e-05	4.57047e-05	2.08353e-05	6.63714e-06	0	0	0	5.09367e-06
Acvr2a	9.92186e-06	9.74869e-05	1.52421e-05	7.85418e-05	0.000139869	3.65905e-06	9.764e-06	0.000150273	9.70447e-05	3.92947e-05	9.72006e-06	5.05969e-05	0	4.44114e-05	0.000102607	1.06159e-05	2.69777e-05	5.30116e-05	7.61347e-05	5.28018e-05	1.45236e-05	0.000107591	2.9237e-05	6.20695e-05	6.59709e-05	8.67704e-06	8.01947e-05	1.73413e-05	5.64629e-05	9.35975e-05	0.000130802	0	8.12782e-05	0.000130537	3.18592e-05	1.52367e-05	9.97149e-05	5.67499e-05	0	0.000108556	1.09449e-06	1.34405e-05	0.000189228	0.000137829	3.23495e-06	8.31161e-05	0	7.92085e-05	1.9352e-06
Acvr2b	1.68067e-05	2.64008e-05	2.47531e-05	7.3263e-05	2.86591e-05	0	8.34496e-06	2.22787e-06	0	2.53463e-05	2.24265e-05	1.43614e-05	3.17581e-05	1.12101e-05	0	1.06196e-05	1.9917e-05	1.75159e-05	2.28619e-05	5.55344e-05	1.95892e-05	3.36028e-05	4.3099e-06	2.87604e-05	2.12731e-05	5.83302e-06	2.85375e-05	1.80153e-05	1.86642e-05	9.5843e-06	3.41689e-05	5.13558e-05	4.61554e-05	0.000100742	7.11572e-06	1.95105e-05	1.92663e-05	2.28415e-05	0	4.03178e-05	6.82571e-06	7.82251e-06	9.65935e-06	4.52733e-05	1.18939e-05	1.94932e-05	0	2.6254e-05	1.77787e-05
Acvrl1	1.1114e-06	5.71017e-07	0	1.14174e-06	3.95623e-06	0	6.36308e-06	6.42341e-06	0	2.63713e-05	1.36589e-05	7.44635e-06	0	0	0	3.68224e-06	5.02639e-06	0	0	0	5.2933e-06	0	0	0	0	1.05499e-07	0	0	0	2.75283e-06	1.91534e-06	0	2.51859e-05	6.00749e-05	0.000198992	0.000148549	2.12517e-05	5.78035e-05	8.76225e-06	3.18262e-05	1.47034e-05	2.84951e-05	7.32447e-05	5.15505e-05	2.90628e-05	2.7376e-05	0	7.47775e-05	0
Acy1	1.22313e-05	1.20077e-05	2.21969e-05	1.86547e-05	1.8493e-05	2.08658e-05	7.53086e-06	3.59847e-05	2.84576e-05	0	3.97814e-05	4.91813e-05	1.61708e-05	1.17097e-05	3.25917e-05	1.1734e-05	1.22898e-05	3.65461e-05	9.70798e-06	2.41187e-05	2.51199e-06	1.02132e-05	0	1.48194e-05	1.88351e-05	1.29577e-05	1.93869e-05	1.31824e-05	7.3774e-06	9.75505e-06	1.16274e-05	2.86829e-05	4.32272e-06	3.95566e-05	6.55212e-06	1.47121e-05	2.36048e-05	6.86723e-05	4.32889e-05	1.17188e-05	1.16515e-05	0	2.95466e-05	1.56123e-05	2.43742e-05	9.70999e-06	0	3.03318e-05	1.3942e-05
Acy3	9.19825e-05	8.59542e-06	0.00022177	1.82546e-05	7.75145e-05	6.9642e-05	6.87914e-05	1.9778e-05	0.000329832	0	0.000154289	3.09869e-05	0.000941375	1.35534e-05	6.5308e-05	6.66757e-05	6.0024e-06	0.000228922	2.56664e-05	7.95109e-05	2.89561e-05	8.453e-06	0.000164966	2.14529e-05	2.57617e-05	8.581e-05	3.71157e-06	0.000140325	1.63335e-05	4.03037e-05	1.12989e-05	0.000168149	2.66286e-05	4.22404e-05	7.88213e-06	0.000146186	4.07143e-05	0.000425562	5.70584e-05	8.49183e-05	9.52039e-05	5.18659e-05	1.33592e-05	9.28659e-05	0.000110503	0	0.000534464	0.000170555	0.000139019
Acyp1	4.82637e-05	1.61028e-05	1.66053e-05	1.52904e-05	2.27793e-05	3.81204e-05	5.655e-05	1.28354e-05	6.85871e-05	3.78297e-05	3.94875e-05	3.01804e-06	1.05077e-05	1.17458e-05	0	5.50164e-05	5.02639e-06	0	1.63067e-05	3.79805e-05	3.44314e-05	1.74403e-05	4.56736e-05	7.16558e-06	2.65268e-05	3.93013e-05	1.54992e-05	3.45797e-05	1.24894e-05	1.35291e-05	1.78913e-05	5.13558e-05	5.93039e-06	6.61533e-06	2.45911e-05	2.33421e-05	4.89358e-06	3.27011e-05	4.0863e-05	0	2.26697e-05	8.79408e-06	4.44781e-06	0	2.57596e-05	3.87846e-05	2.69978e-05	6.87432e-06	1.37296e-05
Acyp2	3.35817e-05	0.000150478	0.000108769	0.000139854	0.000156423	3.08196e-06	4.51479e-05	0.000160459	9.62057e-05	0.000162621	0.000349662	0.000202786	5.61452e-05	6.86077e-05	0.000256103	3.20175e-05	0.000188628	1.82208e-05	0.000145584	0.000193034	3.30938e-05	0.000219947	0.000139001	0.000193921	0.000281134	3.28331e-05	0.000199845	8.09667e-05	0.000206394	0.000245951	0.000284775	7.94224e-05	9.87001e-05	0.000212739	9.32562e-05	3.93316e-05	0.000338961	0.000160565	0.000347906	0.000419796	1.0283e-05	0.000232246	0.000428192	0.000381558	2.10292e-05	9.57116e-05	0.000123559	0.000217167	5.76231e-06
Ada	0	3.26014e-06	0	7.13262e-06	3.03402e-06	9.12713e-06	1.77714e-06	0	0	0	0	1.04649e-06	0	0	2.80521e-05	0	1.00503e-05	0	0	0	0	0	2.66941e-06	2.00372e-05	1.20395e-06	1.81741e-08	0	0	1.34423e-05	0	1.14563e-05	0	0	0	4.53976e-05	1.99659e-05	0	0	1.06721e-05	8.21585e-06	4.6984e-06	0	7.5683e-06	0	7.05518e-06	1.19629e-05	0	0	0
Adal	5.82823e-06	3.36071e-05	5.48e-06	2.007e-05	3.25016e-05	4.20931e-06	6.25832e-06	3.93196e-05	2.24316e-05	2.37812e-05	0	2.74909e-05	0	1.25607e-05	9.07819e-05	2.67853e-06	3.95925e-05	0	6.78794e-06	4.50996e-05	5.52692e-06	5.96908e-05	1.82182e-05	4.61517e-05	3.83426e-05	5.81965e-06	2.34481e-05	1.50427e-05	7.80139e-06	6.28674e-05	4.8981e-05	0	2.97106e-05	1.30438e-05	3.11882e-06	4.26091e-06	5.44723e-05	4.69484e-05	3.90992e-05	0	2.88892e-06	1.93194e-05	4.29427e-05	1.90032e-05	2.47116e-06	0	2.11238e-05	5.86376e-05	0
Adam10	2.157e-05	6.00248e-05	3.77203e-05	7.4177e-05	6.00592e-05	3.32047e-05	2.20966e-05	0.000188474	1.7319e-05	0.000134463	3.23415e-05	4.5261e-05	0	9.8172e-05	4.28386e-05	4.40681e-05	0.000147328	3.78696e-05	0.000153988	6.81939e-05	5.49658e-05	0.000106131	3.1605e-05	8.16492e-05	5.93079e-05	1.77096e-05	3.21263e-05	4.04526e-05	5.33901e-05	5.53655e-05	7.07634e-05	0.000207371	0.00014396	6.74463e-05	0.000164759	9.20465e-05	0.000164613	3.11721e-05	7.98178e-05	8.64586e-05	3.14725e-05	6.9629e-05	7.30945e-05	9.57052e-05	4.37721e-05	0.000173136	2.11238e-05	8.55295e-05	5.75533e-06
Adam11	1.88979e-06	0	1.69029e-06	0	0	8.19592e-07	1.16583e-07	0	0	0	0	1.04649e-06	0	0	0	3.71839e-07	0	0	0	0	2.45568e-06	0	0	0	0	8.75153e-07	0	0	0	0	7.77689e-06	0	0	0	0	2.78428e-07	6.13644e-06	0	0	0	4.54626e-06	0	0	0	0	0	2.11238e-05	0	0
Adam12	2.38593e-07	8.16048e-05	8.31556e-06	2.82197e-05	2.02051e-05	0	0	4.00218e-05	0	0	3.04433e-06	8.51998e-05	0	5.58285e-06	1.41763e-05	0	1.31666e-05	0	1.05284e-05	1.42985e-05	0	5.58102e-05	6.78242e-06	3.05802e-05	3.00298e-05	0	3.02418e-05	4.86785e-06	1.03008e-05	2.40193e-05	2.53481e-05	0	2.88523e-05	1.67483e-05	3.69409e-06	9.47225e-06	6.60492e-05	0	0.000153506	3.14671e-05	0	0	0.0014797	0.000391095	0	1.5017e-05	3.09598e-05	1.31985e-05	0
Adam15	1.82701e-05	3.0992e-06	0	1.3143e-05	6.39383e-06	2.88678e-06	1.22763e-05	0	4.30663e-05	2.61637e-05	0	4.6127e-06	0	0	0	2.92915e-05	1.45138e-05	3.07945e-05	3.26323e-05	4.316e-06	3.36981e-05	1.46751e-05	7.66622e-06	1.80165e-05	1.58727e-05	9.90332e-06	1.19926e-05	0	2.83302e-06	2.42799e-06	6.80493e-06	0	6.11598e-06	1.06748e-05	0.000180032	8.83933e-05	0.000121975	2.04332e-05	2.88317e-05	3.3074e-05	3.58838e-05	3.03487e-05	0	0	3.15957e-05	3.70839e-05	0	0	0
Adam17	1.71878e-05	5.79762e-05	1.67673e-05	5.6756e-05	4.43964e-05	2.2957e-05	1.99919e-05	4.33971e-05	0	5.32402e-05	2.1404e-05	7.24826e-05	0	4.53598e-05	2.94847e-05	3.06324e-05	3.20891e-05	0	2.27297e-05	2.87975e-05	3.19408e-05	4.85311e-05	1.22202e-05	1.58864e-05	3.40742e-05	1.80161e-05	2.78745e-05	1.67581e-05	3.10885e-05	4.81629e-05	6.66824e-05	0	8.79063e-05	6.60077e-05	4.53897e-05	2.66146e-05	3.379e-05	2.04332e-05	5.55096e-05	2.34106e-05	3.729e-05	8.80882e-05	3.57938e-05	3.58146e-05	4.58594e-05	0.000203137	0	7.36351e-05	2.19847e-05
Adam19	0	7.36657e-06	0	5.69671e-06	3.22637e-06	1.68973e-05	1.01611e-07	0	0	0	0	7.26232e-06	0	0	0	6.30686e-07	0	0	0	0	0	4.127e-06	0	4.58817e-06	0	5.79125e-08	0	6.18169e-06	0	0	1.91096e-06	0	2.88676e-06	0	1.63181e-06	7.67716e-06	0.000115471	0	4.83092e-05	4.08023e-05	9.86895e-06	0	0.000151745	4.69378e-05	4.67056e-05	8.97005e-05	7.76045e-05	9.96778e-05	4.20119e-05
Adam22	5.63283e-06	0.000149336	1.22575e-05	0.000103877	4.8658e-05	0	6.60823e-07	3.54069e-05	0	3.4791e-05	2.67458e-05	6.15315e-05	0	1.50929e-05	5.53799e-05	1.56415e-05	0.000203884	0	0.000167332	8.06268e-05	1.07081e-05	6.4766e-05	6.69036e-06	0.000130129	0.000177823	3.38482e-06	5.58117e-05	1.38046e-05	0.000123541	5.84604e-05	4.96119e-05	0	4.80087e-05	0.000108064	0	7.46344e-07	2.10312e-05	0	1.1154e-05	9.50723e-06	2.74445e-07	1.60333e-05	0.000468299	0.00033305	0	0.000130812	2.15424e-05	9.09611e-05	0
Adam32	1.01535e-06	1.0355e-05	7.32193e-06	3.71809e-06	0	0	3.35538e-07	2.16873e-06	0	1.60231e-05	0	1.34398e-05	0	0	8.83922e-06	0	8.45309e-06	0	0	1.09234e-05	0	1.17469e-06	2.50712e-06	8.78418e-06	1.33695e-05	1.56581e-07	5.75712e-06	0	3.84887e-05	7.67151e-06	0	0	6.00669e-06	1.00711e-05	1.2467e-06	0	0	0	0	8.90409e-06	0	0	6.67216e-06	1.83268e-05	0	0	0	2.04897e-05	0
Adam33	0	2.23406e-06	0	3.95962e-07	0	0	6.39647e-08	0	0	0	0	0	0	0	0	0	0	0	0	0	0	5.20524e-06	0	7.99131e-06	0	0	2.14089e-06	0	0	0	0.000154826	0	0.000100281	0.000144164	0	2.65362e-06	0	0	0	0	0	0	0	7.38623e-06	4.43089e-05	2.11882e-05	3.14367e-05	0	0
Adam8	2.03184e-07	0	0	0	0	0	2.02025e-07	0	0	0	0	0	0	0	0	2.86055e-07	0	0	0	0	0	0	0	0	0	1.52066e-07	0	0	0	0	0	0	0	0	1.83168e-06	6.81912e-07	0	0	0	1.06127e-05	1.01835e-05	0	0	0	0	0	0	0	0.000104529
Adam9	2.24438e-05	3.67871e-05	7.3858e-05	4.49532e-05	4.49678e-05	5.77288e-06	2.40008e-05	2.2586e-05	6.33714e-05	4.11692e-05	5.53359e-05	6.01871e-05	0.000153144	6.74877e-05	8.21607e-05	3.35994e-05	6.94574e-05	4.85184e-05	3.63122e-05	0.000157629	2.34927e-05	5.80569e-05	8.20419e-05	5.99613e-05	5.77458e-05	4.14959e-05	6.08655e-05	0.000115117	6.68699e-05	7.21246e-05	6.16951e-05	0.000100316	2.0395e-05	3.92546e-05	2.1737e-05	2.39291e-05	5.23098e-05	2.79642e-05	3.79423e-05	3.94038e-05	1.25431e-05	0.000101457	6.25113e-05	6.2424e-05	2.0416e-05	0.000136463	4.59232e-05	5.66803e-05	1.68593e-05
Adamts1	2.82529e-06	1.50906e-05	9.70675e-06	7.34014e-06	1.29997e-05	4.09559e-06	1.76438e-06	2.1397e-05	0	0	2.28833e-05	8.73885e-06	2.43665e-05	0	1.48618e-05	9.66054e-06	0	1.38246e-05	5.01786e-06	1.08047e-05	5.34157e-06	9.31583e-06	5.39188e-06	7.08776e-06	1.74985e-05	1.33988e-06	1.56901e-05	0	3.0765e-06	5.63973e-06	0.000243867	0	2.17333e-05	7.16994e-05	0.00105388	7.38656e-05	5.04716e-05	5.16053e-05	0	3.06304e-05	1.26227e-06	0.0017676	0.000152704	5.59883e-05	5.34552e-06	7.85016e-06	0	1.5035e-05	0
Adamts10	7.81893e-06	3.41666e-05	4.91352e-06	7.18628e-06	5.34151e-06	1.7326e-05	8.10281e-06	8.31102e-05	0	3.10774e-05	0.000106564	9.00038e-05	0	1.37514e-05	3.85913e-05	4.90203e-06	1.25786e-05	1.38246e-05	5.13132e-05	1.29483e-05	5.3063e-06	3.62399e-05	4.60647e-06	2.21971e-05	3.31148e-05	1.3596e-06	1.00714e-05	0	7.88875e-06	0	7.43189e-05	6.51042e-05	6.25045e-05	7.23792e-06	1.96461e-05	2.5576e-05	0.000154154	5.78035e-05	0.000208376	2.99277e-05	1.39484e-05	3.49446e-05	0.000313881	0.000209911	1.05271e-05	9.59201e-05	0	1.06678e-05	1.45934e-05
Adamts14	0	0	0	1.27748e-06	2.83355e-06	0	0	0	0	0	0	2.84088e-06	0	0	0	0	0	0	0	0	0	5.25646e-06	0	0	0	0	1.34528e-06	0	0	0	2.90552e-06	0	1.29882e-05	0	0	0	0	0	0	0	0	0	0.000136104	8.80393e-05	0	0	0	7.72618e-06	2.60125e-06
Adamts15	1.59344e-06	0	0	3.82428e-06	4.89613e-06	0	3.95221e-07	0	0	4.78934e-06	0	0	0	0	0	1.04614e-06	0	0	8.61638e-06	0	0	0	7.58593e-06	0	1.08292e-05	1.56443e-06	9.04168e-06	0	0	5.15427e-06	6.3901e-06	0	1.00519e-05	8.19807e-06	0	2.57741e-06	9.59448e-06	0	0	1.26972e-05	1.66487e-06	1.03571e-05	4.5272e-05	4.55852e-05	1.8632e-06	0	0	4.40618e-06	0
Adamts16	3.07343e-07	3.55598e-06	0	2.27664e-05	1.07532e-05	0	2.1502e-06	2.68102e-05	0	6.41864e-05	3.04433e-06	1.57567e-05	0	5.33049e-06	5.34831e-06	2.30239e-05	7.16614e-05	4.44621e-05	4.4686e-05	0.000145732	1.75254e-05	0.000144778	2.96524e-05	0.000178409	0.000161938	3.3247e-06	3.93172e-05	1.49997e-05	5.04144e-05	3.80252e-05	6.62942e-05	0	5.99222e-06	2.3336e-05	2.7542e-05	1.86454e-05	1.62968e-05	0	0.000190333	1.52186e-05	0	0	0	0	0	0	0	0	0
Adamts2	0	5.69106e-06	0	0	3.19397e-06	4.42801e-06	0	0	0	0	0	0	0	0	0	0	0	0	0	0	0	0	0	0	2.20288e-05	1.66512e-08	0	1.50833e-06	0	6.06606e-06	1.54309e-05	0	0	1.65196e-05	4.75702e-07	1.65507e-06	0	0	0	0	0	7.35527e-06	9.52295e-05	9.05326e-06	0	2.44308e-05	0	1.12892e-05	0
Adamts3	0	1.79276e-05	1.38866e-05	1.05346e-05	1.16239e-05	0	0	5.50419e-06	0	9.91247e-06	3.04433e-06	1.87813e-05	0	7.1347e-06	9.70756e-06	0	4.47232e-05	3.89695e-05	0	7.95431e-05	0	9.83837e-05	2.9605e-05	0.000101775	3.80848e-05	4.58693e-07	3.18061e-05	8.62248e-06	3.81706e-05	1.19186e-05	1.02821e-05	0	3.17428e-05	1.85961e-05	0	0	3.72524e-05	0	0	0	0	0	9.79842e-06	8.2865e-06	0	2.18541e-05	1.62496e-05	0	0
Adamts5	0	4.48206e-06	0	1.65975e-06	1.8445e-05	0	6.68635e-07	1.78966e-05	0	0	1.23701e-05	1.66792e-05	0	8.00769e-06	1.40298e-05	2.49063e-07	0	0	0	0	0	3.38227e-06	0	0	9.39841e-06	1.9684e-08	1.28221e-05	0	0	1.29186e-06	0.000232357	0	7.9287e-05	4.16495e-05	0.000126774	9.93629e-05	2.97357e-05	0	0	1.21597e-05	8.72363e-07	0.00053734	0.000781525	0.000536311	0	1.68267e-05	0	0.000121079	0
Adamts6	6.93238e-07	6.30959e-05	0.00014154	4.52975e-05	7.96652e-05	0	3.37064e-07	4.47397e-05	9.42903e-05	2.554e-05	5.30155e-05	9.25545e-05	0.000113456	7.81796e-06	5.42703e-05	0	4.69018e-05	0.000216171	3.07151e-05	0.000111923	0	0.000116989	0.000171438	2.91589e-05	4.60283e-05	7.7072e-07	9.39978e-05	0.000184536	3.70059e-05	0.000122058	2.74494e-05	0.000220559	1.02976e-05	7.44092e-05	5.5774e-06	2.12471e-06	0.000156903	0.000231059	6.00979e-05	0.00018208	0	4.37997e-06	5.75377e-05	7.55306e-05	5.18374e-07	0.000114431	0.000452886	6.89486e-05	9.22424e-06
Adamts7	0	0	1.53012e-05	1.46276e-06	0	0	8.59517e-08	0	0	0	2.79955e-05	0	0	0	0	1.9411e-06	1.00503e-05	0	0	0	4.04909e-06	7.75042e-06	1.84857e-05	1.83397e-05	1.38337e-05	6.90099e-07	5.57361e-06	9.87998e-06	3.82007e-06	0	0	0	0	0	9.27806e-06	9.80309e-06	1.11777e-05	0	3.29801e-05	1.57894e-05	5.31203e-07	0	4.1632e-05	5.6808e-05	0	0	0	0	0
Adamts9	2.80357e-06	6.67814e-05	4.7784e-05	4.89139e-05	9.02272e-05	1.8513e-06	1.13637e-06	4.15267e-05	0	2.36916e-05	0.000140554	6.85051e-05	6.62885e-05	6.11546e-06	8.74846e-05	3.08418e-06	5.13117e-05	1.51582e-05	6.65772e-05	8.89151e-05	8.40313e-06	8.69852e-05	3.9812e-05	4.26969e-05	0.000126881	4.08581e-06	7.67112e-05	4.59303e-05	4.23619e-05	5.6536e-05	0.00021043	0	5.32336e-05	0.000172273	5.67992e-05	6.70604e-06	0.000218517	5.00501e-05	0.000148363	0.000141774	0	6.54718e-05	0.000702926	0.000690466	6.63836e-07	5.82029e-05	0	0	1.3383e-05
Adamtsl1	0	6.3613e-06	0	5.99291e-07	1.36752e-05	0	0	2.45888e-05	0	0	0	6.25653e-05	0	0	4.85555e-06	0	0	0	1.85751e-05	0	0	0	0	0	5.77859e-06	1.47203e-08	2.48309e-06	0	1.37642e-05	0	1.69319e-05	0	0	8.37416e-06	0	3.84378e-06	6.23881e-05	0	5.4895e-05	3.07042e-05	0	5.83557e-05	0.000231198	0.00028663	0	2.50352e-06	0	0	0
Adamtsl2	1.50357e-05	1.4832e-05	6.88326e-06	0	9.82247e-06	0	1.10731e-06	0	0	0	0	1.46431e-05	0	0	0	3.10493e-06	7.80031e-06	0	0	7.80713e-06	0	0	0	0	0	9.47563e-06	1.13932e-05	1.85604e-05	0	6.6379e-06	1.08263e-05	0	0	0	7.48368e-06	9.08014e-06	1.42417e-05	0	0	0	0	0	4.90849e-05	5.7225e-05	0	1.57003e-05	0	0	0
Adamtsl3	0	8.64888e-06	0	5.76543e-06	4.86302e-06	0	0	1.81363e-05	0	0	0	3.71615e-06	0	0	5.30786e-06	5.44751e-07	0	0	0	8.11741e-06	0	7.52974e-07	0	4.09462e-06	0	4.9613e-06	6.15027e-05	1.27159e-05	8.74187e-05	0.000100172	0	0	0	6.61533e-06	0	5.19065e-07	4.69819e-06	0	0	8.57633e-06	0	0	0	0	0	0	0	0	0
Adamtsl4	2.42527e-07	0	0	1.566e-06	4.20815e-06	0	3.13077e-07	0	0	1.17713e-05	0	1.30096e-06	0	1.88525e-05	6.62361e-06	1.30617e-06	0	0	0	2.00417e-05	0	0	0	0	0	3.39879e-07	0	0	0	6.31397e-06	3.32003e-05	0	4.95845e-05	3.75751e-05	2.49972e-06	9.55779e-07	9.86816e-06	0	0	0	2.94311e-07	0	4.11435e-05	4.71517e-05	3.11282e-06	2.29427e-05	0	0	0
Adamtsl5	0	0	0	4.54721e-06	0	0	0	0	0	0	0	0	0	0	0	3.28783e-07	2.83006e-06	0	0	0	0	0	0	3.05099e-06	0	9.72911e-08	0	0	0	0	1.37622e-05	0	0	4.95589e-05	5.28352e-05	3.66368e-05	0	0	2.21828e-05	4.71772e-05	0	2.73116e-05	2.09352e-05	3.4022e-05	0	2.50352e-06	0	0	0
Adap1	1.52156e-05	1.75909e-05	0	5.13604e-05	1.24613e-05	1.36432e-05	2.70433e-06	1.21566e-05	0	0	6.18506e-06	1.04649e-06	0	1.08753e-05	0	4.43556e-06	8.1103e-06	0	2.49072e-05	0	3.04247e-06	5.68023e-06	0	0	1.32294e-06	4.64065e-06	6.51948e-06	0	9.67692e-06	5.08906e-06	2.18664e-05	0	2.4645e-05	0	0	6.88378e-06	1.1449e-05	0	0	2.2304e-06	3.44039e-05	0	1.07965e-06	2.48464e-06	1.07098e-05	3.13408e-05	2.69833e-05	4.40618e-06	1.68948e-05
Adap2	2.15626e-06	4.45091e-05	1.28377e-05	1.19112e-05	5.38687e-05	2.36121e-06	1.23182e-06	9.5388e-05	4.52899e-05	7.2662e-05	4.6873e-05	7.12398e-05	0	7.40955e-05	7.54503e-05	2.74451e-06	7.71652e-05	1.38246e-05	7.52342e-05	0.000139433	0	2.53549e-05	2.35865e-05	4.10969e-05	0.000109898	4.01581e-06	4.34613e-05	7.4038e-06	2.79074e-05	9.67402e-05	0.000160481	0.000188597	0.000104053	0.000304258	0	3.28929e-06	6.87894e-05	0.000168076	2.95444e-05	8.45793e-05	1.99385e-05	1.87598e-05	0.000797206	0.00127866	0.000164072	0.000380215	9.66257e-05	0.000711936	0
Adap2os	1.88492e-06	1.61649e-06	0	4.06187e-06	5.19647e-06	0	1.21921e-06	0	0	1.32391e-05	0	1.85679e-05	0	0	6.66333e-06	2.80006e-07	1.20135e-05	0	7.67648e-06	5.98917e-06	0	0	9.52782e-06	9.60513e-06	2.4079e-06	2.45463e-06	0	0	4.67981e-06	0	9.045e-06	3.88682e-05	4.25192e-05	0	0	3.96566e-06	0	0	0	4.22005e-06	1.07551e-05	1.01305e-05	2.95983e-05	5.87817e-05	0.000150964	3.73357e-05	0	0	0
Adar	1.29213e-05	3.01936e-05	8.80778e-06	4.40767e-05	4.97748e-05	6.52504e-06	8.76797e-06	4.0629e-05	1.7319e-05	2.73266e-05	3.37817e-05	4.54334e-05	3.17581e-05	8.10527e-05	2.21736e-05	1.54895e-05	1.83303e-05	0	3.13928e-05	8.9196e-05	2.27198e-05	5.03948e-05	2.5994e-05	3.64018e-05	5.37775e-05	9.18502e-06	1.85473e-05	2.68767e-05	3.43157e-05	3.50562e-05	4.4507e-05	0	6.36611e-05	3.3083e-05	1.20359e-05	2.00767e-05	6.4152e-05	0	6.17378e-05	4.4292e-05	1.65119e-05	0	4.24752e-05	1.91965e-05	9.85813e-06	0.000101856	0	5.52103e-05	1.40041e-05
Adarb1	1.14596e-06	1.72672e-05	1.5743e-05	3.59041e-05	2.88952e-05	3.2885e-06	5.85527e-07	3.78532e-05	0	2.40002e-05	1.76803e-05	1.56014e-05	0	1.15217e-05	3.10958e-05	2.34719e-06	8.08741e-05	1.83483e-05	3.33465e-05	1.91274e-05	2.30776e-06	3.27727e-05	1.19275e-05	7.64267e-05	3.13561e-05	3.30918e-06	9.33092e-06	2.07257e-05	3.21206e-05	1.38062e-05	0.000138159	0	3.69125e-05	6.4847e-05	2.46013e-05	1.73237e-05	0.000144239	0	6.18475e-05	0.000132439	6.09195e-07	7.87574e-06	5.15152e-05	7.86282e-05	2.73687e-06	0	0	8.70053e-05	0
Adat1	7.43175e-06	3.81034e-05	0	2.66381e-05	3.83259e-05	1.18454e-06	8.82426e-06	3.73413e-05	0.000102137	5.89797e-05	2.32056e-05	1.64007e-05	0	2.12761e-05	7.21111e-06	9.47946e-06	4.61422e-05	0	4.33004e-05	5.97527e-05	9.88018e-06	3.01328e-05	1.63399e-05	2.98129e-05	6.46422e-05	4.96425e-06	2.92565e-05	1.80435e-06	2.77933e-05	3.88453e-05	3.38786e-05	0	2.68398e-05	2.22274e-05	2.45863e-06	6.68901e-06	2.48732e-05	0	0	2.5417e-05	2.06484e-06	0	3.5469e-05	3.11942e-05	6.71429e-06	1.2843e-05	0	3.18573e-05	4.0171e-06
Adat2	7.52691e-06	2.97497e-06	1.73353e-05	0	1.99591e-06	6.88409e-06	7.18659e-06	6.1252e-06	0	0	0	0	0	0	0	7.66625e-06	2.90276e-05	4.14286e-05	0	0	4.26143e-06	6.28547e-06	0	0	0	2.59707e-06	6.32895e-06	1.30923e-05	0	2.37142e-06	7.55355e-06	0	0	0	4.19967e-06	7.68274e-06	0	0	0	0	1.14813e-05	0	0	0	2.4585e-06	0	0	0	3.16402e-06
Adat3	1.20031e-06	5.59264e-06	0	2.89766e-05	1.22241e-05	5.41407e-06	5.38067e-07	3.98438e-06	0	1.67216e-05	1.5753e-05	2.41577e-05	0	2.03039e-05	0	7.18255e-07	0	0	4.9053e-05	0	0	2.08384e-06	0	2.65764e-06	1.05453e-05	1.23299e-06	0	0	9.67878e-06	2.92139e-06	5.86593e-06	0	2.88676e-06	0	0	7.37339e-07	0	0	3.96291e-05	0	1.41244e-06	0	3.25538e-06	2.69949e-06	0	0	0	0	0
Adck1	2.00607e-05	6.40802e-05	1.51162e-05	0.000113866	7.24203e-05	1.0918e-06	1.44776e-05	5.80498e-05	2.33754e-05	4.98485e-05	8.4058e-05	7.97055e-06	1.61708e-05	3.32044e-05	4.32395e-05	1.28765e-05	1.88255e-05	1.94719e-05	4.91032e-05	2.88242e-05	1.23794e-05	6.68078e-05	2.00096e-05	0.000124386	6.29822e-05	2.20338e-05	5.48993e-05	1.43971e-05	0.000101254	9.55183e-05	2.7692e-05	6.49013e-05	4.77366e-05	2.33054e-05	3.40172e-06	9.54212e-06	3.32125e-05	0	2.26214e-05	2.83927e-05	8.12866e-06	5.61272e-06	5.62184e-05	3.54375e-05	4.56672e-06	0	0	8.96357e-05	7.20721e-06
Adck2	8.42235e-06	4.72745e-05	0.000139685	9.39183e-06	4.11684e-05	2.86168e-06	6.74614e-06	3.22576e-05	0.000105415	1.99185e-05	9.22938e-06	2.64563e-06	0.000133067	4.58716e-06	4.47354e-05	9.22825e-06	6.94413e-05	0.000152756	2.22229e-05	3.84905e-05	1.39177e-05	3.60507e-05	0.000188373	1.41177e-05	3.05367e-05	7.8613e-06	2.64224e-05	0.000241218	5.02956e-06	2.34588e-05	2.58484e-05	5.4595e-05	1.98661e-05	3.86013e-05	7.80631e-06	1.26772e-05	2.35377e-05	0.000168936	0	2.35121e-05	5.92639e-06	0	2.80075e-05	4.35962e-05	1.1555e-05	3.43572e-06	9.85693e-05	1.74272e-05	0
Adck5	8.48489e-06	1.70381e-05	3.20053e-06	2.25965e-05	1.58337e-05	1.94285e-05	7.24988e-06	1.72334e-05	0	4.37085e-05	1.97785e-05	2.36975e-05	0	2.09623e-05	5.27844e-06	1.00124e-05	2.22729e-05	0	4.9032e-05	3.09439e-05	7.11605e-06	1.19761e-05	1.03849e-05	2.53924e-05	5.71658e-06	1.02517e-05	1.05065e-05	4.5571e-06	1.99358e-05	1.00354e-05	1.25464e-05	0.000112208	2.96349e-05	3.04322e-05	1.5375e-06	1.04583e-05	6.53863e-06	0	4.78358e-05	1.24521e-05	2.22769e-06	1.34347e-05	1.3533e-05	0	2.32726e-05	2.89186e-05	0	0	0
Adcy1	2.13043e-05	3.02052e-05	0	5.99356e-05	6.35844e-05	0	5.839e-06	0	0	3.52666e-05	1.15955e-05	3.47485e-06	4.00384e-05	2.27323e-05	0	0	0	0	0	0	5.88937e-06	0	0	0	0	5.93304e-07	9.9028e-06	3.84577e-06	2.31992e-06	8.27344e-06	2.4448e-06	0	2.38596e-06	0	1.17893e-05	3.00987e-06	0	0	0	0	0	5.03221e-06	3.74799e-06	1.46e-05	0	1.61452e-05	0	1.06288e-05	0
Adcy10	3.48927e-07	2.47312e-05	5.3038e-06	4.5772e-05	3.84593e-05	0	1.48872e-07	3.4959e-05	0	2.5255e-05	0	1.70889e-05	0	2.08134e-05	1.06774e-05	2.84089e-07	3.5049e-05	0	1.6788e-05	1.49988e-05	0	2.32499e-05	7.38487e-06	4.73548e-05	2.11229e-06	2.3332e-07	3.79861e-06	4.7797e-06	5.79036e-05	3.96756e-06	3.29915e-05	0	1.24336e-05	0	0	3.16641e-07	1.17572e-06	4.15282e-05	5.47447e-06	0	0	0	8.62335e-06	0	0	0	1.32802e-05	0	0
Adcy3	1.11679e-06	7.00727e-06	0	1.54814e-05	4.8154e-06	8.51784e-06	5.00497e-07	0	0	9.91247e-06	9.72006e-06	0	0	1.51424e-05	0	0	0	0	9.01746e-06	8.80498e-06	0	1.90639e-05	0	2.5464e-05	3.3314e-06	1.43579e-07	1.04347e-05	0	1.84758e-05	8.53815e-06	6.98558e-06	0	3.87445e-05	0	1.27262e-06	5.44111e-06	5.0959e-06	0	0	9.63558e-06	1.33529e-06	4.59745e-06	2.38281e-05	1.44496e-05	4.01915e-06	0	0	1.06288e-05	0
Adcy4	0	0	5.45185e-06	0	1.09154e-05	0	0	0	2.51383e-05	0	0	0	0	0	0	0	0	0	0	0	0	0	0	0	0	7.65976e-08	0	0	0	0	6.31217e-06	0	0	0	3.1097e-05	3.04963e-05	9.94856e-05	0	0	8.50536e-05	1.89273e-06	1.97471e-05	2.25029e-05	6.23531e-06	1.61605e-06	2.50352e-06	0	0	0
Adcy5	9.05398e-08	7.94905e-06	0	5.48637e-06	0	0	1.94614e-05	3.89115e-05	0	9.45777e-05	5.65099e-06	1.97156e-06	0	0.000193788	3.50596e-05	2.11876e-07	0	0	7.93802e-06	0	2.99919e-05	0	0	0	0	4.97302e-08	0	0	7.65638e-06	0	1.18405e-05	0	0	0	0	1.87471e-06	3.07796e-06	0	0	5.62673e-06	0	1.30782e-05	9.01548e-06	1.31807e-05	0	0	0	0	0
Adcy6	7.85211e-05	0.000146144	3.918e-06	0.000159371	0.00011852	1.63415e-06	5.76158e-05	0.000149302	0	5.04471e-05	0.000133708	0.000115196	0	8.39515e-05	0.000126809	8.54608e-05	0.000160399	5.76458e-05	0.000186035	8.6828e-05	0.000117009	0.000164897	5.71412e-05	0.000168548	0.000174709	7.24626e-05	0.000177373	4.02566e-05	8.77431e-05	0.000162243	8.4828e-05	0	9.89173e-05	2.47401e-05	3.42706e-05	5.50763e-05	4.75405e-05	0	0.000125911	2.55836e-05	1.751e-06	9.98019e-05	5.17128e-05	3.01709e-05	9.57663e-06	3.3055e-05	0	2.84425e-05	5.47549e-06
Adcy7	2.73223e-07	6.81954e-06	9.09914e-06	2.68708e-05	1.38365e-06	3.03596e-05	0	8.15456e-06	0	4.59422e-05	1.08413e-05	0	0	1.97759e-05	8.0032e-06	0	0	2.22995e-05	2.1541e-06	1.81051e-05	0	2.38277e-06	2.66941e-06	9.57728e-06	3.35377e-06	7.64194e-08	1.21202e-05	8.10818e-06	1.00602e-05	4.91222e-06	4.41673e-06	0	8.06465e-06	0	0	5.81426e-07	0	0	0	1.6153e-05	4.80752e-05	0	3.25848e-06	0	4.28682e-05	0.000334435	4.39504e-05	4.81259e-05	0
Adcy9	2.76907e-06	1.51216e-05	7.06476e-05	4.61813e-05	2.04537e-05	5.93076e-07	6.49974e-06	5.22072e-05	0.000170509	9.51114e-05	8.77508e-05	6.02605e-05	6.05244e-05	0.000128122	7.32916e-05	2.92583e-06	8.83246e-06	3.33626e-05	8.15239e-05	6.26253e-05	1.6432e-05	2.62321e-05	5.75611e-05	4.50786e-05	5.76362e-05	2.84225e-06	3.86416e-05	9.11125e-05	5.97397e-05	8.43352e-05	9.58453e-05	3.58166e-05	6.46576e-05	1.7353e-05	3.40658e-06	5.02136e-06	0.000120419	9.27333e-05	0.000192324	4.90152e-05	1.53211e-06	2.16219e-05	7.84379e-05	8.46981e-05	8.83733e-07	0.000122183	1.62496e-05	9.08045e-05	0
Add1	4.82676e-05	0.000150806	7.71588e-05	0.00016214	0.000115195	5.64925e-05	3.25094e-05	0.000119623	5.97372e-05	0.000187548	9.54481e-05	8.99417e-05	0	9.41583e-05	8.21391e-05	4.81687e-05	0.000170183	6.67202e-05	0.000134412	0.000114351	8.20171e-05	0.000117591	4.88207e-05	0.00010312	0.000147835	2.98866e-05	0.000131805	6.36422e-05	0.000147432	8.99324e-05	0.000112989	0.000114826	0.000136414	5.82268e-05	4.68732e-05	8.8501e-05	0.000210309	0	0.000124816	0.000104525	3.87465e-05	4.48085e-05	7.23632e-05	9.34131e-05	4.52156e-05	0.000129647	5.57969e-05	0.000199321	5.98285e-05
Add3	3.04873e-05	0.00012422	5.43011e-05	0.00012396	0.000144587	9.73621e-05	2.81411e-05	0.000106301	0.000111053	8.15072e-05	5.41708e-05	3.67754e-05	5.94752e-05	8.23337e-05	6.8894e-05	2.02793e-05	7.65128e-05	3.74878e-05	9.34695e-05	7.08682e-05	3.62967e-05	0.000106716	7.07204e-05	0.00011046	9.00624e-05	4.06312e-05	0.000109663	0.000146981	0.000161924	9.40728e-05	6.67095e-05	0.00024298	8.63063e-05	0.000112896	6.7164e-05	4.63417e-05	0.000128919	0.00033256	0.00018351	0.000162951	5.27251e-05	1.02653e-05	0.000199929	0.000152972	7.30398e-06	0.000139284	4.53919e-05	0.000152352	7.22435e-05
Adgb	0	2.11106e-05	2.68563e-06	2.10196e-06	2.54453e-06	0	4.29094e-06	0.000118514	0	6.46488e-06	9.04858e-05	4.84943e-05	5.48246e-05	6.01568e-05	4.71293e-05	0	0	0	0	1.21726e-05	3.18677e-06	0	7.76301e-06	5.65585e-06	9.52635e-06	0	1.51772e-06	4.90315e-06	0	9.71758e-06	0	0	0	4.95164e-05	0	0	0	2.43665e-05	0	1.04819e-05	0	0	7.36366e-06	9.19287e-06	0	3.6375e-06	0	0	0
Adgra2	1.80983e-06	1.35747e-05	1.69029e-06	1.03859e-05	4.58206e-06	0	3.8609e-07	3.31933e-05	0	0	0	0	0	0	1.14794e-05	7.07774e-07	7.05219e-06	0	0	0	0	1.14833e-05	6.43124e-06	0	9.09825e-06	1.20732e-06	2.25172e-05	0	4.61606e-06	9.84259e-06	2.7902e-05	0	0	0	2.78114e-06	1.59947e-05	7.02948e-06	0	0.000128635	3.46245e-05	8.74422e-07	6.57785e-05	8.75706e-05	0.000134626	9.09197e-07	0	0	0	0
Adgra3	4.06195e-05	8.74161e-05	2.50949e-05	9.16179e-05	8.52484e-05	1.54611e-06	1.4103e-05	6.5949e-05	2.89352e-05	2.74104e-05	2.91971e-05	8.85839e-05	0	4.82873e-05	4.58935e-05	1.94486e-05	3.24909e-05	1.29007e-05	3.20895e-05	5.95083e-05	1.47254e-05	4.12387e-05	1.03392e-05	7.92216e-05	5.12826e-05	2.57584e-05	5.76489e-05	1.51685e-05	0.000105701	8.9624e-05	9.29012e-05	0	3.32784e-05	0.000108334	7.62206e-06	1.98659e-05	2.85328e-05	0	2.38379e-05	7.19865e-06	1.96599e-06	2.46471e-05	5.38394e-05	5.10254e-05	8.12178e-06	5.16149e-05	0	1.07666e-05	0
Adgre1	0	1.22339e-05	0	4.83048e-06	0	0	0	0	0	0	0	3.0494e-06	0	0	1.17994e-05	0	0	0	2.12857e-05	0	0	0	0	3.40314e-06	1.15544e-05	0	0	1.43592e-06	7.15539e-06	1.88437e-06	8.0935e-06	0	4.66335e-06	0	0	0	3.9314e-05	0	0	1.01665e-05	5.37085e-05	0	1.58742e-05	1.1496e-05	0.000206512	0.00100002	0	0.000455424	3.16402e-06
Adgre4	0	6.32146e-06	3.24574e-06	0	4.76504e-06	0	0	0	0	0	0	6.33116e-06	0	0	0	4.0246e-07	0	0	0	1.52625e-05	0	0	0	0	3.1246e-05	0	6.00064e-06	3.23233e-06	0	0	2.04822e-05	0	0	2.07644e-06	0	0	6.39591e-06	0	0	0	0.000178908	0	1.70019e-05	2.68899e-05	0	0.000147026	0	1.08016e-05	8.02942e-06
Adgre5	1.30711e-06	0	0	9.65736e-06	5.63258e-06	7.66678e-05	6.04533e-06	1.18326e-05	0	0	4.47227e-05	1.0229e-05	0	0	1.94647e-05	1.58478e-06	1.49912e-05	0	0	0	1.31191e-05	2.40219e-06	0	1.48448e-05	0	3.07542e-07	0	2.31944e-06	0	0	1.16327e-05	0	0	0	0.000377254	0.000185902	0.00016412	0	9.10523e-05	5.81084e-05	0.000279619	5.75309e-05	3.47508e-05	3.88015e-05	1.50992e-05	0.000117558	2.15424e-05	4.60922e-05	0.000102586
Adgrf4	1.35065e-07	0	0	0	0	0	1.37626e-07	0	0	0	3.96197e-05	0	0	0	0	0	0	0	0	0	1.62512e-06	0	4.70314e-06	0	0	1.00857e-07	0	1.65522e-06	0	0	0	0	0	1.21159e-05	0	5.05567e-07	0	0	0	1.1414e-05	0	0	0	2.85229e-06	0	0	0	0	0
Adgrf5	1.33987e-06	2.30931e-05	0	1.26925e-05	6.09582e-05	3.82329e-06	0.000442308	0.00204399	0.000801067	0.00109914	0.00142491	0.00012332	1.71327e-05	9.28362e-05	3.99231e-05	2.74693e-06	2.60878e-05	2.68392e-05	0	6.62252e-05	0.000286618	2.97713e-05	4.27771e-06	9.71365e-06	1.69784e-05	2.06796e-06	1.45946e-05	1.23233e-06	3.63144e-06	9.09832e-06	2.66439e-05	0	9.62343e-06	5.1262e-05	0.000923983	0.000439086	0.00106877	0.000195998	0.000309248	0.000839619	1.31626e-06	8.93571e-06	5.82581e-05	7.47067e-05	6.85612e-06	8.61926e-05	0	8.11114e-05	0
Adgrg1	0.000215325	7.73575e-05	9.29202e-05	0.000136277	4.32388e-05	1.33363e-05	0.00015124	2.10708e-05	2.89352e-05	0.000116946	4.70211e-05	3.55908e-05	0	4.42941e-05	4.63989e-05	0.000541802	4.62283e-05	7.09403e-05	0.000210894	5.12243e-05	0.000352254	3.19612e-05	7.86059e-05	0.000141754	4.29854e-05	7.6058e-05	1.20555e-05	3.32938e-05	4.11808e-05	2.62385e-05	5.06742e-05	5.57041e-05	0.000160967	7.24171e-05	0.000125859	0.000127612	1.85619e-05	2.14133e-05	0.000115345	2.61311e-05	6.19637e-06	8.40223e-06	5.7859e-06	1.12715e-05	2.1735e-05	2.50352e-06	0	9.21022e-06	2.88929e-05
Adgrg2	9.43455e-07	3.34127e-06	0	4.15381e-05	1.8211e-05	0	1.33326e-06	0	0	0	7.13859e-05	9.83074e-06	0	7.82228e-06	3.58134e-06	0	0	0	0	0	7.69313e-06	0	2.34302e-06	0	0	1.67208e-07	0	2.09076e-06	7.20407e-06	8.33658e-06	0	0	1.70005e-05	1.80865e-05	0	4.26288e-07	2.68774e-06	0	0	1.18514e-05	3.68127e-07	0	0	1.3983e-06	0	0	0	0	0
Adgrg3	6.27911e-06	6.34914e-05	0	0.000116855	2.64175e-05	4.44698e-07	2.93918e-06	1.91282e-05	0	6.54548e-05	8.11637e-05	2.53011e-05	0	1.65004e-05	2.89064e-05	4.9609e-05	0.000470334	0	0.000484092	0.000196919	1.46394e-05	0.000154475	0	0.000203974	7.80875e-05	2.94927e-06	1.23137e-05	4.41606e-06	1.51495e-05	7.1416e-06	8.55852e-05	0	0.00020932	5.37762e-05	1.79053e-05	1.17172e-05	3.28392e-05	0	5.5725e-05	1.16485e-05	0	0	1.81247e-06	1.31783e-05	0	2.44308e-05	0	0	5.52213e-05
Adgrg6	0	5.42434e-06	1.83435e-05	1.4159e-05	4.74414e-06	0	1.25965e-07	6.68807e-06	0	4.43193e-05	1.14416e-05	1.30096e-06	0	4.72117e-05	1.54305e-05	1.51709e-05	8.95949e-05	3.13122e-05	0.000121635	6.71063e-05	1.64169e-05	3.63126e-05	4.05877e-06	1.26998e-05	1.30992e-05	1.36461e-07	2.97303e-06	1.75354e-06	3.13607e-05	0	7.89044e-05	0	9.08902e-05	1.9276e-05	1.01368e-06	3.60851e-06	1.74778e-05	0	3.38476e-05	2.12477e-05	0	1.65214e-05	2.21888e-05	1.63849e-05	1.55586e-06	0.000108172	0	7.31315e-05	0
Adgrl1	1.12412e-05	1.07933e-05	2.46607e-06	3.51623e-05	3.47478e-05	1.77884e-06	1.33726e-05	4.329e-06	0	0	2.07247e-05	2.62415e-05	0	2.28103e-05	2.11984e-05	1.91587e-05	6.80041e-06	2.02601e-05	3.87565e-05	2.6058e-06	2.28168e-05	1.48665e-05	0	1.99098e-05	4.7407e-05	1.1375e-05	2.02955e-05	0	1.79606e-05	5.27471e-05	1.91096e-06	0	3.00335e-06	3.62287e-05	1.47401e-05	3.24338e-05	2.81606e-05	0	1.98877e-05	1.37403e-05	2.00771e-06	3.24425e-05	3.45228e-06	1.44388e-05	4.60599e-06	1.61452e-05	2.11238e-05	2.1742e-05	3.69828e-06
Adgrl2	1.37514e-05	0.000109494	1.74857e-05	0.00019626	0.000125355	1.03603e-05	6.95729e-06	4.75806e-05	0	0.0001544	0.000125426	6.69444e-05	0	8.91441e-06	3.09279e-05	1.68826e-05	3.17205e-05	0	0.000125198	0.000216676	9.72425e-06	6.25697e-05	2.02069e-05	8.29704e-05	9.4427e-05	1.53649e-05	0.000113679	2.24654e-05	0.000180686	9.50121e-05	0.000130656	0	0.000188836	0.000152591	0.000110631	0.00014168	0.000610313	0	0.000426901	0.000229341	1.97524e-06	3.36869e-05	0.000125065	6.57939e-05	1.18625e-05	4.06238e-05	0	0.000204458	1.721e-05
Adgrl3	8.64489e-07	4.36051e-06	4.68424e-05	1.52445e-05	1.91462e-05	0	6.68635e-07	2.58903e-05	4.9456e-05	2.56048e-05	2.9086e-05	2.03586e-06	3.99744e-05	3.33156e-06	1.42847e-06	1.22279e-06	1.65052e-05	0.00011958	2.11831e-05	3.41091e-05	0	1.11661e-05	2.61622e-05	1.36227e-05	3.45083e-05	9.87824e-08	8.10648e-06	2.78882e-05	1.43319e-05	1.92455e-05	0.00010442	0	8.52619e-06	6.27973e-05	0	0	1.65998e-05	0	4.08586e-05	7.69847e-05	9.13731e-07	1.61097e-05	0.000212581	0.000135339	1.29227e-05	0.000190487	3.18471e-05	9.39895e-05	0
Adgrl4	0	1.60965e-05	0	1.73189e-05	5.03679e-05	8.89397e-07	0	0.000125118	0	1.867e-05	2.9141e-05	0.000105941	0	5.0721e-05	2.94162e-05	0	6.60264e-05	0	5.85156e-05	4.67739e-05	1.63771e-06	1.38477e-05	0	2.57518e-05	1.40682e-05	3.59425e-07	3.40073e-05	0	1.03035e-05	1.90578e-05	4.91318e-05	0	0	5.78429e-05	0.000314625	0.000183241	0.00220366	0.000409001	0.00109109	0.00210785	0	8.98957e-06	7.58812e-05	0.000119221	3.56583e-06	0.000111616	0	0.000514165	0
Adgrv1	2.31487e-07	1.36129e-05	1.89709e-05	1.70742e-05	4.39018e-05	0	6.08418e-07	1.3609e-05	0	0	2.56483e-05	1.04419e-05	3.23415e-05	2.50797e-05	3.85153e-05	0	2.40784e-05	1.78514e-05	2.03133e-05	1.72738e-05	0	3.14905e-06	1.01042e-05	3.68747e-06	2.94139e-05	0	8.12843e-06	2.32264e-05	1.0966e-05	3.96297e-05	0.000139387	0	0.000102049	9.90805e-05	0	9.18771e-07	0	0	0	4.47842e-05	1.67725e-06	0	1.57511e-05	4.37471e-05	2.28317e-06	1.32651e-05	0	1.73922e-05	0
Adh1	1.41349e-05	5.59818e-07	0.000127864	1.01829e-05	2.54621e-05	1.00173e-05	1.63935e-05	2.22787e-06	0.000209093	1.50157e-05	5.26551e-05	2.59018e-05	9.23235e-05	0	3.04434e-05	0.000164093	6.81644e-05	0.000188034	0.000146982	0.000222188	0.00010727	9.07182e-06	0.000132349	5.81588e-06	6.94036e-05	1.21458e-05	2.59896e-06	5.98964e-05	0	6.75566e-05	3.56421e-06	0.000193517	7.2943e-06	3.52701e-05	0	2.09322e-05	1.43043e-05	0.000136479	9.37095e-05	7.49183e-05	1.10846e-05	0	2.65726e-05	5.86384e-05	2.41752e-05	7.49638e-06	8.15517e-05	9.36354e-05	2.67279e-05
Adh5	7.08385e-05	2.289e-05	0.000252538	2.71634e-05	3.22164e-05	4.162e-05	7.61522e-05	6.00168e-06	2.24316e-05	0	9.42637e-05	1.27697e-05	0.000330006	0	1.33085e-05	5.61298e-05	0	0.000215781	1.96371e-05	2.99588e-06	5.49375e-05	1.38565e-05	0.000194348	6.89104e-06	9.06994e-06	4.57375e-05	1.96613e-05	0.00021375	9.87987e-06	4.65281e-05	4.26027e-05	0.000193317	0	6.33124e-06	3.70579e-05	5.3505e-05	3.59225e-05	0.000123918	0	2.52467e-05	5.83709e-05	9.6299e-05	1.93877e-05	1.8059e-05	4.65916e-05	4.74393e-05	8.02146e-05	0	3.06893e-05
Adh7	0	0	0	0	4.48244e-06	0	0	0	0	0	0	0	0	0	0	4.03732e-07	0	4.02388e-05	0	2.36806e-05	0	0	2.35157e-06	0	6.91129e-07	0	0	0	0	4.90283e-06	0	0.000194704	0	0	6.77211e-07	1.5985e-06	0	0	0	0	0	0	0	0	0	0	0	0	0
Adhfe1	5.34023e-05	0.000206268	0.000135779	8.80418e-05	0.000195043	1.57308e-05	4.48255e-05	0.000205235	7.06297e-05	9.85609e-05	0.000151629	0.000344843	4.28493e-05	6.7793e-05	0.000189279	3.16243e-05	0.000182129	0.000151802	1.82281e-05	0.000152746	2.24312e-05	0.000252996	0.000175447	5.84532e-05	0.000208869	5.35213e-05	0.000249568	0.000101471	8.63543e-05	0.000131369	8.41528e-05	0.000171674	3.55332e-05	0.000100908	1.20577e-06	2.14338e-05	0.000161276	0.000207297	0.000149934	0.000195181	1.97964e-05	0	9.98696e-05	0.000132971	3.59015e-05	0.000139801	8.04738e-05	0.000168523	3.82434e-05
Adi1	3.17484e-05	2.6581e-06	5.87865e-05	5.24673e-06	6.36611e-06	2.40654e-05	3.57994e-05	1.28611e-05	9.37254e-05	4.13646e-05	6.35324e-06	1.12632e-05	9.16034e-05	3.22781e-05	5.30786e-06	3.02936e-05	2.31588e-05	3.03164e-05	0	4.43876e-06	3.15062e-05	2.33461e-06	7.93704e-05	1.36773e-05	0	2.88254e-05	1.56869e-05	4.18049e-05	2.4283e-06	0	7.93083e-06	0	4.15517e-05	0	2.91654e-06	1.62928e-05	2.31263e-05	0	0	0	7.61558e-06	1.86417e-05	5.48295e-06	1.54806e-05	1.38214e-05	0	0	0	1.28945e-05
Adipor1	9.54374e-05	3.00926e-05	0.00016293	3.58324e-05	3.67991e-05	8.524e-05	9.6369e-05	2.41885e-05	3.62943e-05	7.12729e-05	8.90274e-05	1.56969e-05	0.000115089	6.57058e-05	4.40147e-05	0.000115805	1.80405e-05	0.000158286	7.15546e-05	2.23294e-05	0.000133263	4.2914e-05	0.00012068	4.44283e-05	6.73975e-05	8.45335e-05	3.88269e-05	0.000120219	2.76232e-05	2.31032e-05	1.79128e-05	0.000196831	5.50656e-05	5.99957e-05	0.000285262	0.000143554	4.25794e-05	4.91756e-05	9.2413e-05	3.79214e-05	0.000142409	0.000174687	2.90951e-05	4.13515e-05	0.00012474	2.50352e-06	9.47353e-05	4.5336e-05	0.000370248
Adipor2	3.58445e-05	7.03774e-05	6.36442e-05	3.72304e-05	6.48018e-05	3.84561e-05	5.01119e-05	5.14316e-05	4.04335e-05	2.57412e-05	4.73005e-05	3.49409e-05	0	0.000112676	0.000106856	7.12828e-05	2.89374e-05	2.11181e-05	4.81627e-05	3.77961e-05	6.95897e-05	2.14466e-05	6.08365e-05	6.14376e-05	6.45315e-05	4.80137e-05	5.17963e-05	8.43185e-05	5.55478e-05	3.45306e-05	7.00483e-05	0	4.4252e-05	2.41528e-05	9.98685e-05	4.38125e-05	8.002e-05	5.83339e-05	0.000270097	0.000121608	4.39004e-05	5.18193e-05	3.3092e-05	3.42235e-05	1.84854e-05	5.33966e-05	3.18471e-05	0.000158982	1.30234e-05
Adk	5.64473e-05	0.00029197	9.54735e-05	0.000247235	0.000244724	3.7434e-05	5.54044e-05	0.000311794	9.72864e-05	0.000226728	0.000475066	0.000429656	1.71327e-05	0.000266233	0.000359197	4.5783e-05	0.000256902	7.30686e-05	0.000135414	0.000404763	3.57009e-05	0.000410506	0.00016222	0.000288541	0.000381386	5.94033e-05	0.000410172	0.000129855	0.000341448	0.000376892	0.000221777	3.88682e-05	0.000178256	0.000232881	3.0271e-05	4.92107e-05	0.000191062	0.000131779	0.000256692	0.000447036	2.86709e-05	5.09747e-05	0.00031147	0.000256826	2.69862e-05	0.000283903	8.55282e-05	0.000116075	0.000106745
Adm	8.19071e-07	0	0	0	2.94506e-06	0	2.35553e-05	0	5.02765e-05	0	0	4.1474e-06	0	0	8.94855e-06	3.71496e-05	6.80041e-06	0	0	0	1.53521e-05	3.28984e-06	1.70665e-05	0	0	5.29972e-06	2.61888e-06	2.86702e-06	0	0	0	0	0	0	6.18525e-05	4.58572e-05	4.89822e-06	2.28415e-05	0	0	0	7.82026e-05	6.9255e-06	4.77049e-06	2.30314e-06	0	0	0	0
Adnp2	1.05874e-05	5.75046e-06	0	8.8598e-06	5.78852e-06	9.19603e-06	7.93817e-06	0	0	0	0	8.4708e-06	0	0	2.02809e-05	9.24959e-06	0	0	1.22977e-05	4.43876e-06	1.56607e-05	6.76776e-06	1.66296e-05	1.43831e-05	1.40697e-05	6.71515e-06	2.19935e-05	1.99922e-06	1.48134e-05	9.80045e-06	2.31842e-05	0	0	0	9.56361e-06	1.15708e-05	2.62638e-06	0	0	7.3069e-06	3.2632e-06	1.94191e-05	8.62335e-06	0	2.44343e-06	5.39719e-05	0	0	6.63729e-06
Ado	1.41213e-05	0	4.81956e-06	0	1.08497e-05	1.82991e-05	1.43499e-05	0	0	0	0	0	2.43665e-05	0	0	1.38181e-05	0	1.38246e-05	0	0	1.47169e-05	0	1.47172e-05	0	0	1.08288e-05	1.99649e-06	3.12897e-06	0	0	4.06491e-06	0	0	0	1.9804e-05	2.27755e-05	0	0	0	0	1.63546e-05	1.88377e-05	7.43819e-06	8.58929e-06	1.17874e-05	0	0	0	7.47429e-06
Adora1	1.20511e-06	3.4042e-06	0	0	0	0	8.15931e-06	1.10889e-05	2.97974e-05	2.94521e-05	2.40616e-05	1.35907e-06	0	4.90848e-05	1.96684e-05	1.73941e-05	1.10375e-05	0	1.0036e-05	8.60526e-06	4.20404e-05	0	0	4.44363e-06	5.37299e-06	4.26612e-07	0	0	0	0	1.2441e-05	0	6.01127e-05	0	0	1.32284e-05	0	0	1.11255e-05	0	0	3.84378e-05	1.16677e-05	1.35647e-05	0	0	0	0	0
Adora2a	3.756e-07	0	0	0	0	5.8678e-06	1.34006e-07	0	0	0	0	0	0	0	0	3.15343e-07	0	0	0	0	0	0	0	0	0	6.27054e-08	0	0	0	0	0	0	0	0	1.95929e-06	1.14134e-05	0	0	0	8.06966e-06	6.51959e-06	3.95357e-06	0	4.3357e-06	0	0	0	1.74724e-05	0
Adora2b	7.93459e-06	3.93573e-06	3.24574e-06	0	0	1.25267e-06	2.59149e-06	2.16873e-06	0	0	0	3.78042e-06	0	0	0	5.10175e-07	0	0	0	0	3.98167e-06	8.27397e-06	0	0	0	1.14772e-05	4.85395e-06	5.73644e-06	0	4.16681e-06	0	0	0	1.23723e-05	6.79359e-07	5.7762e-07	0	0	0	0	2.20222e-05	1.10098e-05	1.82892e-06	0	0	0	0	0	0
Adpgk	6.38247e-06	5.79919e-06	6.38276e-06	4.80138e-06	4.51692e-06	1.18581e-05	6.49397e-06	2.16873e-06	5.98086e-05	0	1.88395e-05	1.04649e-06	0	3.00398e-05	2.30456e-05	7.93409e-06	0	2.82174e-05	2.99023e-05	5.60167e-06	7.12443e-06	6.53971e-06	0	0	3.82462e-06	5.10918e-06	2.03156e-06	4.39302e-06	2.42878e-05	1.57669e-05	3.81924e-06	0	1.12844e-05	7.81116e-06	7.91989e-06	1.25999e-05	0	0	0	0	1.06966e-05	0	2.02466e-05	2.13023e-05	1.10958e-05	0	0	5.12807e-05	4.91123e-05
Adprh	1.38027e-05	1.01571e-05	2.95757e-05	0	2.05868e-06	2.34911e-05	1.79306e-05	0	0	0	0	0	1.99872e-05	0	5.56948e-06	2.81291e-05	1.60772e-05	6.89817e-06	0	2.49352e-05	3.67262e-05	0	6.41414e-05	0	0	1.67785e-05	9.8679e-06	3.18085e-05	0	1.48398e-06	1.37575e-05	0	0	0	5.57551e-05	5.32732e-05	1.14713e-05	3.11721e-05	0	1.07298e-05	5.3065e-05	8.71887e-05	2.92738e-05	3.86518e-05	3.56832e-05	4.22462e-05	5.25022e-05	0	4.69684e-05
Adprhl2	1.81694e-05	2.98592e-05	6.24108e-06	1.07984e-05	2.40427e-05	1.64063e-05	1.87202e-05	7.26071e-06	1.7319e-05	0	3.57795e-05	1.46868e-05	2.43665e-05	1.2089e-05	9.33749e-06	1.66312e-05	9.73149e-06	2.36454e-05	3.41387e-05	1.79675e-05	1.71679e-05	2.95811e-05	2.09414e-05	1.63201e-05	1.52168e-05	1.57038e-05	1.42135e-05	1.55185e-05	1.03418e-05	4.49622e-05	4.99543e-05	2.27108e-05	1.53731e-05	0	1.40998e-05	2.69074e-05	1.9238e-05	0	4.92616e-06	0	2.58409e-05	1.84417e-05	3.15588e-05	1.73409e-05	1.60108e-05	1.94932e-05	0	2.1742e-05	2.0909e-06
Adprm	1.81564e-05	2.93454e-05	1.43027e-05	1.89223e-05	2.80973e-05	1.87146e-05	1.29137e-05	2.89508e-05	0.000108661	4.02326e-05	9.56023e-05	2.17757e-05	0	6.26185e-05	0	1.70303e-05	0	0	1.82019e-05	2.09765e-05	1.83433e-05	1.0043e-05	8.80587e-06	5.97585e-05	1.70291e-05	1.41943e-05	4.85907e-06	3.00833e-05	3.44706e-05	2.6042e-05	2.69308e-05	0	3.98219e-05	1.47199e-05	1.55386e-05	1.55413e-05	1.07204e-05	0	1.24508e-05	1.94138e-05	1.6036e-05	2.93329e-05	9.06234e-07	1.36989e-05	9.32745e-06	1.5737e-05	0	0	1.11283e-05
Adra1a	1.68889e-06	5.53214e-05	0	6.10039e-06	6.09118e-05	0	4.45356e-06	0.000125406	2.97974e-05	0.000257358	7.86441e-05	7.92291e-05	0	8.32778e-06	9.88371e-05	1.21111e-06	0.000144617	0	1.11268e-05	6.71463e-05	1.5572e-06	4.57493e-05	5.01424e-06	5.42552e-06	5.78638e-05	3.26046e-06	3.92235e-05	2.34887e-06	4.94748e-06	7.18217e-05	5.25559e-05	0	1.96283e-05	0.000227134	0	3.96675e-06	8.23996e-05	2.43665e-05	4.92616e-06	0.000141764	2.49281e-07	4.16334e-05	7.9756e-05	7.2924e-05	5.62392e-06	4.34933e-05	2.11238e-05	9.56585e-05	0
Adra2a	0	0	7.78137e-06	0	0	0	1.41595e-06	0	0	0	0	0	0	0	0	1.72006e-05	0	0	0	6.58241e-06	6.47129e-06	0	5.22783e-06	0	0	9.19168e-08	0	0	0	0	0	0	0	0	0	0	0	0	0	0	3.94177e-07	0	0	0	0	0	0	0	0
Adra2b	8.13362e-06	8.1628e-06	3.46895e-05	9.74507e-06	2.15451e-05	1.8613e-05	7.45663e-06	0	0	1.51131e-05	3.04433e-06	1.32089e-05	8.4373e-05	0	2.07578e-05	1.1994e-05	0	4.80192e-05	1.4968e-05	3.24219e-05	1.14929e-06	2.77962e-05	9.23883e-06	1.87736e-05	1.09473e-05	1.61057e-05	4.40952e-06	2.14376e-06	6.50035e-06	1.85985e-05	3.765e-06	0	3.21096e-05	4.93474e-05	0	1.96452e-05	3.89039e-05	8.67106e-05	4.92616e-06	1.88011e-05	1.34674e-05	0	3.43637e-05	4.05403e-05	7.6119e-06	6.27427e-06	6.2029e-05	1.5035e-05	3.04924e-05
Adra2c	0	0	0	0	0	0	6.85353e-08	0	0	0	0	0	0	0	0	1.94817e-06	0	0	0	0	2.15782e-06	0	1.11609e-05	0	0	8.54039e-07	0	9.09559e-06	0	0	0	0	0	0	4.91606e-06	4.67903e-06	0	0	0	0	0	0	0	0	0	0	0	0	0
Adrb1	4.75237e-06	6.6024e-06	8.51352e-06	5.60606e-06	0	2.41378e-06	7.24031e-06	0	0	0	0	2.89948e-05	0	0	1.06115e-05	7.46714e-07	0	0	0	0	4.49022e-06	0	0	0	0	9.12467e-06	2.62741e-05	1.56302e-05	1.95974e-05	6.02104e-06	0	0	0	0	2.73795e-06	2.37234e-06	0	0	0	0	5.4928e-06	8.66972e-06	8.1057e-06	5.98831e-06	9.99029e-05	0	2.11238e-05	0	0
Adrb2	1.62358e-06	0	0	0	3.5671e-06	0.000106887	3.5386e-05	0	0	0	0	0	0	0	2.07603e-05	6.49776e-07	0	0	0	0	5.56859e-05	0	0	0	0	1.85016e-06	0	0	0	0	0	0	0	0	7.94683e-06	5.0232e-06	0	0	0	0	6.02833e-05	5.59134e-06	0	0	0.000152637	0	0	0	0.000154903
Adrm1	3.44203e-05	1.2397e-05	3.54815e-05	1.86606e-05	8.52345e-06	5.63965e-05	3.88122e-05	0	2.89352e-05	3.58736e-05	0	5.38618e-06	6.72224e-05	6.3004e-06	6.04686e-06	2.43468e-05	2.34658e-05	0	0	7.3603e-06	3.11996e-05	1.17469e-06	3.49942e-06	2.31746e-05	5.674e-06	2.27353e-05	0	3.18464e-05	2.14581e-05	2.5755e-05	1.01674e-05	0	1.33437e-05	0	0.000125162	5.96817e-05	1.17258e-05	0	1.24508e-05	3.9543e-05	4.10973e-05	5.77008e-05	1.96461e-05	0	3.4134e-05	2.77429e-05	4.66781e-05	0	2.24457e-05
Adsl	2.10962e-05	9.47279e-06	0.000193147	2.15439e-05	5.2302e-05	1.19387e-05	1.98924e-05	9.5999e-06	0.000301022	2.77847e-05	6.18506e-06	3.90627e-05	7.15616e-05	4.9104e-05	1.16821e-05	2.6176e-05	6.45666e-06	0.000177577	5.56642e-05	3.86568e-05	2.18523e-05	1.61249e-05	0.000162185	8.79318e-06	8.50285e-06	2.07674e-05	1.9623e-05	0.000240137	5.66617e-05	2.59829e-05	2.04466e-05	3.88682e-05	4.65582e-05	0	1.46044e-05	2.78067e-05	1.3076e-05	0.000172831	7.22085e-05	3.08198e-05	1.40746e-05	1.9783e-05	1.33215e-05	2.17444e-05	1.4025e-05	1.50925e-05	0.000142863	3.18573e-05	0
Adss	3.88769e-05	4.52688e-05	0.000143976	2.31434e-05	5.23004e-05	3.70718e-05	4.70885e-05	5.18523e-05	1.7319e-05	7.29581e-06	1.1302e-05	3.98014e-05	9.82138e-05	9.04513e-06	2.31911e-05	5.28023e-05	4.64712e-05	0.000297346	2.98593e-05	3.62144e-05	4.83594e-05	2.68241e-05	0.000126779	4.4365e-06	1.40702e-05	3.94554e-05	2.4376e-05	0.000140417	3.5083e-05	4.29477e-05	4.51833e-05	0.000160053	6.45289e-05	7.05917e-05	0.000108232	6.29129e-05	4.73131e-05	4.08664e-05	2.57942e-05	6.49878e-05	2.39688e-05	5.79232e-05	4.60465e-05	4.20859e-05	2.0907e-05	3.43572e-06	0.000129027	3.42501e-05	4.97736e-05
Adssl1	3.09289e-05	9.61267e-06	3.30545e-05	7.45679e-06	1.05456e-05	5.69166e-06	1.59965e-05	0	0	0	0	0	0	1.98564e-05	1.629e-05	3.01904e-06	0	0	0	2.17378e-05	3.00435e-06	2.5347e-06	4.96342e-06	0	6.91129e-07	2.12071e-05	1.80618e-05	5.53347e-05	3.01978e-06	1.37717e-05	0	0	0	0	0	5.21567e-06	0	0	0	0	7.42953e-05	2.66636e-05	0	1.70577e-05	1.00554e-05	3.20298e-05	0	1.21324e-05	2.79786e-05
Aebp1	0.000115148	1.13617e-05	3.82403e-05	4.95495e-05	5.93169e-05	5.35805e-06	2.0779e-05	1.19133e-05	3.26142e-05	8.52827e-05	0	1.87346e-06	0	8.66087e-06	3.00852e-05	2.74785e-05	1.3624e-05	1.36019e-05	0	9.89189e-06	2.81773e-06	2.47421e-05	7.95061e-05	0.000114592	4.5561e-05	0.000178152	0.000111648	0.000118207	0.000237684	0.000189865	7.18632e-05	0	6.6274e-05	5.28703e-05	3.94523e-05	2.79905e-05	5.12463e-06	0	5.33607e-06	2.2612e-05	1.43931e-05	5.75894e-05	0.000117212	0.000115034	1.27726e-05	6.77094e-06	0	6.62559e-06	1.04032e-05
Aebp2	2.73843e-05	7.52911e-05	6.77074e-05	0.000103159	4.01843e-05	2.21937e-05	2.15263e-05	5.45832e-05	0.000201337	9.73007e-05	7.31626e-05	4.25999e-05	6.66311e-05	8.46779e-05	5.92396e-05	4.50783e-05	0.000106962	7.99278e-05	0.00011923	0.000161323	4.64841e-05	4.39352e-05	5.04714e-05	7.51425e-05	9.8208e-05	3.01037e-05	9.16502e-05	5.37709e-05	0.000110301	0.000101605	9.24935e-05	2.59121e-05	8.90353e-05	9.03011e-05	7.6286e-05	3.06131e-05	5.7379e-05	0	9.50063e-05	7.27252e-05	2.79066e-05	0.000106802	7.9708e-05	9.93672e-05	2.5131e-05	7.56279e-05	2.61233e-05	7.92013e-05	0
Aen	1.54938e-05	2.02201e-06	0	5.54141e-06	3.63688e-06	5.41674e-06	1.35396e-05	0	0	2.03836e-05	0	9.05692e-06	0	0	8.56864e-06	1.41077e-05	0	0	0	0	2.0019e-05	3.24418e-06	0	0	6.88601e-06	1.52173e-05	3.62612e-05	5.69597e-06	1.15402e-05	1.1801e-05	2.00129e-05	0	3.17287e-05	0	3.77193e-06	1.67753e-05	2.60247e-06	0	4.92616e-06	9.83971e-06	1.49262e-05	8.65333e-06	1.91079e-05	1.70768e-05	9.3661e-06	4.34889e-05	0	1.42324e-05	6.63729e-06
Aes	0.000364646	6.06833e-05	0.000184753	3.76063e-05	5.2826e-05	0.000148396	0.000479089	4.83252e-05	0.000198175	0.00010178	0.000141358	4.30003e-05	3.17581e-05	3.77517e-05	0.000118144	0.000440784	6.97742e-05	0.000109478	5.14097e-05	5.42093e-05	0.000548925	3.90263e-05	0.000127257	5.68848e-05	6.67191e-05	0.000455175	5.98986e-05	0.00016054	4.94687e-05	5.54633e-05	7.41219e-05	4.50288e-05	1.22275e-05	3.50667e-05	0.000102419	0.000252088	4.77008e-05	0.000186732	5.91144e-05	4.46854e-05	0.000180851	0.000164226	7.41037e-06	3.23147e-05	0.000181751	9.21684e-05	2.77008e-05	1.8758e-05	0.000133945
AF529169	0	0	0	4.4905e-06	9.21898e-06	0	0	0	0	0	0	0	0	1.46886e-05	0	0	0	0	0	0	0	0	0	1.72978e-05	4.54619e-06	4.21392e-07	0	0	2.28996e-05	0	0	0	0	2.71998e-05	8.51223e-07	0	0	0	0	0	0	0	0	0	0	0	0	0	0
Afap1	2.68749e-06	1.52465e-05	2.07165e-05	2.2344e-05	1.40114e-05	5.52964e-06	3.60361e-06	6.02715e-05	0	3.08187e-05	1.33943e-05	4.70295e-05	1.99872e-05	2.37658e-05	4.12617e-05	5.40385e-06	0	3.97399e-05	3.90392e-05	2.26391e-05	1.1274e-05	2.03514e-05	5.98479e-06	1.72643e-05	2.96757e-05	3.66503e-06	4.80845e-06	2.18837e-05	6.3574e-06	1.34865e-05	9.56862e-05	3.78329e-05	0.000139039	2.20671e-05	2.83454e-05	2.64452e-05	7.26652e-05	5.88791e-05	9.26819e-05	7.78657e-05	2.74462e-06	8.68281e-05	8.42635e-05	0.000128949	4.28195e-06	0	0	2.11129e-05	1.24489e-05
Afap1l1	3.33818e-06	1.10496e-05	2.38088e-05	4.23355e-06	2.21723e-05	1.06846e-06	3.10513e-06	0	2.52908e-05	0	0	1.24614e-05	0	7.04622e-06	0	3.50534e-06	0	2.91371e-05	1.51446e-05	0	1.83915e-06	1.62028e-05	2.72907e-05	4.55332e-06	6.67733e-06	5.80743e-06	0	9.00717e-06	8.23788e-06	1.34721e-05	2.23031e-05	7.1347e-05	0.000129973	2.14002e-06	0.000134763	8.28701e-05	0.000411414	0	0.000174084	0.000271573	6.1636e-06	0	0	8.96572e-06	1.73465e-05	1.16395e-05	7.99542e-05	3.41661e-05	1.10343e-05
Afap1l2	9.69676e-07	2.14409e-05	0	1.43861e-05	4.18967e-06	0	8.30137e-07	2.36288e-05	0	0	0	3.91275e-05	0	3.45957e-05	0	2.89195e-06	8.88364e-05	0	4.77337e-05	3.34157e-05	6.47489e-06	1.90842e-05	0	1.90766e-05	3.81008e-05	1.07681e-06	2.60644e-05	1.50833e-06	3.81199e-06	7.73354e-06	9.38268e-05	0	9.72259e-05	4.00767e-05	3.61909e-05	3.10131e-05	3.18233e-05	0	3.63952e-05	7.64086e-05	3.39577e-07	7.90188e-05	0.000337455	0.000123041	0	2.40227e-05	0	1.76047e-05	0
Aff1	2.8064e-05	0.000283406	7.09979e-05	0.000730122	0.00028411	9.23426e-06	3.33544e-05	0.000339659	0.000178689	0.000693655	0.000511421	0.000261935	8.00129e-05	0.000801744	0.000252013	7.3821e-05	0.000471527	4.83143e-05	0.00138062	0.000323147	0.000102257	0.000415143	8.42468e-05	0.00106582	0.000404796	2.91028e-05	0.000262472	6.08569e-05	0.000648691	0.000275864	0.000251411	0.00015612	0.00169781	0.0003295	6.20835e-05	2.0637e-05	0.000216188	2.14133e-05	0.00047792	0.0001684	1.02629e-05	6.07293e-05	0.000153908	0.000265934	1.04669e-06	0.000281786	5.34759e-05	0.000375167	1.01739e-05
Aff2	0	4.58928e-05	9.60893e-05	2.59445e-05	4.02911e-05	0	0	2.80332e-05	0.000179737	2.28758e-05	3.04433e-06	2.19639e-05	0.000187856	2.46313e-05	4.00911e-05	0	6.68025e-05	0.000240468	0	2.45499e-05	0	2.06106e-05	7.23784e-05	2.76858e-05	2.1318e-05	8.59668e-07	0.000101515	9.43874e-05	4.49985e-05	6.52298e-05	3.81392e-05	6.44995e-05	3.61815e-05	4.10162e-05	0	0	2.5335e-05	9.58298e-05	5.33607e-06	4.67015e-05	0	0	3.73461e-05	2.43238e-05	0	2.11882e-05	9.69629e-05	5.1045e-05	0
Aff3	6.4136e-07	1.7912e-05	2.82521e-05	2.1124e-05	2.93828e-05	1.68989e-05	0	2.22787e-06	0	0	0	3.8678e-06	0	2.61389e-05	1.78971e-05	0	2.24467e-05	0	1.02141e-05	1.46507e-05	0	8.52281e-06	1.53682e-05	2.87081e-06	1.08749e-05	5.19952e-08	0	2.1634e-06	6.81529e-06	2.52021e-05	3.7385e-05	0	3.26269e-05	0	0	1.69783e-07	0	3.0581e-05	2.4423e-05	4.22005e-06	1.33363e-06	0	8.72561e-05	5.63477e-05	0	8.73264e-05	0	0.000139107	0
Aff4	4.40511e-05	0.000166725	0.000120564	0.000190047	0.000153061	4.93874e-05	6.00748e-05	0.000152347	0.000128538	0.0002667	0.000147974	0.000202382	0.000220787	0.000301835	0.000162025	7.44322e-05	0.000221595	0.000240779	0.000323839	0.000114986	0.00010072	0.000137714	0.000140541	0.000277747	0.000156724	4.19932e-05	0.000211631	7.09869e-05	0.000213649	0.000214895	0.000124989	8.85897e-05	0.000336328	0.000147362	0.000211632	5.88502e-05	0.000158215	6.51395e-05	0.000254353	0.000256899	2.41756e-05	0.000244728	0.000255652	0.000261833	3.66772e-05	0.00015782	0	0.000192894	1.12989e-05
Afg3l2	4.04644e-05	6.18774e-05	5.40281e-05	8.78033e-05	0.000120345	8.32203e-06	5.50969e-05	7.63066e-05	5.27017e-05	0.000151734	0.000180754	9.48784e-05	0.000143113	6.65195e-05	5.87145e-05	5.06688e-05	1.80703e-05	2.33359e-05	8.05346e-05	4.63378e-05	3.53432e-05	0.000118773	6.93788e-05	7.88783e-05	9.4303e-05	4.20561e-05	3.22771e-05	9.00653e-05	0.00010093	7.55551e-05	0.000109673	0	4.61323e-05	8.10608e-05	1.70963e-05	1.31688e-05	3.58371e-05	7.49905e-05	3.65304e-05	6.59227e-05	1.44903e-05	2.95094e-05	4.09906e-05	5.46748e-05	1.43301e-05	7.32287e-05	7.45633e-05	1.07666e-05	3.96236e-05
Afm	3.30809e-05	0.000181258	6.17145e-05	0.000115874	0.000214112	1.25267e-06	1.24221e-05	0.000135327	2.89352e-05	6.77864e-05	0.000124342	9.5911e-05	9.83893e-05	8.00088e-05	0.000128851	1.59918e-05	6.97778e-05	6.60491e-05	3.38745e-05	0.000203864	1.32938e-05	0.000143912	5.54601e-05	0.000174556	0.000219511	5.97002e-05	0.000197474	9.86595e-05	0.000319059	0.000201985	9.30185e-05	2.27108e-05	1.33171e-05	0.000170111	0	6.14837e-06	0.000158106	3.23834e-05	7.74574e-05	9.80349e-05	4.17912e-06	0	4.79129e-05	0.000148542	5.44637e-07	3.90575e-05	0	7.27996e-05	2.25338e-06
Afp	1.53611e-06	0	0	0	0	0	4.04409e-07	0	0	0	0	0	0	0	0	3.93691e-06	0	0	0	0	3.64129e-06	0	0	0	0	8.44917e-07	0	0	0	1.48398e-06	0	0	0	0	0	2.12328e-07	0	0	0	0	0	0	0	0	0	0	0	0	0
Aftph	4.12095e-05	0.000195757	0.000105549	0.000143347	0.000147876	2.53827e-05	4.89243e-05	0.000172272	2.97974e-05	6.78639e-05	9.19424e-05	0.000143622	0.000190084	0.000186198	0.000135449	5.45907e-05	8.67248e-05	0.00015777	8.38632e-05	0.000222615	7.62467e-05	0.000179579	6.73448e-05	0.000135927	0.000164595	3.68908e-05	0.000174927	3.59295e-05	0.000154861	0.000205319	0.000201878	2.27108e-05	0.000144446	0.000149011	6.25162e-05	4.43977e-05	0.000170609	5.41144e-05	2.54793e-05	0.000154934	4.64753e-05	1.58828e-05	0.000152601	9.235e-05	5.51566e-05	0.000318782	7.60029e-05	0.000172287	3.23262e-05
Aga	2.59672e-05	1.23159e-05	9.01957e-05	1.77846e-05	7.69767e-06	1.16143e-05	2.41564e-05	1.68953e-05	4.77224e-05	0	1.9305e-05	3.34365e-05	9.07225e-05	9.78091e-06	4.35868e-05	3.49623e-05	0	5.80071e-05	0	4.48898e-06	3.81834e-05	2.2134e-05	0.000132823	8.92201e-06	3.92929e-05	2.2603e-05	3.13555e-05	4.94467e-05	2.59252e-06	0	2.72633e-05	0.00013384	1.11938e-05	6.01094e-05	2.30153e-05	2.60967e-05	2.62638e-06	6.29645e-05	0	1.99814e-05	1.82777e-05	3.48119e-05	2.38985e-05	2.52287e-05	1.99787e-05	3.71908e-05	0	1.54524e-05	1.04837e-05
Agap1	2.72267e-05	0.000170119	6.41291e-05	0.000564931	0.000102983	7.07678e-06	6.95758e-05	0.000394614	0	0.0009747	0.00023625	0.000402331	5.04822e-05	0.00136392	0.000292569	3.81069e-05	0.000113249	2.37502e-05	0.000456164	0.000256674	0.000110981	0.000107777	1.05748e-05	0.000258549	0.000119342	2.06341e-05	0.000112718	1.20619e-05	0.000241231	0.000198481	0.000253035	9.95617e-05	0.000740468	0.000284494	3.93398e-05	3.39574e-05	0.000147602	5.41144e-05	0.0005188	0.000179377	1.05716e-05	5.91529e-05	0.000235746	0.000323924	1.65105e-05	9.41555e-05	0	0.000116407	5.15731e-06
Agap2	0	0	0	0	0	4.86523e-06	0	0	0	0	0	0	0	0	0	0	0	0	0	0	0	0	0	0	0	0	0	0	0	0	0	0	0	0	1.40629e-06	0	0	0	0	0	7.14638e-07	3.95357e-06	0	1.85529e-05	0	0	0	0	0
Agap3	9.13467e-06	2.39194e-05	5.67357e-06	2.20308e-05	2.72775e-05	3.08825e-06	1.56626e-05	4.0063e-05	0	5.4444e-06	5.65099e-06	1.33655e-05	3.9582e-05	3.28038e-05	7.55959e-05	1.55251e-05	3.3047e-05	3.5623e-05	7.94158e-05	1.60552e-05	3.05113e-05	1.95213e-05	0	5.11382e-05	1.45266e-05	8.62723e-06	2.43958e-05	4.51662e-06	9.74196e-06	3.4538e-05	2.8009e-05	0	2.07903e-05	1.97399e-05	6.19809e-06	1.28658e-05	5.77841e-05	3.0581e-05	7.3334e-05	2.81694e-05	1.24898e-05	2.38446e-05	5.40268e-05	3.22089e-05	6.99852e-06	3.0452e-05	0	4.68733e-05	0
Agbl2	2.18377e-06	6.19895e-06	0.000157846	1.56646e-05	1.78008e-05	0	1.3974e-06	0	0.000340679	5.4444e-06	0	5.35815e-05	0.000288307	2.34818e-05	1.99864e-05	6.01359e-07	0	0.000127594	4.76883e-05	1.28118e-05	0	1.4053e-06	0.000156024	6.46964e-06	8.78034e-06	9.23924e-07	8.19414e-06	0.000203083	2.50055e-05	5.0927e-05	0	0.000323536	4.23658e-05	0	0	0	8.97618e-06	0.000326264	6.06633e-05	9.71626e-06	0	0	6.65628e-06	1.35389e-05	0	0	0.00014138	2.56404e-05	0
Agbl3	1.80595e-05	0.000164344	3.02754e-05	0.000105193	0.000115634	3.09807e-06	9.04588e-06	0.000133013	0	1.24344e-05	3.76923e-05	5.03655e-05	1.61708e-05	4.06274e-05	6.46259e-05	1.38591e-05	0.000129889	1.29007e-05	2.54143e-05	0.000109405	1.23714e-05	9.16557e-05	6.95388e-05	4.08175e-05	0.000112814	9.00007e-06	7.18006e-05	8.30523e-06	2.2505e-05	5.4887e-05	8.63938e-05	0.000140942	0.000168704	8.65295e-05	7.81769e-06	1.26528e-05	6.16495e-05	0	7.55662e-05	2.97886e-05	3.44066e-06	1.15935e-05	7.26796e-05	3.69133e-05	1.35085e-05	3.44988e-05	0	5.24293e-05	0
Agbl4	0	7.35356e-05	5.21629e-05	8.02185e-05	0.000136907	0	5.12738e-07	8.01434e-05	0.000109385	7.2793e-05	5.75013e-05	0.000210267	4.72769e-05	6.15496e-05	0.000104998	0	0.00010272	3.59691e-05	0.000141593	0.000230644	0	9.86214e-05	9.93897e-05	9.11799e-05	9.7465e-05	0	7.24336e-05	7.5335e-05	7.45161e-05	6.08479e-05	0.000276008	5.61545e-05	0.000176043	0.000297318	0	0	8.86346e-05	8.87872e-05	0.000160515	0.000139003	0	0	8.98364e-05	0.000148935	0	0.000157115	4.12882e-05	0.000252575	0
Agbl5	7.21307e-06	1.7444e-05	6.17589e-06	2.90493e-05	2.57208e-05	3.51256e-06	8.95543e-06	2.53133e-05	0	4.68333e-05	0	2.21389e-05	0	2.32707e-05	3.02905e-05	6.59907e-06	1.00503e-05	0	2.90554e-05	8.52079e-06	1.49196e-05	1.78403e-05	4.3099e-06	3.16621e-05	3.55017e-05	5.95709e-06	2.36523e-05	0	2.47456e-05	2.31187e-05	3.34268e-05	0	0	6.84787e-05	4.52011e-06	3.57408e-06	3.30432e-05	0	2.21828e-05	2.40356e-05	2.10293e-06	0	3.13707e-05	1.09938e-05	5.28812e-07	7.39557e-06	0	1.89226e-05	0
Ager	7.86619e-07	0	0	1.91636e-06	0	2.56345e-06	1.1571e-06	0	0	0	0	0	4.00384e-05	1.65943e-05	0	2.81139e-06	0	0	5.65291e-06	0	3.47645e-06	0	0	1.22039e-05	0	1.39717e-06	0	1.94087e-06	2.63037e-06	2.73116e-06	0	0	0	2.23489e-05	0	1.50376e-06	0	0	0	0	1.1475e-06	0	0	6.99149e-07	1.58452e-06	0	0	0	0
Agfg1	1.81572e-05	3.60588e-05	1.50379e-05	4.75955e-05	3.17695e-05	2.28626e-05	1.95236e-05	2.71678e-05	6.05851e-05	3.24852e-05	9.39757e-06	1.57641e-05	5.05462e-05	7.37163e-06	2.89429e-05	2.63076e-05	1.94041e-05	3.45569e-05	2.42134e-05	1.16615e-05	2.49984e-05	4.93943e-05	7.53602e-06	4.10208e-05	3.2887e-05	1.68389e-05	2.5542e-05	2.21207e-05	2.49649e-05	3.16015e-05	2.52415e-05	0	2.19782e-05	5.10526e-05	4.04799e-05	3.58867e-05	3.1466e-05	0	6.87808e-05	0	3.10755e-05	2.48955e-05	5.83263e-05	2.44252e-05	1.52157e-05	5.99571e-05	0	7.22538e-05	9.27512e-06
Agfg2	1.85702e-05	9.16026e-05	4.18158e-05	8.46371e-05	7.26771e-05	1.59211e-05	1.637e-05	6.06234e-05	7.50324e-05	3.9445e-05	4.85203e-05	4.38034e-05	1.05077e-05	6.58868e-05	7.03199e-05	4.22141e-05	8.12085e-05	6.92672e-05	0.000120197	9.0712e-05	3.25685e-05	5.96533e-05	4.73719e-05	8.82089e-05	6.65212e-05	3.29626e-05	0.000183686	5.0279e-05	0.000143223	8.35856e-05	4.99451e-05	3.78329e-05	4.4505e-05	9.8329e-05	1.22172e-05	2.27949e-05	4.29919e-05	5.00501e-05	7.50515e-05	2.03086e-05	1.40124e-05	9.41505e-06	6.7565e-05	0.000112806	2.49356e-05	0.000127364	8.88098e-05	9.13246e-05	8.57249e-06
Aggf1	2.47538e-05	6.56172e-05	2.67501e-05	4.19015e-05	4.16351e-05	3.35235e-05	2.41593e-05	6.76687e-05	3.62943e-05	6.67863e-05	6.90928e-05	7.67659e-05	1.61708e-05	2.20119e-05	1.79273e-05	2.9916e-05	8.38071e-05	5.48881e-05	2.52969e-05	6.06642e-05	2.20953e-05	5.81976e-05	4.90772e-05	1.2626e-05	5.85457e-05	1.87273e-05	6.10708e-05	5.09205e-05	4.86569e-05	7.96663e-05	8.44652e-05	0	1.05712e-05	3.39298e-05	0.000162138	4.82598e-05	5.40038e-05	3.23834e-05	6.0807e-05	6.66754e-05	2.12694e-05	1.70948e-05	5.83697e-05	6.41456e-05	3.06465e-05	7.43808e-05	6.99516e-05	6.17561e-05	9.72195e-06
Agk	1.04441e-05	7.63726e-05	1.36263e-05	4.47373e-05	5.01233e-05	1.26727e-05	1.1609e-05	0.00016115	0.000115741	3.36732e-05	0.000124957	5.63962e-05	2.76549e-05	4.89103e-05	9.01534e-05	1.54787e-05	6.86819e-05	0	5.41771e-05	6.44161e-05	1.18959e-05	8.33847e-05	1.33651e-05	2.79547e-05	4.33025e-05	1.00571e-05	6.72021e-05	1.66167e-05	4.26859e-05	4.41019e-05	6.67395e-05	0	0.000110618	9.96613e-05	1.3156e-05	1.50678e-05	6.73157e-05	0	1.06721e-05	5.85974e-05	5.79049e-06	3.34511e-06	9.35665e-05	8.22346e-05	3.552e-06	0.000143557	0	5.56362e-05	0
Agl	3.42968e-05	0.000100828	3.6224e-05	0.000131572	0.00013978	2.05261e-05	4.76831e-05	0.000229478	0.00020443	0.000141493	0.000101461	0.000152509	5.43189e-05	0.000145964	0.000110578	4.77655e-05	0.000104194	2.41731e-05	0.000102422	0.000131436	4.89282e-05	0.00012636	4.62065e-05	0.000163492	0.000187591	4.61317e-05	0.000184656	6.92094e-05	0.00024096	0.000102236	0.000145794	5.57041e-05	7.94032e-05	8.27227e-05	7.71526e-06	2.8379e-05	5.03529e-05	0	0.000151536	8.03159e-05	2.32199e-05	1.41694e-05	6.84623e-05	0.00010111	1.68384e-05	0.000120691	2.11238e-05	9.49102e-05	2.30433e-05
Agmat	4.4618e-07	1.04819e-06	1.58565e-06	0	0	0	1.68371e-06	3.30033e-05	0	0	0	2.33185e-05	0	0	0	7.51443e-07	1.01937e-05	1.29007e-05	0	0	1.30429e-06	8.84783e-06	2.87647e-06	1.66325e-05	3.95113e-06	1.88595e-06	0	0	2.20719e-06	0	4.23551e-06	4.50288e-05	3.22091e-06	0	0	4.10481e-07	0	0	0	1.61431e-06	3.66719e-07	0	8.62743e-07	0	4.45592e-07	0	0	1.67068e-05	5.25818e-06
Agmo	7.95451e-07	3.09558e-05	1.26509e-05	1.52261e-05	2.82349e-05	6.23764e-07	4.68971e-07	5.73095e-05	0	4.62823e-05	7.92872e-05	5.53403e-05	0	2.52727e-05	2.02661e-05	0	3.11421e-05	3.18427e-05	2.33365e-05	7.68166e-05	0	1.5581e-05	0	8.99281e-06	6.44151e-05	5.56799e-07	6.18619e-06	3.94107e-06	1.55509e-05	6.17796e-05	9.28267e-05	0	0	2.47078e-05	1.8598e-06	2.5951e-06	9.86265e-05	0	0.000305548	3.20186e-05	1.3609e-06	0	2.80763e-05	7.61519e-05	2.54965e-05	0.000337641	4.85403e-05	0.000262221	3.65428e-06
Ago1	2.03474e-05	6.17166e-05	1.48208e-05	1.52861e-05	6.39873e-05	3.36219e-06	1.98106e-05	0.000100493	0	3.33875e-05	9.72006e-06	2.75972e-05	0	4.27189e-05	2.09743e-05	2.4413e-05	6.69262e-05	0	1.44159e-05	5.04922e-05	4.3079e-05	4.95584e-05	1.40535e-05	2.45981e-05	8.30929e-05	2.07072e-05	1.523e-05	2.19667e-05	2.80431e-05	4.75372e-05	4.11264e-05	2.27108e-05	2.45127e-05	2.36815e-05	1.61571e-05	1.05647e-05	4.63921e-05	0	0	2.19121e-05	9.83733e-06	1.33707e-05	3.22262e-05	5.39577e-05	5.29737e-06	2.28917e-05	5.25022e-05	1.18531e-05	1.18129e-05
Ago2	4.50201e-05	0.000146154	3.50727e-05	0.00014368	0.000134559	5.60624e-05	5.86937e-05	0.000174933	8.30086e-05	0.000111797	8.91919e-05	0.000128114	0	0.000185096	0.000119066	5.18147e-05	0.000163692	3.96393e-05	8.55082e-05	0.00012788	8.03198e-05	0.000120102	3.0778e-05	0.000143773	0.000145011	4.17137e-05	0.000137222	2.5879e-05	0.000121537	0.000210034	5.48076e-05	9.94431e-05	0.00011257	9.82367e-05	5.2399e-05	4.22557e-05	0.000115936	8.06449e-05	0.000147654	4.23298e-05	5.08146e-05	8.66425e-05	0.000122092	7.50461e-05	4.28697e-05	0.000161144	8.08667e-05	0.000217516	1.47319e-05
Ago3	1.51049e-05	0.00021132	1.9211e-05	0.00017887	0.000175032	6.77008e-06	1.53958e-05	0.000322918	0	0.000199872	0.000221536	0.00031426	1.05077e-05	0.000158864	0.00036467	1.37711e-05	0.000137633	5.07591e-05	0.000173369	0.000170215	2.29102e-05	0.000195177	2.55679e-05	0.000229719	0.000168426	1.2361e-05	0.00018713	3.88795e-05	0.000343626	0.000222094	0.000179624	7.37117e-05	0.000195511	0.00021635	6.53627e-05	1.57833e-05	0.000238272	6.47668e-05	0.000167529	0.000236739	6.63768e-06	2.15356e-05	0.00021891	0.000310209	1.13544e-05	0.000102662	2.11238e-05	0.000119569	1.9352e-06
Ago4	8.34793e-06	1.07147e-05	0	2.89479e-05	2.14335e-05	3.93283e-06	1.06579e-05	1.55763e-05	0	0	0	3.93646e-05	0	2.27167e-05	2.419e-05	1.63252e-05	2.93894e-05	0	2.1541e-06	1.36949e-05	1.49087e-05	3.02965e-05	6.62084e-06	6.37565e-05	3.11606e-05	1.33041e-05	7.40218e-05	0	4.05779e-05	5.81322e-05	0	0	2.40534e-05	2.17057e-05	5.32644e-06	1.85923e-05	3.58015e-05	0	7.44661e-05	1.40642e-05	6.84577e-06	9.31515e-06	5.89747e-05	4.91937e-05	1.06104e-05	3.32447e-05	1.62496e-05	0	3.16402e-06
Agpat1	2.05584e-05	1.80444e-06	7.44048e-06	6.0161e-06	1.93353e-06	1.31381e-05	1.53545e-05	0	5.97372e-05	0	0	1.70069e-05	0	2.24257e-05	2.24289e-05	3.11021e-05	1.32626e-05	7.78877e-06	1.79004e-05	0	2.17917e-05	2.50572e-06	1.90499e-05	5.63812e-06	9.78668e-06	1.91116e-05	0	8.0905e-06	9.1048e-06	1.77343e-05	2.22628e-05	0	2.99799e-05	0	2.38977e-05	1.82395e-05	6.69075e-06	0	0	1.84081e-05	9.34118e-06	2.76292e-05	0	9.74028e-06	1.33548e-05	4.99286e-06	0	7.41229e-05	1.17277e-05
Agpat2	2.57172e-05	7.81171e-06	1.68838e-05	1.53853e-06	1.31025e-05	1.98472e-05	3.63647e-05	0	7.50324e-05	0	0	7.50781e-06	2.43665e-05	8.40054e-06	1.75901e-05	3.97917e-05	0	0	0	0	3.68335e-05	2.38277e-06	3.75598e-05	0	1.68736e-06	3.30661e-05	5.4517e-06	3.08573e-05	0	8.27041e-06	1.68651e-06	0	0	2.14002e-06	2.2517e-05	1.4657e-05	4.09858e-05	2.14133e-05	2.21828e-05	2.43178e-05	1.50659e-05	9.48695e-06	2.8071e-06	6.99149e-07	2.82904e-05	0	0	0	8.86685e-05
Agpat3	0.000125911	8.30212e-05	9.59334e-05	0.000207602	0.000104639	3.81403e-05	6.79142e-05	7.51354e-05	6.73098e-05	0.0001051	9.39757e-06	0.000109204	1.05077e-05	0.000122939	6.69688e-05	0.000111389	0.00010618	0.000114561	8.27372e-05	0.000107843	8.28278e-05	0.000104455	0.000141727	0.000117482	6.68192e-05	0.000129201	9.82337e-05	0.000123822	0.000172522	0.000131808	9.01702e-05	8.85897e-05	8.66846e-05	0.000136583	3.79642e-05	7.17714e-05	8.49567e-05	0.000154504	0.000196757	0.000101809	3.93041e-05	3.92497e-05	0.000120316	0.000130536	4.07741e-05	3.31272e-05	7.58079e-05	8.42952e-05	3.95793e-05
Agpat4	1.90712e-06	1.25402e-05	0	7.05548e-06	4.7848e-06	1.2981e-05	1.29044e-05	3.8279e-06	0	9.91247e-06	0	3.10823e-05	0	8.38404e-05	4.68707e-05	3.30566e-06	1.43266e-05	0	9.15148e-06	0	4.11663e-05	0	0	0	6.54497e-06	3.03889e-07	1.52717e-05	0	4.09256e-06	0	1.51822e-05	0	4.32272e-06	2.01323e-05	8.34415e-05	6.12883e-05	3.18905e-05	0	5.33607e-06	2.76988e-05	0.000106169	6.92001e-05	4.96152e-05	8.41939e-05	1.15108e-05	2.66456e-05	0	3.31752e-05	1.60588e-05
Agpat5	1.99025e-05	1.32287e-05	3.51902e-05	7.02464e-06	2.96749e-05	2.67957e-05	2.29807e-05	1.93778e-05	7.21481e-05	1.2799e-05	0	2.85286e-05	0	7.82228e-06	0	1.71843e-05	1.82266e-05	6.9237e-05	0	1.19269e-05	3.93163e-05	2.42878e-05	4.6972e-05	4.87415e-06	1.00338e-05	1.69271e-05	1.50471e-05	4.88369e-05	0	1.51453e-05	1.83922e-05	6.05437e-05	2.72836e-06	5.16148e-06	2.68571e-05	1.6598e-05	5.2082e-06	2.6178e-05	0	1.9705e-05	2.21051e-05	6.06335e-05	1.69964e-05	3.51195e-05	1.64118e-05	1.32651e-05	7.94147e-05	1.67068e-05	2.9788e-05
Agps	2.4488e-05	6.95817e-05	0.000121582	0.000123363	0.000141025	2.02365e-05	2.73949e-05	0.000114697	4.75698e-05	6.06223e-05	0.000114398	0.00013762	0.000236983	5.39296e-05	0.00013356	3.03464e-05	0.000100533	4.50097e-05	0.000159398	0.000228481	2.93994e-05	7.67522e-05	7.47643e-05	9.63642e-05	9.73339e-05	2.6048e-05	7.96964e-05	6.21115e-05	8.67558e-05	0.000175691	0.00013718	5.57041e-05	0.00012362	0.000152279	2.05298e-05	3.80247e-05	0.000134373	0	0.000157997	0.000242292	4.06323e-05	4.72411e-06	0.000115022	0.000134063	5.6866e-05	0.000122696	9.03858e-05	0.000239947	1.34621e-05
Agrn	2.2388e-05	3.68887e-05	2.60328e-05	4.62282e-05	4.7883e-05	2.83405e-06	1.18698e-05	6.68807e-06	0	3.21314e-05	4.20875e-05	1.43543e-05	0	1.56134e-05	3.20143e-05	3.74492e-05	1.45636e-05	3.50047e-05	6.84165e-05	2.6058e-06	3.21374e-05	2.13294e-05	1.22632e-05	1.97818e-05	2.01638e-05	2.13118e-05	1.5943e-05	2.02865e-05	3.15842e-05	2.38323e-05	7.93156e-05	0	9.74355e-05	3.77915e-05	5.18638e-05	5.92908e-05	2.75395e-05	0	0	1.60769e-05	7.88104e-06	2.05678e-05	7.01217e-06	1.62567e-05	9.59236e-06	3.13714e-06	0	5.80364e-05	1.49895e-05
Agrp	0	0	0	0.000115884	0	0	1.11979e-07	0	0	0.000140551	0	0	0	0.000105198	0	4.97385e-07	0	0	0.000200581	0	0	0	0	0.000128346	0	6.86056e-08	0	0	0.000108277	0	0	0	0.00022794	0	5.28739e-06	0	0	0	6.26994e-05	0	0	0	0	0	0	0	0	0	0
Agt	1.46953e-06	5.88386e-07	6.4673e-06	1.66361e-06	4.47432e-06	1.52803e-06	1.56305e-06	0	0	0	0	2.03586e-06	1.05077e-05	0	0	1.44941e-06	0	0	0	0	1.5572e-06	0	0	0	0	1.29408e-06	0	3.65297e-06	0	5.05368e-06	1.51908e-05	0	2.13892e-05	0	0	7.83978e-06	0	0	1.11255e-05	0	1.46973e-06	0	8.59387e-06	0	0	0	0	4.40618e-06	0
Agtpbp1	2.00045e-05	5.68145e-05	2.18012e-05	6.98595e-05	8.6701e-05	8.07979e-06	3.5849e-05	0.000221202	0	0.000118297	0.000215653	0.000116669	0	7.63033e-05	8.41167e-05	2.56775e-05	0.000111725	1.29192e-05	9.81241e-05	3.88493e-05	5.46898e-05	8.73545e-05	3.63354e-05	8.66211e-05	8.62269e-05	1.9483e-05	0.000115757	6.68271e-05	9.97817e-05	9.02154e-05	4.15082e-05	3.78329e-05	8.21699e-05	3.36171e-05	2.51843e-05	1.52719e-05	7.43634e-05	0	8.67483e-06	7.37281e-05	1.07026e-05	1.99182e-05	0.00014894	0.000121889	6.37715e-06	5.66157e-05	0	2.26197e-05	5.75533e-06
Agtr1a	1.49799e-06	4.0103e-05	0	5.09697e-06	3.08929e-05	3.7078e-06	1.71393e-06	3.24488e-05	0	2.5972e-05	9.108e-05	7.27918e-05	4.00384e-05	0	6.51716e-05	1.04066e-06	3.73475e-05	1.96132e-05	2.12857e-05	6.84775e-05	0	2.92417e-05	0	4.52753e-06	5.19968e-05	2.97109e-06	2.93714e-05	7.47672e-06	0	2.43066e-05	0.000101229	0	1.61293e-05	1.49895e-05	1.5913e-06	8.141e-06	4.30598e-05	0	2.60349e-05	5.69562e-05	4.49567e-06	0.00021136	0.000771626	0.000520891	4.46363e-07	2.41385e-05	0	0.0001302	4.05689e-06
Agtrap	6.06919e-05	3.53524e-05	7.49986e-05	2.3483e-05	8.95897e-05	2.3372e-05	4.46699e-05	1.36155e-05	7.50324e-05	1.1987e-05	0.000144443	3.86792e-05	0.000143566	2.36615e-05	4.3109e-05	3.85269e-05	3.53077e-05	5.62545e-05	0	3.45621e-05	6.51718e-05	5.0499e-05	6.42636e-05	1.27998e-05	2.73042e-05	5.66921e-05	8.507e-05	0.000100758	5.36709e-06	9.1346e-05	4.12118e-05	4.97216e-05	1.45749e-05	0.000110172	4.21559e-05	4.15356e-05	8.96509e-05	0.000124665	8.67483e-06	9.56402e-05	3.6142e-05	1.89358e-05	3.50698e-05	0.000102495	2.38078e-05	9.22909e-05	6.2412e-05	2.28204e-05	2.47793e-05
Ahctf1	2.128e-05	3.12706e-05	1.02733e-05	3.81722e-05	4.69498e-05	3.61003e-05	1.68755e-05	4.79084e-05	2.33754e-05	1.47647e-05	8.29844e-05	7.46611e-05	0	7.13857e-05	5.82895e-05	2.36324e-05	7.00325e-05	0	3.77913e-05	4.36929e-05	2.06383e-05	3.16336e-05	2.51235e-05	8.32703e-05	7.96621e-05	1.90423e-05	3.21003e-05	2.51704e-05	7.63003e-05	3.91316e-05	3.31334e-05	0	9.76321e-05	9.42444e-05	5.34525e-05	3.05479e-05	4.9376e-05	0	0.000172804	7.86685e-05	1.4836e-05	5.8028e-05	5.71261e-05	5.83117e-05	1.78531e-05	3.26775e-05	0	2.51986e-05	2.25338e-06
Ahcy	4.87637e-06	8.66045e-06	1.05114e-05	0	4.13821e-06	7.73774e-06	1.72757e-06	0	0	0	3.53607e-05	0	0	0	8.81796e-06	2.50308e-06	5.66319e-05	3.87246e-05	0	1.70416e-05	0	1.41274e-05	1.00141e-05	0	2.40823e-05	4.63308e-06	0	2.4837e-05	0	1.70923e-05	4.88959e-06	5.57041e-05	6.1473e-06	5.45792e-05	3.06423e-06	3.11816e-06	1.66194e-05	0	5.21322e-05	4.14515e-05	4.95787e-06	0	7.57058e-06	1.4617e-05	5.03613e-07	7.85016e-06	4.80967e-05	5.55328e-05	1.20116e-05
Ahcyl1	7.50308e-05	0.000139149	7.32449e-05	7.67653e-05	0.000129414	2.72172e-05	9.04752e-05	0.000127664	0.000101289	5.63651e-05	0.000136854	8.65986e-05	7.19235e-05	3.3675e-05	6.57244e-05	7.57686e-05	0.000135786	4.05107e-05	3.9874e-05	0.000113879	8.27202e-05	9.83453e-05	6.8828e-05	5.82209e-05	8.15752e-05	5.5802e-05	0.000130417	6.50208e-05	5.25981e-05	0.000103132	8.68496e-05	3.58166e-05	0.000139031	0.000114816	5.37448e-05	4.41576e-05	7.93528e-05	8.21863e-05	5.50997e-05	0.000131569	2.54628e-05	9.82558e-05	6.3602e-05	7.99752e-05	7.20235e-06	5.40558e-05	0	0.000186059	1.83369e-05
Ahcyl2	0.000112885	0.000332712	0.000127796	0.000589327	0.000391335	4.70709e-05	5.51209e-05	0.000284746	0.000104666	0.00017485	0.000292796	0.000286182	0.000161032	0.000204925	0.000191395	4.29107e-05	0.000291711	4.0516e-05	0.00029639	0.00031872	3.59746e-05	0.00025319	7.28293e-05	0.000254895	0.000269118	5.2928e-05	0.000287599	6.6977e-05	0.000289085	0.000325628	0.000267534	9.3787e-05	0.000419099	0.000416612	1.34557e-05	4.73666e-05	0.000187088	0.000194011	0.000425747	0.00030968	5.33633e-05	2.17762e-06	0.0001683	0.000188707	9.11511e-05	0.000436518	0.000118943	0.000369326	2.45168e-05
Ahdc1	3.29591e-05	5.22857e-05	0	0.00022542	0.000104497	1.26699e-05	1.96535e-05	1.75809e-05	0	0.000153292	5.26829e-05	1.72103e-05	1.99872e-05	0.000182433	5.71595e-05	2.89473e-05	8.28007e-06	1.13226e-05	0.00016735	2.46961e-05	4.04219e-05	3.64137e-05	0	0.000129367	7.10401e-05	1.84276e-05	8.77459e-05	1.76017e-05	0.000120361	5.99931e-05	0.000146234	0	0.00020783	0.000122264	1.32995e-05	1.35179e-05	2.32146e-05	0	0.00023089	3.32498e-05	8.79672e-06	9.15133e-06	3.54816e-05	4.6194e-05	1.49229e-06	6.64399e-05	0	3.15649e-05	5.09922e-06
Ahi1	3.13881e-05	8.97041e-05	5.83566e-05	6.05423e-05	7.62155e-05	1.75678e-06	1.89437e-05	8.19645e-05	1.7319e-05	7.71164e-05	4.333e-05	1.16053e-05	0	2.49087e-05	6.06433e-05	3.68295e-05	0.000152087	2.08381e-05	8.13705e-05	0.000112726	2.30665e-05	0.000105965	3.75331e-05	7.88975e-05	0.000107999	1.55413e-05	8.14119e-05	3.75919e-05	4.25772e-05	7.25282e-05	6.26647e-05	3.58166e-05	7.32515e-05	0.000117881	2.19356e-05	1.78832e-05	2.26851e-05	3.39674e-05	1.64317e-05	8.74081e-05	1.34089e-05	4.54715e-05	0.000105866	5.69863e-05	1.44936e-05	2.99537e-05	0	1.18531e-05	0
Ahnak	5.28493e-05	0.000164371	2.88129e-05	6.02064e-05	0.000244797	6.85659e-05	1.79422e-05	5.97711e-05	4.79105e-05	4.75607e-05	7.13569e-05	4.7203e-05	0	2.0336e-05	8.40631e-05	0.000226547	0.00022887	0.000170295	0.000175819	0.000525224	0.000151903	0.000109284	3.32245e-05	3.04556e-05	0.000231061	5.1379e-06	1.06664e-05	1.08434e-05	2.31757e-05	2.47797e-05	0.000173462	6.49013e-05	9.26052e-05	0.000177786	0.000640009	0.000124094	0.000142917	0	0.000131171	0.000144093	0.000317683	0.000199381	0.000128848	0.000129519	2.91601e-05	0.0002345	3.18471e-05	0.000161268	2.2165e-05
Ahnak2	2.526e-07	0	0	0	0	0	0	0	0	0	0	0	0	0	0	0	0	8.64035e-06	0	0	0	0	0	0	0	0	0	0	0	0	0	0	0	0	1.04428e-06	4.29434e-06	0	0	0	0	3.27789e-06	0	0	0	0	0	0	0	0
Ahr	1.41674e-05	1.79864e-05	3.40266e-06	1.57046e-05	2.44235e-05	1.16444e-05	1.36963e-05	2.72287e-05	0	6.98192e-06	3.32781e-05	5.15345e-05	0	1.47009e-05	1.43749e-05	9.68695e-06	2.85345e-05	2.78342e-05	1.02453e-05	8.15234e-06	2.20662e-05	9.00814e-06	0	1.78101e-05	2.1932e-05	6.52997e-06	2.25372e-05	4.55575e-06	1.8465e-05	2.23174e-05	3.47939e-05	0	3.9012e-05	3.17399e-05	1.79827e-05	4.78475e-05	4.90432e-05	0	4.92616e-06	2.89032e-05	2.79536e-05	0	2.50707e-06	1.48889e-06	1.00938e-05	0	0	4.40618e-06	0
Ahsa1	3.74511e-05	1.80028e-05	1.36225e-05	1.72745e-05	1.72754e-05	5.79179e-05	7.5e-05	1.87888e-05	4.87727e-05	0	2.65145e-05	1.27697e-05	1.61708e-05	2.45783e-05	1.42847e-06	3.7348e-05	1.79931e-05	1.04351e-05	2.62332e-05	2.35611e-05	7.08007e-05	5.84503e-06	3.85403e-05	3.63225e-05	1.18264e-05	3.44742e-05	1.93595e-05	2.97172e-05	6.51335e-06	6.73156e-06	4.0957e-06	5.73658e-05	1.89859e-05	2.14002e-06	9.78116e-05	5.64692e-05	1.11513e-05	3.0581e-05	3.21341e-05	0	7.01165e-05	0.00010015	3.45228e-06	2.10389e-05	7.51529e-05	5.85826e-05	1.32802e-05	3.65657e-05	7.66506e-05
Ahsa2	1.33622e-05	4.38399e-06	1.28179e-05	2.83257e-06	2.38902e-05	2.39789e-05	1.32685e-05	2.16873e-06	0	0	0	1.46929e-05	0	5.12295e-06	6.08273e-06	1.10535e-05	5.86987e-05	4.75223e-05	0	3.80935e-06	3.90513e-06	5.63581e-06	2.81705e-05	0	0	1.04768e-05	2.8192e-06	0	3.94158e-06	0	5.76941e-06	2.27108e-05	1.50713e-05	5.43996e-05	7.97276e-05	2.35464e-05	2.1335e-05	0	0	5.63139e-06	2.27401e-05	3.87152e-05	2.38603e-05	6.38154e-06	1.37135e-05	0	1.62496e-05	0	3.28213e-05
AI314180	4.23155e-05	0.00013344	6.0608e-05	0.000174324	0.00018478	4.13986e-05	3.83815e-05	9.1789e-05	5.40734e-05	0.000248997	0.000100132	0.00015051	3.04949e-05	0.000163714	0.000149918	6.81611e-05	0.000132616	0.00012156	0.000211261	0.000217528	5.33792e-05	0.00015444	2.83679e-05	0.00019589	0.000169621	4.21478e-05	0.000129893	5.42975e-05	0.000255366	0.000181251	0.000125907	0.000128245	0.000247472	8.36922e-05	5.7322e-05	3.65511e-05	0.000238692	0	0.000186528	0.000164562	2.02126e-05	6.35452e-05	0.000134849	0.000130456	3.04702e-05	0.000106356	4.12882e-05	0.000141026	2.79899e-05
AI413582	4.63587e-05	3.14577e-06	1.31081e-05	0	8.23469e-06	4.00106e-05	4.95107e-05	0	0	0	1.15955e-05	1.04649e-06	0	0	8.14498e-06	3.20308e-05	8.1103e-06	1.29192e-05	0	0	5.15431e-05	2.12048e-05	1.70498e-05	0	1.64177e-05	3.14241e-05	1.01578e-06	2.03428e-05	0	0	0	0	0	1.46077e-05	1.48532e-05	3.91217e-05	0	0	0	1.42269e-05	9.69779e-05	1.40777e-05	0	8.45059e-06	6.18635e-05	1.4593e-05	4.2735e-05	3.98728e-05	4.26301e-05
AI429214	1.02645e-06	0	0	0	2.84199e-06	0	2.01437e-06	8.65801e-06	0	0	0	1.58529e-05	0	0	0	6.82391e-07	0	0	0	0	7.04383e-06	0	6.52073e-06	0	0	1.1046e-06	0	0	0	3.65593e-06	0	0	0	0	2.09185e-06	4.92663e-06	0	0	0	0	2.21944e-07	1.98271e-05	0	0	0	0	0	0	0
AI464131	1.51113e-06	4.08572e-06	3.63203e-06	0	1.97454e-06	2.26255e-06	1.4231e-05	0	0	0	0	0	0	0	0	1.45708e-05	0	0	0	0	1.56784e-05	0	7.24475e-06	0	5.99535e-06	1.23489e-05	1.28132e-05	5.50456e-06	0	0	0	0	0	0	0	4.42299e-06	0	5.19603e-05	0	7.41037e-06	5.33537e-07	0	0	0	0	0	0	0	5.25492e-06
AI467606	2.77642e-06	0	0	0	0	6.12623e-05	2.22701e-06	0	0	0	0	0	0	0	0	2.62185e-06	0	0	0	0	3.35233e-06	0	7.53602e-06	0	0	6.24582e-07	0	3.12897e-06	0	0	0	0	0	0	1.5145e-05	1.24776e-05	0	0	0	0	3.48031e-05	0	0	0	2.7263e-05	0	0	0	9.28758e-05
AI504432	0	0	0	0	0	1.71183e-05	0	0	0	0	0	0	0	0	0	6.44503e-07	0	0	0	0	0	0	0	0	0	0	0	0	0	0	0	0	0	0	0	0	0	0	0	0	7.10808e-06	6.5298e-06	0	0	9.71426e-06	0	0	0	0
AI597479	6.52411e-06	1.63662e-05	1.69029e-06	7.12977e-06	8.76618e-07	5.02142e-06	9.01581e-06	9.23873e-06	0	2.57281e-05	0	1.35681e-05	3.9582e-05	0	0	1.21199e-05	7.80031e-06	0	0	1.78914e-05	7.0583e-06	8.84649e-06	1.22974e-05	0	1.66876e-05	8.14333e-06	9.94338e-06	1.44964e-05	9.90029e-06	3.70024e-06	1.39412e-05	0	3.07365e-06	0	3.09401e-06	1.13098e-05	9.57763e-06	0	0	2.07434e-05	2.40063e-06	1.88077e-05	8.93687e-06	1.75928e-05	5.44637e-07	8.12929e-06	0	0	0
AI606181	4.45408e-06	0	0	0	3.43546e-06	3.83259e-07	3.63868e-06	0	0	0	0	0	0	0	0	3.77893e-06	0	0	0	0	1.95042e-06	0	0	0	0	3.11953e-06	0	6.11002e-06	0	0	0	0	0	0	4.77824e-07	2.96105e-06	0	0	0	0	3.25289e-06	0	0	0	4.38948e-07	0	0	0	0
AI661453	4.02501e-05	1.48975e-05	1.44311e-05	4.07929e-05	2.04591e-05	0	6.10361e-05	4.75515e-05	0	4.29955e-05	0	2.5824e-05	0	8.93902e-05	1.51301e-05	7.74567e-05	2.74735e-05	0	5.36964e-05	0	0.000117569	1.53578e-05	1.26982e-05	3.38131e-05	1.37089e-05	2.96789e-05	3.82012e-06	1.72106e-05	1.1803e-05	7.46196e-06	3.83068e-06	0	9.64216e-06	2.17302e-05	0	8.65814e-06	0	0	5.2384e-05	0	2.21595e-06	0	0	1.14524e-05	5.10826e-06	9.46271e-06	0	2.07641e-05	0
AI662270	8.84631e-07	0	0	0	7.53829e-06	0.000196536	0	0	0	0	0	0	7.30994e-05	0	0	0	0	0	0	0	0	0	0	0	0	1.96926e-07	0	0	0	0	0	0	0	0	5.43198e-05	1.45665e-05	0	0	0	0	0.000108589	0	0	2.14766e-05	5.30838e-05	0	0.000103433	2.88892e-05	7.39656e-06
AI837181	1.88801e-05	1.05714e-06	5.03241e-06	8.06792e-06	1.34536e-05	1.32513e-05	1.57383e-05	0	2.89352e-05	1.09595e-05	0	0	0	1.73611e-05	0	2.63116e-05	0	4.42269e-05	0	0	2.82315e-05	1.31197e-05	5.37221e-06	0	8.54358e-06	1.77964e-05	3.21729e-06	1.12494e-05	2.96187e-06	7.18412e-06	0	0	0	0	9.31062e-06	2.4145e-05	1.41385e-05	0	0	5.33808e-06	1.65468e-05	9.67383e-06	6.76892e-06	0	3.04475e-05	0	0	1.18531e-05	1.49695e-05
AI838599	2.36544e-05	0.00021457	3.00767e-05	7.04993e-05	9.05665e-05	0	1.37026e-05	0.000118834	3.05904e-05	3.70992e-05	0.00020318	0.000108774	2.43665e-05	1.05042e-05	9.71596e-05	0.000113894	0.000516323	2.08703e-05	1.46502e-05	0.000233561	2.77953e-05	0.00129235	0.000178908	0.000499484	0.00103003	2.95831e-05	6.62007e-05	3.14444e-06	1.2521e-05	4.1553e-05	0.000216302	0	3.41194e-05	0.000289615	0	4.53744e-06	2.00718e-05	0	1.1154e-05	2.30723e-05	1.20266e-06	3.29833e-05	5.5282e-05	4.84775e-05	2.59264e-06	1.57003e-05	0	4.39242e-05	5.47549e-06
AI846148	4.7529e-06	3.03519e-05	0	3.463e-05	4.48616e-05	2.37993e-06	7.12664e-06	6.17717e-05	0	3.97766e-05	8.28643e-05	3.40706e-05	0	2.62647e-05	2.92253e-05	5.29794e-06	3.44124e-05	0	6.29642e-05	3.4383e-05	2.32754e-06	2.32088e-05	0	3.76783e-05	5.59455e-05	5.07057e-06	7.01727e-05	0	2.98727e-05	6.46305e-05	0.000110887	0	0.00012736	0.000111171	3.54341e-05	1.53201e-05	4.36151e-05	0	4.07037e-05	6.03706e-05	1.16582e-06	2.3958e-05	8.80405e-05	4.5887e-05	5.25414e-06	1.12664e-05	0	2.07641e-05	2.0909e-06
AI854703	1.93202e-05	4.27362e-05	8.13093e-06	1.56723e-05	2.12238e-05	5.05045e-06	8.80769e-06	1.28144e-05	0	0	2.36072e-05	4.2209e-06	0	0	9.18736e-06	1.02022e-05	5.24934e-06	4.06478e-05	0	0	2.97708e-06	3.1262e-05	1.01413e-05	1.76123e-05	8.25492e-06	1.45507e-05	1.09826e-05	8.45258e-06	1.30299e-05	1.59975e-05	4.06491e-06	0	6.78791e-06	1.34953e-05	0	5.77802e-06	1.73227e-06	0	0	0	2.89984e-06	0	8.35924e-06	9.73208e-06	2.39517e-06	9.90808e-06	0	0	3.82711e-06
AI987944	1.50123e-05	1.6527e-05	4.17556e-05	3.04042e-05	5.41899e-06	1.98795e-05	1.45387e-05	3.98438e-06	2.52908e-05	0	3.04433e-06	1.02703e-05	0	7.95263e-06	2.80124e-05	1.24584e-05	0	1.75159e-05	2.58439e-05	4.08118e-05	1.29541e-05	1.25644e-05	2.68198e-05	5.30383e-05	3.67267e-05	9.9661e-06	0	2.23206e-05	3.12024e-05	1.55401e-05	1.58682e-05	4.50288e-05	6.39932e-05	4.11097e-05	3.13484e-06	2.58983e-05	2.62638e-06	2.43665e-05	0	1.61431e-06	6.74996e-06	1.631e-05	2.864e-05	0	4.68754e-06	2.50352e-06	6.8546e-05	0	1.66203e-05
Aida	1.27557e-05	1.65551e-05	1.65525e-05	8.4451e-06	2.59501e-05	5.09407e-05	1.40537e-05	1.28368e-05	0	0	0.000106779	1.60301e-06	3.9582e-05	6.43004e-06	2.69135e-05	1.9062e-05	1.64771e-05	0	2.56359e-05	0	1.89123e-05	1.27903e-05	1.98444e-05	0	3.55181e-05	1.30459e-05	2.17124e-05	8.9481e-06	1.40273e-05	3.15438e-06	1.79521e-05	0	1.39707e-05	5.4466e-05	6.62099e-05	3.50704e-05	3.16372e-05	7.01005e-05	8.67483e-06	3.47801e-05	2.249e-05	8.43159e-05	2.03359e-05	2.0649e-05	3.83027e-05	4.4778e-05	3.03951e-05	0	1.7889e-05
Aif1	6.03057e-07	0	0	0	0	0	5.19182e-07	0	4.67071e-05	0	0	0	0	0	0	5.55644e-07	0	9.07556e-06	0	0	0	2.36366e-06	0	0	0	4.17218e-07	7.48884e-06	0	0	0	0	0	0	1.53852e-05	2.71744e-06	1.65348e-06	0	0	0	0	0.000162752	0	0	0	0.000688677	3.72233e-05	0.000108418	0	1.62617e-05
Aif1l	0.000226381	6.26982e-05	9.63095e-05	9.77014e-05	9.55387e-05	1.10784e-05	0.000396991	5.44792e-05	0.000110614	0.00017603	4.3074e-05	5.38948e-05	8.90899e-05	0.000160849	7.50114e-05	0.000605191	0.000212222	0.000254732	0.000341506	9.53665e-05	0.000697263	0.00017924	0.000361396	0.000216339	0.000140055	0.000184558	2.98668e-05	0.000119858	8.30735e-05	6.06089e-05	4.61377e-05	0	0.000182881	1.51754e-05	5.81526e-05	9.14415e-05	1.01374e-05	8.45122e-05	2.37442e-05	1.60821e-06	1.61123e-05	6.66933e-05	2.33904e-05	1.77198e-05	1.85665e-05	1.99534e-05	0	7.21349e-05	2.25338e-06
Aifm1	7.19828e-05	8.70358e-05	0.000114401	6.15264e-05	7.32294e-05	4.82208e-05	8.13531e-05	7.50005e-05	0.000205812	4.06108e-05	4.41776e-05	8.40112e-05	5.92407e-05	8.53326e-05	7.64831e-05	6.93707e-05	0.000137109	0.000195306	3.06934e-05	5.13014e-05	8.38038e-05	8.1923e-05	0.000143096	5.88439e-05	3.47041e-05	6.73474e-05	7.95814e-05	0.000121467	5.82617e-05	5.23032e-05	5.72518e-05	9.3537e-05	8.48739e-05	4.9884e-05	1.29072e-05	3.48763e-05	5.60825e-05	2.77624e-05	4.22836e-05	3.42309e-05	2.71428e-05	0	5.45081e-05	3.91763e-05	2.6893e-05	9.48581e-05	0	2.48959e-05	2.92281e-05
Aifm2	9.96414e-06	1.06081e-05	3.37163e-05	2.04154e-05	7.38158e-06	4.41423e-07	1.3009e-05	1.48436e-05	0	0	3.04433e-06	0	2.43665e-05	1.17775e-05	0	8.28666e-06	0	5.15506e-05	0	2.10237e-05	1.46893e-05	1.67986e-05	3.45186e-05	5.45846e-06	2.24357e-05	1.06472e-05	1.06223e-05	1.87113e-05	2.75706e-05	1.1386e-05	5.70754e-06	0	1.36863e-05	2.07644e-06	6.08996e-06	7.04644e-06	7.84203e-06	0	0	1.18929e-05	4.53678e-06	1.0848e-05	5.45328e-06	6.65847e-06	1.99305e-06	0	0	1.84204e-05	1.21853e-05
Aifm3	4.164e-07	5.40641e-06	6.4673e-06	3.69284e-07	2.7952e-06	2.22708e-06	1.06896e-06	1.91915e-05	0	0	1.15955e-05	2.85532e-05	0	0	2.62227e-05	8.65003e-07	2.67804e-05	0	0	2.57169e-05	2.83138e-06	9.0916e-07	0	0	1.06845e-05	1.53029e-06	5.341e-06	1.72919e-06	0	5.05368e-06	9.93187e-06	0	2.14699e-05	3.4024e-05	6.4039e-06	4.95336e-06	2.5996e-06	0	5.33607e-06	2.46119e-06	2.30675e-06	6.71935e-06	6.71075e-06	2.85229e-06	1.256e-06	1.00863e-05	0	1.8758e-05	0
Aig1	9.98361e-05	0.00020999	0.000136277	0.000280562	0.000167779	2.6126e-05	7.5669e-05	0.000204791	7.74489e-05	0.000202241	0.000209023	0.000334722	0.000100396	0.000233086	0.000226588	8.86377e-05	0.000275107	0.000141897	0.000120441	0.000119771	6.45493e-05	0.000224124	0.000156907	0.000290873	0.000230112	8.75206e-05	0.000235736	0.000140833	0.000311849	0.000184153	0.000174757	3.78329e-05	0.000158115	0.000198348	2.43655e-05	4.32825e-05	0.000157068	0	0.000151622	0.000139247	1.48912e-05	5.05924e-05	0.000156136	0.000106587	1.40437e-05	0.000142923	0.000120877	3.58664e-05	8.91935e-06
Aim2	0	0	0	4.27882e-06	0	1.28909e-05	1.80916e-07	8.09454e-06	0	0	0	0	0	0	3.90892e-06	0	0	0	1.06956e-05	2.99588e-06	0	5.87827e-06	0	9.23523e-06	0	0	0	0	2.92342e-06	7.89409e-06	1.67418e-05	0	0	2.14002e-06	5.1595e-06	2.91935e-07	0	0	5.33607e-06	0	4.14547e-05	0	5.80076e-06	1.71682e-05	3.17617e-05	0.000211954	5.8096e-05	7.95818e-05	8.19001e-06
Aimp1	6.71024e-05	2.83512e-05	5.2799e-05	3.31313e-05	3.80792e-05	6.94531e-05	6.29097e-05	2.07736e-05	0	1.37373e-05	2.02909e-05	2.86559e-05	9.21085e-05	0	5.33269e-05	7.15651e-05	2.45112e-05	6.70784e-05	2.86222e-05	2.08042e-05	5.66358e-05	2.45039e-05	2.23456e-05	2.93288e-05	1.66669e-05	4.69995e-05	2.59918e-05	2.29449e-05	6.50646e-06	2.35718e-05	2.82206e-05	0.000152716	3.22091e-06	4.91571e-05	5.44386e-05	7.86026e-05	6.02623e-05	0	2.71089e-05	2.72839e-05	0.000105103	5.74216e-05	2.63174e-05	3.07972e-05	7.26424e-05	2.44091e-05	1.62496e-05	2.28204e-05	6.24074e-05
Aimp2	1.17297e-05	1.07666e-06	0	0	0	1.80341e-05	1.19762e-05	4.329e-06	0	0	0	1.35907e-06	0	0	0	1.58267e-05	0	0	0	0	1.0821e-05	0	0	0	1.00261e-05	1.53488e-05	5.75712e-06	0	0	0	0	0	0	0	1.98806e-05	1.69256e-05	0	0	0	0	1.82788e-05	2.02315e-05	0	0	1.06841e-05	0	0	0	2.60125e-06
Aip	2.14002e-05	2.46282e-05	3.24574e-06	1.27226e-05	5.15196e-06	2.36653e-05	2.71179e-05	0	0	0	0	1.15134e-05	0	5.33049e-06	0	2.46947e-05	5.02639e-06	0	2.07727e-05	1.78063e-05	3.21515e-05	3.51513e-06	3.04716e-05	0	1.66659e-05	2.10399e-05	0	1.63771e-05	4.62666e-06	1.45589e-05	4.37854e-06	2.27108e-05	6.66933e-06	2.82613e-05	4.46665e-05	4.87801e-05	2.60247e-06	5.78035e-05	0	1.09018e-05	5.63502e-05	7.61776e-05	1.53549e-05	0	2.03829e-05	2.58639e-05	0	0	7.84009e-05
Airn	5.06308e-06	0.000113592	2.05516e-05	4.29479e-05	0.00016659	1.09763e-05	2.2512e-06	0.00015767	2.75634e-05	0.000120091	8.1824e-05	0.000160845	0	3.21202e-05	0.000192149	4.57252e-06	0.000228253	5.6528e-05	0.000145658	0.000147172	1.83915e-06	0.00010627	1.02202e-05	6.54422e-05	0.00015323	4.72691e-06	0.000166784	1.13434e-05	0.00016344	0.000196616	0.000196867	0.000206315	5.79247e-05	0.000232363	1.16991e-05	1.46064e-05	0.000655018	0.000180354	0.000232715	0.000407496	9.78378e-07	9.019e-06	0.000508243	0.000329892	6.06669e-06	4.83981e-05	4.51273e-05	0.000218712	1.084e-05
Ajap1	0	0	0	1.90054e-06	0	0	0	0	0	1.78536e-05	0	0	0	0	0	4.36975e-06	0	0	8.51847e-06	0	4.42121e-06	0	0	0	1.90352e-06	0	0	0	0	0	0	0	0	0	0	0	0	0	0	8.47163e-06	0	0	0	0	0	0	0	0	0
Ajuba	9.23616e-06	0	4.18452e-06	4.67001e-06	9.02043e-06	0	1.89884e-05	2.22787e-06	0	0	2.40616e-05	4.91099e-06	0	0	2.04998e-05	3.59969e-05	6.80041e-06	6.89817e-06	9.82975e-06	0	4.54077e-05	0	0	5.36084e-06	1.04214e-05	1.11016e-05	0	0	3.43855e-06	1.80951e-05	2.11162e-05	0	3.61287e-05	1.52502e-05	4.13691e-06	1.02769e-05	6.06296e-06	0	0	1.7459e-05	6.78327e-07	1.77052e-05	0	0	1.8632e-06	0	0	0	1.9352e-06
Ak1	7.32891e-05	7.78431e-06	2.36792e-05	2.01955e-05	2.31471e-05	3.9606e-06	5.09249e-05	1.17702e-05	2.33536e-05	4.58435e-05	0	0	0	5.33049e-06	1.36518e-05	2.36608e-05	1.96329e-06	0	0	0	2.96549e-05	2.25892e-06	3.56881e-05	7.04974e-06	9.60689e-06	6.98979e-05	1.02555e-05	4.14066e-05	2.45762e-05	0	1.23098e-05	0	7.80982e-06	2.46403e-05	2.29403e-05	9.17664e-06	0	0	0	9.16679e-06	5.65831e-06	6.17346e-05	5.47507e-06	1.9497e-05	5.26131e-06	0	0	0	6.44421e-06
AK157302	1.09548e-06	6.76036e-06	1.53445e-05	9.14944e-06	2.83776e-06	1.13369e-06	2.39114e-06	0	0	0	7.30567e-06	2.64563e-06	5.26149e-05	7.00673e-06	2.00824e-05	4.20884e-07	1.47596e-05	7.78877e-06	0	1.5794e-05	0	1.06405e-05	0	5.24362e-06	5.35382e-06	1.21709e-06	0	1.21508e-05	1.12769e-05	0	7.45001e-06	0	1.19252e-05	2.14002e-06	2.13955e-06	1.14828e-06	5.20208e-06	0	2.84544e-05	4.15987e-06	1.0021e-06	2.62586e-05	0	7.28343e-06	0	0	2.15424e-05	1.18531e-05	0
Ak2	5.22729e-05	2.42246e-05	8.77245e-05	6.75995e-05	4.82227e-05	8.00723e-05	5.24653e-05	4.86159e-05	4.9456e-05	8.08541e-05	3.13356e-05	6.12086e-05	6.47748e-05	1.9545e-05	7.13857e-05	4.30429e-05	4.81572e-05	5.01581e-05	4.2727e-05	1.80666e-05	6.56788e-05	5.34185e-05	7.48159e-05	3.96311e-05	6.22099e-05	5.01506e-05	4.45318e-05	5.30036e-05	7.54572e-05	2.64338e-05	5.30576e-05	0	9.78761e-05	8.99533e-05	2.19551e-05	6.51737e-05	5.10639e-05	0.000220932	2.93376e-05	6.88754e-05	8.41736e-05	1.16648e-05	1.13992e-05	7.33777e-05	7.04631e-05	3.13714e-06	0.000148731	6.92743e-05	4.05121e-05
Ak3	0.000105872	8.74204e-05	0.000189068	4.48638e-05	8.454e-05	5.7093e-05	0.000125739	0.000100555	0.000209702	0.0001076	0.000116762	5.35611e-05	2.76549e-05	4.43694e-05	0.000122343	0.000118048	0.000102346	0.000130673	4.02167e-05	5.2514e-05	0.000137151	2.33886e-05	0.000195362	3.26769e-05	7.3297e-05	0.000124115	8.85158e-05	0.000276699	3.91116e-05	6.26034e-05	4.23422e-05	0.000197471	1.50212e-05	7.37571e-05	3.05886e-05	5.94392e-05	0.000100671	0	5.55804e-05	6.71005e-05	3.28603e-05	3.71037e-05	8.29382e-05	0.000107137	5.71034e-05	4.18439e-05	0.000185919	5.4083e-05	5.86168e-05
Ak4	2.4573e-05	1.02967e-05	6.03456e-05	1.96373e-05	5.32205e-05	3.76939e-05	2.00748e-05	3.98438e-06	1.7319e-05	3.3482e-05	0.000158113	7.64643e-05	0.000162573	1.66169e-05	6.32736e-05	2.15102e-05	4.60161e-05	7.6256e-05	1.78715e-05	7.64557e-05	1.27932e-05	1.1954e-05	5.03131e-05	1.50475e-05	4.17572e-05	3.50273e-05	1.74675e-05	1.93318e-05	1.83188e-05	4.28002e-05	2.08351e-05	0.000136765	3.53423e-05	2.69501e-05	0	3.58141e-05	4.12594e-05	5.28166e-05	2.80958e-05	7.39008e-05	3.62011e-05	8.65579e-06	1.85545e-05	5.30799e-05	3.77771e-05	2.16626e-05	3.72608e-05	0.000103931	4.24753e-05
Ak6	4.22105e-05	2.03412e-05	8.51824e-05	2.22429e-05	2.07932e-05	1.98846e-05	3.62317e-05	8.51426e-06	0.000210366	0	2.01613e-05	1.77898e-05	8.2494e-05	7.59878e-06	5.17061e-05	3.10012e-05	3.08998e-05	3.86525e-05	3.26081e-05	3.80935e-06	4.76781e-05	6.75182e-06	4.41673e-05	2.01678e-05	1.40301e-05	2.61713e-05	2.38192e-05	0.000102717	8.55065e-06	2.73087e-05	2.87163e-05	0.000158717	6.495e-06	2.22393e-05	4.29448e-05	4.36971e-05	6.21955e-05	0.000211572	0	2.1023e-05	3.86652e-05	8.62125e-05	3.78968e-05	0	3.37591e-05	5.80518e-05	2.77008e-05	3.31591e-05	0
Ak7	8.29735e-06	1.82255e-05	3.03975e-05	3.04872e-05	4.15057e-05	0	0	1.21566e-05	0	0	3.96197e-05	1.30096e-06	1.05077e-05	7.1347e-06	3.42529e-05	0	0	7.38645e-06	0	1.451e-05	0	2.80887e-05	3.23784e-06	0	1.87549e-05	3.99649e-07	5.10788e-06	7.11312e-06	5.72427e-06	1.0151e-05	1.7247e-05	0	9.92826e-06	3.8699e-05	0	3.07173e-07	1.97423e-05	0	4.92616e-06	1.76016e-05	0	0	5.34268e-06	1.3983e-06	0	1.93437e-05	0	3.07757e-05	0
Ak8	0	0	0	0	9.03916e-06	0	0	0	0	0	6.18506e-06	0	0	0	0	2.66194e-07	0	0	0	8.60526e-06	0	0	0	0	0	0	0	0	0	0	0	0	0	0	9.32763e-07	0	0	0	0	0	5.41785e-06	0	0	1.02605e-05	0	0	0	0	0
Akap1	1.80083e-05	5.09645e-05	3.80518e-05	0.000129823	7.85455e-05	1.50436e-05	1.04425e-05	4.56601e-05	1.89753e-05	4.02856e-05	8.52104e-05	2.11975e-05	1.05077e-05	7.37776e-05	0.000119441	1.37532e-05	1.915e-05	1.13226e-05	0.000118967	5.76559e-05	1.62378e-05	2.07389e-05	2.18649e-05	7.35601e-05	5.47229e-05	2.53623e-05	3.51967e-05	4.20646e-05	0.000102711	8.79935e-05	5.12446e-05	0	0.000171263	4.99322e-05	1.7098e-05	2.60415e-05	1.48725e-05	0	6.53003e-05	2.53723e-05	4.14221e-06	1.60751e-05	3.20253e-05	2.22193e-05	4.4212e-06	9.46271e-06	0	7.20983e-05	0
Akap10	8.95117e-06	0.000175174	6.61378e-05	0.000191439	0.00014768	1.08584e-05	9.73286e-06	0.000287512	6.03853e-05	0.000179141	0.000197679	0.000166389	1.61708e-05	0.000174958	0.000191714	1.08892e-05	0.000254279	1.82208e-05	0.000205921	0.000128809	1.94692e-05	0.000239581	1.28564e-05	0.000253299	0.000177399	9.85441e-06	0.000283014	2.6052e-05	0.000213732	0.000182411	0.000180791	0	0.000227473	0.000214037	1.52974e-05	1.48045e-05	0.000254598	0	0.000215936	0.000147539	1.47227e-05	2.38282e-05	0.000200037	0.000184368	2.76808e-05	0.000582884	1.62496e-05	0.00018464	6.61835e-06
Akap11	3.75358e-05	0.000174504	3.18196e-05	6.70623e-05	0.00012457	1.04987e-05	2.98339e-05	8.57528e-05	0	9.17293e-05	0.000122164	9.50934e-05	0	9.45537e-06	9.01068e-05	3.90385e-05	7.07811e-05	1.04351e-05	2.74484e-05	6.9164e-05	5.94438e-05	0.000119699	5.17004e-05	3.57863e-05	7.36539e-05	2.35646e-05	8.60406e-05	3.22171e-05	5.79892e-05	9.88778e-05	0.000137742	0	4.2432e-05	0.000155408	5.19397e-05	3.35156e-05	9.99906e-05	0	7.14876e-05	6.4605e-05	1.38551e-05	6.28483e-05	0.000161303	0.000155834	1.19783e-05	0.000115986	5.01223e-05	0.000316709	3.28057e-05
Akap12	0	2.02121e-05	5.22575e-06	2.90825e-05	2.04533e-05	7.2577e-06	3.78937e-07	5.34512e-05	0	0	5.65099e-06	2.00859e-05	0	2.12159e-05	2.75879e-05	4.35017e-07	1.97181e-05	0	7.54216e-06	2.16487e-05	1.33181e-06	5.84951e-05	5.85754e-06	4.13332e-05	5.34781e-05	1.53758e-07	2.592e-05	7.88319e-06	6.6621e-05	1.19353e-05	0.00032475	0.000111408	0.000607686	0.000209584	0.000508125	6.44067e-05	0.000102173	0	0.000151492	7.32918e-05	1.85637e-06	0.000681949	0.000113816	8.78554e-05	3.56583e-06	0	0	0	0
Akap13	3.37392e-05	0.00025287	3.50181e-05	0.000331243	0.000234189	0.000243938	2.76454e-05	0.000238146	2.75634e-05	0.000245822	0.000155593	0.000200539	0	6.95127e-05	0.000198158	1.89405e-05	0.000190662	6.89817e-06	0.000177487	0.000307799	3.13882e-05	0.000154102	2.77726e-05	0.000124369	0.000204872	1.22953e-05	0.000113221	2.68091e-05	0.000116522	0.000167676	0.000325629	2.86829e-05	0.000276945	0.000368288	0.000516656	0.000138552	0.000437233	8.60442e-05	0.000628866	0.000407757	0.000282906	0.000137041	0.000352193	0.00025575	0.000110814	0.000432138	0.000147713	0.000306935	0.000191885
Akap17b	7.22912e-06	3.70732e-05	8.52384e-06	1.4207e-05	1.64921e-05	1.09211e-05	2.40326e-05	6.41017e-05	0	2.77775e-06	1.15955e-05	2.8165e-05	3.17581e-05	6.10712e-05	1.08314e-05	2.19193e-05	4.15443e-05	1.04351e-05	6.0539e-05	0.000111759	2.6923e-05	4.50402e-05	3.31307e-05	3.12503e-05	6.08385e-05	9.48959e-06	4.31427e-05	3.76944e-05	6.39009e-05	4.40302e-05	2.02621e-05	0	2.35552e-05	9.44151e-06	1.1292e-05	8.51418e-06	2.08795e-05	2.43665e-05	0	7.66936e-06	2.55041e-06	0	2.50366e-05	3.08883e-05	4.55702e-06	0	3.78788e-05	1.74724e-05	0
Akap5	2.40366e-06	2.98689e-05	0	1.43231e-05	1.366e-05	0	2.22173e-06	2.60959e-05	0	9.91247e-06	4.81462e-05	1.60825e-05	3.45304e-05	2.78077e-05	0	8.80624e-07	1.63991e-05	1.38246e-05	0	1.39307e-05	0	9.49072e-06	5.22783e-06	8.15105e-06	2.83091e-05	1.5831e-06	1.32108e-05	6.81341e-06	0	2.30106e-05	2.2178e-05	0	0	7.81116e-06	2.49544e-06	0	1.39517e-05	0	0	2.79713e-05	0	0	1.10184e-05	1.06933e-05	0	5.64065e-06	0	0	0
Akap7	1.56539e-05	5.19725e-05	3.16632e-05	3.80765e-05	5.23531e-05	4.22749e-06	3.9808e-05	7.21337e-05	0	5.12086e-05	0.000157458	9.54805e-05	0	5.95008e-05	6.15969e-05	3.25981e-05	9.40736e-05	2.08381e-05	5.23852e-05	6.25337e-05	4.79221e-05	4.3627e-05	1.80061e-05	5.87587e-05	3.44312e-05	1.35412e-05	3.83205e-05	2.12915e-05	4.64656e-05	6.32997e-05	7.30196e-05	0	9.79077e-06	4.92067e-05	1.3984e-05	2.10273e-05	6.73684e-05	0	0.00010721	6.74498e-05	9.64676e-06	1.98287e-05	0.000118695	7.68748e-05	1.84317e-05	6.957e-05	0	3.27547e-05	1.63404e-05
Akap8	2.37423e-05	9.14214e-05	2.93084e-05	6.5935e-05	9.50022e-05	1.67634e-05	3.12465e-05	0.000149623	0	0.000113756	0.000225515	6.60563e-05	0.000110134	5.95066e-05	7.73706e-05	3.4973e-05	9.59402e-05	4.51113e-05	8.81204e-05	0.000126594	4.32616e-05	8.81852e-05	4.85639e-05	8.4504e-05	7.0851e-05	2.32465e-05	7.80822e-05	3.91556e-05	9.08163e-05	0.000104194	8.49458e-05	6.05437e-05	0.000131133	0.000143702	6.28306e-05	3.8731e-05	7.8644e-05	7.50213e-05	9.64435e-05	0.000133184	2.58579e-05	5.3108e-05	6.07147e-05	9.03949e-05	2.7077e-05	0.000137551	4.66447e-05	6.11684e-05	1.03446e-05
Akap8l	2.43444e-05	0.000295891	4.89583e-05	0.000172006	0.000293616	3.07288e-05	2.627e-05	0.000306213	0.000115318	0.000246215	0.000680121	0.000298843	7.99903e-05	0.000165385	0.00023265	5.06847e-05	0.000308848	0.000217493	0.000282852	0.000412195	2.25276e-05	0.000332339	7.53397e-05	0.000179972	0.000324055	2.46192e-05	0.000283999	7.91632e-05	0.000147662	0.000248801	0.00034253	0.000213479	0.000157773	0.00042659	0.0001158	3.05651e-05	0.000247732	0	0.000124706	0.00025499	9.87137e-06	6.68699e-05	0.00021756	0.000213762	5.14542e-05	0.000252653	4.32474e-05	0.000309942	1.57751e-05
Akap9	8.94352e-05	0.000578942	0.00016398	0.000188296	0.000526519	5.76402e-05	8.75002e-05	0.000434308	0.000163621	0.000104945	0.000613972	0.000588774	6.31226e-05	0.000123375	0.000417258	0.00010345	0.000494615	0.000212349	0.000270471	0.000570676	0.000123458	0.000505821	0.000152129	0.000159297	0.000534126	7.82313e-05	0.000601275	0.00012787	0.000183146	0.00038982	0.000492507	0.000275961	0.000189102	0.000593303	0.000135987	9.87185e-05	0.000648002	0.000200744	0.000301159	0.000403631	6.27639e-05	0.000180718	0.000573247	0.000400474	8.9871e-05	0.000687616	9.57547e-05	0.00036361	3.59643e-05
Akip1	1.33122e-05	0	3.97058e-05	0	4.12626e-06	1.90565e-05	3.30594e-05	0	0	0	0	1.23909e-05	0	0	0	1.84166e-05	3.52609e-06	8.2174e-06	0	2.11295e-05	2.02467e-05	3.37412e-06	5.32744e-05	0	1.02575e-05	1.07686e-05	0	2.51538e-05	0	0	1.32143e-05	7.1347e-05	0	0	1.53943e-05	2.15446e-05	0	9.38967e-05	0	8.41196e-06	1.24459e-05	4.30465e-05	0	7.22157e-06	1.95461e-05	0	9.45502e-05	0	6.99112e-06
Akirin1	2.34235e-05	2.95492e-05	1.61695e-05	3.28926e-05	2.06206e-05	6.57829e-05	3.29592e-05	2.32413e-05	0	3.03429e-05	0	1.58577e-05	0	0	3.58134e-06	2.59878e-05	3.00753e-05	3.24896e-05	1.94439e-05	2.99588e-06	4.87974e-05	9.2939e-06	2.06093e-05	2.66047e-05	2.47801e-05	1.67952e-05	2.1348e-05	9.35405e-06	2.74229e-05	1.48398e-06	8.46068e-06	0	4.58025e-05	2.07644e-06	5.85019e-05	3.22708e-05	2.79768e-05	0	2.79065e-05	5.08453e-05	3.59349e-05	7.11577e-05	1.86781e-05	1.12548e-05	3.96548e-05	4.41167e-05	0	0	3.13762e-05
Akirin2	4.02568e-05	4.56574e-05	5.6157e-05	4.21159e-05	2.42177e-05	4.79726e-05	4.39528e-05	2.46356e-05	5.98086e-05	2.62583e-05	0	6.15101e-05	1.61708e-05	2.8218e-05	2.59513e-05	3.71391e-05	8.16869e-06	4.44835e-05	2.11329e-05	0.000128846	4.17052e-05	2.79262e-05	6.81756e-05	1.25572e-05	5.30676e-05	2.73472e-05	4.36212e-05	4.69423e-05	2.80324e-05	8.36489e-05	5.34038e-05	5.4595e-05	4.10969e-05	4.38576e-05	7.41444e-05	6.33694e-05	4.65613e-05	5.52249e-05	5.16597e-05	4.53704e-05	5.08942e-05	3.93838e-05	0.000111863	0.000102437	4.83578e-05	4.52487e-05	7.51997e-05	1.90154e-05	2.34594e-05
Akna	4.60289e-07	0	0	0	0	2.46448e-05	1.63289e-07	0	0	0	0	0	0	0	0	2.23233e-07	6.81199e-06	0	0	0	0	6.61022e-06	0	0	2.43385e-06	3.54032e-07	0	0	0	0	1.12755e-05	0	0	2.46057e-05	4.68088e-06	1.31636e-06	0	0	0	0	4.14182e-05	4.26694e-06	6.27802e-06	8.81118e-06	3.78442e-05	2.30756e-05	0	0	1.13546e-05
Akr1a1	0.000343281	0.000136761	0.000705179	8.21587e-05	0.000200166	0.000292015	0.000382603	0.000156723	0.000463182	0.000185034	0.000269823	0.00011153	0.000873544	0.00020864	0.000174861	0.00033648	0.000190903	0.000831378	0.00015155	0.000316949	0.000326772	0.000112723	0.000687777	0.000129612	0.000256403	0.000397977	8.77805e-05	0.000546552	0.000135384	0.000131099	0.000141309	0.00133657	0.00011774	0.000162093	0.000318489	0.000616257	0.000216258	0.00126956	0.000179666	0.000265116	0.000401788	0.000303646	0.000135217	0.000239418	0.000585595	0.000113435	0.00149762	0.000213086	0.000452888
Akr1b10	2.12574e-05	7.30908e-05	3.05987e-05	3.0553e-05	3.32241e-05	2.32085e-05	1.61769e-05	6.93892e-05	0	8.19216e-05	3.07467e-05	7.86741e-05	0	3.4043e-05	5.28121e-05	3.17866e-05	3.25428e-05	5.7998e-05	2.28666e-05	5.15306e-05	1.51176e-05	0.000103196	5.64126e-05	1.56783e-05	4.04452e-05	1.6118e-05	4.98981e-05	4.1135e-05	6.1935e-06	2.19354e-05	2.21708e-05	0	6.25716e-06	5.23416e-05	1.31669e-05	2.03581e-05	3.8525e-05	0	4.92616e-06	3.91375e-05	1.80295e-05	1.28331e-05	3.43321e-05	2.99546e-05	5.76608e-05	6.48108e-05	0	0	1.32811e-05
Akr1b3	2.78613e-05	1.01113e-05	0	5.55743e-06	0	7.85754e-05	2.73033e-05	9.49152e-06	0	0	4.97779e-05	4.87189e-06	3.9582e-05	0	4.31697e-06	4.65413e-05	0	1.13226e-05	2.49011e-05	4.7411e-05	4.03519e-05	8.27397e-06	0	5.0628e-06	1.21053e-05	2.29789e-05	9.40382e-06	2.37658e-06	4.67782e-06	1.48803e-06	1.16342e-05	0	2.00725e-05	1.7353e-05	3.99764e-05	0.000134335	1.70348e-05	0	1.11255e-05	8.54613e-06	0.000108476	4.88823e-05	5.86414e-06	7.09268e-06	6.77103e-05	1.22073e-05	8.0119e-05	0	2.22363e-05
Akr1b7	0	0	0	0	0	0	0	0	0	0	0	0	0	0	0	2.60582e-07	0	0	0	0	0	0	0	0	0	2.00694e-07	0	0	0	0	0	0	0	0	1.38989e-06	2.10235e-06	0	0	0	0	9.61718e-07	0.000983811	0	0	0	0	0	0	0
Akr1b8	6.442e-06	0	3.79432e-06	0	9.60441e-07	0	3.94121e-07	0	0	0	0	0	0	0	4.9975e-06	1.63736e-07	0	0	0	0	0	0	0	0	0	9.44564e-08	0	0	0	0	0	0	0	0	0	2.78488e-06	0	0	0	0	0	4.94307e-06	0	0	0	0	0	0	0
Akr1c12	5.17284e-06	0	5.14997e-06	0	2.63955e-06	0	4.85214e-06	0	1.7319e-05	0	0	0	0	0	0	3.94071e-06	0	0	0	0	0	0	0	0	4.04374e-06	4.91173e-06	0	5.81436e-06	0	0	0	0	0	0	0	3.3989e-06	0	0	0	0	7.58956e-07	0	0	5.14189e-06	0	0	0	1.06288e-05	0
Akr1c13	1.25474e-05	0	7.75819e-06	3.95962e-07	9.19931e-07	5.60198e-06	9.10626e-06	2.16873e-06	0	0	0	0	0	0	0	1.32719e-05	0	9.07556e-06	5.01786e-06	0	1.17869e-05	8.10111e-06	1.39804e-05	0	0	9.76351e-06	0	1.35726e-05	0	5.3569e-06	0	0	0	0	1.6353e-06	8.7157e-06	9.57763e-06	0	0	0	7.7402e-06	0	0	0	1.09583e-05	0	0	0	2.58936e-05
Akr1c14	2.30182e-06	2.27136e-06	2.93917e-05	5.95858e-06	6.54863e-06	1.25823e-06	2.74036e-06	0	0	0	0	0	1.61708e-05	0	7.24638e-06	9.26634e-07	0	0	8.27321e-06	0	3.51815e-06	1.16033e-06	1.71825e-05	0	8.92807e-06	2.28216e-06	1.47196e-06	1.41225e-05	0	4.16681e-06	0	6.3745e-05	3.07365e-06	0	2.526e-06	9.00521e-06	1.45853e-05	0.000132628	0	2.81367e-05	2.13997e-06	2.58494e-06	0	7.63361e-06	4.84615e-06	1.52188e-05	2.69833e-05	0	2.0909e-06
Akr1c19	4.68909e-05	7.89468e-05	7.71324e-05	2.65057e-05	4.11588e-05	7.8389e-06	3.55574e-05	7.43162e-05	0.000107865	5.76543e-05	6.42721e-05	0.000113169	2.76549e-05	1.97912e-05	4.19237e-05	6.83506e-05	0.000145355	8.41906e-05	4.04492e-05	0.000111419	6.53499e-05	0.000189466	0.000153894	8.81363e-05	6.89276e-05	4.26011e-05	0.000122492	0.000109859	7.04308e-05	5.94231e-05	5.60612e-05	4.50288e-05	1.75038e-05	3.88836e-05	1.01368e-06	9.80205e-06	3.47975e-05	0	1.65489e-05	1.63168e-05	5.68851e-06	0	2.55115e-05	1.48889e-06	6.87385e-06	2.98232e-05	4.90196e-05	0	9.7641e-06
Akr1c21	0.000118495	4.29889e-05	0.000876082	2.41389e-05	0.000303147	0.000211263	8.7431e-05	4.8932e-05	0.000511923	7.79975e-05	0.000382181	8.48855e-05	0.00206499	0	0.0003505	0.00011305	6.63985e-05	0.000793727	3.4517e-05	0.000286304	2.7477e-05	6.55191e-05	0.000660978	2.98317e-05	0.00028844	0.000166183	5.98905e-05	0.000431056	2.95455e-05	0.000240331	6.91395e-05	0.00152101	5.72683e-06	0.00029295	1.22181e-06	0.000282193	0.000111763	0.0020988	5.06508e-05	0.000390297	0.000190882	2.60677e-06	6.80896e-05	0.00021273	0.000342781	7.60946e-05	0.00207902	0.000250251	0.000453552
Akr1e1	3.28948e-05	6.11754e-05	0.000121203	1.29026e-05	4.25159e-05	3.16167e-06	2.23097e-05	2.60122e-05	0.000135221	1.07547e-05	7.32565e-05	2.91724e-05	0.000253554	0	2.91621e-05	1.77785e-05	3.75774e-05	0.0001014	9.97765e-06	2.00932e-05	2.2933e-05	2.49215e-05	9.15041e-05	6.26882e-06	2.46253e-05	1.85578e-05	4.95595e-05	6.71842e-05	2.67462e-06	3.64686e-05	4.3591e-05	0.00013344	1.01612e-05	2.82257e-05	7.07719e-06	1.94956e-05	4.07182e-05	5.25853e-05	3.59324e-05	2.06656e-05	1.08111e-05	3.26474e-05	3.75718e-05	5.4014e-05	1.67518e-05	2.03294e-05	7.05613e-05	0	0
Akr7a5	0.000106142	1.79854e-05	9.87328e-05	1.94356e-05	5.00458e-05	7.74478e-05	9.54114e-05	0	0	2.77775e-06	0	2.04702e-05	0.000150258	4.16389e-06	2.77784e-05	7.72369e-05	5.7148e-05	0.000118484	1.85608e-05	5.80865e-05	6.91304e-05	8.15276e-06	0.000117818	1.76809e-05	4.10649e-05	0.00010849	6.97126e-06	8.08416e-05	4.02298e-05	1.88593e-05	1.52467e-05	0.000123429	1.62932e-05	4.48307e-05	1.50894e-05	0.000107755	9.04503e-06	0.000230403	5.69014e-05	5.08036e-05	7.74108e-05	1.30546e-05	3.74971e-05	2.73002e-05	9.0259e-05	2.39862e-05	0.000243362	8.07814e-05	8.22284e-05
Akt1	3.65033e-05	3.15525e-06	4.26214e-06	1.73273e-05	7.10046e-06	1.15131e-05	7.50007e-05	1.55763e-05	0	3.64716e-05	4.80111e-05	1.18419e-05	0	5.58285e-06	3.87018e-05	4.44274e-05	0	2.46083e-05	1.09743e-05	1.70153e-05	8.95517e-05	6.83214e-06	3.15655e-06	1.42477e-05	8.88249e-06	2.8102e-05	1.20482e-05	1.06848e-05	1.15571e-05	2.77861e-05	1.91534e-06	0	1.49777e-05	0	4.60802e-05	5.23493e-05	1.86919e-05	0	3.12687e-05	2.35371e-05	5.17205e-05	2.78956e-05	3.10064e-06	2.66732e-05	4.62444e-05	4.52264e-05	2.69978e-05	4.28284e-05	0.000103639
Akt1s1	4.23441e-05	2.90198e-06	0	1.77079e-06	2.73018e-06	3.77144e-05	4.79114e-05	3.8279e-06	0	0	0	9.09645e-06	0	2.82167e-05	4.85555e-06	3.43847e-05	0	0	0	0	3.46601e-05	0	3.35261e-06	9.2829e-06	1.09304e-05	3.43404e-05	3.03667e-06	0	0	0	9.22714e-06	7.1347e-05	0	2.21793e-05	6.11421e-06	4.14936e-05	0	2.6178e-05	0	0	2.25171e-05	0	0	1.08844e-05	2.60513e-05	0	0	1.68765e-05	1.462e-05
Akt2	2.41071e-05	3.17471e-05	2.23843e-05	2.60514e-05	2.4185e-05	1.2628e-05	3.89163e-05	6.94806e-06	2.24316e-05	1.90371e-05	4.55908e-05	1.4233e-05	0	2.90602e-05	3.16889e-05	3.69981e-05	3.65831e-05	4.30223e-05	2.63462e-05	1.2489e-05	3.25837e-05	2.42488e-05	2.27912e-05	6.38098e-05	3.65891e-05	2.72128e-05	4.21213e-05	1.93973e-05	3.63341e-05	2.89249e-05	3.59653e-05	6.49013e-05	1.73213e-05	7.81116e-06	3.83469e-05	1.63456e-05	4.75696e-05	0	2.83062e-05	3.48834e-05	2.40373e-05	2.64689e-05	2.51343e-05	3.60432e-05	3.1089e-05	4.99286e-06	0	1.74724e-05	2.72442e-05
Akt3	8.52786e-08	5.72187e-05	3.40266e-06	3.71731e-05	4.69478e-05	1.77092e-05	1.42414e-06	1.83959e-05	0	6.71828e-05	1.34907e-05	8.1892e-05	0	8.1944e-05	1.92691e-05	9.1989e-07	5.25794e-05	5.06404e-05	7.08113e-05	5.64371e-05	1.86213e-06	3.57322e-05	1.30482e-05	2.92367e-05	2.86092e-05	1.64725e-06	6.29559e-06	1.8318e-05	7.64946e-05	5.18289e-05	0.000153899	0	0.000125331	0.00024122	7.12421e-05	1.82348e-05	0.000380747	8.06311e-05	0.000274015	0.000226174	8.10134e-06	5.96738e-05	0.000211165	0.000195205	4.08474e-06	0.000187476	3.78788e-05	0.000288484	8.59092e-06
Aktip	0.000195755	0.000116185	0.000238784	9.72565e-05	0.000106465	4.40481e-05	5.40378e-05	7.83419e-05	0	7.72314e-06	3.04433e-06	5.63357e-05	0	7.04622e-06	8.23328e-06	0.000130633	2.86509e-05	5.78132e-05	0.000105249	2.43238e-05	6.40493e-05	0.000153429	0.000118107	0.000103852	3.00145e-05	0.000106685	6.29426e-05	0.000188805	9.57139e-05	2.96162e-05	3.31796e-05	2.27108e-05	0.000142619	3.14943e-05	5.30716e-05	7.66534e-05	2.44382e-05	5.91363e-05	2.93376e-05	3.36632e-05	2.09846e-05	6.42521e-05	3.48544e-05	1.80627e-05	4.37824e-05	2.50352e-06	5.93472e-05	0	3.32845e-05
Alad	4.31539e-05	1.67719e-05	5.45872e-05	2.12432e-05	2.95383e-05	6.98473e-05	7.5397e-05	2.70501e-05	4.23507e-05	1.07364e-05	6.03345e-05	3.58798e-05	8.71661e-05	5.41012e-05	3.51805e-05	5.63747e-05	0.000111193	4.98725e-05	3.58479e-05	4.47351e-05	6.53846e-05	1.46032e-05	6.15078e-05	3.19699e-05	3.26702e-05	3.81013e-05	8.45306e-06	3.13831e-05	3.43683e-05	2.96565e-06	6.62858e-05	5.13558e-05	1.52401e-05	0	2.42872e-05	5.75864e-05	5.02425e-05	2.6178e-05	4.89036e-05	2.57056e-05	1.89679e-05	3.95906e-05	6.91521e-05	1.09815e-05	2.35841e-05	2.31435e-05	8.43493e-05	2.26547e-05	2.49566e-05
Alas1	4.24851e-05	5.35372e-05	9.88363e-05	0.000115496	0.000131796	2.17177e-05	4.3543e-05	5.24599e-05	2.84576e-05	0.000151651	0.000108282	6.13449e-05	9.34959e-05	9.37458e-05	0.000187249	2.64464e-05	4.06436e-05	0.000108783	5.53082e-05	0.000155744	5.16082e-05	4.43022e-05	9.77018e-05	8.56627e-05	0.000131069	4.30207e-05	5.97846e-05	8.87381e-05	0.00016191	0.000108817	8.75703e-05	0.000237054	0.00013735	0.000185574	6.56468e-05	2.60769e-05	4.7701e-05	0.000177939	0.000166655	0.000157548	1.9978e-05	0.000138636	2.91571e-05	8.42671e-05	4.41535e-05	2.43311e-05	7.30967e-05	0.000152482	4.02328e-05
Alas2	0	6.99737e-06	3.1713e-06	0	5.37577e-06	0	0	2.16873e-06	0	0	0	0	0	0	0	5.56622e-07	1.96329e-06	0	0	0	0	7.99533e-06	0	0	0	2.37599e-08	0	0	0	2.42799e-06	0	0	0	1.04118e-05	8.48974e-07	0	0	0	0	4.97275e-06	0	0	1.07965e-06	0	0	2.50352e-06	0	0	0
Alb	2.57328e-07	6.68134e-07	0	0	3.8158e-06	0	2.31679e-07	0	0	0	5.65099e-06	2.89203e-06	0	0	0	0	0	0	0	0	0	0	0	0	0	5.76283e-07	0	5.50676e-06	0	5.6212e-06	0	0	0	0	0	2.3489e-06	4.89822e-06	0	0	0	0	0	0	6.02011e-06	0	0	5.39665e-05	0	0
Alcam	2.5247e-06	3.05999e-05	9.28954e-06	2.08294e-05	3.498e-05	4.48531e-05	0.000134731	0.000966565	8.94339e-05	0.000809994	0.000621475	0.00073988	4.10027e-05	0.000523435	0.000625031	1.73515e-05	6.0677e-05	5.71891e-05	5.90517e-05	0.000182892	0.000175724	3.89108e-05	3.59961e-06	5.86746e-05	8.76554e-05	1.66419e-06	1.05497e-05	0	8.01458e-06	1.30302e-05	0.000325094	0.000102712	0.000299545	0.000234491	6.26938e-05	4.26225e-06	4.5561e-05	0	5.37193e-05	3.87946e-05	5.23332e-05	0.000125595	0.000221172	0.00023758	4.73917e-05	0.0011253	0.000114424	0.000440825	0
Aldh16a1	1.11521e-05	2.86926e-05	2.57841e-05	3.00507e-05	2.02515e-05	1.84935e-05	8.73548e-06	3.98952e-05	0	8.71779e-06	1.5753e-05	2.01621e-05	0	0	2.49145e-05	1.3508e-05	1.90071e-05	0	6.31552e-06	3.04231e-05	2.3251e-05	2.94755e-05	1.19431e-05	2.03656e-05	3.39566e-05	1.15897e-05	2.09449e-05	2.48324e-05	1.37544e-05	1.94465e-05	2.15694e-05	0	1.9602e-06	6.52188e-06	7.25334e-06	7.82125e-06	1.61205e-05	2.04332e-05	0	2.94634e-05	1.58453e-05	6.71935e-06	3.09109e-05	1.87862e-05	2.16318e-05	6.52416e-05	0	2.24694e-05	0
Aldh18a1	1.72528e-06	1.037e-06	1.20521e-05	1.76232e-06	0	1.02249e-05	1.95982e-06	2.91179e-05	0	0	2.56483e-05	0	0	3.19765e-05	1.66493e-05	5.65639e-06	1.10375e-05	5.63781e-05	1.34448e-05	0	4.02892e-06	7.96553e-06	4.70667e-06	0	3.32326e-06	2.7296e-06	9.04967e-06	1.79921e-05	2.44367e-06	1.63495e-06	1.91534e-06	0	0	0	0	2.58148e-06	2.60247e-06	0	2.75645e-05	0	4.41947e-06	4.55224e-06	1.62499e-06	1.66024e-05	5.46623e-06	0	5.25022e-05	0	0
Aldh1a1	0	0	3.40266e-06	0	0	5.45134e-07	8.16916e-07	0	2.89352e-05	0	0	0	0	0	0	9.14438e-06	0	0.000126738	0	1.34062e-05	4.91687e-06	0	0	0	0	3.9822e-07	0	7.76055e-06	0	0	0	0	0	1.36104e-05	0	1.23233e-06	0	0	0	2.96415e-06	4.08682e-07	0	0	1.82605e-05	8.83733e-07	0	3.18878e-05	0	1.9352e-06
Aldh1a2	7.21152e-07	0	4.12487e-06	0	0	0	0	0	0	0	0	8.59358e-06	0	0	0	0	6.2054e-06	0	0	0	0	1.47261e-05	0	0	0	1.15767e-07	0	0	0	0	8.87033e-06	0	1.40337e-05	1.85979e-05	8.04347e-07	3.91508e-07	0	0	0	0	3.44003e-07	0	4.41038e-06	1.92453e-05	0	1.925e-05	0	0	0
Aldh1a3	0	2.39111e-06	0	0	1.13258e-06	2.01019e-06	2.14782e-07	0	0	0	0	1.62381e-05	0	0	0	8.8168e-07	1.60772e-05	2.77622e-05	0	1.76479e-05	1.17957e-06	4.20828e-06	0	0	0	4.20747e-07	0	0	0	0	0	0	0	0	1.3389e-06	2.15862e-06	2.32519e-05	0	0	1.01837e-05	6.78396e-07	0	2.94889e-05	1.42878e-05	1.53195e-06	0	0	0	0
Aldh1a7	0	0	7.85345e-06	0	2.93939e-06	2.37993e-06	3.21038e-06	0	0	0	0	0	0	0	0	1.76434e-06	0	8.64035e-06	0	2.12596e-06	4.93215e-06	0	0	0	0	8.00446e-07	0	5.546e-06	0	4.65747e-06	0	0.000130006	0	1.26033e-05	0	5.36309e-07	0	0.000103281	0	0	0	0	0	8.71027e-06	3.99103e-06	0	0	0	0
Aldh1b1	1.7274e-06	0	0	0	0	0	1.13081e-05	0	0	0	0	0	0	0	0	1.86747e-07	0	0	0	0	3.28197e-06	0	0	0	0	2.88957e-06	0	0	0	0	0	0	0	0	0	3.36214e-07	0	0	0	0	5.70201e-06	0	0	0	0	0	0	0	0
Aldh1l1	0.000125951	0.000159752	0.000142802	0.000181014	0.000175637	3.80904e-05	0.000628885	0.000468728	0.000274746	0.000654876	0.000643607	0.000384468	0.000203192	0.000701704	0.000567399	4.94001e-05	3.36157e-05	9.07556e-06	4.47721e-05	5.5858e-05	0.000713645	7.17001e-05	0.000157347	6.73818e-05	0.000113895	0.00017626	0.000175903	0.000151704	0.000152812	0.000150349	2.86322e-05	0.000153363	0.000101264	2.77717e-05	9.26043e-07	5.07147e-05	0.000111344	9.91069e-05	7.88258e-05	0.000135151	3.28727e-05	0	3.03448e-05	8.40061e-05	4.75979e-05	7.10349e-05	6.47753e-05	8.75786e-05	5.075e-05
Aldh1l2	3.58225e-07	9.05451e-06	0	4.08795e-07	5.79517e-06	0	1.39533e-05	0	0	0	0	1.5645e-05	0	9.42685e-06	4.76193e-05	0	6.2054e-06	0	0	1.47795e-05	1.62982e-05	2.4413e-06	1.08748e-05	0	7.31511e-06	1.1861e-07	1.09269e-06	0	2.6733e-06	0	0	7.16332e-05	8.73077e-06	0	0	7.79365e-07	0	0	0	0	0	0	0	6.62388e-06	8.91185e-07	0	0	0	0
Aldh2	0.000128963	5.30956e-05	0.000262216	2.4579e-05	5.73492e-05	7.67058e-05	8.13045e-05	7.37908e-05	0.000369713	1.13634e-05	0.000103578	5.6626e-05	0.000498827	5.09165e-06	4.33763e-05	0.000229442	4.94961e-05	0.000418615	5.60863e-05	8.39324e-05	0.000182784	6.85036e-05	0.000145195	5.77687e-05	4.09223e-05	0.000119242	5.74175e-05	0.000130621	4.08455e-05	4.70162e-05	3.23449e-05	0.000278441	2.54223e-05	1.9276e-05	5.97025e-05	0.000115929	1.29127e-05	0.000485458	4.44352e-05	0.000135541	0.000225543	0.000252942	9.9168e-05	0.000245596	7.18374e-05	4.74279e-05	0.000375646	6.41097e-05	0.000232115
Aldh3a2	1.80812e-05	9.22758e-06	1.31786e-05	7.69926e-06	5.43282e-05	1.10619e-05	3.05252e-05	3.0187e-05	4.9456e-05	2.48688e-05	7.30567e-06	6.27193e-05	5.05462e-05	3.43322e-05	1.84754e-05	2.66733e-05	4.8245e-05	2.78342e-05	2.25051e-05	0.000108768	4.1086e-05	1.59367e-05	2.95585e-05	1.71577e-05	3.7518e-05	1.7131e-05	1.75612e-05	1.80075e-05	9.75973e-06	1.60337e-05	1.99833e-05	7.88149e-05	2.04826e-05	0.000144479	1.51784e-05	2.25225e-05	5.35355e-05	3.11721e-05	2.21828e-05	4.88612e-05	1.88307e-05	4.73778e-05	3.24441e-05	8.39102e-05	1.79647e-05	5.03673e-05	7.45487e-05	6.57394e-05	1.9352e-06
Aldh3b1	1.50347e-07	6.84838e-06	1.8402e-05	5.01051e-06	3.42928e-06	7.14533e-06	1.97354e-06	3.8279e-06	0	0	0	1.69569e-05	0	5.58285e-06	2.67415e-06	1.44291e-06	7.80031e-06	0	0	0	4.34348e-06	3.84481e-06	0	2.56023e-06	1.20405e-05	1.93688e-06	0	0	0	0	6.27225e-06	0	8.1586e-06	2.28584e-05	1.12556e-06	8.08747e-06	7.83552e-06	0	0	9.78898e-06	4.41559e-05	0	6.66925e-06	2.58181e-05	2.78555e-05	8.63036e-06	0	4.54092e-05	5.38459e-05
Aldh5a1	1.39751e-05	9.13331e-06	2.20106e-05	1.62463e-05	2.98504e-05	4.42132e-06	1.48374e-05	2.48744e-05	4.48824e-05	4.4712e-05	3.55366e-05	1.55317e-05	2.43665e-05	7.65462e-06	5.0813e-06	1.38946e-05	2.83006e-06	2.17577e-05	0	4.48898e-06	1.99526e-05	3.5093e-06	7.18637e-06	4.04915e-05	2.17647e-05	1.94928e-05	6.75056e-06	1.6675e-05	1.35757e-05	2.40566e-05	1.17971e-05	0	0	3.3531e-05	2.90021e-06	1.14055e-05	1.17572e-06	0	0	2.93729e-05	7.59563e-06	7.61452e-06	1.40355e-06	1.42925e-05	5.44647e-06	1.16542e-05	0	0	2.0909e-06
Aldh6a1	0.000148587	0.000168565	0.000132448	6.93621e-05	0.000181251	5.68221e-05	0.000165846	0.000205059	0.000267916	0.000115822	0.000181769	0.000171516	0.000302289	2.78521e-05	0.00018147	0.000121722	9.86042e-05	7.19459e-05	3.82225e-05	9.45527e-05	0.000144966	0.000158109	9.60126e-05	7.32812e-05	0.000198522	0.000152552	0.000174675	0.000166329	0.000125096	0.000162396	0.000145898	0.000162876	5.31897e-05	0.000155436	6.29021e-06	0.000110061	0.000132103	0.000231105	8.30497e-05	0.000137417	7.19542e-05	3.04489e-05	0.000113999	0.000152657	7.47599e-05	0.000120972	0.000107919	0.000154315	0.00010297
Aldh7a1	3.02238e-05	4.64287e-05	5.19307e-05	3.75323e-05	4.2828e-05	4.24589e-05	2.99943e-05	6.65291e-05	6.26089e-05	8.52449e-05	0.000127268	8.446e-05	0.000162247	3.21139e-05	2.25422e-05	3.75621e-05	7.07395e-05	9.34842e-05	2.41089e-05	5.9384e-05	3.33049e-05	3.41294e-05	1.319e-05	2.52097e-05	4.98744e-05	3.69974e-05	2.94213e-05	2.63086e-05	4.04003e-05	3.57357e-05	3.50809e-05	9.68151e-05	4.91648e-05	9.25158e-05	9.40881e-06	3.67888e-05	4.74027e-05	0.000167389	6.7195e-05	1.58066e-05	1.6055e-05	4.74062e-05	9.07845e-05	6.44107e-05	1.91899e-05	0	9.44942e-05	0.000118636	2.227e-05
Aldh8a1	1.84604e-05	2.61358e-05	5.82222e-05	1.11586e-05	3.07597e-05	2.92789e-05	1.06726e-05	4.01765e-05	5.69152e-05	5.9242e-05	0.000115894	7.41222e-05	0.000199362	4.16389e-06	3.56939e-05	1.29481e-05	5.94165e-05	9.89363e-05	2.63521e-05	0.000129047	1.28021e-05	4.2604e-05	9.68638e-05	4.44363e-06	5.99626e-05	2.54213e-05	3.00761e-05	3.63873e-05	2.34546e-05	3.58221e-05	3.46096e-05	0.000265415	2.1513e-05	4.36547e-05	0	2.72339e-05	4.19105e-05	0.000115575	1.09489e-05	3.87607e-05	1.8147e-05	0	2.72882e-05	8.66577e-05	3.39494e-05	4.56536e-05	0.000332456	7.43533e-05	2.38228e-05
Aldh9a1	5.14967e-05	8.77018e-05	0.000256548	2.09582e-05	0.000102527	5.0305e-05	5.72163e-05	2.0762e-05	0.000214449	0	5.25934e-05	6.01445e-05	0.000307729	2.99853e-05	0.000133329	4.38203e-05	7.70875e-05	0.000259784	5.78766e-05	6.29126e-05	4.66796e-05	8.82137e-05	0.000176003	2.33422e-05	4.80251e-05	5.69061e-05	4.93277e-05	0.00018937	1.7734e-05	5.6376e-05	0.000109166	0.000250772	5.35929e-06	9.09937e-05	2.90456e-05	4.42499e-05	4.94054e-05	0.000589158	4.57466e-05	0.000143134	4.47436e-05	3.79361e-05	2.87422e-05	0.000116797	4.2932e-05	6.68772e-05	0.000183212	0.000411916	4.17234e-05
Aldoa	0.000931791	4.11632e-05	0.000260587	6.40365e-05	3.00935e-05	0.000234627	0.00111329	4.61936e-06	0.000195766	7.04639e-05	5.77081e-05	3.24764e-05	0.000218805	2.18519e-05	3.56311e-05	0.000964352	6.89295e-05	0.000236266	0.000133741	2.43238e-05	0.00108444	1.03817e-05	0.000310311	4.71494e-05	8.87961e-05	0.000640051	2.88704e-05	0.000246093	4.9512e-05	2.47378e-05	2.40776e-05	0.000192478	0.000122786	3.45379e-05	0.000269688	0.000387407	0	0.000148885	0.000158092	3.78642e-05	0.000346289	0.00066505	1.5229e-05	2.93538e-05	0.000244881	2.24432e-05	0.000149284	4.36952e-05	0.000574595
Aldoart1	1.20431e-06	0	4.30678e-06	0	0	0	4.98245e-07	0	0	0	0	0	0	0	0	1.88926e-07	0	0	0	0	0	0	0	0	0	4.26496e-07	0	4.7797e-06	0	0	0	0	0	0	1.00123e-05	4.18514e-07	0	0	0	0	3.13942e-07	2.04035e-05	0	0	1.8561e-06	0	0	0	0
Aldob	0.000355927	0.000198738	0.00158868	3.50305e-05	0.000441145	0.000374535	0.000240709	0.000284563	0.00141932	9.87126e-05	0.000417139	0.00026173	0.00331729	2.06568e-05	0.000353368	0.000322479	0.000287875	0.00141224	8.4702e-05	0.000414355	0.00011052	0.000172976	0.00106363	5.20775e-05	0.00029824	0.0005048	0.0001718	0.000793137	4.86732e-05	0.000281134	0.000357487	0.0037676	1.53617e-05	0.000443171	0	0.000652002	0.000314268	0.00373205	9.44542e-05	0.000564723	0.000435484	1.19464e-05	0.000210068	0.000483098	0.000734049	0.000278785	0.00339721	0.000430458	0.000860941
Aldoc	3.00704e-05	1.36693e-05	7.27369e-05	0	6.43373e-06	5.25825e-06	3.95722e-06	0	0	0	0	0	1.05077e-05	0	0	2.13187e-05	0	6.52711e-05	0	0	7.55524e-06	0	8.08635e-06	0	0	1.43824e-05	0	5.53842e-05	0	0	0	0	0	0	0	7.97751e-06	0	0	0	0	2.89367e-06	0	6.84247e-06	0	5.63163e-06	0	0	0	0
Alg1	1.25599e-05	4.11152e-06	1.24538e-05	2.76435e-06	4.62391e-06	1.43795e-05	1.63988e-05	0	0	0	0	7.65353e-06	3.45304e-05	2.28573e-05	0	2.7058e-05	8.1103e-06	0	6.09236e-06	0	1.59708e-05	1.80181e-05	2.47106e-06	6.32739e-06	9.04808e-06	1.76727e-05	4.52404e-06	4.15614e-06	4.93893e-06	0	0	0	7.80982e-06	0	9.94849e-06	2.57655e-05	0	0	0	5.05403e-06	1.44039e-05	1.68546e-05	3.50887e-06	0	1.27806e-05	0	0	0	1.12008e-05
Alg10b	6.44654e-07	5.85657e-06	1.37277e-05	0	2.99827e-06	1.28514e-06	2.15939e-06	0	0	0	0	1.35907e-06	0	0	0	1.4364e-06	0	0	0	1.52625e-05	2.65045e-06	4.73518e-06	9.68007e-06	0	3.41461e-06	2.05195e-06	0	7.9499e-06	0	0	0	0	0	0	2.08774e-06	5.05478e-07	0	0	0	1.41994e-05	3.1378e-07	0	1.40355e-06	6.23531e-06	0	0	0	0	0
Alg11	7.64301e-06	5.96912e-06	0	2.71406e-05	7.00131e-06	7.03451e-06	7.7952e-06	0	0	2.73906e-05	3.04433e-06	4.64122e-06	0	4.3261e-05	8.49811e-06	1.10712e-05	8.45309e-06	1.7041e-05	6.50683e-05	1.00208e-05	1.98534e-05	1.72683e-05	1.10502e-05	9.09083e-06	1.90352e-06	7.58331e-06	1.01624e-05	8.64363e-06	2.88222e-05	1.73395e-05	1.09442e-05	0	4.32567e-05	0	1.01885e-05	9.39184e-06	4.66975e-06	3.23834e-05	1.09489e-05	0	6.78936e-06	4.86306e-06	4.9047e-06	1.43259e-05	7.38492e-06	7.38084e-06	0	0	6.96929e-06
Alg12	6.46428e-06	1.22495e-05	7.80251e-06	1.42324e-05	1.24839e-05	6.05727e-06	6.7079e-06	0	2.33754e-05	0	0	0	0	1.41884e-05	0	6.60635e-06	1.07759e-05	7.38645e-06	1.8303e-05	0	5.20543e-06	7.79645e-06	1.26177e-05	1.38256e-05	0	6.78309e-06	0	5.45533e-06	1.89003e-05	1.05459e-05	1.07005e-06	0	0	0	1.65469e-06	7.83413e-06	1.14699e-06	0	8.76225e-06	8.08885e-06	8.04928e-06	0	4.21756e-06	1.78549e-06	1.63594e-06	0	0	0	0
Alg13	5.97271e-06	2.82345e-05	3.50102e-05	6.01962e-05	1.54104e-05	3.94569e-06	5.60455e-06	5.76932e-05	0	2.27234e-05	2.18838e-05	1.77894e-05	0	4.81756e-05	1.02292e-05	6.14022e-06	4.7265e-05	3.33293e-05	3.77964e-05	6.99235e-05	4.6651e-06	3.17547e-05	2.11449e-05	7.28184e-05	1.86211e-05	5.68069e-06	5.11281e-05	2.36647e-05	3.40641e-05	2.67196e-05	4.89396e-05	9.19712e-05	2.98595e-05	0.000120464	8.37953e-06	3.25101e-06	2.48027e-05	0	7.23564e-05	1.53657e-05	8.08825e-06	3.95357e-06	2.9079e-05	1.49879e-05	8.3851e-06	1.46211e-05	9.96993e-05	0	0
Alg14	1.22476e-05	7.3598e-06	5.17727e-06	2.26685e-05	8.8141e-06	9.10978e-06	1.34479e-05	1.6864e-05	0	1.13323e-05	1.97785e-05	2.5633e-05	4.72769e-05	3.31668e-05	2.61985e-05	1.73575e-05	3.83308e-05	1.51582e-05	6.44266e-05	4.78839e-05	1.40193e-05	2.75377e-05	2.16354e-06	1.94584e-05	1.30854e-05	8.28952e-06	2.33793e-05	2.03888e-05	1.57082e-05	7.77897e-06	1.46391e-05	5.57041e-05	5.60335e-05	3.35069e-05	8.92282e-05	3.05983e-05	5.2463e-05	0	0	3.0137e-05	5.30502e-06	2.84996e-05	2.46822e-05	1.05961e-05	6.18423e-06	3.43961e-05	5.75202e-05	0	0
Alg2	1.00504e-05	2.32335e-05	3.67326e-05	1.21817e-05	1.19938e-05	1.01063e-05	1.34941e-05	2.75084e-05	0	0	0.000133295	2.27166e-05	0	8.62723e-06	2.77786e-05	1.79057e-05	6.50934e-05	1.22294e-05	6.14009e-06	8.98505e-06	2.32702e-05	2.32422e-05	3.28131e-05	2.03266e-05	1.25997e-05	8.14456e-06	6.75562e-06	8.51133e-06	1.10539e-05	2.13995e-05	2.47271e-05	0	2.33311e-05	5.30183e-05	8.35622e-06	1.04524e-05	1.62978e-05	0	0	2.4552e-05	3.27198e-06	5.51146e-06	1.2715e-05	2.19798e-05	6.30653e-06	3.1071e-05	1.32802e-05	1.84787e-05	0
Alg3	6.2309e-06	1.60127e-06	0	0	1.08927e-05	2.19011e-05	6.73092e-06	2.16873e-06	0	0	0	1.09729e-05	0	0	0	6.62212e-06	0	7.38645e-06	0	0	3.66066e-06	3.67877e-06	0	0	0	6.64376e-06	0	3.74857e-06	0	0	4.41673e-06	0	0	0	3.07395e-06	1.50481e-05	9.52925e-06	0	0	0	4.55938e-06	0	1.69663e-06	7.58735e-06	5.55631e-06	0	0	0	0
Alg5	3.04857e-05	6.34738e-06	4.15826e-05	1.58493e-05	2.25601e-05	4.27877e-05	3.11568e-05	0	7.50872e-05	9.96711e-06	0	0	0	3.34785e-05	6.04686e-06	2.33756e-05	0	2.29903e-05	1.66744e-05	8.52602e-06	3.17906e-05	2.35357e-05	4.06918e-05	4.52753e-06	1.05324e-05	2.69351e-05	8.91173e-06	8.02088e-05	6.69374e-06	6.02309e-06	4.06491e-06	4.86229e-05	4.36283e-05	0	2.8063e-05	3.92418e-05	1.24628e-05	8.79863e-05	1.27953e-05	2.14793e-05	3.91076e-05	0	3.30997e-06	2.57961e-05	6.21427e-05	2.61743e-05	4.2735e-05	0	1.29725e-05
Alg6	8.06595e-06	2.48983e-05	4.70066e-06	1.29081e-05	9.35877e-06	2.0812e-06	4.31347e-06	2.51838e-06	0	2.0616e-05	0	1.04554e-05	0	0	1.42847e-06	1.15441e-05	1.10375e-05	0	6.81858e-06	5.51309e-05	8.78775e-06	2.24734e-05	2.60456e-05	0	1.6534e-05	3.89506e-06	2.20797e-05	8.53926e-06	1.8917e-05	1.93495e-05	5.18093e-05	0	1.54734e-05	2.02265e-05	3.21048e-06	6.38536e-06	4.22119e-05	0	0	2.10973e-05	3.37832e-06	5.79428e-06	4.46194e-05	1.29546e-05	1.59929e-05	7.84019e-06	0	1.06678e-05	0
Alg8	7.39878e-07	2.29722e-05	7.07654e-06	4.1252e-06	1.27e-05	5.58863e-06	2.08679e-06	2.10258e-05	0	1.04613e-05	3.0525e-05	2.51143e-05	0	7.40083e-06	1.19076e-05	1.26609e-06	0	0	0	2.26509e-05	1.11861e-06	1.14216e-05	0	0	8.82515e-06	2.19411e-06	8.05249e-06	1.93702e-06	0	3.63504e-06	8.62887e-06	0	1.63813e-05	0	4.83456e-06	4.22796e-06	1.6747e-05	0	0	2.29973e-05	3.89499e-06	0	1.37005e-05	1.65052e-05	7.31559e-06	2.80542e-05	0	0	0
Alg9	6.41012e-06	2.21774e-05	6.76993e-06	4.9841e-05	1.96969e-05	7.49124e-06	8.53468e-06	1.80751e-05	0	7.12792e-05	1.17396e-05	1.38483e-05	0	7.12251e-06	1.00662e-05	1.73566e-05	2.14464e-05	0	9.64383e-06	2.24631e-05	1.34516e-05	2.28509e-05	0	1.94817e-05	8.16063e-06	7.92765e-06	8.53439e-06	0	3.35452e-05	0	1.59413e-05	0	4.07969e-05	1.98265e-05	1.26511e-06	9.08753e-06	1.29973e-05	0	4.92616e-06	2.59778e-05	6.52914e-06	3.34511e-06	1.66095e-05	1.78549e-06	1.56194e-05	0	0	6.97535e-05	4.18858e-06
Alkbh1	2.56254e-05	5.15896e-05	3.20053e-06	2.41236e-05	4.6499e-05	8.00336e-05	1.72019e-05	2.50083e-05	0	6.1958e-05	2.49824e-05	6.88006e-05	1.80845e-05	4.63546e-05	0.000127762	1.82948e-05	6.40211e-05	4.65933e-05	2.73522e-05	3.68842e-05	3.36549e-05	4.18556e-05	6.42723e-06	4.7993e-05	3.78428e-05	1.75659e-05	3.24245e-05	1.02627e-05	2.78144e-05	3.91727e-05	6.11811e-05	3.78329e-05	4.34294e-05	2.2827e-05	2.44947e-05	4.04137e-05	5.50097e-05	0	1.42367e-05	3.98651e-05	4.26395e-05	1.5615e-05	5.73514e-05	7.81044e-05	6.4994e-05	4.41938e-05	0	4.93241e-05	1.97327e-05
Alkbh2	7.45817e-06	5.25223e-06	2.68563e-06	0	1.4164e-05	6.27424e-06	5.12893e-06	1.17952e-05	0	0	2.7467e-05	0	0	0	6.04686e-06	6.29272e-06	2.83006e-06	0	0	0	7.71905e-06	1.27081e-05	5.7089e-06	0	3.79425e-06	3.68382e-06	5.47411e-06	1.94087e-06	0	0	1.80366e-05	0	0	6.61533e-06	1.3018e-05	5.65112e-06	2.26126e-05	0	0	1.47251e-05	4.5301e-06	1.60675e-05	9.45247e-06	0	0	0	0	0	0
Alkbh3	1.3535e-05	5.33215e-06	0	2.31681e-05	2.54453e-06	1.23929e-05	1.40788e-05	0	0	0	0	0	0	2.5247e-05	4.62106e-05	1.35356e-05	2.40385e-05	0	5.93303e-06	2.41768e-05	5.72707e-06	1.049e-05	0	1.47751e-05	1.53013e-05	1.01536e-05	9.16256e-07	1.99922e-06	1.19286e-05	1.68343e-05	3.00241e-05	0	0	6.14737e-05	2.58325e-05	2.14362e-05	5.19921e-06	0	0	6.53479e-06	1.56477e-05	1.68478e-05	1.95436e-05	2.71603e-05	2.93143e-05	1.30215e-05	0	6.32892e-05	1.09973e-05
Alkbh4	3.99187e-06	1.33382e-05	0	0	1.76372e-05	9.87296e-06	7.08436e-06	9.29541e-06	0	0	2.71739e-05	8.67436e-06	0	0	2.70245e-05	4.04229e-06	1.96329e-06	0	0	1.75809e-05	9.41943e-06	8.93612e-06	0	0	6.03638e-06	3.61771e-06	6.74785e-06	3.40916e-06	0	9.38756e-06	4.59407e-06	0	0	0	8.23207e-06	3.07091e-06	1.35307e-05	0	0	2.8489e-05	1.00679e-05	0	0	3.57098e-06	1.03663e-06	0	0	0	7.20721e-06
Alkbh5	8.41593e-05	4.27979e-05	4.13481e-05	6.95865e-05	4.10842e-05	5.04223e-05	0.000110284	9.49152e-06	4.42662e-05	6.26037e-05	3.23415e-05	8.46976e-05	9.09825e-05	0.000157485	8.77936e-05	0.000128976	0.000136433	9.35239e-05	0.000110488	1.19526e-05	0.0001959	3.65496e-05	8.1806e-05	0.000107663	3.29374e-05	8.04538e-05	3.58304e-05	9.78326e-05	0.000104212	5.58122e-05	4.51338e-05	0.000116769	0.000109176	7.28697e-06	0.000100794	7.97052e-05	8.861e-05	0	0.000154093	9.12247e-05	2.92828e-05	0.000132112	3.40791e-05	2.49129e-05	3.18362e-05	3.25854e-05	3.03951e-05	4.83843e-05	7.91453e-05
Alkbh6	4.26918e-05	1.49437e-05	2.89382e-05	1.09689e-05	3.85188e-05	1.21025e-05	4.16102e-05	2.1242e-05	2.33536e-05	0	9.36034e-05	1.29151e-05	0	0	4.06534e-05	3.40345e-05	3.16588e-05	4.09829e-05	1.92371e-05	7.69268e-05	6.60602e-05	1.50768e-05	3.97201e-05	2.08159e-05	1.64767e-05	3.05537e-05	3.28797e-05	1.83488e-05	2.34302e-05	5.54845e-05	1.6132e-05	0.000248952	6.00669e-06	0.000100078	3.1281e-05	3.74679e-05	2.47642e-05	0	0	5.51232e-05	1.79245e-05	4.09091e-05	1.72642e-05	2.18678e-05	1.30141e-05	1.74037e-05	2.69978e-05	1.07666e-05	2.25338e-06
Alkbh7	4.47158e-05	7.0058e-06	4.53646e-05	1.09187e-05	3.49652e-06	1.57582e-05	4.21292e-05	0	0	0	0	8.2948e-06	0	2.82167e-05	7.03606e-06	3.35407e-05	9.51022e-06	6.39078e-05	0	0	4.32911e-05	3.66667e-06	7.60177e-05	2.75048e-05	2.60864e-06	3.58051e-05	1.08377e-05	4.57379e-05	4.61606e-06	3.96756e-06	1.07005e-06	0	0	1.45293e-05	1.6225e-05	2.79996e-05	3.07796e-06	4.28266e-05	0	5.68658e-06	1.60029e-05	2.85192e-05	1.40355e-06	0	1.50729e-05	0	0	0	1.2232e-05
Alkbh8	9.82558e-06	4.35938e-05	2.51449e-05	5.42716e-05	3.98973e-05	3.7968e-06	1.07994e-05	1.03805e-05	0	4.42186e-05	3.06198e-05	7.1798e-05	1.05077e-05	6.13255e-05	3.6718e-05	1.50181e-05	2.75657e-05	0	1.91527e-05	2.18747e-05	1.18697e-05	5.37049e-05	1.1877e-05	7.39416e-05	5.9876e-05	8.243e-06	6.44362e-05	3.44371e-06	8.26095e-05	3.39853e-05	2.65639e-05	0	9.39564e-05	3.14198e-05	8.72113e-06	7.42236e-06	6.50759e-05	0	4.11014e-05	3.04685e-05	4.90139e-06	2.46969e-05	3.63341e-05	9.64191e-05	6.7615e-06	1.84816e-05	0	9.3228e-05	0
Alms1	5.22795e-06	6.94398e-05	1.14461e-05	4.70156e-05	0.000192645	0	2.01517e-06	8.83587e-05	0	4.29851e-05	0.000212992	0.000101911	0	4.23428e-05	0.000191147	2.14084e-06	8.79694e-05	0	7.26034e-05	0.000222633	6.54943e-06	0.000107385	1.80215e-05	2.78448e-05	0.000183397	1.97542e-06	5.83318e-05	2.26957e-05	5.17173e-05	0.000132026	0.000134568	3.88682e-05	2.83786e-05	0.000250418	2.62115e-06	2.99762e-06	8.62813e-05	0	6.38194e-05	0.000242563	1.85491e-06	1.72747e-05	0.000100627	0.000216469	0	0.000136144	0	0.000338699	2.25338e-06
Alox12	9.70652e-06	2.18807e-05	1.67316e-05	6.91014e-06	1.60864e-05	0	1.64711e-05	2.40319e-05	0	1.95013e-05	0.000149409	5.61946e-06	1.05077e-05	4.43064e-05	8.7761e-05	6.59038e-06	0	0	0	0	2.32437e-05	0	0	0	9.00149e-06	1.0559e-06	0	5.2086e-06	4.02787e-06	0	0	0	0	0	1.36408e-05	1.87786e-05	2.54754e-05	0	0	0	0	1.30596e-05	5.14599e-06	0	0	0	0	0	0
Alox5ap	5.72018e-07	0	0	0	0	4.36443e-06	0	0	0	0	0	0	0	0	0	0	0	0	0	0	0	0	0	0	0	9.55277e-08	0	0	0	0	0	0	0	0	1.48947e-05	8.32934e-06	0	0	0	0	0.00081112	0	0	0	0.000260884	0	8.23995e-05	9.21022e-06	0.00127267
Alpk1	9.5531e-08	5.29097e-06	0.00015822	1.83453e-05	1.16782e-05	0	2.50132e-06	7.97785e-05	2.89352e-05	0.000154902	0.000295084	3.69128e-05	0.000143109	8.20326e-05	0.000119396	0	1.96329e-06	0.000142229	3.21747e-05	1.19851e-05	3.91663e-06	2.32029e-05	0.000150666	1.7904e-05	2.71211e-05	1.13653e-07	7.31866e-06	0.000140371	3.5666e-05	2.36359e-05	4.6828e-05	0.000232633	6.58657e-05	6.14625e-05	1.01643e-05	4.10204e-06	0.000184155	0.00017157	4.43418e-05	0.000139659	6.42018e-06	0	0.000173607	0.000120012	3.54938e-06	0.000162063	0.000287373	0.000202975	0
Alpk2	5.91472e-07	7.03245e-07	0	0	1.67919e-06	3.83259e-07	3.93208e-07	0	0	0	0	0	0	0	0	6.81366e-07	0	1.33996e-05	0	4.48898e-06	2.91375e-06	4.70275e-06	0	0	0	3.37638e-07	0	0	0	0	2.51145e-06	0	0	0	7.98352e-07	2.85122e-06	0	0	0	1.04819e-05	0	0	0	0	0	0	0	6.62559e-06	0
Alpl	2.3541e-05	3.06284e-05	2.62485e-05	2.22005e-05	4.28453e-05	5.77695e-05	1.34027e-05	2.85246e-05	2.24316e-05	2.85187e-05	4.82963e-05	5.61046e-05	2.76549e-05	4.16389e-06	1.4982e-05	1.30999e-05	4.01161e-05	5.50449e-05	1.21957e-05	4.12735e-05	1.64125e-06	2.47755e-05	2.64983e-05	3.32605e-06	4.12626e-05	3.29726e-05	2.83599e-05	2.4719e-05	9.13975e-06	3.84961e-05	8.85455e-05	7.94224e-05	3.91687e-05	5.34547e-05	0.000157094	0.000107411	7.58602e-05	0.000200922	0.000223389	4.85414e-05	2.29003e-05	5.16124e-06	2.27379e-05	3.43287e-05	2.78242e-05	6.15816e-05	0.000126662	7.89427e-05	2.24997e-05
Als2	2.51605e-06	2.12215e-05	1.61069e-05	4.03699e-05	5.16861e-05	1.2942e-06	2.49186e-06	9.63112e-05	2.84576e-05	2.3587e-05	2.38987e-05	4.23515e-05	0	2.3646e-05	1.79564e-05	2.66567e-06	0.000112375	0	5.81432e-05	2.51542e-05	1.43935e-06	3.38529e-05	3.23784e-06	3.21759e-05	4.43426e-05	3.30143e-06	3.1354e-05	1.50833e-06	2.65512e-05	1.94524e-05	4.83789e-05	0	5.70835e-05	4.36724e-05	1.17706e-06	5.11484e-06	4.88705e-05	0	6.92802e-05	5.77488e-05	2.12359e-06	2.71041e-05	0.000101812	4.24843e-05	9.7894e-06	2.02386e-05	0	7.0774e-05	0
Als2cl	1.02097e-05	1.27001e-05	0	1.48148e-05	1.38698e-05	4.51421e-06	5.61591e-06	0	2.15332e-05	3.0329e-05	0	7.3517e-06	0	7.1347e-06	9.99583e-06	1.20177e-05	2.62311e-05	0	1.32422e-05	1.73598e-05	1.55628e-05	2.1899e-05	9.96671e-06	3.6519e-06	2.0784e-05	7.01538e-06	1.47917e-05	0	9.7575e-06	0	9.20435e-06	0	5.16235e-05	0	3.00667e-05	3.06559e-05	6.06801e-05	0	6.53288e-05	5.03127e-05	1.79671e-06	0	1.32238e-05	1.69267e-05	4.11181e-06	1.2843e-05	0	0	0
Alyref	2.99134e-05	3.37749e-06	1.19466e-05	0	1.83443e-05	4.40216e-05	3.78569e-05	0	0	0	5.65099e-06	0	0	0	2.17192e-05	3.26745e-05	3.52609e-06	0	0	0	5.16096e-05	0	6.82762e-06	0	0	1.91943e-05	1.44564e-06	5.06232e-06	0	0	0	0	0	0	0.000100431	5.3464e-05	0	0	0	9.3188e-06	3.58157e-05	2.44428e-05	1.23063e-05	0	3.87617e-05	0	0	0	1.30314e-05
Alyref2	9.55899e-06	0	0	2.1517e-06	0	1.26674e-05	8.29924e-06	0	0	0	0	0	0	0	0	7.09818e-06	0	0	0	0	2.70244e-06	0	0	6.89104e-06	0	2.69258e-06	0	6.33609e-06	3.39749e-06	0	0	0	5.93039e-06	2.14002e-06	1.13678e-05	1.43438e-05	0	0	0	0	1.42364e-05	2.58494e-06	0	7.13073e-06	1.21068e-05	0	0	1.06288e-05	0
Amacr	2.39224e-05	1.34345e-05	9.4067e-05	1.18746e-05	4.98553e-05	1.8465e-05	2.20712e-05	6.50787e-06	0.00012737	0	0.00010573	3.04724e-05	0.000301692	1.28312e-05	6.71801e-05	2.1811e-05	6.71727e-06	0.00018447	1.9878e-05	7.28678e-05	1.5135e-05	1.40279e-05	0.000100511	2.43747e-05	3.47704e-05	2.96369e-05	1.69328e-05	6.64411e-05	1.13263e-05	3.96244e-05	0	0.000204688	3.63551e-05	7.20246e-05	3.7442e-06	4.5122e-05	5.04748e-06	0.000126249	1.46688e-05	5.97851e-05	1.78419e-05	5.43384e-06	1.96605e-05	2.97777e-06	3.90292e-05	1.4267e-05	0.000118957	0.000118619	3.81173e-05
Ambp	1.167e-06	0	0	2.38273e-06	1.34791e-05	0	3.30112e-07	4.24953e-06	0	0	5.65099e-06	7.72353e-06	0	6.11546e-06	1.72936e-05	1.5591e-06	4.75398e-06	0	0	8.52602e-06	0	3.66667e-06	0	0	5.05796e-06	5.49576e-07	0	0	0	0	1.48808e-05	0	0	5.16148e-06	0	0	0	0	0	5.91551e-06	2.94883e-07	0	0	1.59669e-05	0	0	0	0	2.60125e-06
Ambra1	7.87552e-06	0.000206012	2.85033e-05	0.000386283	0.000207932	1.18103e-06	1.32272e-05	0.000243002	1.52952e-05	0.000361992	0.000266223	0.000252627	0	0.000469991	0.000310861	1.73086e-05	0.000392762	0	0.000335568	0.000162079	3.16382e-05	0.000221253	4.09366e-05	0.000391705	0.000176966	1.30924e-05	0.000268472	4.59772e-05	0.000419983	0.000281437	0.000239016	0.000109809	0.000407817	0.000198641	5.6285e-06	1.76581e-05	0.000266	2.04332e-05	0.00032933	0.000266695	8.76919e-06	5.16124e-06	0.000298673	0.000243913	8.16046e-06	0.000155567	5.1159e-05	0.000266719	5.34131e-06
Amd1	3.78747e-05	6.17175e-05	2.02952e-05	3.11401e-05	7.75184e-05	5.47672e-05	5.58197e-05	9.37949e-05	2.15332e-05	4.1774e-05	6.17483e-05	9.92519e-05	3.6169e-05	3.51721e-05	5.64956e-05	8.73886e-05	7.95474e-05	4.53396e-05	3.39427e-05	2.56225e-05	6.01053e-05	7.69391e-05	5.92764e-05	2.90122e-05	7.4571e-05	4.07908e-05	5.87994e-05	2.83598e-05	3.62031e-05	5.6135e-05	7.63762e-05	0.000159676	2.505e-05	0.000107558	9.44314e-05	6.0711e-05	3.97148e-05	4.7259e-05	2.22794e-05	3.46112e-05	5.88123e-05	4.88096e-05	1.8598e-05	5.06752e-05	5.69426e-05	6.67946e-05	0	7.4065e-05	1.45663e-05
Amd2	6.74453e-07	1.31274e-05	3.61085e-05	1.752e-05	3.97142e-05	6.23764e-07	1.04703e-06	2.33745e-05	9.85893e-05	1.58426e-05	4.81954e-05	2.38147e-05	3.42553e-05	0	3.96742e-05	4.73015e-07	1.80562e-05	0	5.81899e-05	1.13356e-05	0	2.45133e-05	5.96954e-05	1.39337e-05	3.9884e-05	8.09375e-07	7.47375e-06	1.60375e-05	1.69346e-05	4.4607e-05	1.07637e-05	9.3787e-05	8.40336e-06	2.0695e-05	1.93766e-06	2.10837e-06	3.25896e-05	3.11721e-05	2.22794e-05	2.32224e-05	5.41306e-07	0	1.40362e-05	2.56237e-05	0	7.85016e-06	0	5.15644e-05	0
Amdhd1	1.29236e-06	2.10069e-06	0	0	6.27362e-06	0	4.12248e-06	3.90503e-06	2.15332e-05	0	9.72006e-06	2.72993e-05	0	0	0	9.39841e-07	0	0	0	0	0	6.62046e-06	1.40345e-05	0	0	5.12056e-07	0	4.00545e-06	0	0	8.91229e-06	2.86829e-05	0	0	0	2.05857e-06	0	0	0	6.53479e-06	1.02855e-06	0	0	0	0	0	0	0	0
Amdhd2	2.30381e-05	4.50648e-06	5.34567e-05	5.55531e-06	3.09233e-06	2.14574e-05	1.61727e-05	2.32969e-05	0	0	5.65099e-06	3.74088e-05	0.00012825	4.16389e-06	4.34877e-06	2.13966e-05	1.96329e-06	2.58533e-05	2.08162e-05	4.75321e-06	1.38808e-05	7.07763e-06	1.1691e-05	1.84966e-05	1.49703e-06	2.1771e-05	9.27102e-06	2.16962e-05	1.56617e-05	2.53529e-05	9.68517e-06	4.54215e-05	9.27523e-06	8.72829e-06	1.09256e-05	2.76472e-05	2.77152e-05	0	0	1.55159e-05	3.4378e-05	2.11495e-06	2.14376e-06	3.7856e-06	2.17902e-05	3.13714e-06	4.5168e-05	0	3.27383e-05
Amer1	8.70709e-06	5.42802e-05	2.64002e-05	2.57897e-05	3.38613e-05	6.81663e-06	8.80893e-06	3.85038e-05	0	2.10073e-05	0	3.47803e-05	1.71327e-05	0	2.51152e-05	1.13255e-05	1.04987e-05	0	2.89283e-05	4.19395e-05	1.88692e-05	5.7987e-05	3.34864e-05	1.00685e-05	3.53616e-05	6.40233e-06	3.99813e-05	1.80027e-05	5.11455e-05	7.53691e-05	6.27115e-05	0	2.1936e-05	4.84069e-05	2.97505e-05	1.72357e-05	4.09315e-05	3.27011e-05	3.2789e-05	2.43923e-05	7.88663e-06	1.50909e-05	1.60354e-05	1.66433e-05	1.85189e-05	1.58685e-05	0	6.62559e-06	7.07144e-06
Amer2	2.43204e-06	0	4.34994e-06	0	0	0	1.45499e-06	0	0	0	0	0	0	0	0	0	0	0	0	0	0	0	0	0	0	3.66556e-08	0	0	0	0	0	0	0	0	0	0	0	0	0	0	0	0	0	0	0	0	0	0	2.00353e-05
Amfr	6.0532e-05	4.6679e-05	3.83278e-05	3.01471e-05	3.1644e-05	4.45919e-05	7.96703e-05	3.24077e-05	0	7.41769e-05	9.16e-05	6.72967e-05	4.50381e-05	4.21158e-05	5.20681e-05	7.66438e-05	4.77648e-05	3.04166e-05	2.87325e-05	2.70304e-05	9.42368e-05	4.17562e-05	4.58931e-05	2.92572e-05	6.06058e-05	6.306e-05	3.08563e-05	3.54762e-05	9.01242e-05	6.22471e-05	1.7626e-05	0	2.477e-05	2.75763e-05	3.72952e-05	7.56087e-05	2.39762e-05	0	0.000136787	4.30489e-05	3.85162e-05	5.15781e-05	1.58724e-05	5.31878e-06	3.21197e-05	2.40518e-05	0	1.08016e-05	2.4761e-05
Amigo1	1.21355e-05	2.091e-06	0	9.84329e-06	1.49874e-05	8.61401e-07	8.23558e-06	0	0	1.09595e-05	3.02182e-05	0	0	0	1.35089e-05	1.3857e-05	6.80041e-06	0	1.86863e-05	0	1.25222e-05	0	0	0	0	6.95901e-06	0	7.17206e-06	3.02316e-06	0	0	0	0	0	1.92491e-06	8.04934e-06	0	0	0	8.03155e-06	2.24812e-06	6.71935e-06	9.29311e-06	0	6.52294e-06	0	2.15424e-05	0	0
Amigo2	7.65823e-07	0	5.5605e-06	0	0	1.35516e-06	3.477e-06	0	0	0	0	0	0	0	0	1.54627e-06	0	0	0	0	1.5091e-05	0	0	0	0	1.18911e-06	0	1.19806e-06	0	0	0	0	0	0	1.88879e-05	1.78754e-05	0	0	0	0	0	3.06669e-05	0	0	0	0	0	0	0
Ammecr1	4.22656e-06	2.7718e-05	2.77136e-05	2.02473e-05	2.3737e-05	8.53133e-06	3.22418e-06	3.61647e-05	0	3.67772e-05	3.04433e-06	1.88781e-05	0	5.58285e-06	2.13958e-05	2.90702e-06	1.03265e-05	1.75159e-05	2.37097e-05	2.28399e-05	0	4.9516e-05	9.30744e-06	4.47828e-05	3.86687e-05	3.2361e-06	3.43934e-05	1.17744e-05	1.08685e-05	4.57285e-05	5.25959e-05	0	6.0571e-05	3.84198e-05	1.4986e-05	1.19263e-05	2.46748e-05	2.75938e-05	1.06721e-05	6.39955e-06	8.47957e-06	1.04378e-05	1.16359e-05	3.52823e-05	9.53651e-06	3.42579e-05	0	5.2196e-05	0
Ammecr1l	3.11293e-05	8.98897e-05	2.7608e-05	7.50468e-05	0.000104857	1.25993e-05	3.90074e-05	7.21568e-05	0	7.48739e-05	0.000201048	8.0379e-05	3.71199e-05	0.00011799	9.85606e-05	4.72773e-05	6.48433e-05	6.89817e-06	6.79251e-05	0.000185166	4.96219e-05	9.36616e-05	5.52709e-05	5.52145e-05	6.58486e-05	3.1062e-05	8.20737e-05	3.17758e-05	9.46721e-05	9.02894e-05	0.000103584	8.3897e-05	0.00010335	0.000147811	5.28248e-05	3.31758e-05	9.64741e-05	0	5.17006e-05	0.000155033	1.2979e-05	1.49168e-05	6.49819e-05	0.000169782	2.77605e-05	5.38115e-05	2.69833e-05	2.83491e-05	2.08105e-05
Amn	1.70338e-05	1.36981e-05	4.12745e-05	1.8187e-05	2.0923e-05	2.57253e-05	1.3118e-05	1.7131e-05	5.08892e-05	0	6.35324e-06	6.86663e-06	1.61708e-05	1.33382e-05	2.76478e-05	1.15286e-05	3.2525e-05	0	1.65535e-05	2.51621e-05	9.06304e-06	3.49428e-06	1.91672e-05	1.27344e-05	9.23977e-06	2.07099e-05	1.04062e-05	3.15838e-05	1.6035e-06	1.63495e-06	2.01181e-05	8.4787e-05	1.9602e-06	4.24026e-05	1.09786e-05	2.84077e-05	6.15709e-06	0.000118049	0	4.07837e-06	2.19628e-05	1.52742e-05	2.55953e-06	2.83851e-05	2.62423e-05	0	6.83331e-05	5.43637e-05	3.11597e-05
Amn1	3.21035e-05	0.000107566	1.22344e-05	0.000106556	0.000108077	1.42184e-05	4.2431e-05	0.00014433	5.97372e-05	5.0022e-05	0.000174014	9.56842e-05	0	0.000177746	9.17025e-05	5.42699e-05	0.000111044	4.64524e-05	0.000289805	0.000150325	3.30411e-05	8.09908e-05	2.90968e-05	7.57349e-05	9.60315e-05	3.05988e-05	7.66717e-05	2.45518e-05	0.000121335	0.00012934	0.000154444	5.13558e-05	0.000178567	0.000102057	1.99179e-05	5.38435e-05	7.83282e-05	0	0.000243185	9.41155e-05	2.09608e-05	1.52742e-05	9.98383e-05	0.000146117	5.07892e-05	0.000119245	0	7.36316e-05	2.63836e-05
Amot	2.67248e-06	1.53468e-05	6.4673e-06	4.10241e-06	1.81166e-05	0	2.77028e-06	1.13643e-05	0	0	0	7.2598e-05	6.30676e-05	2.21308e-05	9.71109e-06	1.05506e-05	8.16869e-06	4.95792e-05	1.96371e-05	2.07063e-05	1.08174e-05	1.46153e-05	0	2.08439e-05	2.18482e-05	7.97191e-06	2.56409e-05	1.52386e-05	2.93626e-05	2.69034e-05	8.29823e-05	0	1.1091e-05	0	1.66145e-05	1.39473e-05	4.40667e-05	5.87659e-05	1.02622e-05	4.87426e-05	5.60661e-06	0	7.34439e-05	2.37434e-05	1.38219e-05	0	1.32802e-05	2.07641e-05	0
Amotl1	8.54217e-06	1.70431e-05	0	7.12252e-06	1.37821e-05	0	1.35968e-06	3.43231e-05	0	1.24344e-05	0	1.2259e-05	0	0	1.54485e-05	8.42827e-06	3.69747e-05	3.13054e-05	2.54474e-05	3.3589e-05	8.38721e-06	6.83214e-06	0	1.62134e-05	8.71133e-06	6.36935e-07	0	0	1.76377e-05	1.18015e-05	1.25677e-05	0	2.6801e-05	1.59128e-05	0.000157627	0.000163744	0.00016844	7.28915e-05	0.000303631	0.000263683	0	0.000122814	0.00014148	4.92267e-05	3.56583e-06	2.07073e-05	0	4.56127e-05	0
Amotl2	3.07902e-05	5.0799e-05	2.71146e-05	2.25266e-05	5.11112e-05	9.25836e-06	3.23444e-05	2.65511e-05	0	7.57185e-05	0	5.72202e-05	0	2.96009e-05	3.94279e-05	5.79081e-05	1.45636e-05	4.52828e-05	4.09793e-05	7.47449e-05	6.87108e-05	1.91355e-05	2.35933e-05	1.61016e-05	5.69692e-05	2.55683e-05	3.69655e-05	1.53903e-05	2.00075e-05	2.13825e-05	0.000100318	0	9.87038e-05	0.000169302	4.81642e-05	8.08681e-05	1.57366e-05	0	3.31387e-05	4.39033e-05	4.12984e-06	7.40957e-05	6.29769e-05	7.91483e-05	3.11751e-06	9.46271e-06	0	4.85846e-05	1.9352e-06
[truncated: 13,196 more rows]
[truncated: 17 more columns]

## Sheet: 10090_map
sample	cell type
aLOH_Park	aLOH
aLOH_WuDroNcSeq	aLOH
aLOH_WusCellDropseq	aLOH
aLOH_WusNuc10x	aLOH
aLOH_WusNucDropseq	aLOH
B_Park	B
CD_IC_Park	CD_IC
[truncated: 59 more rows]
