# Supplementary material for: Systematic assessment of tissue dissociation and storage biases in single-cell and single-nucleus RNA-seq workflows
Source: Genome Biol. 2020 Jun 2;21:130. doi: 10.1186/s13059-020-02048-6 (PMC7265231; doi:10.1186/s13059-020-02048-6)
Supplement: Supplementary file 21 — Additional file 21: Table S19. Extended reference dataset used for scMatch annotation. [file 13059_2020_2048_MOESM21_ESM.xlsx]

## Sheet: 10090_symbol
	aLOH_Park	aLOH_WuDroNcSeq	aLOH_WusCellDropseq	aLOH_WusNuc10x	aLOH_WusNucDropseq	B_Park	CD_IC_Park	CD_IC_A_WuDroNcSeq	CD_IC_A_WusCellDropseq	CD_IC_A_WusNuc10x	CD_IC_A_WusNucDropseq	CD_IC_B_WuDroNcSeq	CD_IC_B_WusCellDropseq	CD_IC_B_WusNuc10x	CD_IC_B_WusNucDropseq	CD_PC_Park	CD_PC_WuDroNcSeq	CD_PC_WusCellDropseq	CD_PC_WusNuc10x	CD_PC_WusNucDropseq	CD_Trans_Park	CNT_WuDroNcSeq	CNT_WusCellDropseq	CNT_WusNuc10x	CNT_WusNucDropseq	DCT_Park	DCT_WuDroNcSeq	DCT_WusCellDropseq	DCT_WusNuc10x	DCT_WusNucDropseq	dLOH_WuDroNcSeq	dLOH_WusCellDropseq	dLOH_WusNuc10x	dLOH_WusNucDropseq	Endo_Karaiskos	Endo_Park	Endo_WuDroNcSeq	Endo_WusCellDropseq	Endo_WusNuc10x	Endo_WusNucDropseq	Fib_Park	MC_Karaiskos	MC_WuDroNcSeq	MC_WusNucDropseq	MPH_Park	MPH_WuDroNcSeq	MPH_WusCellDropseq	MPH_WusNucDropseq	Neut_Park
Sox17	0	4.83606e-06	0	0	0	0	0	0	0	0	0	2.64949e-06	0	0	0	2.66071e-07	0	0	0	0	1.63771e-06	0	0	0	0	7.12717e-08	0	0	0	0	1.23098e-05	0	0	0	0.000461826	0.00021343	8.99864e-05	3.0581e-05	0	3.43535e-05	0	1.15462e-05	0	0	1.06975e-05	1.09125e-05	0	0	0
Mrpl15	7.57412e-05	4.81516e-05	8.03276e-05	2.52891e-05	3.95874e-05	6.13419e-05	7.37414e-05	1.94007e-05	2.89352e-05	2.87687e-05	6.73212e-05	4.85073e-05	7.49126e-05	1.94539e-05	2.5818e-05	4.23511e-05	3.03701e-05	5.93376e-05	5.60326e-05	2.24361e-05	7.34606e-05	3.16211e-05	6.4034e-05	2.18872e-05	4.06989e-05	5.29669e-05	3.56119e-05	0.000134606	2.01436e-05	3.46598e-05	1.51543e-05	0.000105951	2.42633e-05	5.91161e-05	3.28384e-05	4.41648e-05	1.0529e-05	0.000115962	2.84544e-05	1.79039e-05	6.67139e-05	0.000122713	3.16148e-05	2.61932e-05	4.42002e-05	3.29834e-05	1.57183e-05	4.153e-05	2.64157e-05
Lypla1	8.47871e-05	0.000262611	0.000188435	0.00011502	0.00028427	4.98463e-05	9.14701e-05	0.000200323	0.000111512	2.49186e-05	0.000238908	0.000275798	0.000247434	8.81123e-05	0.000347714	6.36356e-05	0.000169535	0.000108382	6.19148e-05	0.000193508	9.14425e-05	0.000253694	0.000163315	0.000122922	0.00026485	8.31757e-05	0.000179082	0.000203723	0.000181907	0.000300855	0.000215203	0.000247077	5.10812e-05	0.000321544	4.44132e-05	8.19322e-05	0.000251381	0.000114563	0.000120414	0.00025321	6.64531e-05	4.80456e-05	0.000185591	0.000249481	5.3073e-05	0.00019797	0.000193491	0.000227845	8.44466e-05
Tcea1	5.20134e-05	7.19589e-05	5.90742e-05	2.41317e-05	7.36733e-05	5.53511e-05	7.12292e-05	7.10589e-05	5.08892e-05	0	3.25521e-05	6.31728e-05	4.00384e-05	4.21402e-05	4.68925e-06	6.79189e-05	3.06612e-05	0.000132853	0	2.81952e-05	7.7809e-05	7.54419e-05	6.14106e-05	0	4.57179e-05	4.25492e-05	2.70958e-05	8.29513e-05	1.96404e-05	3.9248e-05	3.3761e-05	3.58166e-05	3.47518e-05	2.91146e-05	4.897e-05	6.94602e-05	4.19781e-05	0.00012884	3.98136e-05	7.10251e-05	7.27238e-05	9.74688e-05	4.93362e-05	5.70422e-05	4.31542e-05	1.9136e-05	5.39665e-05	4.01697e-05	5.75533e-06
Atp6v1h	6.05647e-05	0.000106321	8.66072e-05	0.00015176	6.99341e-05	2.82742e-05	0.000197228	0.00031172	0.000179144	0.000481731	0.000170624	0.000231463	7.85106e-05	0.000655518	0.000145756	7.3709e-05	4.96744e-05	4.90927e-05	0.000136978	7.91822e-05	0.000216762	0.000153025	0.000110795	0.000292378	0.000128832	5.46792e-05	8.55e-05	9.63609e-05	0.000201467	0.000116841	8.81695e-05	0.000184045	0.000139385	3.32689e-05	4.20801e-05	3.68947e-05	6.46484e-05	0	0.000214486	8.12797e-05	3.0226e-05	6.56537e-05	6.74742e-05	2.45498e-05	3.68201e-05	8.7889e-05	0.000108223	4.70107e-05	1.59189e-05
Rb1cc1	6.80122e-05	0.000433622	9.39547e-05	0.000288037	0.000429162	6.37796e-05	5.76264e-05	0.000455761	4.05085e-05	0.000170927	0.00047405	0.000387906	5.17453e-05	0.000124026	0.00034044	6.20028e-05	0.000548881	0.000141637	0.000208452	0.000270865	5.74248e-05	0.000388402	0.000177459	0.000212521	0.000397052	6.04569e-05	0.000490332	0.000142051	0.000247441	0.000499975	0.000369095	0.000303	0.000170974	0.000488374	0.000159526	6.26062e-05	0.000419148	7.78385e-05	0.000233213	0.000401597	5.22938e-05	0.000133192	0.000282893	0.000305838	5.42296e-05	0.000375015	4.2735e-05	0.000398344	4.36026e-05
4732440D04Rik	3.53363e-05	1.12447e-05	0	3.45319e-05	5.33244e-06	1.3252e-05	1.92111e-05	8.46453e-06	0	1.07821e-05	1.08413e-05	9.43219e-06	0	2.9187e-05	1.638e-05	1.9091e-05	1.51286e-05	0	4.13958e-05	1.58962e-05	1.07333e-05	1.45387e-05	0	4.43004e-05	0	3.09296e-05	8.36715e-06	0	6.18326e-05	3.63158e-06	1.82921e-05	0	1.07023e-05	5.91258e-05	1.14348e-05	1.08359e-05	1.24459e-05	0	8.76225e-06	0	3.67266e-06	0	2.63841e-06	8.93919e-06	1.24399e-05	1.4593e-05	0	2.27631e-05	4.0171e-06
Pcmtd1	9.25579e-05	0.000125352	0.000142876	0.000121455	0.000156484	8.42711e-05	0.000170182	0.000254003	7.56423e-05	0.000155318	0.000270739	0.000155174	0.000118282	0.00012833	0.000210526	0.000133967	0.000138489	0.000207891	0.000116358	8.51896e-05	0.000238125	0.000184091	0.000129019	4.93722e-05	0.000112194	7.38366e-05	0.00019246	0.000143189	0.000130854	0.000223703	8.39138e-05	5.85274e-05	8.72179e-05	8.77974e-05	0.000107525	8.14791e-05	9.63182e-05	0.000113129	0.000115378	0.000152918	3.73255e-05	0.000116645	0.000140753	5.71198e-05	5.86844e-05	0.000206545	0.000168771	0.000124056	1.68598e-05
Rrs1	2.99926e-05	1.57542e-05	4.73451e-05	2.27886e-06	2.15308e-05	1.86409e-05	2.88648e-05	5.11247e-06	0	0	4.78011e-05	1.72381e-05	3.17581e-05	0	1.1139e-05	1.87782e-05	1.96271e-05	0	0	0	3.68681e-05	8.88946e-06	1.86301e-05	0	1.81187e-05	2.07014e-05	2.80821e-05	3.46023e-05	2.20719e-06	0	0	2.59121e-05	0	3.06614e-05	1.6423e-05	2.24346e-05	8.12694e-06	5.74053e-05	0	0	2.73357e-05	7.54011e-06	1.27927e-05	2.33308e-05	1.21655e-05	3.35083e-05	0	2.14304e-05	3.65428e-06
Adhfe1	5.34023e-05	0.000206268	0.000135779	8.80418e-05	0.000195043	1.57308e-05	4.48255e-05	0.000205235	7.06297e-05	9.85609e-05	0.000151629	0.000344843	4.28493e-05	6.7793e-05	0.000189279	3.16243e-05	0.000182129	0.000151802	1.82281e-05	0.000152746	2.24312e-05	0.000252996	0.000175447	5.84532e-05	0.000208869	5.35213e-05	0.000249568	0.000101471	8.63543e-05	0.000131369	8.41528e-05	0.000171674	3.55332e-05	0.000100908	1.20577e-06	2.14338e-05	0.000161276	0.000207297	0.000149934	0.000195181	1.97964e-05	0	9.98696e-05	0.000132971	3.59015e-05	0.000139801	8.04738e-05	0.000168523	3.82434e-05
Vcpip1	2.11325e-05	6.88419e-05	4.7232e-06	4.26259e-05	5.17718e-05	2.32682e-05	2.76781e-05	5.05333e-05	0	2.2048e-05	2.59419e-05	3.89094e-05	8.94706e-05	2.66496e-05	2.55006e-05	2.11122e-05	3.92303e-05	0	4.1464e-05	2.2011e-05	3.59543e-05	3.93542e-05	1.73559e-05	1.03183e-05	3.91638e-05	1.58052e-05	5.55284e-05	4.15656e-06	5.09887e-05	3.97149e-05	6.11359e-05	6.49013e-05	2.05327e-05	1.26033e-05	2.95064e-05	1.51192e-05	2.2032e-05	0	9.38039e-05	8.07045e-05	2.81848e-05	2.63925e-05	3.2178e-05	4.9834e-05	1.88953e-05	5.79757e-05	2.11238e-05	0.000108	1.01501e-05
1700034P13Rik	1.19127e-06	1.11499e-05	5.36504e-05	8.3637e-06	1.32955e-05	0	0	6.50787e-06	0.000187931	9.19234e-06	1.77683e-05	9.96045e-06	8.89426e-05	0	2.70359e-05	1.04493e-06	4.75398e-06	0.000122017	6.33408e-06	0	0	4.85311e-06	0.000112924	1.55984e-05	1.68164e-05	5.11422e-07	1.01578e-06	7.34256e-05	1.10996e-05	2.15061e-05	9.58992e-06	0.000152557	1.94522e-05	2.07644e-06	1.29702e-06	1.36924e-07	1.2026e-05	4.81647e-05	5.33607e-06	9.77402e-06	0	0	3.1663e-05	2.32021e-05	2.35004e-06	1.2843e-05	0.000153009	2.88892e-05	0
Sgk3	1.48925e-05	9.16036e-05	3.08436e-05	7.80108e-05	5.87873e-05	1.55693e-05	1.85948e-05	4.95094e-05	0	0.000240098	6.69677e-05	0.000106241	3.04949e-05	4.64103e-05	3.00132e-05	1.20153e-05	4.91032e-05	1.29192e-05	4.70088e-05	5.27096e-05	1.87239e-05	0.000108437	3.45354e-05	6.52292e-05	0.000111173	1.39082e-05	7.7441e-05	2.35373e-05	8.36502e-05	5.9333e-05	0.000129092	0	0.000118719	9.00801e-05	3.57101e-05	2.13188e-05	0.000123666	2.6178e-05	0.000173614	7.68878e-05	8.16334e-05	1.05954e-05	7.11822e-05	0.000111886	3.09775e-05	0.000145603	1.57183e-05	7.8107e-05	1.2562e-05
Snhg6	4.74156e-05	7.27999e-06	2.84353e-05	1.15825e-06	9.54259e-06	4.8438e-05	2.85619e-05	9.7842e-06	1.89753e-05	1.07547e-05	1.15955e-05	1.14128e-05	0	8.51499e-06	9.9976e-06	3.39571e-05	8.98876e-06	2.08381e-05	2.1541e-06	8.46883e-06	1.83434e-05	1.97436e-06	1.2592e-05	7.67059e-06	0	3.26763e-05	0	8.50166e-06	7.95807e-06	1.62957e-05	1.05704e-05	0	0	5.16148e-06	5.8051e-05	4.15904e-05	8.16793e-06	0	1.10744e-05	1.01837e-05	4.13964e-05	2.77605e-05	1.76898e-06	0	5.83048e-05	0	3.18878e-05	0	2.12525e-05
Tcf24	1.42569e-05	2.38465e-05	5.74827e-06	0	1.83986e-06	0	2.52534e-06	0	0	0	0	3.0494e-06	0	0	0	2.66962e-06	0	0	0	0	4.45e-06	0	3.59961e-06	0	1.28092e-06	3.15547e-06	8.4052e-06	9.59074e-06	0	5.06542e-06	0	0	0	5.16148e-06	0	1.78653e-06	0	0	0	0	1.38227e-06	8.9548e-06	0	0	2.76069e-06	0	0	9.21022e-06	3.82711e-06
Cops5	4.35238e-05	4.18781e-05	6.20188e-05	1.30938e-05	1.85169e-05	5.63239e-05	9.1727e-05	5.91035e-05	0.000104299	6.83229e-05	7.30567e-06	5.53798e-05	4.66767e-05	2.96619e-05	5.59423e-05	3.12501e-05	3.51242e-05	0.000115655	5.48273e-05	4.92312e-05	6.76954e-05	4.5832e-05	3.25272e-05	3.36041e-05	5.27717e-05	3.64671e-05	2.1727e-05	5.43514e-05	2.21368e-05	1.69278e-05	4.14602e-05	0	1.74706e-05	3.35124e-05	4.92279e-05	4.64386e-05	5.96389e-05	2.43665e-05	7.04672e-05	1.92014e-05	3.18738e-05	1.80091e-05	4.38318e-05	5.50911e-05	2.86626e-05	9.46271e-06	0	5.23807e-05	2.52921e-05
Cspp1	6.24093e-05	0.000402473	7.84691e-05	0.000318446	0.000374355	3.25608e-05	8.11557e-05	0.000565944	7.0028e-05	0.000285048	0.000412591	0.000422046	4.10027e-05	0.000295321	0.000431712	7.33444e-05	0.00062314	0.000110006	0.000329757	0.000416408	6.71992e-05	0.00038324	6.46644e-05	0.000324615	0.000425727	5.54211e-05	0.000403952	5.31931e-05	0.000247685	0.000408359	0.000432035	4.97216e-05	0.000296697	0.000375566	4.28144e-05	4.40908e-05	0.000301308	9.01064e-05	0.000180075	0.000357487	3.23071e-05	4.90279e-05	0.000361025	0.000214359	3.46285e-05	0.000177732	4.5168e-05	0.000401549	6.24272e-05
Arfgef1	9.09278e-05	0.000289766	6.75137e-05	0.000275975	0.000228623	7.91887e-05	8.83743e-05	0.000219447	4.74329e-05	0.00022463	0.000180884	0.000231847	2.10155e-05	0.000220527	0.000152045	0.000106279	0.000208691	0.000122338	0.000347773	0.000218394	0.000107353	0.000259889	0.000106518	0.000323371	0.000191944	7.66871e-05	0.000242894	5.13291e-05	0.000295193	0.000230619	0.000213603	0.000120808	0.000204653	0.000274425	6.32625e-05	6.81368e-05	0.000124609	3.23834e-05	0.000315221	0.000178528	5.08305e-05	5.16181e-05	0.000234681	0.000192252	7.04886e-05	0.00020541	0	0.000308589	4.83208e-05
Prex2	8.10665e-07	1.90814e-05	1.77983e-05	3.17794e-05	8.95503e-05	0	0	7.91641e-05	2.51383e-05	0	0.000129371	6.88921e-05	8.68701e-05	1.9112e-05	9.18869e-05	5.65144e-07	0.00011646	9.04922e-05	8.63847e-05	0.000137942	1.10932e-06	1.60216e-05	5.49177e-06	1.79673e-05	8.86114e-05	3.94584e-07	1.59074e-05	6.79854e-06	1.20365e-05	6.24288e-05	5.63888e-05	0	7.03227e-05	0.000177119	0.00016707	0.00021391	0.00115696	0.00014905	0.000786636	0.000860294	0	6.80201e-05	0.000541753	0.00105819	3.06925e-06	7.88569e-05	0	0.000210709	0
Sulf1	0	4.33443e-06	0	8.09024e-06	1.06368e-05	0	0	2.22787e-06	0	0	4.75508e-05	0	0	1.05042e-05	2.95385e-05	0	0	1.45698e-05	2.00481e-05	2.12596e-06	0	1.19595e-05	0	3.05099e-06	8.76048e-06	0	1.29917e-05	3.51087e-06	1.12492e-05	7.74516e-06	5.75113e-05	0	0	1.96591e-05	1.16527e-05	5.15359e-06	5.11014e-05	0	0	6.81319e-05	0	1.39284e-05	0.000122483	6.98754e-05	0	3.43572e-06	0	0	0
Ncoa2	2.08421e-05	0.000180614	1.82639e-05	0.000275612	0.000228409	3.82448e-05	3.12454e-05	0.000240281	5.32459e-05	0.000321358	8.87663e-05	0.000284308	0	0.000373778	0.000373678	2.85807e-05	0.000185327	1.94719e-05	0.000262291	0.000248521	4.11454e-05	0.000193905	2.68095e-05	0.000204479	0.000183142	2.04971e-05	0.000235566	3.05486e-05	0.000289032	0.000294665	0.000279335	0	0.000261251	0.000298001	2.40294e-05	2.91955e-05	0.000221819	4.47997e-05	0.000176987	0.000175095	3.03406e-05	3.40147e-05	0.000320152	0.000330073	4.13655e-05	0.000329649	7.3626e-05	0.000420141	4.31506e-05
Tram1	7.6498e-05	4.74965e-05	0.000109591	3.76161e-05	5.89512e-05	0.000167285	6.51226e-05	7.5286e-05	7.97924e-05	2.79118e-05	1.43463e-05	3.94433e-05	0.000256957	5.60961e-05	8.33046e-05	9.84356e-05	2.1892e-05	5.25671e-05	0	3.30089e-05	0.000104236	3.20233e-05	0.000124977	6.38899e-06	3.73015e-05	7.2508e-05	4.14661e-05	0.000120168	2.33615e-05	4.93273e-05	0.000108964	0.00016193	6.12306e-05	4.03846e-05	0.000136162	8.66551e-05	7.73999e-05	8.27815e-05	6.02466e-05	4.10666e-05	0.000113572	7.97941e-05	8.43108e-05	5.71358e-05	7.42311e-05	9.15979e-05	6.43463e-05	0.000126011	8.56344e-05
Lactb2	5.17587e-05	0.000117804	0.000198241	4.98549e-05	0.000235754	5.36228e-05	6.80829e-05	0.000259483	0.000123127	0.000104111	0.000249303	0.000190393	0.000395426	7.25548e-05	0.000205915	4.63097e-05	0.000225459	0.000269721	5.03165e-05	0.000325434	3.25479e-05	0.000135164	0.000174117	4.67136e-05	0.000181935	7.39671e-05	0.000143779	7.86838e-05	8.41774e-05	0.000141417	0.000184481	0.0003884	9.60645e-05	0.000191815	1.51521e-05	8.34536e-05	0.000219502	0.00054619	2.68907e-05	0.000328074	6.48948e-05	3.09956e-05	0.00013146	0.000221325	6.24532e-05	0.000209248	0.000360329	0.000346635	7.59329e-05
Terf1	1.60573e-05	0.000103624	2.04814e-05	5.59465e-05	0.00010339	2.41977e-05	1.13278e-05	0.000121741	0.000155412	7.7719e-05	4.93883e-05	3.72286e-05	0	2.01691e-05	7.96171e-05	1.71876e-05	0.000121173	4.95617e-05	8.18045e-05	4.09235e-05	1.74185e-05	7.76265e-05	0	6.76282e-05	7.66007e-05	9.21365e-06	6.81278e-05	6.414e-06	4.64723e-05	4.9745e-05	9.43105e-05	3.88682e-05	7.33749e-05	9.181e-05	4.07026e-05	2.51313e-05	8.17689e-05	5.55426e-05	3.25064e-05	7.04485e-05	1.62475e-05	1.99613e-05	6.52913e-05	9.27704e-05	1.97196e-05	0.000156012	0	8.52313e-05	2.09306e-05
Sbspon	7.98303e-07	2.63052e-05	0	0	1.2552e-05	0	6.9902e-08	7.52586e-06	0	0	0	1.28816e-05	0	0	2.27322e-05	2.34762e-05	5.9173e-05	0.000217176	5.04544e-05	7.45431e-05	7.74884e-06	1.22089e-05	0	0	1.05881e-05	1.6448e-07	7.18735e-06	0	8.62483e-06	1.16309e-05	3.51485e-06	0	3.67923e-06	0	1.02993e-06	0	0	0	8.67483e-06	1.69356e-05	0	4.65758e-06	6.80846e-06	0	0	2.14289e-05	0	1.21324e-05	0
Rpl7	0.00101441	4.18606e-05	0.000374786	3.24685e-05	5.0252e-05	0.00193184	0.000616191	1.74648e-05	0.000247458	2.29645e-05	4.78848e-05	1.43034e-05	0.000216698	1.49446e-05	1.20701e-05	0.000842507	0	0.000717205	1.4682e-05	1.30043e-05	0.00047044	3.85478e-05	0.000225827	1.04872e-05	7.49222e-05	0.000505679	5.06335e-05	0.000273544	6.2612e-06	3.559e-05	9.84141e-06	0.000358872	1.12045e-05	1.7353e-05	0.00084783	0.00108441	4.1669e-05	0.000360278	4.0863e-05	3.83892e-05	0.00189962	0.000590286	3.40811e-05	5.14429e-05	0.00124806	4.52957e-05	0.000369517	8.1133e-05	0.000757403
Rdh10	2.88212e-05	9.51783e-05	7.87821e-05	3.11102e-05	9.02773e-05	1.0735e-05	1.02569e-05	6.29401e-05	0	4.6657e-05	4.38908e-05	4.01918e-05	3.45304e-05	2.80267e-05	3.60541e-05	2.81871e-05	0.000100692	8.42435e-05	3.38081e-05	4.45803e-05	1.98546e-05	4.26048e-05	1.68412e-05	0	6.02949e-05	1.51982e-05	7.23654e-05	4.7268e-05	1.85207e-05	5.34063e-05	6.04715e-05	5.57041e-05	4.02407e-05	9.13737e-05	2.65642e-05	1.81358e-05	7.2132e-05	7.96424e-05	4.62049e-05	2.17221e-05	9.69782e-06	5.83812e-06	5.27631e-05	3.38111e-05	9.20442e-06	0	0.000113022	6.87432e-06	3.22211e-06
Stau2	2.6316e-05	0.00035295	7.86203e-05	0.000232491	0.000281237	1.62297e-05	3.08041e-05	0.000254975	6.84313e-05	0.000258719	0.000276855	0.000231781	1.71327e-05	0.000248727	0.000321638	2.72258e-05	0.000353894	7.36785e-05	0.000142839	0.00037623	4.32415e-05	0.000413878	6.63947e-05	0.000213404	0.000325656	2.1239e-05	0.000340157	5.99414e-05	0.000338402	0.000257122	0.00028562	3.78329e-05	0.000237096	0.000233193	1.38352e-05	7.57419e-06	8.33212e-05	2.79642e-05	0.000177549	0.000179618	2.1014e-06	2.84128e-05	9.57897e-05	0.000226504	2.17639e-05	0.000118611	4.90196e-05	7.19161e-05	4.0171e-06
Ube2w	3.49731e-05	8.36519e-05	4.0004e-05	0.000118288	6.95335e-05	3.85911e-05	4.09843e-05	6.88846e-05	6.33714e-05	4.7696e-05	9.93196e-05	0.000109033	8.90183e-05	0.000137153	0.000111742	3.1223e-05	8.7852e-05	7.02061e-05	0.000122483	8.67573e-05	3.59231e-05	6.78069e-05	3.71891e-05	0.000118745	9.22617e-05	2.62223e-05	6.57098e-05	5.10449e-05	0.000144319	6.68711e-05	9.46526e-05	2.27108e-05	0.00017512	5.86384e-05	2.98674e-05	5.1681e-05	9.46791e-05	2.75938e-05	0.000101735	4.70003e-05	4.42416e-05	4.97201e-05	4.90217e-05	5.27707e-05	3.14917e-05	6.00494e-05	3.14367e-05	8.54601e-05	1.71886e-05
Tmem70	5.67473e-05	6.06724e-06	9.30972e-05	1.25994e-05	1.66692e-05	2.99473e-05	5.35972e-05	9.98606e-06	2.24316e-05	1.2799e-05	1.14416e-05	2.07817e-05	0.000125779	0	8.29821e-05	4.77575e-05	1.12012e-05	9.40601e-05	2.57802e-05	4.00964e-05	4.15743e-05	1.04993e-05	5.623e-05	4.07654e-05	4.5176e-05	3.83091e-05	4.67819e-06	7.72049e-05	9.03419e-06	2.06967e-05	1.20493e-05	7.94224e-05	5.42152e-06	2.3135e-05	2.60894e-05	3.76156e-05	4.54354e-05	8.75294e-05	0	1.30719e-05	3.41065e-05	3.55109e-05	2.12849e-05	1.64301e-05	3.73126e-05	1.82271e-05	7.0562e-05	6.20354e-05	1.86941e-05
Ly96	4.02718e-06	7.97384e-06	8.32889e-06	6.14283e-07	2.43797e-05	2.41425e-05	9.64956e-06	3.98438e-06	0	0	0	1.39891e-05	0	0	1.79542e-05	6.42657e-06	8.45309e-06	0	6.09236e-06	2.71104e-05	2.08244e-06	6.42165e-06	1.6503e-05	1.90001e-05	3.28808e-06	3.41038e-06	1.20998e-05	3.84577e-06	1.56678e-06	9.45922e-06	4.59552e-05	0	1.8415e-05	0	2.34661e-05	4.56006e-05	2.66075e-05	2.43665e-05	0	2.46119e-06	4.97883e-05	4.86306e-06	2.88497e-05	2.79208e-05	5.33976e-05	3.43572e-06	0	1.61949e-05	4.06267e-05
Crispld1	0	0	0	0	1.49913e-06	0	0	0	0	0	0	8.73969e-06	0	0	0	0	0	0	0	0	1.63771e-06	0	0	0	0	6.51677e-08	0	0	0	0	8.60615e-06	0	0	1.21159e-05	5.82542e-05	1.47354e-05	0.000127027	3.0581e-05	0	4.45721e-05	0	0	7.1051e-06	4.47547e-06	0	1.59505e-05	0	5.34458e-05	0
Tfap2b	0.000228967	0.000502516	0.000295551	0.000459152	0.000407909	6.31142e-06	2.26655e-05	0.000114631	5.78704e-05	3.69743e-05	9.97849e-05	7.46195e-05	9.83893e-05	5.76521e-05	0.000115042	0.000172873	0.0002707	0.000156899	0.000184327	0.000186677	0.000114117	0.000319125	0.000348776	0.00028945	0.000316396	0.000104343	0.000411612	0.000238202	0.000295395	0.000269669	1.54973e-05	0	4.60584e-05	4.3929e-05	5.73815e-06	1.11507e-05	2.68379e-05	0	0.000138599	6.4674e-05	1.25586e-05	0	3.98006e-05	1.7859e-05	3.96658e-06	1.4593e-05	1.57183e-05	6.87432e-06	1.30314e-05
Pkhd1	0.000127412	0.00373391	0.000212552	0.00568862	0.00316696	1.20744e-05	3.74668e-05	0.00186389	0.000132883	0.0022542	0.00147273	0.00216932	0.00010667	0.00190607	0.0013234	0.000138233	0.00334727	0.000204317	0.00517178	0.00206799	0.000114483	0.0036209	0.000245674	0.00435288	0.00259051	9.31363e-05	0.00335209	0.000149354	0.00467463	0.00300284	0.00371384	0.000157075	0.00563955	0.00297589	3.05389e-06	3.21504e-05	0.000776582	6.19316e-05	0.00274686	0.000826284	1.1826e-05	0	0.000595016	0.000813853	1.40697e-05	0.000696027	0.000117369	0.0010305	2.05856e-05
Mcm3	6.34471e-07	0	0	0	0	1.6353e-05	1.35062e-06	0	0	0	0	0	0	0	0	3.00188e-06	0	0	0	8.11741e-06	0	0	0	0	0	4.49543e-07	0	0	0	0	0	0	0	0	6.31635e-06	1.49366e-05	0	0	0	9.80219e-06	5.12e-06	0	0	6.74204e-06	8.08573e-06	0	0	0	0
Tram2	1.82386e-06	1.53891e-05	0	1.10882e-05	2.9904e-05	5.32177e-05	6.73494e-06	1.63039e-05	0	1.50157e-05	0	3.3724e-05	0	4.10758e-05	7.06964e-06	2.14565e-06	4.75398e-06	0	1.63271e-05	4.48898e-06	5.35904e-06	4.8435e-06	0	1.60357e-05	8.71772e-06	1.99641e-06	9.27102e-06	0	1.64639e-05	8.6544e-06	4.74333e-05	0	3.68994e-05	1.23001e-05	2.45961e-05	1.07323e-05	2.88211e-05	0	5.33607e-06	2.40297e-05	7.5918e-06	1.32797e-05	3.33253e-05	2.4955e-06	9.40608e-06	0	0	2.07641e-05	3.69828e-06
Tmem14a	1.25435e-05	4.03371e-06	9.88345e-06	1.00366e-05	0	2.49541e-06	1.94025e-05	2.13129e-05	0	7.81372e-06	0	6.74213e-06	0	0	0	1.15397e-05	0	6.89817e-06	0	0	1.36182e-05	0	2.34302e-06	5.23218e-06	1.05614e-06	1.04799e-05	0	7.08063e-06	5.48808e-06	0	0	0	1.26003e-05	2.14002e-06	8.02973e-06	1.95439e-05	7.84203e-06	0	5.47447e-06	0	2.47317e-06	0	5.4612e-06	4.77049e-06	3.59301e-06	1.80845e-05	0	0	7.2392e-06
Gsta3	1.90029e-05	1.98624e-05	7.73152e-05	6.98378e-06	4.90279e-05	4.83591e-06	3.66838e-05	2.94244e-05	0.000115467	4.76577e-05	3.86948e-05	2.9333e-05	7.9164e-05	0	5.13983e-05	5.77611e-05	4.59604e-05	0.000273594	2.87233e-05	4.93739e-06	7.29996e-05	1.9828e-05	4.5148e-05	5.94566e-06	2.18834e-05	1.00744e-05	2.32299e-05	2.68392e-05	3.03504e-06	2.22657e-05	1.94822e-05	0.000472432	2.93094e-05	6.07615e-05	9.72275e-07	1.72881e-05	5.46193e-06	0.000136791	0	5.54336e-05	8.80624e-06	0	3.25848e-06	1.54777e-05	1.74146e-05	3.13714e-06	0.000129077	0	2.03359e-05
Gm29107	1.16706e-05	0	0	4.06933e-06	0	0	1.07133e-05	0	0	0	0	0	0	0	0	1.08115e-05	0	0	2.07727e-05	0	1.68424e-05	0	0	4.60284e-06	0	9.16771e-06	0	0	8.70186e-06	0	0	0	3.07365e-06	0	1.45811e-05	1.85471e-05	0	0	2.918e-05	0	2.1628e-06	0	0	0	2.68931e-06	0	0	0	0
Ogfrl1	3.51316e-05	1.49844e-05	3.99529e-05	1.15165e-05	1.996e-05	1.25486e-05	1.39175e-05	1.15233e-05	2.15332e-05	0	7.30567e-06	3.9708e-06	0	7.00673e-06	2.49333e-05	1.07736e-05	2.68389e-05	3.50318e-05	1.03118e-05	3.8115e-05	1.92433e-05	1.28219e-05	1.64894e-05	1.48335e-05	3.95113e-06	1.13985e-05	6.99551e-06	3.07159e-05	3.09588e-06	1.41234e-05	1.77115e-06	0	0	1.94174e-05	1.60864e-05	1.89867e-05	4.07244e-05	0	0	3.79183e-05	7.87877e-05	0	4.2037e-06	2.16306e-05	7.69072e-05	4.52042e-05	7.50903e-05	4.71945e-05	0.000144997
B3gat2	6.87059e-06	4.01228e-05	9.67018e-06	4.53093e-05	9.89721e-05	6.95178e-06	5.42205e-06	8.08147e-05	2.97974e-05	2.3566e-05	6.39735e-05	0.000104111	5.07012e-05	2.73718e-05	0.000117883	3.39431e-06	0.000157303	0	0	7.40585e-05	3.72121e-06	7.86946e-05	1.09138e-05	2.94219e-05	8.53069e-05	6.92894e-06	4.37478e-05	1.00848e-05	4.15081e-05	6.68492e-05	0.00012128	0	3.77971e-05	6.11407e-05	4.27821e-06	9.16481e-06	8.229e-05	0	9.39876e-05	0.00011737	7.50274e-06	0	4.55647e-05	2.06524e-05	1.73389e-05	5.69497e-05	8.99623e-05	0.000171629	3.65428e-06
Smap1	5.15832e-05	8.51466e-05	6.53222e-05	7.52993e-05	5.20319e-05	9.77485e-05	7.85124e-05	0.000104768	4.86663e-05	7.94532e-05	0.000102658	0.000155469	5.6708e-05	0.000105525	5.6521e-05	5.49463e-05	8.91265e-05	7.11928e-05	3.81436e-05	1.47347e-05	8.54219e-05	7.63879e-05	6.55317e-05	0.000102501	4.52207e-05	4.52672e-05	9.42312e-05	8.33766e-05	0.000100351	3.42073e-05	0.000179424	3.78329e-05	4.71651e-05	8.86681e-05	7.02273e-05	9.44415e-05	8.34906e-05	2.28415e-05	0.000113544	5.05612e-05	8.77784e-05	0.000139307	7.57089e-05	8.97292e-05	7.61789e-05	0.000158017	3.72608e-05	2.74055e-05	5.74059e-05
Sdhaf4	7.83784e-05	4.06762e-05	7.15812e-05	1.0212e-05	1.87987e-05	6.54762e-05	8.52079e-05	1.38816e-05	7.42924e-05	0	0	5.2283e-06	0.000186445	1.05217e-05	5.27844e-06	6.76234e-05	8.1103e-06	9.91842e-05	1.33654e-05	3.80935e-06	7.34321e-05	1.57364e-05	7.2386e-05	7.81678e-06	1.18447e-05	7.2122e-05	1.41865e-05	8.10709e-05	2.03211e-06	4.56085e-05	9.96784e-06	0	9.86552e-06	0	2.48645e-05	6.35071e-05	3.9354e-05	5.73501e-05	0	1.12071e-05	5.09124e-05	5.40811e-06	1.94213e-05	4.36326e-06	3.96025e-05	2.50352e-06	2.69978e-05	0	2.30112e-05
Fam135a	2.48893e-05	0.000183692	1.7795e-05	0.000107919	9.7867e-05	9.70494e-07	2.75039e-05	9.12958e-05	0	0.000107748	7.08215e-05	0.000239047	3.04949e-05	0.000308936	0.000255635	9.55067e-06	0.000173815	2.72607e-05	6.89354e-05	0.00013244	3.44059e-05	0.000118245	5.80439e-05	7.13103e-05	0.000118072	1.4098e-05	0.000213267	1.18008e-05	0.000117201	0.000129261	0.000137048	0	9.55228e-05	0.000156986	1.64804e-05	3.15482e-05	0.000212234	0	8.7823e-05	0.000212528	3.73855e-06	3.6785e-05	0.000200147	0.000112604	6.33013e-06	5.45868e-05	0	5.94277e-05	9.22424e-06
Lmbrd1	5.27215e-05	5.71039e-05	0.000117044	5.62472e-05	6.61603e-05	5.01599e-05	7.64661e-05	0.000112255	2.51383e-05	6.28554e-05	5.08455e-05	5.19431e-05	0.000156737	4.743e-05	8.68391e-05	5.26206e-05	5.00592e-05	5.35089e-05	8.2215e-05	6.70901e-05	0.000116677	9.45916e-05	9.28333e-05	3.89435e-05	6.543e-05	4.00861e-05	6.48763e-05	5.62783e-05	3.12138e-05	6.58603e-05	9.75252e-05	0	0.000114835	6.35366e-05	7.42154e-05	6.88181e-05	3.7702e-05	0.000212847	8.67483e-06	9.95168e-05	3.97021e-05	8.15644e-05	7.96956e-05	3.28887e-05	3.16225e-05	8.00587e-05	2.61233e-05	0	2.32342e-05
Gm5524	5.53801e-06	0	0	5.91315e-06	0	0	2.64678e-06	0	0	0	0	0	0	0	0	8.77125e-07	0	0	0	0	0	0	0	7.00966e-06	0	7.19861e-07	0	0	0	0	0	0	0	0	0	2.09576e-06	0	0	0	0	0	0	0	0	1.39814e-06	0	0	0	0
Phf3	5.63728e-05	0.000169602	5.33646e-05	8.39519e-05	0.000170059	8.03791e-05	5.88216e-05	0.000126725	0.000102114	1.41535e-05	0.00013285	0.000164343	0	0.000117197	0.000171919	6.25918e-05	0.000109238	4.8042e-05	5.20356e-05	6.86773e-05	6.30945e-05	0.000129399	3.91385e-05	5.92228e-05	0.000130933	4.7233e-05	0.000126793	8.08937e-05	8.4857e-05	0.000120493	0.000157462	6.51042e-05	0.000112545	0.000166042	0.000114203	5.94026e-05	0.000207684	0.000199277	2.47628e-05	0.000197738	7.01126e-05	0.000142687	0.000122684	7.94068e-05	6.6081e-05	0.000223836	1.32802e-05	0.000151259	2.34921e-05
Ptp4a1	5.1478e-05	2.70665e-06	3.08981e-05	5.24161e-06	1.10302e-05	4.15314e-05	4.68287e-05	5.50419e-06	0	1.27861e-05	7.28863e-05	0	0	1.92012e-05	1.06157e-05	8.1199e-05	0	1.22294e-05	0	0	5.81064e-05	6.83214e-06	1.83249e-05	8.70704e-06	1.8852e-05	4.0417e-05	1.14616e-06	1.33465e-05	0	1.63495e-06	1.91534e-06	0	6.21091e-06	0	1.53154e-05	6.23794e-05	2.60247e-06	5.39096e-05	5.33607e-06	0	8.2933e-05	8.36601e-05	0	1.15105e-05	1.83398e-05	1.58685e-05	0	1.07666e-05	0.000204397
Rab23	7.84103e-06	1.8843e-05	7.10124e-06	7.98102e-06	2.08191e-05	1.1377e-05	7.44803e-06	1.24528e-05	2.89352e-05	0	3.63926e-05	9.28426e-06	0	0	3.57017e-05	9.03306e-06	8.55248e-06	6.89817e-06	5.91811e-05	1.28368e-05	5.93842e-06	6.50953e-06	7.72809e-06	2.79154e-05	2.42332e-05	6.85206e-06	1.91366e-05	1.75323e-05	8.97766e-06	2.89532e-05	1.06888e-05	0	1.85608e-05	1.66846e-05	6.06294e-06	8.30799e-06	2.07474e-05	3.0581e-05	5.75109e-05	1.59694e-05	2.07119e-06	6.91276e-06	1.10764e-05	8.71027e-06	4.83587e-06	2.44147e-05	0	0	1.19695e-05
Bag2	1.41399e-05	2.87907e-05	3.05841e-05	1.01611e-05	2.22668e-05	1.11023e-05	3.41695e-05	3.46405e-05	2.89352e-05	1.67123e-05	0.000101122	2.1081e-05	0	4.01519e-05	3.28778e-05	3.01327e-05	7.03308e-05	7.78877e-06	1.66246e-05	3.02987e-05	3.63824e-05	5.01506e-05	6.15432e-05	1.74118e-05	9.17203e-05	1.79034e-05	2.34598e-05	2.27815e-05	6.82331e-06	2.4409e-05	3.15286e-05	0	2.84185e-05	5.21053e-06	6.86396e-06	8.32683e-06	2.58182e-06	0	0	1.81047e-05	5.76741e-06	3.12883e-05	9.32662e-06	1.56742e-05	8.7014e-06	1.77301e-05	0	0	0
Zfp451	1.22744e-05	5.03325e-05	2.98211e-05	3.71668e-05	5.91411e-05	1.56221e-05	1.93387e-05	6.0996e-05	1.89753e-05	0	6.39258e-05	1.76841e-05	0	4.88938e-05	0.000100366	2.80514e-05	0.000111653	1.72807e-05	6.20122e-05	1.17706e-05	3.41279e-05	4.14006e-05	1.49594e-05	6.2236e-05	3.21596e-05	1.60352e-05	4.79533e-05	1.11611e-05	4.86031e-05	4.8076e-05	7.13792e-05	2.27108e-05	2.77964e-05	3.53704e-05	2.59127e-05	2.68048e-05	6.94561e-05	0	6.29425e-05	1.34079e-05	2.94623e-05	6.66134e-06	0.000121178	6.48794e-05	1.63026e-05	4.30817e-05	0	2.51986e-05	1.59776e-05
Dst	0.000347425	0.0019706	0.000437811	0.000844737	0.00199125	1.33879e-05	0.00018484	0.000876105	6.92392e-05	0.000326725	0.00104126	0.000647542	1.05077e-05	0.000332144	0.000734952	0.00012884	0.000636023	0.000111076	0.000237652	0.000510457	0.00030491	0.000775803	0.000166983	0.000412578	0.000736525	0.000174307	0.00099145	0.000204831	0.0004726	0.00120341	0.0010783	0.000257716	0.000352491	0.00082907	0.000158801	5.80114e-05	0.000369322	3.0581e-05	0.000217966	0.000294242	1.85437e-05	0.000211376	0.000304508	0.000476035	8.42124e-05	0.000707136	5.84972e-05	0.000605478	3.43929e-05
Ccdc115	2.02315e-05	6.5728e-06	2.8824e-05	1.00659e-05	3.50165e-06	3.4411e-05	1.4957e-05	9.0175e-06	0	0	0	1.42413e-05	5.61246e-05	0	2.63857e-05	1.59613e-05	1.57892e-05	2.06895e-05	1.06956e-05	0	1.90859e-05	2.34937e-06	1.8878e-05	3.82876e-06	1.68736e-06	1.45014e-05	4.81984e-06	1.94124e-05	3.96581e-06	6.78541e-06	2.09786e-05	0	3.07365e-06	2.98365e-05	3.64261e-05	3.07989e-05	0	2.6178e-05	0	6.87347e-06	3.80127e-05	9.18577e-06	0	1.31137e-05	1.98468e-05	3.8954e-05	0	0	1.15731e-05
Imp4	2.55711e-05	9.67366e-06	1.44691e-05	1.18886e-05	2.85474e-06	3.68713e-05	2.52977e-05	7.37203e-06	2.51383e-05	2.66461e-05	0	1.19772e-05	3.45304e-05	1.11707e-05	0	2.32175e-05	0	4.41597e-05	1.28475e-05	0	2.83293e-05	0	2.47458e-05	1.65167e-05	7.90625e-06	2.09844e-05	2.23441e-06	2.06696e-05	1.75038e-05	2.92139e-06	1.23712e-05	0	7.13964e-06	3.31016e-05	4.37601e-05	3.72375e-05	2.58182e-06	0	1.08105e-05	1.23539e-05	3.66095e-05	1.9254e-05	1.08018e-05	1.10729e-05	4.07829e-05	0	3.18471e-05	0	1.03712e-05
Ptpn18	9.51263e-05	0.000257542	5.1329e-05	0.000345461	0.000267666	0.000323038	6.49653e-05	0.000227446	0	0.00032514	0.000305228	0.000157694	6.66311e-05	0.000199246	0.000273026	8.94892e-05	0.000275551	7.98256e-05	0.000220368	0.000272368	7.03607e-05	0.000353585	6.68635e-05	0.00021859	0.000170461	5.92155e-05	0.000200302	9.1302e-05	0.000237519	0.000245678	4.56411e-05	0	9.80161e-05	0.000113721	1.72898e-05	3.59101e-05	1.22612e-05	2.77316e-05	9.37104e-05	3.51907e-05	0.000437304	3.2649e-06	1.76407e-05	3.24175e-05	0.000445537	7.02992e-05	5.79576e-05	0.000133258	0.000284702
Fam168b	3.2632e-05	5.05217e-05	2.27013e-05	3.23278e-05	3.3175e-05	2.54373e-05	4.76498e-05	4.08477e-05	2.97974e-05	7.68096e-06	1.64923e-05	6.74594e-05	4.00384e-05	1.55789e-05	1.54204e-05	4.29683e-05	5.87131e-05	0	1.7262e-05	9.33886e-05	5.1011e-05	5.3723e-05	3.21832e-05	2.09763e-05	2.85642e-05	3.17057e-05	5.56538e-05	5.47238e-06	2.94319e-05	3.76158e-05	3.83905e-05	0	3.23669e-05	5.66089e-05	4.98686e-05	4.01011e-05	4.06342e-05	0	4.70258e-05	5.48308e-05	2.98117e-05	8.11837e-05	2.69501e-05	1.08844e-05	5.48494e-05	9.37942e-05	0	4.24861e-05	9.20141e-05
Plekhb2	5.93078e-05	4.18735e-05	9.56155e-06	4.56427e-05	2.68188e-05	3.9854e-05	0.000119614	5.11845e-05	7.00826e-05	3.87279e-05	0	2.95653e-05	0.000115845	7.56566e-05	2.54641e-05	8.89687e-05	4.84163e-05	8.09033e-05	6.98113e-05	4.31029e-05	0.000176068	2.93934e-05	4.28656e-05	4.10286e-05	4.41634e-05	7.13341e-05	1.9374e-05	2.11026e-05	0.000101274	6.05614e-05	2.83725e-05	2.86829e-05	4.63015e-05	6.33564e-05	1.72385e-05	5.12766e-05	2.85878e-06	0.000119686	2.95444e-05	2.02405e-05	4.22446e-05	1.63438e-05	1.38164e-05	5.59947e-05	6.8224e-05	3.84952e-05	4.12882e-05	0.000112348	3.00413e-05
Hs6st1	4.44959e-05	8.64245e-05	7.86164e-05	0.000110491	5.84948e-05	8.66487e-06	2.59889e-05	5.59204e-05	0.000167227	7.47569e-05	1.77683e-05	4.22545e-05	1.05077e-05	3.69453e-05	3.93698e-05	3.16878e-05	2.97185e-05	4.01676e-05	4.284e-05	3.90275e-05	4.4595e-05	2.98309e-05	3.01156e-05	2.6391e-05	8.50322e-06	2.05548e-05	1.73699e-05	2.72447e-05	2.96251e-05	6.19468e-06	2.97895e-05	5.13936e-05	8.40497e-05	4.21646e-06	2.22629e-05	2.11402e-05	3.64728e-05	8.53695e-05	2.95444e-05	4.04269e-05	8.49006e-06	1.16901e-05	2.38764e-05	2.18032e-05	1.21318e-05	3.73748e-05	0	4.40618e-06	1.10885e-05
Uggt1	1.93725e-05	5.85674e-05	1.2831e-05	5.29915e-05	2.95717e-05	2.36039e-05	2.60988e-05	9.82893e-05	0	4.48594e-05	1.75303e-05	2.95268e-05	0	5.5983e-05	5.31958e-05	2.67091e-05	1.09404e-05	0	1.16478e-05	3.91061e-05	4.20282e-05	2.60167e-05	2.3178e-05	4.9424e-05	5.05587e-05	1.91606e-05	5.75847e-05	1.22421e-05	3.67608e-05	2.16533e-05	8.08445e-05	0	2.80671e-05	8.41564e-05	2.89644e-05	2.84929e-05	6.65804e-05	0	3.54166e-05	6.87235e-05	3.07006e-05	1.31244e-05	3.61345e-05	3.11783e-05	1.4976e-05	2.37087e-05	0	3.9537e-05	0
Neurl3	9.42466e-07	2.46178e-06	0	0	0	4.68202e-05	1.75271e-06	0	2.89352e-05	0	0	0	0	0	9.75372e-06	8.2233e-06	1.91824e-05	7.78877e-06	0	0	2.43273e-06	8.13226e-06	0	0	0	1.44018e-07	5.99107e-06	0	0	2.93036e-06	2.25743e-05	3.88682e-05	0	2.14002e-06	5.0264e-05	1.2061e-05	8.67256e-05	0	0	4.60196e-05	6.62637e-05	1.99895e-05	1.53371e-05	1.48889e-06	7.83026e-05	9.85396e-05	7.76378e-05	1.06678e-05	5.76039e-05
Arid5a	9.50439e-07	5.59818e-07	0	0	0	1.87478e-05	2.17562e-07	0	0	0	0	3.744e-06	0	0	0	0	0	0	0	0	1.63771e-06	0	0	0	0	6.73232e-07	0	4.47083e-06	0	0	0	0	0	0	0.000153676	3.14969e-06	0	0	0	0	1.56513e-05	0.000118103	0	0	7.87932e-06	0	0	0	2.41909e-05
Kansl3	4.16162e-05	0.000101053	6.41835e-05	0.000170878	0.000103359	3.39445e-05	4.46503e-05	0.000183949	4.5807e-05	0.000116843	0.000138581	5.41579e-05	0	5.52164e-05	9.97399e-05	4.55842e-05	0.000122904	8.64035e-06	9.18012e-05	4.47394e-05	4.65651e-05	0.000136559	3.35451e-05	0.000115827	0.000111423	4.12821e-05	9.87503e-05	2.44255e-05	0.000141183	0.000149105	9.87909e-05	0.000133891	0.000133407	2.71176e-05	4.47637e-05	4.38884e-05	9.15108e-05	0	0.000148921	4.20045e-05	2.19957e-05	6.35773e-05	5.71368e-05	6.46641e-05	2.80823e-05	7.91742e-05	0	9.74314e-05	2.87663e-05
Lman2l	2.7803e-05	1.75539e-05	7.06939e-06	4.19449e-05	4.58834e-05	1.10218e-05	3.7046e-05	5.81089e-05	1.89753e-05	0.000100185	5.88966e-05	3.62936e-05	0	9.74602e-05	1.86422e-05	3.71269e-05	2.15283e-05	1.94719e-05	6.83617e-05	1.8886e-05	5.45155e-05	4.10319e-05	0	3.78515e-05	4.13014e-05	2.92805e-05	4.27642e-05	1.31548e-05	9.4515e-05	2.52721e-05	3.21154e-05	0	4.67335e-05	7.96069e-05	4.44071e-06	2.32288e-05	2.73375e-05	0	0	3.55241e-05	3.61925e-05	0	1.62391e-05	1.78549e-06	6.44357e-05	4.30323e-05	0	2.76384e-05	1.45406e-05
Cnnm4	7.03599e-06	9.34061e-06	0	4.15838e-05	1.60835e-05	2.53733e-06	9.21914e-06	3.04303e-06	1.52952e-05	5.03627e-05	1.88395e-05	4.00739e-05	0	4.50874e-05	2.56875e-05	1.19602e-05	1.18655e-05	1.22294e-05	4.19995e-05	4.34299e-06	1.47291e-05	1.00275e-05	1.72123e-05	6.28905e-05	1.20042e-05	5.35339e-06	1.21919e-05	0	3.00702e-05	0	7.27691e-06	0	3.72732e-05	8.19807e-06	9.52384e-06	3.56024e-06	8.03574e-06	0	2.05502e-05	7.66936e-06	1.37748e-05	2.6981e-05	7.75454e-06	1.48889e-06	5.61146e-06	2.68003e-05	0	9.79569e-05	6.81812e-06
Cnnm3	1.83774e-05	5.02833e-05	3.62193e-06	2.87398e-05	1.2994e-05	6.06007e-06	1.65951e-05	7.30751e-05	0	3.40713e-05	0	8.51464e-06	1.71327e-05	2.82604e-05	2.73958e-05	1.58317e-05	7.32343e-06	0	3.63474e-05	5.91188e-05	3.23425e-05	4.35083e-05	2.35157e-06	4.10299e-05	1.25205e-05	1.72557e-05	5.85515e-05	6.70754e-06	4.25758e-05	6.23801e-05	1.69215e-05	0	3.50719e-05	2.59928e-05	3.67316e-06	2.03021e-05	2.31296e-05	0	0	1.05997e-05	1.36057e-05	5.43384e-06	3.09818e-05	1.99207e-05	1.05473e-05	2.62325e-05	0	3.32226e-05	1.76464e-05
Ankrd39	2.11177e-05	8.9075e-06	2.68102e-06	0	8.07787e-06	1.56492e-05	1.38711e-05	0	0	0	0	9.89178e-06	0	0	0	1.20291e-05	6.0024e-06	0	0	0	1.11706e-05	0	2.64407e-05	0	0	1.75785e-05	1.44564e-06	1.06367e-05	0	1.63495e-06	4.65146e-06	2.59121e-05	0	0	1.00618e-05	2.27707e-05	0	0	0	0	1.38944e-05	1.13277e-05	3.45228e-06	1.26198e-05	2.73196e-05	1.70835e-05	0	0	1.21306e-05
Sema4c	0	0	0	0	0	7.58254e-07	2.23784e-06	0	0	0	0	0	0	0	0	9.12062e-07	6.0024e-06	0	0	0	1.95084e-06	1.16033e-06	0	0	0	1.058e-06	0	0	0	0	0	0	0	0	0.00010876	2.27471e-05	3.62095e-05	0	0	3.64475e-05	7.00036e-07	3.71749e-05	1.31843e-05	2.06782e-05	1.7433e-05	0	0	1.89226e-05	0
Cox5b	0.00188348	3.95524e-05	0.000845194	8.8925e-05	0.000109169	0.000572112	0.0017733	6.05089e-05	0.000578131	6.25276e-05	0.000125573	5.84219e-05	0.000263541	2.65921e-05	0.000129724	0.00110909	9.31577e-05	0.000506279	0.000108591	6.32558e-05	0.00133933	3.43867e-05	0.000704158	6.98111e-05	8.58885e-05	0.00183069	3.04266e-05	0.00115066	8.51297e-05	6.35148e-05	4.9537e-05	0.000524261	5.13252e-05	0.000170225	0.000346446	0.000719319	3.4329e-05	0.000441958	1.60082e-05	9.10698e-05	0.000538894	0.000235781	4.3674e-05	8.50115e-05	0.000595618	5.27291e-05	0.000354632	4.68923e-05	0.000784633
Actr1b	4.7945e-05	2.18715e-05	3.09866e-05	2.73921e-05	2.53674e-05	1.22362e-05	5.1209e-05	1.75439e-05	4.77224e-05	3.28648e-05	4.47227e-05	7.76458e-06	3.80717e-05	6.54333e-05	3.56752e-05	5.67462e-05	3.50368e-05	0	3.23605e-05	2.79176e-05	6.30993e-05	1.88037e-05	3.77481e-05	3.72852e-05	5.78696e-06	4.77487e-05	1.09565e-05	2.2297e-05	2.5905e-05	3.62444e-05	1.91534e-06	0	2.31562e-05	0	3.29605e-05	4.83465e-05	1.2596e-05	0	2.21828e-05	3.10768e-06	2.40241e-05	6.55834e-05	1.06389e-05	5.50828e-06	1.91144e-05	1.22073e-05	3.78788e-05	0	1.36477e-05
Tmem131	2.56545e-05	3.72739e-05	1.13225e-05	0.000112992	4.31169e-05	1.43374e-05	2.21831e-05	6.59039e-05	5.97372e-05	0.000208299	2.18914e-05	4.98204e-05	3.45304e-05	0.000155126	9.47413e-05	3.13578e-05	8.06417e-05	2.70023e-05	2.25921e-05	1.56034e-05	2.79259e-05	0.000101908	7.2986e-06	0.000155231	3.68377e-05	2.60919e-05	0.000106858	9.58307e-06	0.000176683	6.53255e-05	3.83615e-05	0	0.000122311	8.72829e-06	2.01111e-05	2.61649e-05	6.44692e-05	0	0.000126463	4.55613e-05	4.15672e-05	5.03221e-06	7.11992e-05	0.000116644	1.88528e-05	9.03569e-05	5.86606e-05	9.29742e-05	1.80936e-05
Inpp4a	8.68147e-06	2.53229e-05	3.00019e-06	0.000113815	4.49292e-05	7.29502e-06	8.92991e-06	2.66135e-05	0	8.94505e-05	0	2.47773e-05	3.17581e-05	0.000198393	4.33168e-05	5.55089e-06	3.24225e-05	7.78877e-06	4.62122e-05	9.38086e-06	1.27776e-05	3.10126e-05	1.81089e-05	0.000110247	3.58795e-05	6.388e-06	4.27502e-05	0	9.98083e-05	6.07867e-05	5.14941e-05	0	8.34225e-05	5.68002e-05	9.44649e-06	8.58349e-06	6.33445e-05	0	0.00013816	9.26866e-06	2.17663e-05	1.65822e-05	4.27419e-05	1.69677e-05	3.05425e-05	0.000133898	1.62496e-05	0.000109179	3.79273e-06
Coa5	4.80488e-05	2.76533e-06	1.1305e-05	6.82587e-07	4.36902e-06	2.50223e-05	6.11737e-05	7.59994e-06	0	1.50157e-05	0	0	0	0	0	4.9049e-05	1.37312e-05	1.51582e-05	8.27321e-06	1.67249e-05	9.56758e-05	7.57299e-06	3.52576e-05	0	7.08056e-06	4.81927e-05	1.19802e-05	2.35798e-05	1.95533e-05	0	1.67402e-05	7.16332e-05	0	6.61533e-06	1.90796e-05	2.54761e-05	2.62638e-06	0.000122738	0	1.04511e-05	4.28583e-05	1.16469e-05	1.37441e-05	5.31878e-06	2.38107e-05	9.92418e-06	0	0	2.25338e-06
Unc50	3.81367e-05	1.35831e-05	2.50077e-05	6.59546e-06	2.56488e-05	5.61976e-05	5.52861e-05	2.26702e-05	0	1.56082e-05	0	4.65241e-06	0	9.75039e-06	1.95876e-05	4.86161e-05	1.47777e-05	2.60258e-05	0	8.29832e-06	4.39327e-05	8.16537e-06	3.73727e-05	4.20716e-06	8.21591e-06	3.44956e-05	1.62831e-05	6.13899e-05	2.90985e-05	2.56786e-05	2.35834e-05	0.000102712	1.29682e-05	2.94314e-05	6.38827e-05	7.15755e-05	2.91495e-05	5.74053e-05	0	3.56414e-05	5.91037e-05	5.78213e-05	5.26608e-06	2.51536e-05	4.36773e-05	2.38469e-05	3.18878e-05	4.36602e-05	3.81034e-05
Mgat4a	1.43698e-05	5.4599e-05	7.44048e-06	6.5909e-05	3.77033e-05	9.46934e-06	6.83687e-06	3.01304e-05	0	6.19194e-05	0	2.31786e-05	3.45304e-05	2.10048e-05	7.03606e-06	7.09488e-06	1.01937e-05	0	3.1531e-05	1.07312e-05	8.13757e-06	5.84489e-06	0	2.87081e-06	3.82462e-06	1.33868e-06	9.2919e-06	0	8.5413e-06	2.2719e-06	2.56585e-05	0	0.000133639	6.30241e-05	3.19667e-06	9.9994e-06	1.86225e-05	2.43665e-05	0.000140755	1.07658e-05	1.19201e-05	1.51869e-05	6.23199e-05	7.09144e-05	2.29008e-05	0.000100145	5.8096e-05	6.87432e-06	3.69828e-06
Tsga10	5.49467e-06	2.91492e-05	2.67974e-05	5.06721e-05	3.65173e-05	0	1.87921e-06	3.8279e-06	0	1.58426e-05	4.9766e-05	4.20315e-05	5.76665e-05	0	3.42964e-05	3.867e-06	3.01713e-05	1.55328e-05	3.17911e-05	0	6.5602e-06	2.38566e-05	2.88608e-05	2.32578e-05	3.40538e-05	4.29578e-06	1.51327e-05	9.35105e-06	3.15079e-05	1.87009e-05	3.9985e-05	0	7.02388e-05	3.29146e-05	1.45799e-05	6.65664e-06	3.57697e-05	0	0	2.51054e-05	6.7925e-06	1.97079e-05	7.05682e-05	6.08385e-05	8.17333e-06	0.000116763	4.15628e-05	4.05861e-05	0
Lipt1	4.06742e-06	3.936e-06	2.24043e-05	0	0	8.14185e-06	3.19087e-06	0	2.33536e-05	0	0	1.55536e-05	1.05077e-05	0	0	1.04369e-06	8.1103e-06	0	0	4.48898e-06	0	1.34982e-05	7.19922e-06	0	5.35909e-06	3.04172e-06	0	3.61441e-06	0	1.51307e-05	0	0	0	0	0	2.53052e-06	2.5996e-06	0	0	0	1.40439e-06	0	1.07965e-06	9.29333e-06	4.95874e-06	0	0	0	2.60125e-06
Mitd1	1.34927e-05	4.30826e-05	1.79941e-05	1.14311e-05	4.80974e-05	2.91356e-05	2.07492e-05	2.16873e-06	0	2.22856e-05	3.76771e-05	5.57245e-05	0	7.13063e-06	3.18705e-05	1.67374e-05	1.96271e-05	2.03982e-05	6.78794e-06	8.72712e-05	1.82444e-05	5.86193e-05	3.96813e-05	1.87035e-05	3.68296e-05	1.08487e-05	2.33017e-05	1.42564e-05	3.76948e-05	4.67663e-05	3.15245e-05	2.27108e-05	2.23081e-05	1.62671e-05	2.69618e-05	5.6512e-05	4.37458e-05	9.4518e-05	5.33607e-06	2.13416e-05	3.55836e-05	6.03602e-06	1.18326e-05	6.50356e-06	2.68881e-05	0	3.18471e-05	2.87296e-05	1.73418e-05
Mrpl30	0.000239127	8.36491e-06	0.000113228	2.16788e-05	8.20564e-06	0.000209248	0.000217244	2.31496e-05	0.000145777	0	3.20924e-05	3.72317e-06	4.76276e-05	0	2.91356e-05	0.000170867	0	0.000102368	1.38238e-05	0	0.000135835	1.95804e-05	0.000113557	1.70034e-05	4.50602e-06	0.000224489	7.95893e-07	0.000126944	1.58325e-05	4.26531e-05	1.11769e-05	0.000139087	1.73674e-05	2.1011e-05	5.45805e-05	0.000158684	8.97618e-06	6.32822e-05	0	3.01462e-05	0.000233019	0.000103033	1.01621e-05	1.52595e-05	0.000138923	7.84019e-06	0.000203069	0	0.000173994
Txndc9	5.37095e-05	3.13981e-05	3.15991e-05	1.61112e-05	1.95861e-05	4.88881e-05	6.91286e-05	1.42377e-05	0.000100932	6.55579e-05	8.76943e-05	2.96456e-05	0	4.91302e-05	3.24475e-05	4.80321e-05	1.7716e-05	2.2964e-05	1.36561e-05	1.15167e-05	4.98518e-05	5.26051e-05	3.01415e-05	1.10851e-05	2.97319e-05	4.04179e-05	2.733e-05	4.99525e-05	2.80639e-05	2.84364e-05	4.12158e-05	0.000121055	1.21965e-05	2.02565e-05	7.90709e-05	6.68586e-05	4.75517e-05	2.04332e-05	0	1.82712e-05	6.91117e-05	6.03552e-05	2.39347e-05	1.07336e-05	9.05604e-05	6.76678e-05	2.15424e-05	5.98582e-05	3.76105e-05
Eif5b	0.000162989	0.000196181	0.000366231	0.000101202	0.00032119	0.000278612	0.000165839	0.000413729	0.000309598	9.97883e-05	0.000432208	0.000257406	9.75153e-05	4.50217e-05	0.000292364	0.000194872	0.000110285	0.000231645	0.000176044	0.000410014	0.000178543	0.000242953	0.000295617	0.000109225	0.000278802	0.000132036	0.000156983	0.000254727	0.000131024	0.000242341	0.0002186	0.0002405	0.000121526	0.000346801	0.000298528	0.000210597	0.000219606	0.000171102	0.000135495	0.000405435	0.000190454	0.000348745	0.000217879	0.000308346	0.000159276	0.000383228	0.000292988	0.000311846	2.83364e-05
Rev1	1.57199e-05	2.52066e-05	1.47508e-05	0.000144672	6.47223e-05	6.02705e-06	1.5277e-05	6.434e-05	4.06944e-05	0.000182069	0.000109822	6.71166e-05	3.17581e-05	0.00016687	3.61675e-05	1.35765e-05	6.3298e-05	0	8.71284e-05	0.000104094	1.648e-05	8.23758e-05	3.47471e-05	0.000114042	9.15333e-05	1.26091e-05	3.53739e-05	8.19774e-06	0.0001418	4.92934e-05	4.77925e-05	6.7551e-05	0.000134766	4.8644e-05	3.0435e-05	1.64662e-05	0.000104046	9.95897e-05	0.000122543	4.31743e-05	8.03008e-06	2.76701e-05	5.33328e-05	0.000100874	1.60488e-05	6.55656e-05	4.12882e-05	0.000183036	7.43221e-06
Pdcl3	4.13307e-05	9.77481e-06	2.14039e-05	1.43605e-05	1.97784e-05	3.22655e-05	4.03567e-05	9.59568e-06	2.33754e-05	6.98192e-06	3.23415e-05	8.50403e-06	3.9582e-05	7.1347e-06	5.20021e-06	4.95093e-05	2.24467e-05	4.69582e-05	1.04875e-05	3.80935e-06	6.81886e-05	9.76151e-06	4.32193e-05	0	6.45431e-06	2.80694e-05	5.44052e-06	3.35541e-05	6.30912e-06	0	0	3.78329e-05	0	1.69264e-05	8.11106e-05	6.95499e-05	2.27873e-05	0	0	1.21863e-05	3.74897e-05	0.000198679	1.11206e-05	2.14769e-05	4.60976e-05	0	0	0	2.80819e-05
Rpl31	0.00108917	9.35187e-06	0.00032406	1.63462e-05	3.4311e-05	0.00239299	0.00085285	2.69432e-05	0.000251798	1.53062e-05	0.00010016	3.38094e-05	0.000145912	7.04622e-06	8.03481e-05	0.000996827	1.49912e-05	0.000200568	3.75614e-05	7.51165e-05	0.000658161	2.4858e-05	0.000250816	4.09839e-05	3.72623e-05	0.000757683	2.46533e-05	0.000262572	5.66864e-05	5.22304e-05	1.66604e-05	0.00019777	2.81364e-05	4.78476e-05	0.00100752	0.00140117	1.40567e-05	0.00022988	3.08154e-05	6.14426e-05	0.00229485	0.000585047	3.95904e-05	6.586e-05	0.00125359	2.39257e-05	0.000380267	0.00011013	0.000663489
Cnot11	1.9712e-05	2.6388e-05	0	2.0774e-05	8.81767e-06	2.05965e-05	1.38355e-05	1.40608e-05	0	5.12479e-06	0	5.00519e-06	0	0	6.86633e-06	1.66762e-05	9.50796e-06	8.2174e-06	1.70047e-05	2.40379e-05	6.84616e-06	1.76517e-05	7.30636e-06	2.13023e-05	2.69105e-05	1.32473e-05	7.3931e-06	1.26297e-05	2.38444e-05	2.33965e-05	2.27643e-05	0	0	1.15496e-05	7.99669e-06	1.94941e-05	0	0	2.88317e-05	1.02143e-05	1.29245e-05	1.20754e-05	4.50419e-06	0	1.45288e-05	0	0	0	0
Rnf149	7.65312e-05	3.88577e-05	0	3.00455e-05	1.01662e-05	2.62617e-05	7.3263e-05	0	0	4.36418e-05	1.15955e-05	1.54662e-05	0	4.43006e-05	4.34877e-06	8.5515e-05	4.29255e-05	6.89817e-06	4.14634e-05	0	0.000131787	2.55235e-05	3.12255e-05	1.84464e-05	5.99535e-06	5.40386e-05	4.47601e-06	6.28896e-06	2.88197e-05	8.27041e-06	4.29296e-05	0	1.29882e-05	2.46403e-05	1.91514e-06	2.23167e-05	1.43701e-05	0	0	0	0.000183302	1.05459e-05	8.49072e-06	2.4955e-06	0.000110078	5.03521e-05	5.34759e-05	4.72117e-05	0.000217194
Map4k4	1.20069e-05	4.56004e-05	5.92512e-05	3.44494e-05	5.65822e-05	3.87398e-05	1.44961e-05	5.93432e-05	7.28096e-05	2.53352e-05	0	1.68376e-05	1.99872e-05	6.4606e-05	1.95041e-05	1.47311e-05	2.36596e-05	8.06404e-05	3.14171e-05	2.12596e-06	2.46662e-05	2.26331e-05	5.40107e-05	2.05516e-05	1.90653e-05	9.08048e-06	1.53153e-05	3.26752e-05	1.34751e-05	4.55424e-05	9.52941e-05	0	9.86834e-05	7.83305e-05	0.000134946	8.82882e-05	0.000191252	5.83126e-05	0.000187793	0.000222491	5.88924e-05	0.000138976	0.000196714	0.000142011	1.68267e-05	7.10072e-05	6.97255e-05	0.0001149	2.39144e-05
Il1r1	1.17523e-07	1.05617e-05	1.6433e-05	1.20468e-05	9.76029e-06	0	7.62422e-06	7.68978e-05	0	4.15755e-05	1.18361e-05	3.24099e-05	0	2.53632e-05	5.39302e-05	2.42623e-05	0.000143572	2.97453e-05	5.48279e-05	7.00418e-05	1.54948e-05	7.46866e-05	1.89091e-05	6.03901e-05	4.17445e-05	1.71429e-06	0	8.39872e-06	0	8.82496e-06	5.63319e-05	0	2.61899e-05	4.49842e-05	2.21092e-05	8.69764e-06	0.00014556	0	2.42846e-05	4.98882e-05	0	1.54175e-05	0.000200184	3.17195e-05	0	2.78665e-05	2.61233e-05	4.17519e-05	0
Slc9a2	3.24102e-05	0.000128283	4.04945e-05	0.00010554	0.000157359	0	3.2839e-05	0.000126276	0	9.6897e-05	6.3103e-05	8.82e-05	7.29091e-05	3.33156e-06	9.7087e-05	3.3858e-05	2.67082e-05	4.76805e-05	4.32473e-05	5.82372e-05	3.46355e-05	0.000158959	7.81313e-05	0.0001563	0.000159058	2.47892e-05	0.000104386	3.51735e-05	4.91182e-05	6.93199e-05	4.10331e-05	0	4.34658e-05	4.40772e-05	0	4.26304e-06	2.31153e-05	0	2.40016e-05	5.50045e-05	3.50343e-06	1.20901e-05	1.22361e-05	2.05143e-05	3.53299e-06	6.97389e-05	2.15424e-05	5.3033e-05	2.25338e-06
Mfsd9	1.35647e-05	1.73392e-05	2.50717e-05	0	4.51692e-06	2.67965e-06	5.0823e-06	1.09829e-05	2.84576e-05	0	0	3.91656e-06	0	0	1.4206e-05	2.39697e-05	1.62206e-05	9.07556e-06	0	1.04781e-05	9.33385e-06	2.10247e-05	1.86429e-05	0	3.07731e-05	1.33406e-05	2.05883e-05	1.22004e-05	0	1.64325e-05	0	0	0	1.34953e-05	0	5.2482e-06	7.28491e-06	2.43665e-05	0	9.63558e-06	3.05492e-06	0	0	0	1.39814e-06	8.42858e-06	0	1.31985e-05	0
Pantr1	0.00016721	5.29537e-05	5.44527e-05	9.80092e-05	8.23537e-05	1.65858e-05	4.08498e-05	2.4425e-05	0	4.87745e-05	2.00701e-05	1.36215e-06	0	5.82337e-05	9.40291e-06	8.06175e-05	0	1.55775e-05	3.00223e-05	3.80935e-06	6.13502e-05	4.78296e-05	3.98605e-05	7.9829e-05	2.02756e-05	0.000127797	5.92932e-05	7.69189e-05	0.000101151	6.44351e-05	4.59407e-06	0	7.04902e-05	5.21053e-06	1.56704e-06	2.25114e-05	0	2.43665e-05	6.66505e-05	1.19983e-05	1.1199e-05	0	3.50887e-06	6.83371e-05	1.74541e-05	1.98484e-05	0	1.63313e-05	2.64416e-05
Pou3f3	0.000152891	0	0	7.18992e-05	0	1.1151e-05	7.96583e-05	0	0	2.08625e-05	0	0	0	3.37272e-05	0	0.00019574	0	0	5.75703e-05	0	0.000169164	0	0	6.01981e-05	0	8.80138e-05	0	0	7.39257e-05	0	0	0	1.78724e-05	0	2.95613e-06	3.38127e-05	0	0	9.69708e-05	0	7.01136e-06	8.93751e-06	0	0	2.79228e-06	0	0	0	8.57249e-06
Mrps9	3.43586e-05	8.65264e-05	6.90775e-05	4.82962e-05	5.93656e-05	2.68786e-05	2.69611e-05	8.15167e-05	3.68284e-05	0	0.000142384	7.43801e-05	5.84366e-05	0	4.14165e-05	2.21936e-05	5.97918e-05	1.55775e-05	1.8687e-05	0.00015209	2.63871e-05	7.16462e-05	4.45559e-05	3.85141e-05	6.29892e-05	2.94028e-05	5.77565e-05	2.88344e-05	1.51609e-05	7.3552e-05	0.000106066	0.000100733	5.00419e-05	4.39667e-05	2.05848e-05	3.49066e-05	6.38975e-05	8.5535e-05	6.49275e-05	7.25209e-05	2.66625e-05	3.1696e-05	4.584e-05	3.78187e-05	4.43489e-05	8.78759e-05	5.7943e-05	4.6922e-05	1.11737e-05
Tgfbrap1	1.69513e-05	2.31703e-05	2.35198e-05	1.53722e-05	1.7807e-05	9.02438e-06	1.73135e-05	6.74666e-05	1.7319e-05	2.0616e-05	2.36072e-05	1.57861e-05	0	3.9194e-05	2.49428e-05	2.25947e-05	2.19406e-05	3.95296e-05	1.22453e-05	2.45737e-05	3.27047e-05	2.57174e-05	6.36375e-06	1.31088e-05	3.68836e-05	1.78043e-05	4.50715e-05	1.78391e-05	3.83955e-05	5.01586e-05	4.60646e-05	0	2.73887e-05	8.37416e-06	6.33936e-06	1.67474e-05	7.85524e-06	0	1.46688e-05	7.37023e-06	1.16053e-05	0	1.81211e-05	9.26074e-06	1.60223e-05	3.42122e-05	2.15424e-05	2.81271e-05	0
AI597479	6.52411e-06	1.63662e-05	1.69029e-06	7.12977e-06	8.76618e-07	5.02142e-06	9.01581e-06	9.23873e-06	0	2.57281e-05	0	1.35681e-05	3.9582e-05	0	0	1.21199e-05	7.80031e-06	0	0	1.78914e-05	7.0583e-06	8.84649e-06	1.22974e-05	0	1.66876e-05	8.14333e-06	9.94338e-06	1.44964e-05	9.90029e-06	3.70024e-06	1.39412e-05	0	3.07365e-06	0	3.09401e-06	1.13098e-05	9.57763e-06	0	0	2.07434e-05	2.40063e-06	1.88077e-05	8.93687e-06	1.75928e-05	5.44637e-07	8.12929e-06	0	0	0
Fhl2	1.67325e-06	1.19966e-05	0	2.5588e-05	1.26565e-05	4.41423e-07	1.37087e-07	1.79534e-05	0	1.07547e-05	2.90023e-05	2.20685e-05	0	6.0562e-06	0	2.17218e-06	1.35763e-05	1.38246e-05	2.36074e-05	8.14598e-06	0	1.28856e-05	0	4.58817e-06	1.56743e-05	8.46608e-08	9.22355e-06	0	1.76172e-05	0	0.000282731	0.00010993	5.29848e-05	0.000390366	2.86363e-06	1.57629e-05	2.58182e-06	0	2.71448e-05	2.63051e-05	2.36128e-07	0.000388127	0.000999608	0.000634923	2.68255e-06	0	0	7.40229e-05	0
Nck2	5.00811e-06	3.75156e-05	9.10658e-06	9.5785e-05	2.65608e-05	6.58311e-07	2.98215e-06	3.97182e-05	0	0.000203399	6.18506e-06	4.15683e-05	0	8.4221e-05	2.51478e-05	8.25152e-06	5.8937e-05	2.43049e-05	0.00012707	2.206e-05	9.19085e-06	6.919e-05	0	0.000111929	6.14375e-05	5.33195e-06	4.40415e-05	2.19775e-05	7.91262e-05	5.80891e-05	3.98826e-05	5.57041e-05	6.88994e-05	2.71119e-05	1.77885e-05	4.68526e-06	3.2937e-05	0	0.000177417	7.5577e-05	2.81246e-06	2.74133e-05	5.84592e-05	7.71683e-05	1.06507e-06	3.30772e-05	0	1.79148e-05	2.0909e-06
1500015O10Rik	5.29665e-06	1.50503e-06	1.12446e-05	0	0	0	1.61925e-07	0	2.33754e-05	0	0	0	0	0	5.14205e-06	6.4555e-06	0	0	0	0	6.33411e-06	0	6.28998e-06	0	0	1.69958e-06	1.51772e-06	9.74785e-06	0	0	3.81924e-06	0	0	0	0	3.48205e-07	8.30454e-06	0	0	7.87352e-06	6.01948e-07	0	0	0	0	0	0	0	0
Uxs1	1.77158e-05	3.04366e-05	2.69959e-05	6.00513e-05	3.52326e-05	1.62424e-05	1.67753e-05	3.33007e-05	2.52908e-05	1.09595e-05	0	2.68458e-05	1.05077e-05	1.02796e-05	0	3.11009e-05	4.81137e-05	4.43231e-05	7.24109e-05	9.77403e-06	2.9121e-05	4.94566e-05	2.31918e-05	4.88614e-05	2.1777e-05	1.8505e-05	1.51947e-05	2.24712e-05	3.55449e-05	1.88914e-05	4.97324e-05	0	0.000113841	3.65766e-05	1.51044e-05	2.79063e-05	3.2908e-05	2.75938e-05	3.50805e-05	5.75907e-05	2.37722e-05	1.52917e-05	3.94112e-05	4.40656e-05	1.43723e-05	4.51548e-05	6.15613e-05	8.03219e-05	9.96462e-06
Tpp2	2.25914e-05	9.07989e-05	1.06094e-05	0.000113271	9.69371e-05	3.35374e-05	3.12061e-05	0.000151312	2.84576e-05	0.000130234	4.75783e-05	0.000109701	3.04949e-05	5.62251e-05	0.000108844	3.28744e-05	9.74976e-05	4.03163e-05	0.000105241	0.000108304	3.47276e-05	9.63829e-05	1.40084e-05	0.00012715	8.20411e-05	1.70918e-05	7.64314e-05	1.56372e-05	8.80661e-05	9.5619e-05	0.000157886	0	0.00011699	4.3093e-05	8.0973e-05	2.16759e-05	0.000109285	0	7.34358e-05	7.63928e-05	4.26178e-05	4.95085e-05	0.000131564	9.76837e-05	2.80273e-05	8.43238e-05	0	0.000114428	2.64367e-05
Tex30	5.80881e-06	1.00362e-05	0	0	7.40655e-06	3.47529e-05	1.04167e-05	5.11247e-06	4.67508e-05	0	0	1.23909e-05	0	0	0	9.46163e-06	8.16869e-06	0	0	0	1.32074e-05	1.14523e-05	0	0	2.42529e-06	3.93188e-06	8.89483e-07	4.80654e-06	0	0	0	0	0	0	1.65664e-05	1.32321e-05	1.14734e-05	0	0	0	7.18353e-06	1.35798e-05	4.60923e-06	5.42915e-06	5.9134e-06	0	0	0	0
Kdelc1	5.32054e-06	3.56937e-05	0	1.8504e-05	1.21148e-05	6.46221e-06	4.68948e-06	7.63086e-06	0	3.66391e-05	3.23415e-05	3.31423e-05	0	1.35905e-05	1.21058e-05	6.44279e-06	1.35293e-05	3.20389e-05	1.61134e-05	4.46588e-05	5.42996e-06	1.91915e-05	4.32708e-06	1.71047e-05	1.04336e-05	7.86334e-06	1.53355e-05	4.27815e-06	2.73553e-06	1.74116e-05	1.01733e-05	0	8.1586e-06	2.69906e-05	1.53862e-05	7.95594e-06	1.18072e-05	0	0	0	3.47418e-06	5.98917e-06	2.99697e-05	0	8.07995e-06	0	0	3.18573e-05	0
Bivm	9.48916e-06	1.15137e-05	1.37737e-05	1.25784e-05	1.70735e-05	1.91902e-06	6.92393e-06	1.81373e-05	0	0	7.30567e-06	9.1691e-06	0	0	1.16652e-05	1.48556e-05	3.65402e-05	1.29007e-05	5.11145e-06	5.60167e-06	8.36709e-06	5.34544e-05	1.4241e-05	8.59771e-06	1.22354e-05	9.05696e-06	4.53789e-05	1.3398e-05	1.39201e-05	7.70937e-06	3.10737e-06	2.59121e-05	0	8.31069e-06	4.39679e-06	8.91196e-06	1.14699e-06	0	0	1.1203e-05	3.94667e-06	6.25626e-06	8.62743e-07	5.68314e-06	0	3.13714e-06	0	0	0
Ercc5	1.42944e-05	7.03752e-05	3.61499e-05	2.87415e-05	6.35371e-05	1.94784e-05	1.39715e-05	9.55378e-05	2.75634e-05	4.88041e-05	6.24395e-05	8.69287e-05	5.95692e-05	4.53626e-05	4.11919e-05	1.14549e-05	4.73338e-05	0	2.18591e-05	5.75459e-05	9.75601e-06	9.23043e-05	0	7.61715e-05	8.69456e-05	1.09533e-05	4.88997e-05	4.54021e-05	5.99633e-05	7.36688e-05	9.50968e-05	0	5.7542e-05	3.41118e-05	2.38629e-05	1.22961e-05	8.606e-05	5.2356e-05	1.1154e-05	6.92269e-05	5.09957e-06	4.12847e-05	9.8873e-05	5.79049e-05	1.61566e-05	5.58095e-05	0	0.000170653	1.37165e-05
Gulp1	4.97305e-06	0.000105968	1.88284e-05	2.25821e-05	9.7443e-05	0	1.0822e-05	0.000184511	6.85871e-05	7.43275e-05	0.000163884	0.000431615	5.04822e-05	0.000251587	0.00036442	1.37463e-05	0.000205787	0	6.78828e-05	0.000262229	5.58139e-06	0.000230122	1.52052e-05	0.000105171	0.000306012	1.07153e-06	4.84774e-05	0	1.05937e-05	3.60633e-05	0.000200665	0	9.65807e-05	0.000242981	3.23941e-05	9.02388e-06	5.55511e-05	0	4.76358e-05	9.50426e-05	0	3.84094e-05	0.00113029	0.00070744	4.38948e-07	4.6207e-05	0	0.000186507	3.16402e-06
Col5a2	6.04014e-05	0.000238655	6.78823e-05	0.000107063	0.000382245	0	9.24542e-07	4.51842e-05	0	1.29298e-05	3.04433e-06	3.10612e-05	0	0	4.94936e-05	2.48579e-06	3.69346e-05	0	1.27952e-05	2.49303e-05	9.83971e-07	1.68647e-06	0	0	4.80519e-05	2.92154e-05	0.00018876	3.99376e-05	0.000126849	0.000280577	4.06491e-06	0	0	2.24915e-05	7.27006e-07	1.20398e-05	2.48911e-05	0	4.76108e-05	5.63566e-05	2.40176e-07	3.18316e-05	8.68366e-05	6.86178e-05	2.56026e-06	0	0	5.74109e-05	0
Wdr75	6.241e-06	2.13576e-05	8.31482e-06	6.29953e-06	2.03554e-05	1.24243e-06	7.62718e-06	0	0	1.5803e-05	0	2.68284e-05	0	9.53121e-06	6.56037e-05	1.20686e-05	0	0	7.48974e-06	3.55511e-05	5.98421e-06	2.70051e-05	2.55437e-05	1.27549e-05	2.05805e-06	6.47998e-06	1.09404e-05	2.06158e-05	1.05591e-05	1.39407e-05	1.9255e-05	0	3.07597e-05	0	1.65808e-05	8.54707e-06	1.8137e-05	2.43665e-05	0	8.21585e-06	5.71611e-06	4.23852e-05	1.26936e-05	1.78549e-06	3.54752e-06	1.54013e-05	0	0	0
Slc40a1	3.06065e-05	4.32288e-05	2.4564e-05	2.1262e-05	6.89175e-05	4.19022e-06	2.52555e-05	8.38669e-05	0	1.94742e-05	7.66536e-05	3.70515e-05	0	4.71724e-05	8.88791e-05	3.78095e-05	7.42015e-05	1.83483e-05	1.38775e-05	3.32476e-05	4.59995e-05	6.39303e-05	2.55312e-05	1.57029e-05	9.36762e-06	2.01197e-05	4.85374e-05	3.07777e-05	1.63478e-05	3.67435e-05	1.49074e-05	4.50288e-05	5.97679e-06	5.3497e-05	1.2676e-06	5.22877e-06	9.78806e-06	0	1.64901e-05	1.73857e-05	6.88383e-06	0	0.000306437	0.000102369	3.34389e-05	1.74269e-05	0	0	9.86627e-05
Dnah7b	5.26246e-06	0.000308363	1.52626e-05	0.000251044	0.000319709	0	1.54453e-06	0.00020405	2.15332e-05	0.000176351	0.00010675	0.000296019	1.05077e-05	6.50996e-05	0.000137098	5.24233e-06	0.000400895	3.19502e-05	0.000155292	0.000296562	5.45382e-06	0.000243617	3.14868e-05	0.00015962	0.000290378	4.86736e-06	0.000311241	4.31917e-05	0.000253509	0.000242405	0.000168898	0	0.000198851	0.000248785	6.2335e-07	1.97236e-07	6.53017e-05	4.7259e-05	3.47303e-05	6.90892e-05	0	0	9.27848e-05	0.00015604	4.46363e-07	6.64172e-05	0	0.000134858	0
Slc39a10	8.65625e-06	2.66069e-05	1.06841e-05	1.95788e-05	4.81811e-05	3.51876e-06	9.26769e-06	2.48733e-05	0	1.21016e-05	4.84353e-05	1.73333e-05	6.66311e-05	3.25712e-05	3.43382e-05	2.40901e-05	5.66011e-06	0	1.99853e-05	4.44652e-05	5.6617e-06	3.66386e-05	2.35157e-06	0	3.47169e-05	9.46563e-06	4.62596e-06	1.94313e-05	1.38489e-05	1.47542e-05	1.28471e-05	0	2.30418e-06	2.04266e-05	5.07238e-05	2.40907e-05	3.51791e-05	5.53807e-05	0	3.49514e-05	8.28601e-06	1.38097e-05	3.041e-05	4.24652e-05	1.83287e-06	2.72008e-05	1.32802e-05	6.21787e-05	0
Nabp1	9.19902e-05	0.000126418	4.90637e-05	5.36517e-05	6.93027e-05	1.04589e-05	1.73373e-05	0.000105333	2.75634e-05	6.25098e-06	4.78011e-05	5.76003e-05	1.80845e-05	0	5.36255e-05	3.90731e-05	4.36511e-05	0	2.64884e-05	6.81306e-05	1.33614e-05	6.90706e-05	4.55994e-05	1.32121e-05	4.99719e-05	9.05758e-05	0.000178183	5.35047e-05	7.66171e-05	0.000120658	8.50967e-05	3.58166e-05	0	8.31069e-06	5.92687e-05	2.1766e-05	1.74686e-05	6.54022e-05	0.000106739	1.12195e-05	0.000126434	1.52793e-05	2.03374e-05	1.96457e-05	3.3321e-05	2.46697e-05	9.92661e-05	4.18773e-05	0.000124732
Myo1b	1.10573e-05	2.12465e-05	1.38722e-05	2.59052e-05	1.5017e-05	0	6.08465e-07	2.38265e-05	0	0	0	1.04649e-06	0	0	3.58134e-06	1.21936e-05	2.80288e-05	8.64035e-06	0.000133289	1.11697e-05	2.78294e-06	1.53332e-05	1.68267e-05	3.56915e-05	6.28026e-06	2.08992e-06	5.49202e-06	8.7062e-06	2.63508e-05	6.77334e-06	1.95683e-05	0	4.46681e-05	4.2679e-05	3.9964e-06	6.75993e-06	2.58182e-06	0	5.56754e-05	7.34695e-05	0	0.000132944	0.000320162	0.000408635	6.2225e-06	0	0	3.20034e-05	0
Stat1	5.93159e-06	2.75211e-05	7.72931e-06	1.62549e-05	2.16921e-05	6.21501e-05	1.0416e-05	2.23725e-05	0	2.31943e-05	4.90012e-05	4.09386e-05	2.43665e-05	5.33049e-06	6.73911e-05	1.44531e-05	3.67208e-05	8.72341e-05	4.13004e-05	0.000102471	2.94887e-05	4.01087e-05	1.21736e-05	4.07145e-06	3.28261e-05	7.17776e-06	3.26184e-05	1.49085e-05	1.9653e-05	1.31158e-05	8.14937e-05	0	3.36854e-05	5.74597e-05	1.44799e-05	4.81191e-05	0.000165801	2.28415e-05	2.00018e-05	0.000100993	0.000100813	2.32129e-05	0.00014467	7.7809e-05	0.000105394	0.000246466	7.26427e-05	0.000123983	2.60125e-06
Gls	0.00016841	0.00040413	0.000174369	0.000307572	0.000325461	3.58999e-05	0.000169117	0.000402234	0.000352395	0.000493078	0.000515562	0.000391677	0.000194966	0.000431469	0.000312444	0.000205803	0.000765202	0.000307513	0.000469947	0.000395747	0.000245256	0.000708869	0.000392079	0.000580864	0.000644351	0.000101345	0.000270663	0.000136421	0.000116246	0.000219812	0.000218822	0	0.000677544	0.000255422	0.000156396	7.87047e-05	0.000236557	0.000115739	0.000233228	0.000105135	4.21561e-05	0.000144638	0.000151284	0.000160544	7.80352e-05	8.40089e-05	1.62496e-05	0.000132193	3.68946e-05
Nab1	2.30308e-05	3.69369e-05	2.39907e-05	1.68564e-05	4.73454e-05	2.21591e-05	3.32984e-05	1.54335e-05	9.19133e-05	4.1167e-05	0	3.01793e-05	0.000139514	4.16389e-06	1.12423e-05	3.0924e-05	2.87781e-05	4.18964e-05	9.48371e-06	5.82195e-05	6.14414e-05	2.63433e-05	1.18416e-05	4.13143e-05	9.33459e-06	1.91959e-05	3.40814e-05	2.44663e-05	2.79726e-05	1.51939e-05	6.45035e-05	6.05437e-05	2.76503e-05	4.57635e-05	6.52446e-05	3.82502e-05	6.69122e-05	2.77624e-05	4.63876e-05	5.07472e-05	6.30331e-05	0.000291885	5.53048e-05	7.17074e-05	1.98148e-05	3.46758e-05	8.34619e-05	9.64195e-05	3.00559e-05
Mfsd6	1.19609e-05	6.0735e-05	0	1.47778e-05	2.76592e-05	1.24443e-06	4.78648e-05	5.20914e-05	6.52295e-05	5.533e-05	0.000134136	3.83039e-05	1.05077e-05	5.26079e-05	9.61963e-05	4.71316e-05	0.000160681	5.4557e-05	2.64524e-05	6.34882e-05	6.43032e-05	2.8877e-05	1.95413e-05	1.89889e-05	1.61681e-05	5.46568e-06	2.3607e-05	6.71175e-06	8.44446e-06	1.62237e-05	9.29591e-06	0	3.586e-05	2.62845e-05	7.51394e-05	2.37004e-05	5.19367e-05	0	0	2.81638e-05	1.99291e-05	1.23132e-05	1.36993e-05	1.95606e-05	3.51485e-06	0	0	3.35932e-05	4.11278e-05
Inpp1	3.38861e-06	1.76314e-05	4.92591e-06	4.59709e-06	3.53067e-06	1.43781e-05	1.38963e-05	1.7013e-05	0	2.59902e-05	6.18506e-06	1.98875e-05	1.80845e-05	2.18051e-05	4.34877e-06	1.07125e-05	0	3.64031e-05	2.61305e-05	0	1.25793e-05	7.45162e-06	7.64048e-06	2.15511e-05	1.74019e-05	5.99394e-06	4.56544e-06	8.12256e-06	1.68518e-05	3.58048e-06	8.60615e-06	0	3.76832e-06	3.79753e-05	3.8834e-05	2.271e-05	3.02967e-05	0	0	2.94321e-05	9.32562e-06	3.81023e-05	5.44898e-06	0	3.16177e-06	0	5.78124e-05	5.22948e-05	8.19001e-06
Hibch	2.54472e-05	7.75575e-05	4.47798e-05	5.33047e-05	8.33765e-05	6.57728e-06	2.35864e-05	5.85858e-05	4.75698e-05	5.94515e-05	5.02915e-05	8.87897e-05	0	4.18396e-05	5.9249e-05	2.2217e-05	6.94804e-05	6.09427e-05	3.68372e-05	6.43641e-05	2.38607e-05	3.72085e-05	4.3565e-05	2.60277e-05	6.5293e-05	2.28992e-05	4.70359e-05	7.51794e-05	4.40203e-05	2.81432e-05	6.29067e-05	4.97216e-05	2.09256e-05	3.60646e-05	5.05341e-06	1.12253e-05	6.75303e-05	5.25853e-05	3.25924e-05	1.40222e-05	1.32302e-05	2.06833e-05	4.88922e-05	5.52205e-05	9.79214e-06	2.80167e-05	4.90196e-05	1.98441e-05	2.66435e-05
Pms1	2.86834e-06	3.45412e-05	1.72318e-05	4.07978e-05	3.6572e-05	1.01488e-05	2.65168e-06	3.84029e-05	6.85871e-05	4.77949e-05	7.10562e-05	1.1198e-05	0	3.23238e-05	3.18188e-05	4.78268e-06	2.10665e-05	0	2.5546e-05	6.42574e-05	1.17393e-06	3.465e-05	3.1402e-06	1.30673e-05	1.56926e-05	2.61725e-06	2.6619e-05	1.7213e-05	2.48943e-05	4.79722e-05	1.18601e-05	0	2.00304e-05	7.17214e-05	3.1277e-06	3.4759e-06	2.11934e-05	0	3.90604e-05	2.58961e-05	1.45421e-06	0	1.41694e-05	3.84678e-05	7.45992e-06	2.70037e-05	0	4.1286e-05	0
Ormdl1	6.78231e-06	3.50665e-06	7.16375e-06	6.72278e-06	7.78309e-06	2.42691e-05	9.62716e-06	0	0.000138671	0	0	0	3.99744e-05	2.48833e-05	0	6.96884e-06	0	1.55775e-05	0	0	3.03452e-05	1.67352e-05	1.1877e-05	0	8.60898e-06	8.37654e-06	4.67756e-06	1.9733e-05	0	0	1.52515e-05	0	0	0	7.84293e-06	1.33474e-05	0	0	8.67483e-06	0	1.88897e-05	1.09051e-05	9.50264e-06	0	1.77558e-05	1.30504e-05	2.69833e-05	0	1.21853e-05
Osgepl1	1.3702e-05	3.29144e-05	2.26183e-05	4.78777e-06	1.84297e-05	1.95982e-05	1.05465e-05	4.30542e-05	0	3.52717e-05	3.04433e-06	1.05424e-05	0	0	3.57942e-05	8.16057e-06	2.04012e-05	1.78514e-05	0	2.21161e-05	3.41938e-06	4.07637e-05	9.968e-06	1.14659e-05	3.52712e-05	7.52095e-06	2.50384e-05	2.83938e-05	8.89012e-06	1.61973e-05	6.62604e-06	0	7.35202e-06	1.04118e-05	7.36395e-06	9.81562e-06	1.02359e-05	2.04332e-05	0	1.70708e-05	6.34722e-06	2.82399e-05	2.40141e-05	8.41921e-06	7.72975e-06	3.32609e-05	0	6.87432e-06	0
Asnsd1	2.47433e-05	1.40673e-05	7.66656e-05	0	2.18196e-05	4.53537e-05	2.00541e-05	0	1.89753e-05	0	6.18506e-06	2.58068e-05	5.20213e-05	0	5.15206e-05	1.48174e-05	1.7828e-05	3.95559e-05	0	7.51494e-05	1.98238e-05	3.39061e-06	1.66586e-05	0	4.32449e-05	1.61712e-05	2.60692e-05	4.93339e-05	0	5.10688e-05	5.0514e-06	0	0	8.19807e-06	5.03673e-06	2.0444e-05	1.00452e-05	8.47394e-05	0	5.22685e-05	5.12095e-05	0	2.59127e-05	2.71628e-05	2.77526e-05	7.85016e-06	4.72093e-05	9.31189e-05	1.65946e-05
Stk17b	5.54324e-06	1.51895e-05	8.52893e-06	0	0	0.00018203	1.74486e-05	2.06213e-05	9.75914e-05	0	4.14435e-05	3.94071e-05	1.05077e-05	3.92218e-06	0	2.74608e-05	0	0	0	2.12596e-06	3.75933e-05	9.70483e-06	0	3.35765e-05	4.60867e-05	5.74272e-06	9.72229e-06	0	1.01605e-05	8.53347e-06	0	2.27108e-05	1.9602e-06	0	1.91879e-05	5.18514e-06	1.96685e-05	0	0	1.11887e-05	0.000169687	3.09973e-05	1.75345e-05	1.03228e-05	0.000150818	8.30503e-05	0.000134945	7.83682e-05	0.000516511
Hecw2	0	1.82834e-05	0	1.75166e-05	3.68974e-05	0	2.03723e-07	2.88109e-05	0	2.77775e-06	2.80689e-05	1.0781e-05	0	0	3.63617e-05	4.65354e-07	2.82012e-05	0	1.89701e-05	1.80528e-05	0	1.23172e-05	2.34302e-06	8.25188e-06	2.98262e-05	4.24391e-07	2.86281e-05	0	1.81814e-05	5.52647e-05	1.60138e-05	3.78329e-05	2.54399e-05	5.74361e-05	0.000208847	0.000233023	0.000325948	3.39674e-05	0.000763662	0.00026523	3.20742e-07	6.55755e-06	5.89457e-05	9.83207e-05	0	4.50519e-05	0	6.35031e-05	0
Gtf3c3	1.52274e-05	3.80814e-05	1.02756e-05	3.2988e-05	3.39615e-05	1.88539e-06	1.26659e-05	2.57648e-05	2.24316e-05	2.77775e-06	0.000144459	5.92537e-05	0	5.40413e-05	3.9891e-05	1.75782e-05	8.34911e-05	0	7.48974e-06	5.98917e-06	1.93048e-05	3.23135e-05	3.68907e-05	5.20098e-05	5.96532e-05	1.17593e-05	4.43786e-05	2.18768e-05	3.83342e-05	3.04974e-05	6.74645e-05	0	4.34734e-05	2.09104e-05	1.09547e-05	1.44945e-05	3.94236e-05	2.14133e-05	5.79543e-05	6.19517e-05	7.96627e-06	8.20816e-06	1.86792e-05	3.50652e-05	1.4896e-05	3.41397e-05	2.69978e-05	0	6.92039e-06
Pgap1	1.92023e-05	0.000133932	2.95294e-05	0.000102658	0.00014921	7.26987e-05	4.36685e-05	0.000151083	0	7.41306e-05	0.000186145	0.000200881	2.43665e-05	9.07801e-05	0.000185177	6.62953e-05	9.47639e-05	2.63563e-05	0.000165695	0.000108734	8.0896e-05	0.000167745	6.0821e-05	0.000130758	0.000159311	4.72349e-05	0.00030304	3.33439e-05	0.000256082	0.000327234	4.21186e-05	5.13558e-05	0.00021528	9.75755e-05	4.50077e-06	1.7812e-05	4.31126e-05	0	0.000167387	2.71168e-05	5.76892e-06	0	4.5112e-05	4.02128e-05	1.1649e-05	4.9927e-05	0	2.81938e-05	0
Ankrd44	4.73768e-06	7.89238e-05	1.0374e-05	8.12291e-05	7.60778e-05	0.000143361	2.14713e-05	8.32841e-05	0	0.000136863	0.000128929	0.000173027	0	0.000221688	0.000122785	1.07147e-05	0.000153003	0	0.000190786	8.20215e-05	1.73939e-05	4.54337e-05	7.41609e-06	5.84514e-05	4.48069e-05	4.67216e-06	6.06764e-05	1.29601e-05	7.02672e-05	7.65429e-05	9.91538e-05	0.000120605	0.000625635	0.000155634	4.83399e-05	0.000183536	0.000224741	0	0.000609135	0.000204958	0.000123273	4.15997e-05	0.000314373	0.00034628	8.93376e-05	0.000581693	0	0.000298608	2.83596e-05
Sf3b1	0.000100456	0.000308204	0.000161615	0.000179802	0.000376774	0.000183342	9.55784e-05	0.000327067	7.47118e-05	0.000219402	0.000539174	0.00024363	0.000197061	0.000105108	0.000327671	0.000121269	0.000192126	0.000236018	0.000279257	0.000355271	9.27708e-05	0.000405034	0.00015608	0.000165732	0.000390112	8.22211e-05	0.000240687	0.000205434	0.000158515	0.000376694	0.000206776	0.000191168	0.00014933	0.000486538	0.00045073	0.000156291	0.000283775	0.000261241	9.30585e-05	0.000442587	0.000167523	0.000502269	0.000393822	0.000256745	0.000157569	0.000526845	0.000129146	0.000372513	0.000171039
Coq10b	3.72114e-05	1.77028e-05	8.74473e-05	4.59195e-05	4.15697e-05	2.5008e-05	3.60326e-05	5.09853e-05	0	6.51893e-05	4.83029e-05	7.5693e-05	6.49037e-05	3.45517e-05	3.34569e-05	2.92863e-05	1.17269e-05	6.50962e-05	6.4932e-05	5.75066e-05	4.26503e-05	3.54097e-05	8.25915e-05	5.22363e-05	3.84907e-05	2.7984e-05	4.36191e-05	6.42958e-05	4.12031e-05	9.2613e-05	4.5574e-05	9.3537e-05	5.3221e-05	7.67544e-05	0.000179144	4.66369e-05	1.40612e-05	8.95254e-05	3.10559e-05	0.000100352	3.45763e-05	0.000263108	3.19463e-05	7.12857e-05	2.46416e-05	7.21043e-05	7.80181e-05	2.56404e-05	3.48537e-05
Hspd1	0.000152329	7.54094e-05	0.000505316	2.0331e-05	6.47864e-05	0.00010112	0.000152724	0.00013903	0.000545814	1.2799e-05	0.000163553	5.93641e-05	0.000708579	0	0.000149813	0.000106818	3.50862e-05	0.000332688	3.67263e-05	0.000122125	0.000174803	6.26998e-05	0.000451827	3.1662e-05	0.000127673	0.000148701	6.63654e-05	0.000385792	3.1838e-05	8.00347e-05	6.91469e-05	0.000552995	1.90037e-05	0.000110307	0.00014456	0.000120354	7.37688e-05	0.000443546	8.46309e-05	0.000168877	0.000112508	0.000247449	6.95783e-05	0.000158236	9.69763e-05	9.44455e-05	0.000621889	0.000206728	9.33076e-05
Hspe1	0.000375433	2.72977e-05	0.000287234	2.04492e-05	7.43568e-05	0.000400272	0.000544982	7.32279e-06	0.000558611	4.07672e-05	3.23415e-05	2.91161e-05	0.000219787	2.62128e-05	6.24671e-05	0.000264869	6.81199e-06	0.000278498	1.14333e-05	9.34315e-05	0.000337626	9.2771e-06	0.000281609	0	6.05307e-05	0.000395806	2.80737e-05	0.000202068	1.71675e-05	3.61417e-05	3.41202e-05	0.00057746	2.40456e-05	5.82693e-05	0.000227658	0.000326272	2.78589e-05	0.000326515	3.65364e-05	0.000108446	0.000381241	0.000263431	3.79593e-05	7.86221e-05	0.00035924	1.88374e-05	0.000214363	0.000180918	0.000232513
Mob4	4.85448e-05	3.43892e-05	6.7828e-05	5.14443e-05	4.19519e-05	8.24093e-05	9.14267e-05	6.22997e-05	4.26099e-05	2.43427e-05	6.70605e-05	6.70107e-05	3.48742e-05	9.14591e-05	0.000101551	5.29463e-05	4.4663e-05	5.47152e-05	3.71905e-05	7.87803e-05	0.000101164	6.9342e-05	0.000137639	5.06188e-05	4.95987e-05	4.4667e-05	6.42996e-05	2.57965e-05	6.87469e-05	4.50327e-05	3.88219e-05	2.27108e-05	9.03145e-05	1.56353e-05	0.0001139	0.000117501	4.21361e-05	7.59717e-05	0.000144527	3.63879e-05	5.00577e-05	0.000138756	5.05289e-05	5.38523e-05	4.34019e-05	5.42886e-05	0	0.000119351	7.97768e-05
Mars2	2.3936e-06	0	8.87784e-06	6.6866e-06	1.34608e-05	5.37185e-06	4.26875e-06	0	0	0	0	0	0	5.004e-06	0	5.63042e-06	0	0	0	1.00208e-05	2.54394e-06	0	7.09018e-06	0	3.19177e-06	3.05204e-06	0	0	6.87711e-06	0	0	0	5.08841e-05	0	9.27379e-07	6.86894e-06	0	0	0	0	3.75256e-06	0	0	1.00781e-05	1.54926e-06	0	0	0	9.3261e-06
Plcl1	7.77559e-06	0.000454934	1.72096e-05	0.000874645	0.000412498	1.0346e-06	8.37884e-06	0.000459354	3.42705e-05	0.000492188	0.000347482	0.000467045	0.00010265	0.000383188	0.00031144	3.96701e-05	0.00113363	0.000273868	0.00188342	0.00127565	2.43994e-05	0.00112737	4.68023e-05	0.00127394	0.000875548	1.6951e-05	0.000722127	6.61075e-05	0.00118256	0.00073171	0.000678845	0.000136248	0.000742518	0.000389331	7.61189e-06	8.99541e-06	0.000266703	3.11721e-05	0.00070484	0.000371787	4.96473e-06	8.71207e-05	0.00149298	0.000981978	1.1328e-05	0.000379508	9.68951e-05	0.000389111	2.25338e-06
Satb2	1.54497e-06	4.144e-05	9.94087e-06	5.77445e-05	5.63781e-05	1.23235e-06	1.12002e-06	4.20624e-05	0	1.56954e-05	6.78989e-05	5.4894e-05	0	7.04622e-06	5.6234e-05	0	2.50007e-05	2.84783e-05	2.55915e-05	0.000163028	0	2.58274e-05	1.97455e-05	1.6657e-05	4.94669e-05	4.79079e-07	1.43758e-05	0	2.97997e-05	3.63153e-05	6.20249e-05	0	0.000530593	9.85276e-05	1.21949e-06	4.0524e-06	3.23151e-05	0	2.52523e-05	9.17798e-05	4.16803e-06	0	6.65745e-05	7.23128e-05	4.88266e-06	4.16019e-05	0	1.37486e-05	0
1700066M21Rik	2.6377e-06	0	0	0	0	5.66847e-07	4.09958e-06	0	0	0	1.77683e-05	0	3.17581e-05	0	0	9.87466e-06	1.79184e-05	0	0	0	4.81571e-06	1.4053e-06	4.3099e-06	0	1.00286e-05	3.15319e-06	1.14032e-05	4.16625e-06	0	0	4.93847e-06	0	0	2.14002e-06	1.22648e-06	2.47791e-06	8.06322e-06	0	0	0	4.33506e-06	8.86902e-06	4.92402e-06	0	0	0	2.11238e-05	0	0
Tyw5	8.75045e-06	1.18867e-05	1.09983e-05	1.52021e-05	1.66765e-05	1.13615e-06	7.83217e-06	4.84666e-05	0	1.24712e-05	0	1.42548e-06	1.99872e-05	8.44595e-06	0	5.54437e-06	1.55731e-05	1.04351e-05	8.90174e-05	2.88128e-05	0	3.11198e-05	3.20388e-05	4.60284e-06	6.77577e-06	3.83841e-06	2.35058e-05	1.97921e-05	1.32114e-05	1.72836e-05	3.15133e-05	2.86829e-05	3.31171e-05	0	2.06765e-05	7.40518e-06	1.30992e-05	4.7259e-05	6.19691e-05	0	6.83534e-06	6.93058e-06	8.60737e-06	3.90939e-05	1.29616e-05	2.30774e-05	0	1.08016e-05	0
Spats2l	2.06678e-06	1.91504e-05	0	2.19963e-05	1.291e-05	0	5.86385e-07	1.95709e-05	2.24316e-05	0	6.18506e-06	1.45159e-05	0	1.46886e-05	6.04686e-06	7.41281e-06	3.71064e-05	0	1.56405e-05	3.98075e-05	1.84288e-06	2.32163e-05	1.05628e-05	5.1944e-06	3.45819e-05	1.21195e-06	2.72212e-05	0	1.98436e-06	3.55058e-05	7.01525e-05	0	8.55106e-05	3.54667e-05	2.28145e-05	2.74511e-05	0.00013091	5.78035e-05	2.18979e-05	8.87326e-05	3.21364e-07	3.28096e-05	5.47504e-05	6.46804e-05	4.08936e-06	4.74297e-05	2.69833e-05	4.40618e-06	3.82711e-06
Kctd18	9.28249e-06	2.29004e-05	0	1.34e-05	1.50713e-05	1.41346e-05	2.97571e-06	9.46795e-06	2.24316e-05	0	0	7.2007e-06	0	0	1.83769e-05	6.74146e-06	0	0	2.46564e-05	2.12596e-06	2.84811e-06	4.99277e-06	1.20688e-05	4.79936e-06	2.54822e-05	5.72329e-06	1.75306e-05	6.96619e-06	6.04631e-06	6.91448e-06	2.38404e-05	0	2.68151e-05	0	7.76618e-06	1.14998e-05	2.85062e-05	0	0	1.14911e-05	5.85057e-06	2.33165e-05	2.20448e-05	0	1.45471e-06	4.74022e-05	4.75655e-05	2.42452e-05	7.20721e-06
Bzw1	5.41769e-05	4.6573e-05	0.000103244	1.61015e-05	3.50922e-05	9.03781e-05	7.03566e-05	2.22787e-06	4.57766e-05	6.94284e-05	6.2491e-05	5.58258e-05	0.000126467	1.46714e-05	1.99342e-05	7.0385e-05	6.46586e-05	0.000139391	7.56201e-06	3.27478e-05	7.83031e-05	1.72837e-05	4.53249e-05	4.77665e-05	2.89166e-05	5.45196e-05	2.61937e-05	0.000150641	2.03211e-06	2.00538e-05	5.4821e-05	0.00018105	2.59233e-05	4.72179e-05	0.000226299	8.55419e-05	3.49975e-05	0.000146362	8.76225e-06	4.65347e-05	9.18717e-05	0.000111856	3.83293e-05	1.60052e-05	7.90169e-05	3.02582e-05	5.84534e-05	2.83437e-05	5.15269e-05
Clk1	0.000156869	0.000280705	9.77887e-05	0.000202595	0.00025484	0.000180666	0.000117186	0.000203699	0.000124408	0.000164688	0.000103749	0.000302204	0.000114184	0.00018665	0.000236114	0.000136937	0.000202278	6.26265e-05	0.000279809	0.000298935	0.000108834	0.000304305	7.41525e-05	0.000237452	0.000228067	0.00011647	0.00026027	7.06024e-05	0.000262158	0.000215678	0.000284531	0.000200176	0.000318306	0.000352606	0.000463106	0.000196038	0.000294108	3.27011e-05	0.000260928	0.000239159	0.000160916	0.000497993	0.000275487	0.000315308	0.000144116	0.000257833	2.61233e-05	0.0003329	0.0002538
Ppil3	2.43173e-05	2.04809e-05	1.0673e-05	1.1627e-05	1.74528e-05	4.31726e-05	1.98098e-05	2.22787e-06	0	1.76544e-05	7.30567e-06	2.8179e-05	0	0	2.37064e-05	1.6777e-05	0	1.96159e-05	1.26962e-05	4.48898e-06	1.75819e-05	1.78956e-05	9.82788e-06	1.1975e-05	1.51487e-05	1.63345e-05	6.88781e-06	1.69265e-05	1.93677e-05	1.24156e-05	1.73009e-05	6.49013e-05	4.74701e-05	3.11035e-05	1.22305e-05	2.75446e-05	1.61673e-05	0	0	1.83399e-05	2.78035e-05	7.8914e-06	3.67346e-05	1.421e-05	2.4444e-05	8.12929e-06	0	0	1.18443e-05
Nif3l1	8.83383e-06	2.74003e-05	2.61534e-05	1.8172e-05	2.76743e-05	6.69496e-07	7.54802e-06	2.67635e-05	2.33536e-05	2.22422e-05	0	3.60622e-05	1.99872e-05	0	3.42121e-05	8.66789e-06	2.49737e-05	2.02601e-05	2.04515e-05	3.83111e-05	9.83865e-06	5.54638e-05	2.35519e-05	4.60641e-05	3.28684e-05	7.10944e-06	4.7989e-05	2.78063e-05	2.53256e-05	4.08978e-05	2.26463e-05	7.36495e-05	3.6883e-05	6.96106e-05	6.55811e-06	9.90416e-06	6.05029e-05	2.6178e-05	4.92616e-06	1.65692e-05	5.22618e-06	6.28172e-06	1.93108e-05	5.49736e-05	9.59861e-06	2.96855e-05	4.15628e-05	1.94412e-05	0
Orc2	1.13426e-05	5.2352e-05	2.42518e-05	3.28602e-05	4.42926e-05	1.07054e-05	1.43951e-05	1.28527e-05	7.0028e-05	4.39896e-05	1.53711e-05	4.94564e-05	4.13907e-05	6.43037e-05	9.81395e-05	1.06963e-05	2.64939e-05	2.29192e-05	3.82971e-05	3.86351e-05	1.31564e-05	5.90345e-05	4.67872e-05	5.50317e-05	7.04154e-05	8.16336e-06	4.31919e-05	2.63336e-05	3.42379e-05	5.73048e-05	3.47868e-05	5.13936e-05	6.65748e-05	2.28584e-05	2.47389e-05	1.46519e-05	4.1081e-05	0	3.59324e-05	3.75705e-05	3.40549e-06	2.51848e-05	4.377e-05	3.10457e-05	1.00425e-05	2.08563e-05	4.5168e-05	1.06288e-05	1.49184e-05
Fam126b	3.26887e-05	8.96952e-05	5.9599e-05	4.8673e-05	9.33124e-05	1.90045e-05	2.8871e-05	8.75569e-05	5.05817e-05	4.78744e-05	4.41323e-05	8.87302e-05	3.45304e-05	4.34022e-05	0.000104126	3.87659e-05	6.78946e-05	0	5.07135e-05	6.79748e-05	3.74271e-05	5.51212e-05	5.54445e-05	5.20056e-05	9.25625e-05	2.87972e-05	6.94364e-05	2.45124e-05	5.58427e-05	0.000106535	8.21642e-05	9.39875e-05	0.000124665	0.000186383	2.15286e-05	3.94464e-05	0.000129268	4.7208e-05	3.7873e-05	4.66052e-05	1.38166e-05	3.62006e-05	8.34426e-05	6.07015e-05	2.75783e-05	6.91305e-05	0.000105023	0.000122546	2.25595e-05
Ndufb3	0.000343007	3.6765e-05	0.000313742	2.52734e-05	8.54347e-05	0.000166349	0.000369927	2.8548e-05	0.000269532	0	0.000126995	1.44837e-05	0.000424713	1.42486e-05	5.22236e-05	0.000260554	7.1072e-05	0.00052354	0	6.6969e-05	0.000315142	1.776e-05	0.000407714	2.95729e-05	0.000116875	0.000346655	2.26368e-05	0.00047721	3.66783e-05	4.71173e-05	3.60131e-05	0.000653709	4.35453e-05	2.14002e-06	0.000152429	0.000232764	4.437e-05	0.000241238	0	0.000100095	0.000198813	0.000198164	3.76424e-05	3.80628e-05	0.000181951	3.01342e-05	0.000228465	1.10742e-05	0.000157815
Cflar	5.45068e-05	0.00016659	3.96353e-05	0.000160641	0.000225329	7.69718e-05	6.4641e-05	0.000137964	4.79105e-05	0.000135205	0.000338516	0.000198762	0.000157073	0.000137934	0.000304346	4.72556e-05	0.000164206	5.38128e-05	0.000162815	0.000273082	7.35645e-05	0.000113936	4.51828e-05	0.00010932	0.000229012	5.0169e-05	0.000166672	4.60256e-05	0.000123856	0.000243348	0.000333447	5.13558e-05	0.000108846	0.000182367	0.000288036	0.000112786	0.000302968	5.81749e-05	0.000263869	0.000237618	5.85294e-05	6.9463e-05	0.000224973	0.000208046	7.07074e-05	0.000327821	2.11238e-05	0.000275685	3.70204e-05
Casp8	8.71861e-06	2.50591e-05	8.31482e-06	2.72589e-05	3.72355e-05	4.91656e-05	1.21283e-05	2.62687e-05	2.97974e-05	2.08034e-05	1.45012e-05	4.75993e-05	0	6.35385e-05	7.53218e-05	1.64839e-05	4.5385e-05	0	6.41898e-06	4.75321e-06	1.61925e-05	2.15786e-05	5.60287e-06	3.70207e-05	2.31396e-05	1.02426e-05	4.68315e-05	1.42608e-05	2.35979e-05	4.50845e-05	4.75419e-05	0.000147675	4.39745e-05	8.44995e-05	3.15748e-05	4.80792e-05	0.000115047	5.74053e-05	5.8631e-05	0.000109728	4.56215e-05	0	3.3497e-05	2.38104e-05	4.8623e-05	0.000174629	5.45684e-05	0.00029344	0
Trak2	5.91477e-05	0.000142187	0.000110519	0.000131531	0.000186148	2.61648e-05	3.55732e-05	0.000191482	0	0.000106148	8.76342e-05	3.63342e-05	3.45304e-05	1.90868e-05	0.000104392	3.55119e-05	9.32406e-05	5.25838e-05	1.46108e-05	7.0093e-05	4.48936e-05	7.71983e-05	3.68038e-05	0.000101591	8.02143e-05	5.33664e-05	9.48743e-05	3.54843e-05	6.91044e-05	6.66784e-05	7.23433e-05	0	0.000103556	0.00012433	4.92702e-05	3.19026e-05	7.79561e-05	2.04332e-05	7.13863e-05	0.00015141	1.40254e-05	4.7572e-05	8.7653e-05	5.47283e-05	8.94906e-06	3.97737e-05	2.15424e-05	3.61911e-05	1.20258e-05
Stradb	1.55776e-05	4.26774e-05	7.00644e-06	1.00043e-05	1.07064e-05	1.76169e-05	1.46688e-05	2.68102e-05	4.9456e-05	8.39962e-06	2.33313e-05	2.49377e-05	0	1.56658e-05	1.76222e-05	8.81697e-06	2.04123e-05	0	2.17107e-05	5.80154e-06	8.30824e-06	2.29887e-05	1.00382e-05	6.31628e-06	1.37659e-05	1.99294e-05	4.11914e-05	1.8274e-05	0	3.6549e-05	2.75051e-05	0	4.06608e-05	5.21053e-06	5.79179e-06	1.16127e-05	2.42935e-05	0	2.88317e-05	1.55779e-05	1.01106e-05	1.01813e-05	3.65703e-05	7.1317e-05	1.33214e-05	8.12929e-06	4.15628e-05	7.72618e-06	1.04708e-05
Tmem237	1.10854e-05	1.08075e-05	4.24477e-06	1.45122e-05	0	1.38034e-05	7.9725e-06	9.24898e-06	0	0	0	9.4965e-06	5.67147e-05	6.3004e-06	1.8532e-05	8.99272e-06	4.17218e-05	2.29469e-05	0	3.38972e-05	1.18043e-05	3.56475e-06	4.9347e-06	8.14382e-06	1.92184e-05	7.62949e-06	1.08632e-05	1.4291e-05	2.6733e-06	0	4.60056e-05	5.73658e-05	3.26942e-05	8.19807e-06	3.47863e-05	2.59552e-05	1.73227e-06	5.00501e-05	4.60988e-05	7.51153e-05	4.6775e-06	5.52197e-05	1.46081e-05	2.70149e-05	6.62185e-06	2.50352e-06	4.81373e-05	6.87432e-06	0
G730003C15Rik	5.8296e-06	0	0	0	0	4.69833e-06	3.9958e-06	0	1.52952e-05	0	0	0	0	0	0	3.53377e-06	0	0	0	0	0	0	6.42723e-06	0	2.40557e-06	1.91661e-06	0	5.60217e-06	0	8.36099e-06	0	0	0	1.46077e-05	0	3.91328e-06	0	0	0	0	7.45902e-07	0	0	0	0	0	0	0	0
Als2	2.51605e-06	2.12215e-05	1.61069e-05	4.03699e-05	5.16861e-05	1.2942e-06	2.49186e-06	9.63112e-05	2.84576e-05	2.3587e-05	2.38987e-05	4.23515e-05	0	2.3646e-05	1.79564e-05	2.66567e-06	0.000112375	0	5.81432e-05	2.51542e-05	1.43935e-06	3.38529e-05	3.23784e-06	3.21759e-05	4.43426e-05	3.30143e-06	3.1354e-05	1.50833e-06	2.65512e-05	1.94524e-05	4.83789e-05	0	5.70835e-05	4.36724e-05	1.17706e-06	5.11484e-06	4.88705e-05	0	6.92802e-05	5.77488e-05	2.12359e-06	2.71041e-05	0.000101812	4.24843e-05	9.7894e-06	2.02386e-05	0	7.0774e-05	0
Fzd7	4.51036e-06	3.55907e-06	0	0	5.67121e-06	0	8.63612e-06	1.89841e-05	0	0	1.97785e-05	1.22655e-05	0	0	0	9.29057e-05	6.02146e-05	2.60688e-05	0	0	4.33825e-05	3.13379e-05	3.85861e-05	0	3.10525e-05	1.02699e-05	0	0	0	0	2.4448e-06	0	0	0	2.30503e-06	6.31157e-06	3.55462e-06	0	0	2.55166e-06	1.1825e-05	3.45802e-05	5.85516e-06	1.31934e-05	0	0	2.11238e-05	1.06288e-05	0
Sumo1	0.000131666	8.58271e-05	7.1043e-05	9.32741e-05	9.95228e-05	0.000159983	0.000120521	6.9551e-05	0.000169294	0.00016575	6.26115e-05	0.000103804	1.99872e-05	0.000142983	8.3813e-05	0.000124266	9.05716e-05	6.45629e-05	0.000126278	0.000129892	6.9111e-05	8.48214e-05	5.30739e-05	0.000121501	7.88269e-05	8.66045e-05	0.0001286	6.93488e-05	0.000168043	5.47847e-05	9.12239e-05	0.000107548	0.000102725	0.0001416	0.000203576	0.000190691	6.79954e-05	0.000144416	0.000117232	0.000136888	0.000178744	0.000125797	9.33086e-05	8.15949e-05	0.00013466	0.000189276	6.28475e-05	0.000140264	0.000164414
Nop58	1.74386e-05	2.18223e-05	1.52548e-05	8.2759e-06	2.51257e-05	2.2756e-05	2.17623e-05	7.26121e-05	9.11965e-05	4.82583e-05	4.63819e-05	4.21971e-05	3.9582e-05	2.54564e-05	8.11931e-05	1.67434e-05	5.21076e-05	9.28938e-05	3.66921e-05	7.35813e-05	3.29108e-05	3.58844e-05	2.64602e-05	1.99415e-05	4.14977e-05	1.34068e-05	3.10212e-05	4.44145e-05	1.54925e-05	1.05218e-05	3.43387e-05	0.000157181	1.69397e-05	2.96387e-05	0.000357165	2.00919e-05	3.26208e-05	5.53254e-05	1.10744e-05	1.7162e-05	2.64035e-05	0.000200645	3.33751e-05	4.05094e-05	2.02342e-05	3.43954e-05	3.78788e-05	1.39507e-05	0
Bmpr2	2.89529e-05	0.000141881	2.03442e-05	0.000109663	0.000144077	5.51564e-07	4.12583e-05	9.64596e-05	0	6.98565e-05	0.00012512	0.000116334	0	0.000140016	0.000173497	4.89414e-05	0.000209042	1.78514e-05	0.000201054	6.22082e-05	9.0522e-05	0.000124613	2.33764e-05	0.000138172	0.000135033	2.5673e-05	9.3279e-05	1.13349e-05	0.000163413	0.000159193	0.000135705	0	0.000142635	9.353e-05	0.000201148	0.000160914	0.000249066	0	0.000307167	0.000272477	1.88097e-05	9.85966e-05	0.000145407	0.000177062	1.65164e-05	0.000163903	0	9.00407e-05	4.49454e-05
Fam117b	1.46732e-05	6.0365e-05	3.04703e-05	7.68198e-05	8.78492e-05	1.98998e-05	1.52869e-05	0.000108217	4.41136e-05	5.6477e-05	0.000163331	6.77523e-05	0	5.57277e-05	6.48287e-05	1.49216e-05	4.22636e-05	0	0.000113374	4.40578e-05	2.60438e-05	8.4018e-05	0	6.27537e-05	0.000124291	1.00593e-05	9.97019e-05	1.57735e-05	7.05628e-05	7.26251e-05	8.42649e-05	0	0.000119109	8.51363e-05	0.000272023	0.000163044	0.000898282	2.6178e-05	0.000732735	0.00055472	5.03804e-05	6.47825e-05	0.000142847	6.40627e-05	2.30424e-05	0.000194042	0	0.000149767	1.32097e-05
Wdr12	1.14546e-05	3.27224e-05	5.45185e-06	2.35336e-05	2.38624e-05	2.77953e-05	1.04566e-05	1.51542e-05	4.52899e-05	2.0616e-05	0	7.38625e-06	0	1.83333e-05	7.30807e-05	1.46111e-05	1.60876e-05	2.95224e-05	4.49883e-05	5.96346e-06	5.82468e-06	3.66411e-05	4.45249e-05	3.32867e-05	1.0388e-05	9.05472e-06	1.78538e-05	2.154e-05	3.356e-05	3.09197e-05	3.44764e-05	0	6.73588e-05	2.73194e-05	1.08459e-05	1.96904e-05	3.57033e-05	5.89344e-05	3.82243e-05	2.46528e-05	8.40506e-06	2.82812e-06	7.91179e-06	4.12114e-05	2.08814e-06	4.20323e-05	0	8.30758e-05	9.3982e-06
Carf	9.81913e-06	5.33285e-05	2.21829e-05	2.72606e-05	3.89444e-05	5.11898e-06	9.74905e-06	8.82175e-05	3.88522e-05	7.27903e-06	5.39762e-05	7.90981e-05	0	5.10489e-05	2.08163e-05	1.19598e-05	5.89443e-05	6.03482e-05	2.14852e-05	9.08192e-05	9.72564e-06	4.50047e-05	1.0057e-05	4.12268e-05	1.92101e-05	8.46913e-06	8.73399e-05	3.97206e-06	3.99448e-05	5.84262e-05	2.34629e-05	0	5.9346e-05	2.71998e-05	6.21747e-06	7.36421e-06	8.58657e-05	0	0	1.37215e-05	2.17326e-06	9.88181e-06	2.87915e-05	2.12519e-05	9.65489e-06	2.98342e-05	0	9.3356e-05	1.78888e-05
Nbeal1	6.31398e-05	0.000272668	2.16907e-05	0.000204815	0.00012696	1.48306e-05	0.000116002	0.000370194	7.52816e-05	0.000385437	0.000376606	0.000401323	2.43665e-05	0.00030122	0.000154846	9.29177e-05	0.000215748	7.09506e-05	0.000311827	0.000290001	0.000131245	0.000257788	5.60071e-05	0.000388153	0.000226798	5.65731e-05	0.000245858	4.76923e-05	0.000292024	0.000190922	0.000331824	0	0.000389055	0.000336648	0.000100506	0.000137565	0.000402162	0	0.00028007	0.00044067	3.28065e-05	0.000187532	0.000456788	0.000305174	5.64334e-05	0.000192322	0	0.000292657	2.18479e-05
Cyp20a1	1.368e-05	3.34166e-05	1.24999e-05	1.27668e-05	1.18951e-05	1.19324e-05	9.92007e-06	2.5362e-05	2.33536e-05	7.27903e-06	0	2.27591e-05	1.71327e-05	0	1.74911e-05	1.90242e-05	2.95218e-05	4.10462e-05	3.27053e-05	3.02729e-05	1.62826e-05	2.95606e-05	7.132e-06	2.20309e-05	1.34873e-05	7.72202e-06	2.94812e-05	2.84453e-05	6.06086e-05	7.60335e-06	2.42029e-05	0	1.48655e-05	6.52188e-06	0.00010313	9.82482e-05	7.36068e-05	6.06653e-05	0.000121605	0.000146375	1.71449e-05	5.33889e-05	0.000178816	6.76408e-05	1.20226e-05	0	0	5.66817e-05	1.25485e-05
Abi2	2.55861e-05	0.000145362	5.63471e-05	0.000130367	6.69688e-05	6.71545e-06	1.5457e-05	8.70089e-05	3.97506e-05	0.000148851	0.000118771	0.000157956	4.00384e-05	0.000129553	0.000105302	5.07915e-05	0.000180605	9.04514e-05	0.000148071	0.000228377	2.98405e-05	0.00011274	1.60715e-05	0.000130984	0.000160844	1.47953e-05	8.83869e-05	1.10201e-05	9.09534e-05	4.74235e-05	4.63107e-05	0	8.88095e-05	3.19742e-05	4.23061e-05	3.67698e-05	0.000183013	0	0.000374144	0.000164443	1.09385e-05	6.67357e-05	0.000258086	0.000233374	3.97116e-06	0.000125694	0	0.00016616	9.61132e-06
Raph1	2.18738e-05	0.000142422	4.0099e-05	0.000113054	0.000138172	1.94064e-05	2.16328e-05	0.000140334	0.000154493	0.000111193	9.38839e-05	0.000106736	5.48246e-05	7.95694e-05	0.000125692	6.01382e-05	0.000225473	0.000128446	0.000102197	0.000272192	3.98781e-05	0.000144475	1.70242e-05	8.95489e-05	0.000130196	1.20571e-05	7.60671e-05	2.92459e-05	8.34641e-05	8.94436e-05	5.50467e-05	7.1347e-05	5.22172e-05	3.17644e-05	9.02692e-05	0.000137228	0.00016939	5.08057e-05	0.000195637	0.000106511	1.7917e-05	8.60945e-05	0.000761005	0.000636974	2.93975e-05	0	0	0.000148869	1.9352e-06
Cd28	0	0	0	0	0	7.3235e-05	1.24407e-07	0	0	0	0	0	0	0	0	0	0	0	0	4.43876e-06	0	0	0	0	0	1.85374e-07	0	0	0	9.09844e-06	0	0	0	0	9.81181e-07	9.77496e-07	0	0	0	0	4.67068e-06	0	0	0	3.27189e-06	0	0	0	3.69828e-06
Pard3b	1.85266e-05	0.000653	4.77065e-05	0.000826095	0.000482718	8.61401e-07	2.74322e-05	0.0013156	2.15332e-05	0.00104874	0.00064483	0.000774334	0	0.000890533	0.000600268	1.80447e-05	0.000483543	7.00707e-05	0.000405329	0.000436116	3.56952e-05	0.000611187	5.85466e-05	0.000573357	0.000392279	1.09939e-05	0.000613231	0.0001035	0.000790214	0.000517001	0.0012564	0.00031408	0.00088421	0.000797553	5.45645e-05	2.24681e-05	0.000856626	0.000105306	0.000768506	0.000510645	2.53295e-06	3.94469e-05	0.000792529	0.00072096	3.78913e-06	0.000225363	6.48621e-05	0.00031235	0
Nrp2	1.92077e-07	8.44366e-06	1.54349e-05	4.52522e-06	1.97251e-05	4.44698e-07	3.36388e-07	1.19289e-05	0	1.75079e-05	0	1.39397e-05	6.13779e-05	3.0777e-05	3.64691e-05	3.39364e-07	0	3.81657e-05	0	4.21874e-05	1.95042e-06	3.69415e-05	1.40319e-05	8.31705e-06	3.79882e-05	1.42873e-08	8.76493e-06	2.31407e-05	0	1.54001e-05	0.000111078	9.39875e-05	0.000141677	0.000141575	4.78565e-05	4.77004e-05	0.000584273	9.92517e-05	0.000171011	0.000276695	2.07679e-06	3.30894e-05	0.000661355	0.000431842	2.98771e-06	0.000194859	5.73744e-05	7.8003e-05	0
Ino80d	3.39297e-05	0.000117378	2.87347e-05	0.000179762	0.000107572	4.28109e-05	4.11526e-05	0.000131166	0	0.000239624	0.000102225	0.000183266	3.42553e-05	0.000253928	0.000184163	4.42004e-05	0.000143911	6.12974e-05	0.000207299	0.00018993	5.53975e-05	9.57987e-05	2.68764e-05	0.00019068	0.000162619	2.77932e-05	0.000119544	3.51642e-05	0.000265612	8.46249e-05	0.000133558	6.15789e-05	0.000181032	0.000121605	5.09508e-05	5.44864e-05	0.00020922	8.12221e-05	0.000234903	8.65447e-05	3.81719e-05	2.11263e-05	8.33213e-05	0.000163206	2.9165e-05	6.98084e-05	9.13951e-05	0.000151007	5.76076e-05
Ndufs1	0.000115007	0.000128219	0.000242236	0.000271193	0.000151124	3.46822e-05	0.000127881	0.000105884	0.000235656	0.000235106	0.000222309	8.09114e-05	0.000180903	0.00034408	0.000202502	9.15058e-05	0.000124095	7.02457e-05	0.000172249	7.47727e-05	0.000119846	0.00013064	0.000211667	0.000280146	0.00010558	0.000116085	0.000103617	0.000220675	0.000304308	0.000127498	7.99759e-05	0.000196491	0.000158818	8.06758e-05	2.28313e-05	4.97688e-05	5.78177e-05	6.45484e-05	0.000316271	4.35492e-05	3.08082e-05	6.82264e-05	8.52335e-05	7.66857e-05	4.11163e-05	1.88563e-05	0.000106451	7.66027e-05	3.83426e-05
Eef1b2	0.000272361	1.38179e-05	0.000209389	1.43589e-05	2.98303e-05	0.000611503	0.000199009	1.3154e-05	0.000111989	1.2799e-05	6.18506e-06	1.49628e-05	7.93179e-05	0	2.41129e-05	0.000183718	3.39897e-05	0.000132069	1.11812e-05	4.69493e-05	0.000148976	1.09639e-05	0.000151736	0	2.11e-05	0.000172116	1.35078e-05	0.000126252	1.06362e-05	1.7043e-05	1.52753e-05	0.000151247	8.72243e-06	5.89785e-05	0.000363091	0.000300804	5.37183e-05	7.64953e-05	5.36452e-05	2.27755e-05	0.00059873	0.000264039	1.45625e-05	4.05542e-05	0.000458359	5.15383e-05	0.000236478	0.000103493	0.000178022
Fastkd2	9.76067e-06	3.86973e-06	8.80734e-06	6.31999e-06	8.20954e-06	5.69357e-06	6.41954e-06	4.329e-06	0	2.83817e-05	2.8255e-05	8.19274e-06	1.80845e-05	1.63358e-05	4.89909e-05	7.989e-06	6.81199e-06	8.2174e-06	9.21014e-06	4.63684e-05	1.01825e-05	3.00516e-05	4.50656e-06	2.28718e-05	7.77125e-06	7.46373e-06	2.60256e-06	1.84734e-05	8.93238e-06	2.42069e-05	2.4448e-06	0	1.47686e-05	6.52188e-06	4.40236e-06	4.215e-06	1.98648e-05	2.04332e-05	1.27953e-05	8.06966e-06	3.29904e-06	1.90677e-06	2.31806e-05	0	6.4757e-06	0	0	0	0
Klf7	1.4032e-05	6.89103e-05	0	4.14533e-05	4.22497e-05	2.07667e-05	1.04122e-05	3.37854e-05	1.52952e-05	3.45753e-05	0	3.50427e-05	0	5.43006e-06	7.14252e-05	4.34791e-06	1.60835e-05	5.02298e-05	6.43075e-05	1.40004e-05	6.94019e-06	2.20667e-05	0	1.81907e-05	1.89665e-05	6.57138e-06	2.18361e-05	7.25208e-06	2.51193e-05	4.60216e-05	0.00011271	0	0.000301917	7.69216e-05	0.000427927	0.000265527	0.000429002	0	0.000454905	0.000237046	1.87997e-05	0.000168657	0.000146493	9.61741e-05	1.8819e-05	6.25033e-05	2.61233e-05	7.67562e-05	9.27586e-05
Creb1	2.19784e-05	6.45376e-05	3.33069e-05	6.92531e-05	6.08239e-05	3.65358e-05	2.61917e-05	6.38557e-05	2.97974e-05	7.95179e-05	0.000122551	0.000130578	0	4.06388e-05	7.61411e-05	2.7094e-05	8.94461e-05	2.65915e-05	5.5504e-05	3.44323e-05	4.42504e-05	8.14263e-05	1.93295e-05	5.9458e-05	4.29457e-05	2.05845e-05	4.71511e-05	2.76828e-05	5.35648e-05	9.12687e-05	0.000101997	0.000101077	2.89561e-05	7.99566e-05	7.44284e-05	3.68762e-05	0.000103323	0	0.000136932	5.764e-05	3.73974e-05	2.5035e-05	8.54567e-05	5.19023e-05	3.16156e-05	0.00012169	3.18878e-05	0.000164795	4.13006e-05
Mettl21a	4.75995e-06	1.2594e-05	1.22362e-05	3.51068e-06	1.86883e-05	7.44266e-06	8.02532e-06	1.53379e-05	0	0	0	5.1505e-06	0	5.58285e-06	5.05376e-05	5.21652e-06	6.2054e-06	0	0	0	5.88584e-06	2.26936e-05	7.58593e-06	0	9.62974e-06	6.32174e-06	5.55241e-06	8.9477e-06	5.06414e-06	0	7.0357e-06	0	3.76663e-06	1.04118e-05	6.30737e-06	1.168e-05	1.80173e-05	0	1.36125e-05	1.62566e-05	3.89203e-06	6.93058e-06	4.61835e-06	1.48889e-06	1.78895e-05	3.45503e-05	0	3.31752e-05	6.75338e-06
Ccnyl1	3.78485e-06	4.71027e-05	0	2.15315e-05	3.16209e-05	0	5.12613e-06	3.80303e-05	0	2.77775e-06	4.22711e-05	2.84006e-05	0	0	6.67371e-05	5.73257e-06	7.00376e-05	0	4.20727e-06	3.81308e-05	4.45839e-06	2.93374e-05	3.15655e-06	6.52118e-05	5.24137e-05	7.51785e-06	7.67464e-05	1.4615e-05	1.12397e-05	6.53974e-05	7.26462e-05	0	1.30548e-05	1.96888e-05	3.89798e-05	1.78656e-05	0.000115937	3.0581e-05	4.36731e-05	2.36815e-05	3.62016e-06	1.97071e-05	1.69405e-05	8.5461e-06	1.74462e-06	2.29327e-05	0	1.07666e-05	1.28212e-05
Fzd5	1.30305e-05	7.67085e-06	8.22147e-06	0	1.13968e-05	4.02885e-06	1.12087e-05	3.04303e-06	0	0	0	5.22687e-06	4.13907e-05	0	1.77778e-05	9.28502e-06	0	8.2174e-06	0	0	2.37905e-05	3.29746e-06	0	0	1.95998e-06	1.00594e-05	2.8192e-06	1.99075e-05	0	6.31397e-06	2.4448e-06	0	0	0	1.13266e-05	4.16124e-06	0	0	0	0	2.97057e-06	1.10406e-05	4.35984e-06	7.9938e-06	7.57819e-06	0	0	0	6.63729e-06
Plekhm3	3.68189e-06	4.18621e-05	0	7.32025e-05	6.01318e-05	2.237e-05	3.19158e-06	3.86424e-05	0	3.03758e-05	0	2.26041e-05	0	6.73732e-05	2.64445e-05	6.85936e-06	9.23279e-05	0	4.05502e-05	2.48667e-05	3.61563e-06	7.21708e-05	3.35261e-06	4.20986e-05	7.30233e-05	3.21798e-06	0.000156362	1.17367e-05	0.000108744	9.25208e-05	0.000119086	0	4.5789e-05	4.18145e-05	1.19151e-05	7.48222e-06	9.86197e-05	0	5.74522e-05	6.59482e-05	4.62189e-05	1.41723e-05	0.000122238	8.29662e-05	3.09653e-05	0.000332777	2.69978e-05	0.000149267	2.10736e-05
D630023F18Rik	6.80749e-06	0.0001014	7.94891e-05	0	8.01417e-05	6.30873e-06	7.6022e-06	8.97975e-05	2.15332e-05	0	0.000101154	9.57395e-05	9.61677e-05	0	6.99709e-05	6.87619e-06	0.000120382	0.000133599	8.27321e-06	5.90529e-05	2.15835e-06	0.000122022	2.32606e-05	6.26131e-06	4.68553e-05	8.94229e-06	7.68289e-05	2.42805e-05	0	3.90173e-05	0.00022318	2.27108e-05	1.31508e-05	7.34018e-05	0	7.00948e-06	0.000137363	0.000239898	2.72341e-05	0.000121758	1.02211e-05	5.95068e-06	8.99438e-05	3.03378e-05	3.76127e-06	0.000142046	0.000161517	7.40797e-05	1.02209e-05
Idh1	6.57968e-05	0.000112674	8.45467e-05	2.43358e-05	4.54412e-05	7.42e-05	5.82213e-05	0.000100388	5.98086e-05	2.92297e-05	8.3211e-05	0.000134314	0.00025139	2.55347e-05	4.37205e-05	7.27617e-05	4.03236e-05	0.000159274	6.32545e-05	5.11059e-05	4.65438e-05	6.29413e-05	9.19404e-05	5.48517e-05	0.000114044	0.000101224	5.14513e-05	0.000103572	3.88055e-05	7.18642e-05	0.000128456	0.000608449	5.23524e-05	9.29633e-05	2.51182e-05	0.000119415	6.16104e-05	0.000499459	4.7656e-05	4.63744e-05	0.000107244	5.54109e-05	7.19459e-05	0.000140385	9.65462e-05	0.000168309	0.000354894	7.62596e-05	0.000125519
Pikfyve	1.01831e-05	7.44443e-05	6.17589e-06	5.15138e-05	9.17539e-05	1.88321e-05	1.49004e-05	0.000124256	0	4.52817e-05	0.000134659	0.000163918	0	2.82615e-05	7.8217e-05	1.95578e-05	9.23742e-05	0	5.86585e-05	0.000130083	1.93792e-05	0.000109714	1.56696e-05	7.93358e-05	8.01552e-05	1.82731e-05	7.02394e-05	2.78541e-06	8.31088e-05	0.000104597	0.000116325	0	3.5364e-05	6.30373e-05	2.84121e-05	2.1017e-05	0.000125783	3.27011e-05	2.26214e-05	6.20065e-05	1.57919e-05	1.69614e-05	4.80745e-05	5.96583e-05	8.91234e-06	0.000154795	0	7.32224e-05	9.22424e-06
Map2	1.20293e-05	0.000104406	7.32207e-06	0.000124456	9.48172e-05	0	2.27443e-06	7.95067e-05	0	1.78536e-05	3.44828e-05	1.87947e-05	0	2.7891e-05	1.93963e-05	2.34274e-05	0.00029595	8.17885e-05	0.000178777	7.46039e-05	7.86109e-06	6.54846e-05	5.91207e-06	1.35677e-05	6.27063e-05	2.58364e-06	4.64322e-05	9.52616e-06	2.38011e-05	8.30219e-05	5.53898e-05	0	5.9382e-05	2.94249e-05	8.88898e-07	2.50708e-06	2.84081e-05	0	1.75245e-05	4.31046e-05	0	6.23681e-05	3.05979e-05	1.1705e-05	0	7.39557e-06	0	3.28937e-05	0
Rpe	1.31703e-05	1.5222e-05	9.71299e-06	9.33564e-06	2.19628e-05	1.46302e-05	2.10085e-05	1.25014e-05	5.87326e-05	1.55506e-05	1.08413e-05	1.7949e-05	4.57394e-05	8.42321e-06	4.55889e-05	1.86437e-05	1.68634e-05	6.41135e-05	2.18328e-05	8.75476e-06	1.97059e-05	2.77119e-05	2.74656e-05	4.09462e-06	7.2223e-06	1.52304e-05	1.28685e-05	1.73173e-05	3.00942e-05	7.07825e-06	2.37178e-05	3.88682e-05	3.69704e-06	3.92134e-05	2.4176e-05	1.21653e-05	6.69075e-06	2.77624e-05	4.67761e-05	0	2.1865e-05	2.91142e-05	7.75128e-06	0	1.08599e-05	0	6.22998e-05	6.87432e-06	2.25338e-06
Kansl1l	3.4974e-05	0.000500443	6.01366e-05	0.000346074	0.000524384	3.28671e-05	4.2701e-05	0.000886704	0.000136803	0.000412912	0.000319265	0.000617594	3.45304e-05	0.000491001	0.000771864	3.28631e-05	0.000410147	8.2174e-06	0.000284522	0.000594819	4.073e-05	0.00051518	2.00195e-05	0.00025037	0.000569118	2.76635e-05	0.000569734	2.61e-05	0.00033811	0.000515008	0.000852378	0.000211355	0.000421658	0.000920595	2.58476e-05	3.44644e-05	0.000548336	0.000135046	0.000428982	0.000633374	1.17931e-05	7.76153e-05	0.000467792	0.000446998	3.12259e-05	0.000481473	4.02635e-05	0.00043255	2.03665e-05
Acadl	0.000130517	0.00012944	0.000370557	5.35839e-05	0.000108847	6.32825e-05	9.09695e-05	0.000139822	0.000292732	4.98771e-05	0.000115449	9.25152e-05	0.000517021	4.45207e-05	0.000109012	5.36293e-05	0.000107887	0.000192016	4.98987e-05	7.41736e-05	7.00769e-05	7.52514e-05	0.000313819	2.89704e-05	6.88183e-05	7.71371e-05	0.000111927	0.000342345	8.57389e-05	6.26199e-05	8.09942e-05	0.000260574	5.07948e-05	0.000160225	5.98001e-05	5.95351e-05	4.89968e-05	0.000341071	0.00010644	8.34538e-05	4.01262e-05	8.42699e-05	4.62043e-05	5.24138e-05	3.5236e-05	0.000125664	0.000176469	0.000118952	3.96122e-05
Lancl1	1.60612e-05	3.56535e-05	2.73358e-05	3.03623e-05	2.92177e-05	1.14124e-05	1.22518e-05	1.03037e-05	0	3.1926e-05	3.23415e-05	2.11518e-05	0	2.21298e-05	2.0177e-05	1.924e-05	5.96781e-05	0	1.49178e-05	3.99223e-05	1.57086e-05	2.25942e-05	2.4929e-05	1.04552e-05	4.63901e-05	1.21651e-05	1.83513e-05	1.382e-05	2.89485e-05	8.10257e-05	3.62741e-05	5.18242e-05	1.20826e-05	4.15583e-05	1.05455e-05	1.80116e-05	4.66975e-06	3.27011e-05	3.69713e-05	9.12122e-06	1.14065e-05	5.27153e-05	4.68845e-05	6.18246e-05	4.8155e-06	9.46271e-06	4.2735e-05	0	0
Erbb4	6.22028e-05	0.0099699	0.00040325	0.00738128	0.00683302	0	2.28551e-06	0.00112524	0	0.000848323	0.000716569	0.000707325	1.05077e-05	0.000597461	0.000700339	1.01683e-05	0.00117528	3.24616e-05	0.00169458	0.0011037	2.84077e-06	0.000501308	3.35261e-06	0.000475118	0.000353706	1.1646e-05	0.00265701	5.95839e-05	0.00184541	0.00105975	0.000660107	4.50288e-05	0.00135861	0.00120146	1.40322e-06	1.26354e-06	0.000304362	0	0.00259109	0.000545407	0	0	0.00038726	0.000538416	0	0.00075805	0	0.000827199	0
Ikzf2	1.50239e-05	8.10866e-05	1.44438e-05	0.000105426	4.31265e-05	4.48905e-06	1.75956e-05	0.000115876	0	8.71957e-05	0.000129008	7.16733e-05	0	5.37046e-05	7.88194e-05	3.14822e-05	1.94622e-05	3.60448e-05	0.000222097	6.4269e-05	2.57742e-05	0.000138527	7.38487e-06	0.000120818	4.67543e-05	1.3819e-05	5.72067e-05	1.48987e-05	0.000108463	7.50677e-05	0.000100883	0	0.000210108	0.000132161	4.24988e-06	1.0538e-05	6.14761e-05	0	5.46841e-05	4.88508e-05	1.10146e-05	5.50491e-06	7.62714e-05	4.67815e-05	1.7132e-05	3.46734e-05	0	0.000266489	3.0726e-05
Atic	1.07049e-05	6.68134e-07	6.632e-06	4.64915e-06	7.17409e-06	7.45625e-06	9.14985e-06	0	2.33536e-05	9.91247e-06	0	0	1.61708e-05	2.28414e-05	0	1.1795e-05	0	0	0	0	8.95267e-06	1.36588e-05	2.11528e-05	1.0328e-05	2.13663e-06	8.2505e-06	1.55666e-05	6.69246e-06	2.0798e-06	5.34565e-06	2.4448e-06	0	8.92077e-06	0	4.33157e-06	1.08497e-05	1.0133e-05	0	3.7873e-05	6.04686e-06	2.27029e-05	1.35224e-05	6.29322e-06	7.13073e-06	9.4098e-06	0	0	0	3.82711e-06
Fn1	0	3.4042e-06	0	3.82873e-06	3.92056e-06	0	1.3977e-07	0	0	1.10456e-05	3.25521e-05	8.68539e-06	0	0	0	5.74139e-07	0	0	0	0	2.81727e-06	0	0	0	0	1.16461e-07	3.5855e-06	0	0	9.32446e-06	0	0	2.65131e-05	0	5.11515e-06	1.06637e-05	0	0	0	0	0.000189107	0	0.00016184	5.7079e-05	2.92398e-06	1.57003e-05	0	2.3921e-05	0
Mreg	2.43836e-07	0	4.10105e-06	6.82334e-07	4.19261e-06	0	2.33523e-06	0	5.98086e-05	3.52925e-05	0	0	0	0	1.16422e-05	1.37399e-06	1.10375e-05	0	1.39946e-05	9.23463e-06	0	0	1.01192e-05	1.78162e-05	1.78565e-05	7.92847e-06	3.06211e-05	1.8799e-05	9.78754e-06	4.65747e-06	0	0	6.54978e-06	0	1.48588e-06	1.55227e-06	1.02991e-05	0	0	6.04686e-06	7.7986e-07	0	5.32606e-06	7.58386e-06	0	3.69042e-05	1.32802e-05	0	0
D230017M19Rik	1.58599e-06	3.55635e-05	1.34656e-05	4.06343e-05	7.39422e-05	9.57298e-06	1.52335e-06	7.39475e-05	2.15332e-05	2.65102e-05	6.20822e-05	3.22859e-05	3.17581e-05	3.6546e-05	0.000112834	1.98951e-06	2.41238e-05	1.83483e-05	3.72912e-05	2.62231e-05	0	4.66373e-05	7.6776e-06	1.59116e-05	7.07463e-05	5.88703e-07	2.43334e-05	1.72134e-05	4.51061e-05	0.000129006	6.2181e-05	0	7.90636e-05	9.56439e-05	0	1.69752e-06	2.9084e-05	2.77624e-05	0	0.000107777	5.30893e-07	0	4.45697e-05	0.000101298	4.10588e-06	1.36374e-05	0	9.7052e-05	0
Pecr	3.92355e-05	2.35975e-05	0.000139433	4.56841e-05	0.000121181	2.29452e-05	2.45933e-05	2.29167e-05	0.000193594	5.73129e-05	8.44217e-05	6.85847e-05	0.00040992	2.54427e-05	0.000111776	3.22186e-05	5.21963e-05	0.000209275	6.30148e-05	0.000121283	1.30989e-05	2.96713e-05	0.00015104	2.52215e-05	9.22529e-05	3.60239e-05	3.43957e-05	0.000125611	4.06197e-05	7.54712e-05	4.07895e-05	0.000340535	6.99697e-06	0.000148609	1.57891e-06	5.80333e-05	5.23902e-05	0.000313212	4.52552e-05	9.7918e-05	3.07678e-05	0	4.48269e-05	0.000146216	2.94566e-05	2.19194e-05	0.000406595	8.49151e-05	5.5651e-05
Tmem169	3.09637e-07	5.52008e-06	0	3.0379e-06	1.29959e-05	1.33521e-06	4.33576e-07	2.15124e-05	0	0	1.5753e-05	1.20506e-05	0	0	2.86332e-05	1.09054e-06	0	0	0	1.05548e-05	0	4.71114e-06	3.49942e-06	0	1.78273e-05	4.24104e-07	1.58723e-05	0	9.93861e-06	1.16309e-05	1.56961e-05	2.27108e-05	2.46949e-05	8.46829e-05	0	1.10667e-06	3.93902e-06	0	3.55796e-05	2.9596e-05	0	0	1.05272e-05	7.5843e-06	0	4.99286e-06	0	2.16769e-05	0
Xrcc5	1.13208e-05	6.24161e-05	2.82366e-05	7.64891e-05	5.01327e-05	2.17685e-05	1.50804e-05	6.81046e-05	8.38823e-05	0.00015244	0.000117303	8.1747e-05	1.61708e-05	6.65018e-05	3.03654e-05	2.19635e-05	1.73849e-05	2.1305e-05	6.31808e-05	6.45026e-05	3.05244e-05	7.41803e-05	3.27755e-05	7.18564e-05	6.78553e-05	1.29595e-05	4.57031e-05	1.63219e-05	7.61581e-05	5.73977e-06	4.34126e-05	0	3.94717e-05	3.04149e-05	3.07719e-06	8.59615e-06	2.01079e-05	2.43665e-05	1.64317e-05	2.92076e-05	4.31217e-06	8.92451e-06	5.79545e-05	7.75581e-06	1.29921e-05	2.64705e-05	6.83709e-05	4.40618e-06	7.03442e-06
Smarcal1	4.38672e-06	8.97808e-06	1.52519e-05	9.67126e-06	1.61278e-05	1.33521e-06	3.8824e-06	1.56436e-05	0	2.44227e-05	1.77683e-05	2.628e-05	0	8.44595e-06	0	1.02448e-05	3.17443e-05	1.22294e-05	0	2.01496e-05	5.76906e-06	0	5.46621e-06	1.41964e-05	4.21955e-06	5.30835e-06	1.58743e-05	3.50535e-06	7.68382e-06	7.60594e-06	8.07915e-06	0	9.88631e-06	1.57676e-05	5.46115e-06	1.02715e-05	4.94199e-05	0	0	1.01628e-05	5.53611e-06	0	1.87761e-05	3.13295e-05	3.52415e-06	0	0	2.24694e-05	0
Rpl37a	0.00266473	1.83363e-05	0.000379868	7.40719e-05	9.45692e-05	0.00680462	0.00260538	2.98068e-05	0.000324297	0.000121769	0.000116856	4.62092e-05	0.000420168	4.42638e-05	0.000102465	0.00278271	8.57764e-05	0.000407056	6.68766e-05	4.32724e-05	0.00251407	2.48145e-05	0.000309216	7.06851e-05	5.18987e-05	0.00210719	4.90604e-05	0.000381488	5.69487e-05	4.91832e-05	3.23489e-05	0.00027945	5.95293e-05	0.000140623	0.00115867	0.0035935	4.76487e-05	0.000296277	0.000116855	9.90774e-05	0.00653753	0.000610791	3.01176e-05	9.38314e-05	0.00514177	7.96008e-05	0.000554655	0.000174363	0.00291023
Igfbp5	2.99354e-05	2.34285e-05	9.89014e-06	2.42227e-05	8.77558e-05	1.44081e-05	0.000391614	2.86479e-05	0	2.06314e-05	3.86113e-05	0.0001822	0.000269514	0.000113708	0.000206707	1.38516e-05	5.11671e-05	2.14288e-05	1.32422e-05	6.42956e-05	0.000509311	1.1363e-05	3.82863e-05	5.00295e-06	4.53208e-05	2.31348e-05	7.73884e-06	2.58044e-05	3.29079e-05	3.98343e-05	3.9269e-05	8.60486e-05	3.62345e-05	5.79178e-05	0.00170992	0.00170178	0.000591133	0.000624548	0.000260308	0.000864065	2.03382e-05	0.00119548	0.000198191	0.00028502	3.49149e-05	2.54436e-05	6.58407e-05	0.000287252	1.4954e-05
Tns1	0.000473785	0.000517524	0.000271817	0.00190924	0.000828714	9.18457e-05	0.000282134	0.000449064	0.000116816	0.000994867	0.000507757	0.000374499	6.50253e-05	0.000880294	0.000634407	0.000379798	0.000373703	0.000117182	0.00108216	0.000504742	0.000439363	0.000476984	0.000175236	0.00144889	0.000796028	0.000392714	0.000580701	0.000234321	0.00121969	0.000692128	0.000543105	0.000120604	0.00200679	0.000843658	0.000117364	0.000354171	0.000381141	0.000153604	0.0015934	0.000877946	0.000101718	0.000172466	0.000371711	0.000924708	0.000130139	0.000299932	6.52692e-05	0.00077161	0.000121859
Arpc2	0.000155023	0.000121689	0.000416847	8.16521e-05	0.000128014	0.000359745	0.000205332	0.000152404	0.000460285	4.40801e-05	0.000194	0.000143182	0.000400143	6.88813e-05	0.000161083	0.000152652	0.00012485	0.000438911	0.000133492	0.000157534	0.00021436	0.00012201	0.000418291	6.81496e-05	0.000100172	0.000120694	0.000171494	0.000402436	0.000103451	0.000115968	0.000163098	0.000263507	9.61312e-05	0.000149725	0.00110733	0.000340229	0.000181263	0.000477182	0.000196119	0.000170186	0.000959894	0.000962356	0.000185896	0.000149216	0.000418667	0.000425416	0.000435907	0.000302755	0.000794749
Aamp	9.44163e-05	2.69699e-05	4.74868e-05	3.51205e-05	2.6811e-05	7.40792e-05	0.000108814	0	2.52908e-05	1.73163e-05	6.30586e-05	2.03586e-06	8.34076e-05	3.69811e-05	4.89795e-05	9.82776e-05	1.01937e-05	4.31365e-05	1.33814e-05	3.00599e-05	9.28753e-05	2.5347e-06	8.76302e-05	3.20483e-05	3.14501e-05	8.50397e-05	1.12209e-05	7.5406e-05	1.01493e-05	1.12925e-05	1.78166e-05	4.50288e-05	2.18083e-05	2.28584e-05	0.000137493	0.000127087	1.49371e-05	2.43665e-05	3.90992e-05	5.3073e-05	8.23128e-05	0.000151968	3.18356e-05	3.89911e-05	9.42564e-05	3.16622e-05	0.000110496	6.26525e-05	7.30947e-05
Pnkd	0.000267366	4.79156e-05	0.000160883	6.70362e-05	4.89702e-05	0.000107744	0.000228626	0	0.000130403	0.00012012	0.000116148	8.24578e-05	5.85234e-05	0.000137162	4.72864e-05	0.000201508	2.22514e-05	7.12818e-05	9.61584e-05	5.73995e-05	0.000227912	4.86012e-05	0.000118316	0.000173976	0.000107415	0.000249218	2.72399e-05	0.000156845	7.116e-05	7.60319e-05	3.12574e-05	0.000134509	3.16459e-05	5.33471e-05	3.88477e-05	0.000160695	3.41254e-05	7.66382e-05	0.000109741	5.63855e-05	5.69005e-05	6.7631e-05	1.79741e-05	6.96629e-05	9.88708e-05	3.43572e-06	0	2.35811e-05	6.33003e-05
Tmbim1	1.41499e-05	4.08451e-05	1.21409e-05	3.09902e-05	3.79655e-05	4.74826e-06	1.39536e-05	6.55265e-06	0.000137174	4.68581e-05	0	4.13023e-05	0	5.17657e-05	7.49026e-06	2.05147e-05	4.03884e-05	0	9.96114e-05	7.90318e-06	1.68577e-05	2.11337e-05	1.67275e-05	4.32052e-05	2.0204e-05	1.05025e-05	2.55798e-05	7.6006e-06	3.60199e-05	1.59207e-05	3.18768e-06	0.000116257	6.55272e-05	1.00328e-05	0.000270641	0.000120799	0.00014149	5.00501e-05	2.918e-05	2.39227e-05	2.50149e-05	0.000162926	4.16724e-05	6.8718e-05	4.87845e-05	1.50925e-05	0	7.86231e-05	0
Slc11a1	0	3.17088e-06	0	0	0	5.66847e-07	9.11679e-08	0	0	0	0	0	0	0	0	0	0	0	0	0	0	0	0	0	3.82697e-06	0	9.27102e-06	0	0	0	2.69783e-06	0	0	0	9.56359e-07	0	0	0	0	0	5.7661e-05	3.44723e-06	1.03373e-05	0	9.04926e-05	0.000157016	3.7792e-05	0.000162042	2.47437e-05
Ctdsp1	5.00554e-05	1.6307e-06	1.07201e-05	1.14558e-05	5.95355e-06	3.13239e-05	5.23322e-05	8.25478e-06	0	4.78934e-06	4.57794e-05	1.24315e-05	1.05077e-05	1.57829e-05	1.97448e-05	6.39737e-05	4.41871e-05	0	3.48451e-06	1.9816e-05	8.24669e-05	1.21279e-05	3.84244e-06	1.12916e-05	4.12708e-06	5.39683e-05	2.18538e-06	9.92852e-06	6.63188e-06	1.49505e-05	1.75831e-05	5.35103e-05	8.08765e-06	0	4.13543e-05	8.89804e-05	8.40068e-06	0	1.11255e-05	2.04865e-05	5.50294e-05	2.80511e-05	6.98546e-06	1.44184e-05	5.03866e-05	2.275e-05	0	0	4.75594e-05
Vil1	7.4963e-06	1.42336e-05	1.38903e-05	7.02791e-06	2.10084e-05	1.53673e-05	6.06122e-06	1.74126e-05	2.84576e-05	0	6.35324e-06	3.2832e-05	3.33034e-05	7.13063e-06	5.8134e-05	7.53599e-06	4.63129e-05	4.51184e-05	0	4.16037e-05	6.23379e-06	9.45411e-06	8.32861e-06	1.35259e-05	2.69623e-05	1.09932e-05	4.13766e-06	8.61199e-06	0	2.6222e-05	3.98347e-05	0	0	5.77375e-05	0	1.17407e-05	2.44063e-05	7.80143e-05	0	6.68375e-05	8.45425e-06	0	2.3678e-05	1.14524e-05	1.0154e-05	0	7.16833e-05	7.72618e-06	4.8476e-06
Usp37	1.03912e-05	0.000132231	2.60403e-05	0.000112823	0.000111143	8.87585e-06	8.06037e-06	0.00013771	6.33714e-05	9.78239e-05	3.45625e-05	0.00010207	0	0.000138652	9.24635e-05	1.90993e-05	0.000101587	3.43996e-05	0.000168681	6.45528e-05	1.43959e-05	9.85491e-05	1.70692e-05	9.39293e-05	0.000144926	7.63853e-06	8.35356e-05	1.40054e-05	0.000155158	0.0001048	0.000134839	6.51042e-05	0.000122945	0.000107361	4.0377e-05	1.77181e-05	0.000110883	0	0.000139302	0.000134226	1.12529e-05	9.03591e-05	0.000121618	5.31482e-05	8.52517e-06	7.06285e-05	1.32802e-05	0.000140059	0
Zfp142	6.29287e-06	2.10423e-05	0	2.26907e-05	2.36536e-05	1.27981e-05	6.31043e-06	5.76918e-05	0	0	3.04433e-06	1.87481e-05	0	0	1.34888e-05	6.67482e-06	2.26257e-05	0	0	3.86296e-05	5.62678e-06	1.95392e-05	5.98479e-06	1.58198e-05	1.72125e-05	6.38323e-06	2.17774e-05	4.28752e-06	1.62461e-05	4.9687e-05	8.94628e-06	2.59121e-05	1.36863e-05	3.14336e-05	1.30325e-05	8.31164e-06	3.73381e-05	0	2.87555e-05	3.02515e-05	6.43344e-06	2.76414e-05	2.875e-05	4.38547e-05	1.82217e-06	2.50352e-06	0	0	3.79273e-06
Bcs1l	1.31072e-05	3.08077e-05	2.44676e-06	2.24199e-05	2.71209e-05	8.46256e-06	1.06631e-05	1.21487e-05	7.0028e-05	2.99249e-05	1.38856e-05	1.31204e-05	0	0	4.75281e-05	9.84934e-06	8.81834e-06	0	2.06733e-05	1.46507e-05	7.29824e-06	2.42999e-05	0	1.4096e-05	1.425e-05	1.0249e-05	0	1.80435e-06	2.50753e-05	3.07463e-05	2.82422e-05	5.13558e-05	2.80522e-05	0	5.91968e-06	8.98501e-06	7.335e-06	0	0	4.08973e-05	7.07468e-06	1.01084e-05	2.48672e-05	6.99149e-07	1.7858e-05	0	3.09598e-05	0	1.31839e-05
Rnf25	1.68463e-05	4.05901e-05	1.87118e-05	2.36931e-05	1.91143e-05	8.65905e-06	1.188e-05	0.000107983	0	9.91247e-06	1.15955e-05	1.96315e-05	0	5.00605e-05	1.35638e-05	1.08649e-05	5.26765e-05	1.96132e-05	2.01702e-05	3.23593e-05	6.97728e-06	5.3301e-05	1.29058e-05	1.90695e-05	4.0033e-05	1.03415e-05	4.4708e-05	8.64188e-06	1.14411e-05	2.18371e-05	1.06469e-05	0	2.45338e-05	3.3748e-05	1.65955e-05	1.85085e-05	3.69497e-05	3.23834e-05	5.47447e-06	3.3974e-05	1.01329e-05	4.7679e-06	2.48515e-05	2.00239e-05	1.11164e-05	4.99286e-06	0	1.56867e-05	1.02916e-05
Ttll4	5.6259e-06	4.30413e-05	2.16019e-05	4.54512e-05	2.37206e-05	2.57764e-06	8.51453e-06	6.67415e-05	0	5.20834e-05	1.76803e-05	2.73767e-05	1.05077e-05	4.73133e-05	2.04904e-05	9.72779e-06	5.75437e-05	0	2.68718e-05	9.40279e-05	8.71216e-06	5.61912e-05	2.60758e-05	2.66865e-05	7.98129e-05	7.7953e-06	3.4883e-05	9.1624e-06	4.84392e-05	5.44633e-05	5.69268e-05	0	8.60671e-05	2.63958e-05	5.50817e-06	7.18274e-06	5.5028e-05	2.79642e-05	2.24506e-05	2.88011e-05	4.99387e-06	0	6.55554e-05	6.72954e-05	5.16154e-06	1.99638e-05	6.2412e-05	8.64721e-05	2.9124e-06
Cyp27a1	2.14088e-06	1.19457e-05	3.00019e-06	9.32582e-06	2.54325e-05	5.10919e-06	1.03126e-06	2.41619e-05	0	0	7.5188e-05	2.65008e-05	0	8.00769e-06	4.32234e-05	1.08827e-06	3.26729e-05	1.78514e-05	1.7328e-05	8.92774e-06	1.37304e-06	4.98392e-06	1.24633e-05	0	1.14135e-05	3.11734e-06	9.49827e-06	9.70495e-06	7.25743e-06	2.23285e-05	7.49932e-05	0	1.94522e-05	5.18178e-05	8.25877e-06	5.36593e-06	8.63734e-06	0	1.90245e-05	3.68823e-05	4.91225e-05	0	0.000149782	0.000175128	9.01285e-05	0.000430842	4.0981e-05	0.000154959	2.0909e-06
Prkag3	3.70301e-07	4.29699e-06	0	4.47388e-06	6.74592e-06	2.55882e-06	6.07275e-08	0	0	0	1.33943e-05	1.36215e-06	0	0	5.56948e-06	5.72762e-07	0	0	0	2.42815e-05	0	1.4053e-06	0	9.05506e-06	0	1.52279e-06	0	3.3823e-06	1.56678e-06	2.32731e-06	1.31367e-05	0	0	2.00044e-05	1.13147e-06	3.95157e-06	0	4.7259e-05	0	8.63838e-06	2.73695e-06	0	0	1.85529e-05	4.28319e-06	0	0	6.62559e-06	0
Ihh	7.40171e-07	3.97606e-06	0	1.6225e-06	0	0	3.7782e-06	0	0	0	0	0	0	1.80375e-05	0	2.66316e-06	0	0	0	0	1.37304e-06	0	7.08541e-06	4.74868e-06	4.75224e-06	1.09001e-06	0	0	0	4.43555e-06	4.93847e-06	0	0	0	0	1.73451e-06	0	0	0	0	3.83392e-07	7.40741e-06	0	0	3.1035e-06	0	0	0	0
Nhej1	2.09355e-06	6.94877e-06	0	3.69902e-05	3.33636e-06	9.76494e-06	9.79732e-07	9.90671e-06	0	5.74726e-05	0	6.13077e-06	0	1.50382e-05	2.47339e-05	3.86156e-06	1.321e-05	0	9.01746e-06	0	0	8.58133e-06	0	8.55855e-06	2.21191e-05	2.77325e-06	9.60808e-06	2.36428e-06	6.18347e-06	2.52684e-06	3.77812e-05	5.61041e-05	1.64719e-05	2.21513e-05	0	4.00886e-06	2.5996e-06	0	0	6.1341e-06	2.92442e-06	2.37295e-06	1.61237e-05	2.22183e-05	1.77426e-06	0	0	1.68765e-05	0
Cnppd1	3.76089e-05	2.53567e-05	1.05166e-05	3.615e-05	9.35643e-06	3.34221e-05	2.50307e-05	3.4924e-05	1.52952e-05	2.07891e-05	4.97779e-05	1.09159e-05	6.30676e-05	5.80712e-05	5.63816e-05	3.50072e-05	1.62206e-05	7.32659e-05	4.92861e-05	4.03125e-05	5.36842e-05	2.21391e-05	1.65522e-05	1.16767e-05	1.15863e-05	2.7376e-05	4.91508e-06	1.51353e-05	1.92488e-05	2.60723e-05	2.54948e-05	3.88682e-05	3.79651e-05	1.61853e-05	5.16724e-05	4.96174e-05	1.76877e-05	0	0	2.71477e-05	5.03513e-05	2.35247e-05	1.08969e-05	6.99149e-07	6.27333e-05	2.31849e-05	0	6.50347e-05	4.86463e-05
Zfand2b	3.01289e-05	2.47276e-05	2.36985e-05	1.3588e-05	2.79321e-05	3.00553e-05	2.57408e-05	6.00168e-06	2.24316e-05	0	0	1.26827e-05	0.000165858	1.12108e-05	2.67415e-06	2.35936e-05	6.80041e-06	0	1.88923e-05	1.80955e-05	1.61427e-05	1.85791e-05	8.98021e-06	6.25072e-06	4.10888e-05	2.34307e-05	1.33583e-05	1.99062e-05	3.0765e-06	1.83023e-05	3.17826e-05	8.21932e-05	0	0	1.41782e-05	4.69579e-05	1.47242e-05	5.25853e-05	1.11255e-05	3.25724e-05	2.88061e-05	4.21907e-05	1.65785e-05	1.33458e-05	1.41199e-05	1.95859e-05	0	4.31913e-05	6.347e-05
Abcb6	1.07559e-05	3.55005e-06	8.77809e-06	6.55632e-06	5.74818e-06	0	5.77612e-06	0	0	2.77097e-05	0	0	0	0	5.37634e-06	1.40369e-05	0	0	0	0	1.51492e-05	2.67763e-06	7.4501e-06	5.42552e-06	4.87175e-06	1.14126e-05	5.37057e-06	6.50917e-06	2.9077e-06	0	1.91096e-06	0	0	8.72829e-06	0	4.98011e-06	1.98395e-05	0	0	0	1.18857e-06	0	4.36819e-06	1.11459e-05	8.43586e-06	0	4.22476e-05	0	0
Atg9a	2.18271e-05	3.68046e-06	5.42158e-06	8.74524e-05	7.443e-06	7.95966e-06	2.24776e-05	1.4167e-05	0	0.000101426	0	1.66728e-05	0	4.31646e-05	4.73894e-05	3.07269e-05	2.44038e-05	1.38246e-05	5.1713e-05	1.79675e-05	4.42934e-05	1.4978e-05	9.54223e-06	0.000100168	2.62276e-05	2.93803e-05	5.15812e-06	1.47877e-05	0.000124932	9.49451e-06	3.24293e-05	0	7.5271e-05	0	9.66426e-07	2.95593e-05	2.47806e-06	0	8.9976e-05	5.61216e-06	2.11334e-05	1.15598e-05	8.15028e-06	3.51243e-05	8.65041e-06	0	0	4.40618e-06	1.81443e-05
Ankzf1	1.67205e-05	4.92202e-05	2.65948e-05	1.98114e-05	6.12937e-05	6.93185e-06	1.17343e-05	9.4938e-05	5.1833e-05	0	3.73889e-05	4.1599e-05	0	0	5.33947e-05	1.88306e-05	6.07799e-05	0	0	4.68238e-05	1.54013e-05	4.37399e-05	2.44833e-05	1.39024e-05	3.11001e-05	1.54186e-05	6.68584e-05	0	2.86375e-05	5.08993e-05	9.91088e-05	0	1.84643e-05	4.73154e-05	5.02772e-06	1.4002e-05	3.90914e-05	0	1.50757e-05	3.65978e-05	9.97922e-06	0	1.58248e-05	5.93943e-05	9.068e-06	3.21759e-05	0	3.89253e-05	6.61835e-06
Glb1l	1.87787e-05	7.96912e-05	2.76308e-05	4.42529e-05	0.000101703	5.3907e-06	8.97787e-06	0.00010378	6.86434e-05	3.46649e-05	7.39633e-05	0.000119237	0	3.43694e-05	2.72201e-05	2.20683e-05	9.43625e-05	1.83483e-05	2.85537e-05	0.000238893	5.44685e-06	0.000112058	2.25636e-05	4.41895e-05	6.14356e-05	1.53383e-05	5.83901e-05	9.03527e-06	4.77624e-05	9.41079e-05	0.000214529	3.78329e-05	1.84979e-05	0.00014954	6.44255e-06	1.61408e-05	8.35238e-05	3.27011e-05	1.09489e-05	5.66295e-05	9.16959e-06	2.58494e-06	4.50352e-05	3.88219e-05	1.49388e-05	5.1243e-05	0	7.65411e-05	1.86633e-05
Stk16	5.10474e-05	1.66325e-05	4.72397e-05	3.35379e-05	3.69027e-05	4.28426e-05	6.64525e-05	1.90693e-05	0.000232912	3.73758e-05	0	2.65143e-05	0.000149629	1.749e-05	2.20388e-05	4.41758e-05	1.18384e-05	0.000102604	1.80022e-05	3.0157e-05	3.97028e-05	1.50905e-05	4.86613e-05	4.27728e-05	1.03212e-05	5.01347e-05	4.89745e-06	3.11322e-05	4.47121e-05	2.55751e-05	4.29464e-05	0.000194336	1.44259e-05	2.70857e-05	5.56523e-05	7.2606e-05	3.63253e-05	0.000113606	2.05502e-05	3.50014e-05	4.02821e-05	7.74579e-05	1.96706e-05	1.71692e-05	3.10384e-05	1.4423e-05	3.09598e-05	0	9.14548e-05
Tuba4a	0.000126938	2.66069e-05	6.71449e-05	1.5191e-05	2.68308e-05	5.71866e-05	0.000167041	2.75126e-05	0.00020177	3.57608e-05	2.2604e-05	6.90775e-06	1.71327e-05	1.80897e-05	2.41099e-05	6.5431e-05	1.24108e-05	4.69097e-05	5.65291e-06	0	0.000145437	2.16701e-05	5.06201e-05	1.95107e-05	5.45543e-05	7.13841e-05	1.05253e-05	6.38986e-05	0	1.84887e-05	5.12474e-06	0	6.66933e-06	2.9067e-05	2.36467e-05	3.72716e-05	2.47806e-06	0	0	1.48507e-05	5.85138e-05	4.31926e-05	1.45431e-05	3.30599e-06	2.48825e-05	0	0.000119181	0	0.000112833
Dnajb2	2.83038e-05	1.02388e-05	1.28788e-05	2.49782e-05	4.49035e-06	1.15304e-05	3.17962e-05	1.45072e-05	2.15332e-05	5.4444e-06	8.83024e-05	1.9017e-05	0	1.50493e-05	5.37634e-06	3.19853e-05	0	7.38645e-06	3.28302e-05	2.29948e-05	4.18658e-05	4.9419e-06	1.60043e-05	1.50626e-05	2.48283e-05	2.33685e-05	9.86121e-06	1.98855e-05	1.15689e-05	4.99935e-06	1.77323e-05	7.1347e-05	2.5875e-05	1.62671e-05	4.61812e-05	3.64386e-05	3.62148e-06	0	0	1.17163e-05	9.77909e-06	0.000124927	0	2.12677e-05	1.55946e-05	0	0	0	7.47429e-06
Dnpep	3.06601e-05	3.3843e-06	1.4807e-05	1.01976e-05	1.66781e-05	3.21887e-05	2.5944e-05	7.32279e-06	6.85871e-05	1.98796e-05	0	0	1.80845e-05	2.82167e-05	1.93097e-05	3.18243e-05	1.84843e-05	4.84558e-05	1.22977e-05	2.49352e-05	3.39851e-05	3.83797e-06	9.21294e-06	1.06203e-05	5.23643e-06	2.86519e-05	5.61943e-06	3.11995e-05	5.81226e-06	2.1288e-05	0	3.88682e-05	5.72852e-06	5.21053e-06	4.97258e-05	3.72511e-05	1.24459e-05	0	0	1.8111e-05	3.26237e-05	3.73413e-05	1.37951e-05	2.10516e-05	2.3015e-05	1.31992e-05	2.15424e-05	1.39507e-05	5.78918e-06
Des	0	0	0	0	3.66999e-06	0	0	0	0	0	0	0	0	0	0	0	0	0	0	0	0	0	0	0	0	1.4081e-08	4.14887e-06	0	0	0	5.27393e-06	0	0	1.21159e-05	1.86461e-06	6.23611e-06	0	0	0	7.01311e-06	0	0.000242482	9.72623e-05	9.55003e-05	0	7.85016e-06	0	0	0
Speg	3.09689e-06	1.80444e-06	0	6.0612e-06	3.33636e-06	1.33521e-06	4.79176e-07	6.1252e-06	0	0	3.20924e-05	0	0	0	0	1.64839e-07	0	0	0	0	0	2.50425e-06	0	0	8.76048e-06	3.15731e-06	5.5872e-06	0	5.88824e-06	0	4.81677e-05	0	9.17065e-06	0	3.15314e-06	6.13928e-06	9.19813e-06	0	8.67483e-06	1.5102e-05	1.1183e-06	0.000115026	6.00755e-05	6.29167e-05	8.22688e-06	4.99286e-06	0	0	0
Gmppa	2.09788e-05	6.9962e-06	1.8896e-05	9.48156e-06	1.57112e-05	3.24579e-05	1.88832e-05	1.97504e-05	5.97372e-05	3.96231e-05	0	2.20694e-05	0	0	0	1.66492e-05	8.1103e-06	0	0	1.26723e-05	2.23735e-05	5.80325e-06	8.90335e-06	6.91795e-06	0	1.3329e-05	5.17429e-06	8.48838e-06	3.91696e-06	1.86424e-05	1.12349e-05	0	7.35202e-06	1.4896e-05	3.90768e-06	1.76467e-05	1.43023e-05	0	0	0	1.31678e-05	1.58162e-05	1.01221e-05	2.4955e-06	5.71285e-06	7.84019e-06	0	6.62559e-06	1.37482e-05
Chpf	5.7933e-06	0	7.10874e-06	0	0	1.10252e-05	7.21516e-06	0	0	0	0	0	0	0	1.43988e-05	6.614e-06	0	0	0	0	1.38786e-05	0	0	0	0	5.2034e-06	0	8.27903e-06	0	0	0	0	0	0	0	4.28975e-06	0	0	0	0	0	7.59811e-05	0	0	3.46717e-06	0	0	0	0
Stk11ip	2.95244e-06	7.03245e-07	6.38276e-06	1.68508e-05	0	1.01786e-05	4.51732e-06	1.18036e-05	0	1.56082e-05	0	1.59959e-05	0	1.80901e-05	0	4.98201e-06	0	0	1.92844e-05	0	5.43461e-06	1.14003e-05	0	7.0601e-06	5.59566e-06	4.27474e-06	5.72742e-06	8.23235e-06	1.92752e-05	1.29186e-06	1.39733e-05	0	8.1586e-06	1.00711e-05	8.70701e-06	4.87765e-06	1.11777e-05	0	0	8.32208e-06	3.67024e-06	1.90677e-06	4.92402e-06	0	3.83724e-06	1.148e-05	0	0	0
Slc4a3	1.13511e-05	2.70483e-05	2.55868e-05	3.94085e-05	1.42947e-05	0	1.96421e-05	1.62488e-05	0	3.19725e-05	6.71596e-05	2.6245e-05	0	0.000112258	7.09152e-05	4.29207e-05	6.51642e-05	1.78514e-05	4.42925e-05	1.45398e-05	3.28127e-05	6.54877e-05	6.52577e-06	9.22899e-05	6.52845e-05	2.96324e-05	5.53055e-05	2.20231e-05	0.000111976	7.96152e-05	0	0	5.89849e-05	2.07644e-06	4.19684e-06	6.11357e-06	0	0	0.000140548	0	1.79705e-06	0.000137101	3.09633e-05	0	1.57639e-06	4.99286e-06	0	0	3.16402e-06
Sgpp2	2.28582e-05	0.00024054	3.95649e-05	0.000286829	0.000240186	1.7731e-06	4.03338e-05	0.00045998	0	0.000459344	0.000543313	0.000167697	0	0.000252936	0.000189442	8.01345e-05	0.00044562	6.14088e-05	0.00057849	0.000596039	8.50939e-05	0.000226276	6.59605e-05	0.00037728	0.000276278	3.3442e-05	0.000406566	6.29985e-05	0.000331609	0.000325373	6.75437e-05	0	0.000126347	0.000148611	1.25034e-06	2.95356e-06	7.02688e-06	0	8.0727e-05	7.95503e-05	1.18171e-06	0	8.30397e-06	3.03429e-05	1.57639e-06	4.5563e-05	0	5.32584e-05	0
Farsb	1.79578e-05	3.8409e-05	2.77611e-05	5.63078e-05	3.21194e-05	4.38016e-05	1.53323e-05	7.13471e-05	0	5.11815e-05	5.09977e-05	1.53043e-05	0	8.62532e-05	1.14508e-05	1.49303e-05	2.90276e-05	4.24005e-05	6.85446e-05	4.81696e-05	1.83668e-05	1.76147e-05	2.72349e-05	6.3901e-05	1.25378e-05	1.28824e-05	2.92126e-05	9.04621e-06	3.6078e-05	3.77527e-05	4.118e-05	0	5.44157e-05	4.49267e-05	8.2872e-06	1.51557e-05	3.09012e-05	0	7.16651e-05	2.6242e-05	1.5471e-05	1.43222e-05	1.1891e-05	7.66713e-05	1.01653e-05	6.07507e-05	0	3.25771e-05	1.90554e-05
Mogat1	3.36197e-06	8.81939e-06	2.51446e-05	0	2.2743e-05	3.48649e-06	2.13501e-06	1.59185e-05	0	0	7.8595e-05	1.25174e-05	0	1.68011e-05	2.47617e-05	2.36176e-06	1.96329e-06	1.81511e-05	0	1.10978e-05	3.43521e-06	2.46028e-06	2.86728e-05	0	5.08609e-06	4.07128e-06	5.81895e-06	3.90485e-05	0	2.80544e-05	2.82151e-06	2.59121e-05	0	1.04118e-05	0	5.50211e-06	6.25338e-06	9.03083e-05	0	3.43448e-05	4.76323e-06	0	1.50866e-05	1.10613e-05	1.39251e-05	1.12859e-05	1.57183e-05	2.65781e-05	4.02611e-06
Acsl3	1.73411e-05	8.1963e-05	3.62145e-05	2.75243e-05	3.76824e-05	8.84432e-06	2.75603e-05	9.16792e-05	2.75634e-05	3.18957e-05	9.1189e-05	4.72418e-05	8.27815e-05	9.77542e-05	0.000176008	2.276e-05	9.5404e-05	3.47323e-05	4.47652e-05	1.43638e-05	3.39225e-05	5.36353e-05	4.40265e-05	2.84496e-05	2.57994e-05	2.55031e-05	5.2197e-05	7.47622e-05	3.02209e-05	6.00964e-05	2.63896e-05	0	2.52933e-05	0	3.41757e-05	1.04655e-05	2.96279e-05	6.79348e-05	0	1.31913e-05	7.60386e-06	6.67689e-05	5.75631e-05	2.2163e-05	1.27374e-05	1.4593e-05	0	5.30324e-05	0
Ap1s3	1.05628e-05	5.99959e-05	7.34291e-06	0.000187989	6.71829e-05	1.50017e-05	3.34899e-05	7.75286e-05	0.000119474	0.000315557	0.000104696	0.000179541	1.05077e-05	0.000398633	0.000189251	2.15889e-05	6.34229e-05	0	0.000292059	0.000113164	4.27312e-05	0.000101082	4.50174e-05	0.000214673	9.77059e-05	1.12702e-05	0.00011366	3.91593e-05	0.000227027	0.000155453	1.17326e-05	0	0.000174951	2.29869e-05	0	4.09854e-06	2.97615e-05	0	0.000127617	2.23738e-05	1.12743e-05	7.57714e-06	8.49553e-06	2.77426e-05	4.51114e-06	9.61972e-05	0	1.67068e-05	4.0171e-06
Wdfy1	2.30443e-05	3.84046e-05	1.62826e-05	6.17632e-05	6.73564e-05	1.33493e-05	3.78825e-05	9.74008e-05	0	3.53176e-05	0.000108429	0.000104363	0	5.33317e-05	0.000147792	1.86917e-05	6.90812e-05	3.79642e-05	3.56264e-05	7.60104e-05	2.85444e-05	4.17841e-05	2.91545e-05	4.53063e-05	4.48581e-05	2.11703e-05	5.57544e-05	4.06211e-05	4.1997e-05	4.43887e-05	2.70336e-05	0	5.22112e-05	0.000117645	4.82081e-05	3.77533e-05	0.000133345	7.51722e-05	0.00028465	0.000156809	2.48856e-05	6.09504e-06	3.57819e-05	0.000121415	2.37995e-05	0.00010646	5.34759e-05	7.71131e-05	2.0909e-06
Mrpl44	2.94097e-05	1.52578e-05	4.97749e-05	3.98721e-06	1.59426e-05	1.71143e-05	2.9137e-05	6.76792e-06	2.89352e-05	9.96711e-06	0	6.74213e-06	5.81498e-05	0	1.78971e-05	3.23248e-05	6.0024e-06	2.93627e-05	0	0	4.58507e-05	1.89894e-05	4.71261e-05	0	0	2.71853e-05	3.22695e-06	3.57038e-05	2.80509e-06	3.58048e-06	3.83068e-06	8.42897e-05	1.29682e-05	0	4.49536e-06	2.99329e-05	0	0	0	3.02043e-05	1.75759e-05	2.82812e-06	0	1.53318e-05	2.45068e-05	0	0	0	1.64457e-05
Serpine2	1.32785e-06	4.47881e-06	0	0	7.5581e-06	4.09559e-06	2.88673e-07	0	0	0	1.34907e-05	0	0	0	0	6.36458e-07	0	0	9.40097e-06	0	0	0	4.22338e-06	4.74868e-06	1.67225e-05	6.5424e-07	0	0	5.06964e-06	9.82538e-06	6.40046e-06	0	3.67923e-06	4.37194e-05	5.62931e-05	4.3564e-05	3.30287e-05	0	1.79253e-05	7.15032e-05	1.23381e-06	0.00126422	7.2615e-05	3.22722e-05	2.54628e-06	3.09983e-05	0	0	2.87066e-05
Cul3	5.33059e-05	7.97501e-05	5.52773e-05	8.1402e-05	7.08383e-05	3.47639e-05	5.93495e-05	6.35722e-05	0.000141927	0.000136805	7.35969e-05	8.88454e-05	5.61246e-05	8.76135e-05	3.65801e-05	7.22306e-05	9.78306e-05	9.33219e-05	0.000121106	3.60606e-05	0.000109536	4.35714e-05	6.70532e-05	0.000101305	6.37461e-05	6.16124e-05	8.35133e-05	7.68094e-05	0.000128258	4.59492e-05	6.82978e-05	0	8.26444e-05	5.13649e-05	0.000102402	4.42808e-05	0.000115144	2.14133e-05	7.35175e-05	0.000134434	5.30268e-05	9.52733e-05	9.76269e-05	0.000116798	3.58069e-05	3.05025e-05	5.8871e-05	2.81657e-05	3.07596e-05
Dock10	3.13296e-06	8.8701e-05	2.55233e-05	2.80731e-05	2.68527e-05	7.5497e-05	2.90546e-07	4.66276e-05	0	1.90879e-05	5.53467e-05	7.38706e-06	0	7.59878e-06	9.42951e-06	5.20725e-06	0.000233988	7.38645e-06	0.000112696	0.000152037	1.53097e-06	4.95085e-06	1.27953e-05	8.21261e-06	1.50073e-05	2.59637e-07	7.03995e-05	1.32149e-05	3.02492e-05	3.40416e-05	0.000291285	0	3.25387e-05	8.9075e-05	4.60368e-07	8.92895e-07	5.17483e-05	0	2.26476e-05	2.35634e-05	6.81116e-05	7.78747e-05	0.000689826	0.000562028	7.46031e-05	0.00128528	7.36948e-05	0.000889294	1.7266e-05
Irs1	2.7411e-05	7.72059e-05	1.03336e-05	0.000165449	7.6486e-05	4.14345e-06	9.84119e-05	0.000133152	0	0.000103102	6.64044e-05	0.000542325	7.48118e-05	0.000986322	0.000293292	1.23709e-05	1.88799e-05	2.22995e-05	6.962e-05	3.02901e-05	9.84912e-05	6.21381e-05	6.5664e-06	0.000116817	6.10119e-05	2.57728e-05	5.87537e-05	1.14802e-05	0.000201201	7.45993e-05	8.34836e-06	0	5.60688e-06	4.41999e-05	2.5391e-06	1.65119e-06	1.19274e-05	0	5.35308e-05	2.63713e-05	5.33537e-07	0	3.54751e-05	6.0866e-05	2.84089e-06	0	0	5.01281e-05	0
Rhbdd1	5.19045e-06	6.65817e-05	1.17441e-05	5.54852e-05	5.56755e-05	1.19345e-05	8.15305e-06	3.83153e-05	6.85871e-05	2.00651e-05	0.00011055	5.81782e-05	3.42553e-05	5.33651e-05	2.68556e-05	1.24485e-05	4.62405e-05	1.04351e-05	5.13112e-05	4.02887e-05	5.9101e-06	4.93817e-05	1.05736e-05	4.76343e-05	7.50863e-05	4.25781e-06	7.52326e-05	5.34454e-06	3.60671e-05	3.00797e-05	9.03017e-05	0	8.88973e-05	0.00012407	8.71822e-06	1.26477e-05	4.43141e-05	0	0.000152092	6.15006e-05	3.14696e-06	1.17902e-05	7.03821e-05	9.52573e-05	8.46343e-06	3.18263e-05	1.32802e-05	0.000143732	3.16402e-06
Col4a4	0.000202924	0.00065222	9.17416e-05	0.000589729	0.000549966	1.52829e-05	0.000103452	0.000451035	9.77186e-05	0.000540294	0.000560529	0.000377905	3.9582e-05	0.000207136	0.000356369	0.00045396	0.000938658	0.000112593	0.000800092	0.000893286	0.000298428	0.000823284	0.000170339	0.000934567	0.000913451	0.000202422	0.000645695	9.90547e-05	0.000729333	0.000630984	0.000340118	7.1347e-05	0.000732016	0.000454842	0.000109489	8.48218e-05	0.000142192	2.43665e-05	0.000258505	0.000226053	3.3926e-05	9.28279e-05	0.000187321	0.000378026	3.5114e-05	0.00018426	4.12882e-05	0.000463831	4.32191e-05
Col4a3	7.0021e-05	0.00107558	0.000136148	0.00118085	0.00117826	1.03079e-05	1.40739e-05	0.000553615	8.99645e-05	0.000526533	0.000578038	0.00075785	3.45304e-05	0.000278546	0.000509354	5.44984e-05	0.000696615	0.000113941	0.000868272	0.000762228	2.64366e-05	0.000861834	0.000134172	0.000946573	0.000780115	4.18887e-05	0.000694565	4.93796e-05	0.000717077	0.000749998	0.000579704	0.000108722	0.00143672	0.000974393	9.99883e-05	4.16297e-05	0.000314131	0	0.000475949	0.000589381	5.64139e-06	0.000185477	0.000279051	0.000407071	9.24733e-06	0.000325131	0	0.000592387	0
Mff	9.74656e-05	8.68101e-05	9.79797e-05	4.54389e-05	8.2797e-05	8.61936e-05	9.55101e-05	3.33606e-05	0.000145663	3.62242e-05	0.000132926	4.25505e-05	3.04949e-05	6.18809e-05	6.84383e-05	7.37026e-05	9.65053e-05	7.36149e-05	6.50949e-05	7.76277e-05	7.06308e-05	4.93295e-05	4.25335e-05	8.46373e-05	9.62681e-05	7.4625e-05	5.55154e-05	0.00010808	9.18511e-05	8.48072e-05	4.71525e-05	8.32779e-05	3.41174e-05	7.81116e-06	8.59808e-05	0.000104556	3.60554e-05	0.000144958	1.84699e-05	5.166e-05	7.0108e-05	0.000107237	3.86891e-05	4.83059e-05	5.8862e-05	2.09504e-05	8.54701e-05	8.67091e-05	8.7789e-05
Agfg1	1.81572e-05	3.60588e-05	1.50379e-05	4.75955e-05	3.17695e-05	2.28626e-05	1.95236e-05	2.71678e-05	6.05851e-05	3.24852e-05	9.39757e-06	1.57641e-05	5.05462e-05	7.37163e-06	2.89429e-05	2.63076e-05	1.94041e-05	3.45569e-05	2.42134e-05	1.16615e-05	2.49984e-05	4.93943e-05	7.53602e-06	4.10208e-05	3.2887e-05	1.68389e-05	2.5542e-05	2.21207e-05	2.49649e-05	3.16015e-05	2.52415e-05	0	2.19782e-05	5.10526e-05	4.04799e-05	3.58867e-05	3.1466e-05	0	6.87808e-05	0	3.10755e-05	2.48955e-05	5.83263e-05	2.44252e-05	1.52157e-05	5.99571e-05	0	7.22538e-05	9.27512e-06
Pid1	2.78271e-07	2.97465e-06	3.918e-06	5.55881e-06	1.31115e-05	0	0	0	0	0	9.72006e-06	1.85706e-05	0	8.50934e-06	7.23608e-05	0	0	0	0	1.37963e-05	0	5.09054e-06	0	1.89836e-05	1.08587e-05	0	5.10788e-06	4.64619e-06	7.86308e-06	1.15142e-05	0.000155248	0	7.69202e-05	0.000198617	0	3.97502e-06	1.86842e-05	0	2.21828e-05	2.62468e-05	0.000299795	8.76824e-06	0.000613637	0.000391607	0.00044357	0.00147433	9.66973e-05	0.000574416	0
Trip12	5.77888e-05	0.000219752	5.22829e-05	0.000223453	0.000155021	3.64874e-05	6.00908e-05	0.000193023	0.000146933	0.000432521	0.000109863	0.000286112	0.000107055	0.000210576	0.000170957	8.98435e-05	0.000269666	9.33908e-05	0.000240351	0.000243389	0.000100985	0.000163466	2.99069e-05	0.000275535	0.000245159	6.13694e-05	0.000252158	5.12251e-05	0.000260141	0.000193504	0.000129206	9.62339e-05	0.00028913	0.000196864	8.06133e-05	7.43046e-05	0.000262884	8.65095e-05	0.000164267	0.000167408	5.2109e-05	5.75404e-05	0.000323656	0.000119211	5.33475e-05	0.000197187	6.34025e-05	0.000123234	6.8122e-05
Fbxo36	2.1593e-05	6.57561e-05	4.30678e-06	0.00012166	7.62467e-05	6.8029e-06	1.75503e-05	5.4105e-05	0	0.000166113	8.04532e-05	5.00884e-05	7.92384e-05	0.000123835	4.09523e-05	1.93218e-05	2.90192e-05	8.2174e-06	6.64504e-05	7.53859e-05	3.59627e-06	2.02874e-05	7.58593e-06	5.01818e-05	6.25401e-05	1.34783e-05	5.0325e-05	2.79821e-05	3.03404e-05	4.58661e-05	8.311e-05	0	0.000117807	9.37802e-05	0	1.25268e-05	4.47279e-05	2.14133e-05	1.04006e-05	3.33673e-05	5.22086e-06	0	1.60159e-05	8.69547e-05	2.20251e-06	3.85187e-05	1.32802e-05	2.47523e-05	3.65428e-06
Slc16a14	2.13703e-06	1.80445e-05	2.10715e-05	7.31765e-06	4.73149e-05	3.39202e-06	2.1367e-06	1.39786e-05	9.47458e-05	1.07821e-05	9.70137e-05	4.42549e-05	3.9582e-05	0	3.66666e-05	8.59818e-07	2.21723e-05	3.82526e-05	2.87239e-05	9.96595e-05	3.04643e-06	5.06147e-06	7.4853e-06	8.78832e-06	7.64898e-05	3.77117e-06	1.41703e-05	1.02868e-05	0	2.85613e-05	7.02165e-06	9.39875e-05	0	0.000206232	0	1.38684e-06	5.89452e-05	7.80143e-05	2.83062e-05	0.000132612	4.93477e-06	0	2.82991e-05	2.85112e-05	3.65419e-06	1.61734e-05	3.78788e-05	0.00014242	2.60125e-06
Sp110	0	2.46178e-06	0	7.67554e-06	0	4.33025e-05	5.34205e-06	1.75439e-05	0	3.86307e-05	2.05613e-05	1.79347e-05	0	7.13063e-06	0	0	0	1.13226e-05	5.99492e-06	0	9.95346e-06	4.898e-06	0	8.7547e-06	0	2.14833e-08	0	0	8.85933e-06	0	2.19252e-05	0	2.00037e-05	7.9564e-06	2.03747e-05	3.03415e-05	0.000109606	3.0581e-05	0	6.85167e-05	9.07078e-05	0	5.38459e-05	2.26936e-05	5.63409e-05	7.24987e-05	9.2267e-05	8.6391e-05	2.81197e-05
Sp140	1.79997e-07	4.05166e-06	0	3.32752e-06	4.54741e-06	6.49662e-05	5.17689e-06	3.54815e-05	0	1.57515e-05	0	2.1227e-05	0	9.42685e-06	8.0032e-06	2.23233e-07	0	0	0	8.19887e-06	5.70738e-06	4.68908e-06	0	0	6.9867e-06	1.26299e-07	4.81974e-06	0	3.43855e-06	5.11978e-06	6.74291e-06	0	9.50606e-06	0	8.68302e-06	5.14534e-06	3.13269e-05	0	5.47447e-06	1.22516e-05	5.20196e-05	0	6.61537e-05	3.48213e-05	3.57566e-05	6.25512e-05	4.90196e-05	7.39977e-05	5.09367e-06
Sp100	4.60678e-07	1.62279e-05	0	1.14976e-05	4.84428e-05	0.0001364	2.59931e-06	3.77661e-05	0	0	2.16826e-05	4.94004e-05	0	1.32135e-05	2.09084e-05	1.64698e-07	1.89056e-05	0	2.47981e-05	1.7102e-05	2.48237e-06	3.52406e-06	0	0	1.97248e-05	2.41562e-07	1.37539e-05	0	0	3.73878e-05	2.75334e-05	0	2.00343e-05	4.49164e-05	8.63272e-05	9.26722e-05	0.000709149	2.77316e-05	0.000100948	0.000484836	0.000140575	2.50863e-05	0.000485324	0.000210356	0.000124016	0.000433122	0	0.000276019	8.29283e-05
A630001G21Rik	0	8.00042e-06	0	4.62048e-06	5.63395e-06	3.6054e-05	7.58804e-06	4.15815e-05	0	7.05339e-05	4.82523e-05	7.10794e-05	0	4.83593e-05	5.88575e-05	0	0	0	7.14224e-06	0	1.50118e-05	0	0	0	3.74393e-06	0	0	0	9.52201e-06	0	1.10525e-05	0	0	2.09104e-05	7.6188e-06	3.27225e-06	3.62476e-05	0	8.76225e-06	9.54604e-06	2.6049e-05	6.231e-06	1.27977e-05	1.72709e-05	3.25577e-05	0.000200951	0	0.00024298	0
Cab39	5.72353e-05	0.000126668	9.53154e-05	0.000234834	5.09602e-05	7.97551e-05	0.000137878	0.000233511	2.84576e-05	0.000359895	8.32169e-05	0.000155085	3.9582e-05	0.000356565	0.000163758	7.89648e-05	0.000124847	9.3078e-05	0.000261471	0.000129006	0.000200669	0.000147809	0.000116255	0.000147834	8.39706e-05	5.69739e-05	6.74836e-05	0.00012086	0.000244093	8.69063e-05	0.000101845	5.13558e-05	0.000204421	0.000139014	9.15014e-05	7.43441e-05	9.42342e-05	2.14133e-05	0.000355638	8.25398e-05	5.5141e-05	0.000123854	9.57486e-05	4.95455e-05	4.33883e-05	0.000251255	0.000100678	7.38725e-05	3.1486e-05
Itm2c	4.01339e-05	8.627e-06	1.67214e-05	1.70845e-05	8.89415e-06	4.18689e-05	5.9192e-05	0	4.28586e-05	7.53164e-05	5.89415e-05	1.68778e-05	8.62757e-05	1.64807e-05	3.01286e-05	6.86721e-05	0	5.66478e-05	6.28164e-05	1.19928e-05	0.000125028	1.68647e-06	7.05248e-05	2.56121e-05	8.95274e-06	5.29159e-05	1.02709e-05	5.10186e-05	4.26044e-05	6.03923e-06	6.98558e-06	0.000167613	8.44203e-05	5.89349e-05	7.65661e-05	0.000102495	0	0	2.01433e-05	1.52787e-05	8.18048e-05	0.000154581	1.29978e-05	1.85833e-05	0.000220129	3.44405e-05	1.62496e-05	1.12892e-05	2.40032e-05
Psmd1	3.17644e-05	8.53979e-05	6.5025e-05	0.000112844	8.67804e-05	3.36279e-05	3.43507e-05	0.000104057	2.15332e-05	7.77733e-05	8.33064e-05	0.000154668	6.69753e-05	0.00010832	7.85561e-05	3.77199e-05	6.38624e-05	7.62617e-05	6.45239e-05	0.000122417	6.3967e-05	8.47674e-05	6.99001e-05	7.59537e-05	0.000120526	3.08437e-05	8.21442e-05	0.000109931	8.44164e-05	0.000142481	0.000110247	0.000108249	8.49517e-05	0.000127904	7.99086e-05	5.54023e-05	0.000129025	0	0.000112427	0.00011152	2.96776e-05	7.84061e-05	8.79066e-05	8.58049e-05	2.21701e-05	0.000168333	0	3.67759e-05	1.3337e-05
Armc9	5.09949e-06	7.92516e-05	1.03545e-05	6.20705e-05	7.45406e-05	2.82469e-06	5.12953e-06	3.67123e-05	0	9.49207e-05	3.66872e-05	7.77485e-05	0	2.82044e-05	4.01922e-05	5.43176e-06	0.000163777	0	0.000107272	8.41904e-05	5.84628e-06	8.63028e-05	2.35157e-06	7.14523e-05	7.28412e-05	5.90686e-06	6.08236e-05	7.61882e-06	9.10134e-05	7.67095e-05	6.82695e-05	0	2.80324e-05	6.46579e-05	9.50671e-07	3.30601e-06	4.74164e-05	0	7.32185e-05	3.99842e-05	4.5764e-06	1.83854e-05	6.60186e-05	2.55364e-05	0	3.76547e-05	0	1.31985e-05	0
Ncl	0.000171738	0.000206035	0.000489825	6.04785e-05	0.000225977	0.000226799	0.000177552	0.00014299	0.000566336	4.62102e-05	4.31828e-05	0.000253329	0.000190076	3.86102e-05	0.000324654	0.000178779	0.000428021	0.00058046	2.55363e-05	0.000125061	0.000219679	0.000174738	0.000558031	4.13404e-05	0.00011883	0.000139732	0.000164429	0.000413	7.73478e-05	0.000153733	0.000184951	0.000673128	4.99931e-05	0.000215793	0.000666317	0.000179174	0.000231376	0.000360007	6.71789e-05	0.000280529	0.000159059	0.000615837	0.00020685	0.000194734	0.00019395	0.000170163	0.000471672	0.000103195	7.41877e-05
Ptma	0.000858213	8.36653e-05	0.000418833	4.46948e-05	0.000157684	0.00160434	0.000804499	5.30048e-05	0.000389049	7.02566e-05	0.000142306	9.46625e-05	0.000345127	6.3213e-05	0.000184781	0.000919527	0.000113726	0.000651876	1.94681e-05	0.000200667	0.00100609	8.72238e-05	0.000415203	2.32831e-05	0.00013342	0.000492453	4.91747e-05	0.000409822	2.4723e-05	0.000121302	0.000109417	0.00061758	5.77855e-05	0.000199592	0.00168457	0.00221291	0.000208974	0.000494521	6.16437e-05	0.000242507	0.00120732	0.00128356	7.98529e-05	0.00016924	0.00118776	0.000153711	0.000271919	0.000193853	0.000458802
Pde6d	1.62553e-05	3.34156e-05	0	6.96326e-05	4.21173e-05	1.78414e-05	4.38581e-05	2.53747e-05	0	0.000113401	8.69532e-06	5.11349e-05	8.05757e-05	7.88382e-05	2.5835e-05	2.31359e-05	8.6513e-05	2.68392e-05	8.60501e-05	5.48672e-05	3.10923e-05	3.02311e-05	3.09785e-05	2.49561e-05	4.13661e-05	1.45994e-05	2.88585e-05	2.64488e-05	8.40858e-05	2.91929e-05	6.85644e-05	0	6.82193e-05	5.40672e-05	5.59111e-05	7.38862e-05	9.17032e-05	2.14133e-05	2.14162e-05	3.24986e-05	2.60943e-05	4.48477e-05	3.32571e-05	6.17789e-05	2.42083e-05	0.000131792	0	7.72618e-06	2.0909e-06
Cops7b	1.06627e-05	6.47983e-06	1.63831e-05	4.36742e-05	1.34789e-05	1.56389e-05	9.71976e-06	1.06633e-05	1.7319e-05	1.10456e-05	0	1.86764e-05	0	3.31363e-05	1.67138e-05	1.23006e-05	0	0	4.60079e-05	0	1.54208e-05	1.91081e-05	1.89209e-05	1.3235e-05	7.37629e-06	1.09358e-05	0	5.20069e-06	3.67437e-05	1.41593e-05	2.76073e-05	5.61545e-05	3.10546e-06	0	2.19839e-05	2.6605e-05	8.46063e-06	0	3.58009e-05	6.05224e-06	8.84428e-06	6.66134e-06	4.23582e-06	9.20531e-06	1.13016e-05	4.99286e-06	0	0	0
Dis3l2	1.07469e-05	0.000251784	0.000124215	0.000255384	0.000277472	1.11522e-05	1.42848e-05	0.000354541	6.8468e-05	0.00039529	0.000262845	0.000295122	7.28855e-05	0.000219032	0.000202261	1.54077e-05	0.000291752	0.000185358	0.000198963	0.000460649	1.82255e-05	0.000382115	8.20401e-05	0.000377581	0.000384984	1.21248e-05	0.00032232	9.37262e-05	0.00024553	0.000306714	0.000257263	6.51042e-05	0.000328855	0.000412224	8.19521e-06	1.23592e-05	0.000361105	8.97335e-05	0.000386809	0.000324444	6.26544e-06	0	0.000340763	0.00030552	1.78209e-05	0.000319501	9.28542e-05	0.000183435	3.82711e-06
Eif4e2	5.21824e-05	5.32575e-05	6.48062e-05	4.187e-05	3.7312e-05	6.58037e-05	6.23731e-05	6.16141e-05	0	5.23488e-05	4.5491e-05	2.50762e-05	4.43537e-05	6.30033e-05	6.4709e-05	4.87996e-05	8.47193e-05	6.19076e-05	0	4.43868e-05	4.7709e-05	6.61692e-05	3.74765e-05	2.6614e-05	3.52569e-05	5.05017e-05	5.95791e-05	5.12288e-05	1.90081e-05	5.03232e-05	5.11e-05	0.000207007	2.42517e-05	0.000104091	7.32528e-05	6.60818e-05	5.14698e-05	7.28915e-05	1.84699e-05	1.1414e-05	9.41091e-05	5.14894e-05	2.96435e-05	4.39593e-05	8.54024e-05	2.24855e-05	0.000153407	0.000133776	2.28508e-05
Efhd1	0.000226483	0.000439264	0.000164441	0.00101905	0.0003329	6.14273e-06	0.000355158	0.000469421	0.00020853	0.000768787	0.000153619	0.000375428	4.53819e-05	0.000510134	0.000279521	0.000161476	0.000196985	4.13968e-05	0.000363397	0.00010809	0.000329993	0.000391848	0.000145064	0.000825561	0.000262442	0.000121258	0.000390859	0.000151191	0.000656233	0.000316229	1.80217e-05	0	0.000288788	6.6445e-05	2.68889e-05	2.55104e-05	5.53655e-05	2.14133e-05	0.0004329	4.3222e-05	1.1549e-05	0	3.65157e-05	2.80829e-05	2.72463e-05	1.31002e-05	0	3.27547e-05	3.40641e-05
Gigyf2	7.45911e-05	0.000344637	0.000100025	0.000399397	0.000314003	3.39937e-05	5.70694e-05	0.000296059	9.65724e-05	0.000378576	0.000217694	0.000387287	4.00384e-05	0.00036685	0.000259267	5.32683e-05	0.000283002	9.67227e-05	0.000433147	0.000329184	4.93695e-05	0.000316081	0.000141032	0.000400059	0.000368767	4.22179e-05	0.000301894	7.98277e-05	0.000357492	0.00029242	0.000273249	6.49013e-05	0.000285907	0.000192688	6.75872e-05	5.69886e-05	0.000194906	6.63508e-05	0.000199587	0.000221833	2.49686e-05	7.60389e-05	0.000166776	0.00021764	3.15862e-05	0.000211904	5.34759e-05	0.000154241	1.63867e-05
Ngef	1.4398e-05	8.42143e-05	5.8166e-05	0.000117482	0.000140935	0	2.25356e-05	0.000159888	0	0.000102516	0.000323636	0.00024362	1.80845e-05	0.000163016	0.000360881	1.73211e-05	0.000103724	1.6462e-05	5.02474e-05	0.000203978	4.122e-05	0.000202809	4.0644e-05	0.000114728	0.000198756	1.9594e-05	0.000231283	4.08675e-05	0.000137946	0.000138099	0.000109514	7.4535e-05	0.000168017	0.000132923	6.94032e-07	6.92966e-06	9.74302e-05	5.06038e-05	2.05502e-05	4.16227e-05	1.19629e-06	0	6.21939e-05	0.000135043	6.62123e-06	7.52105e-05	1.32802e-05	0.000254032	0
Neu2	2.98109e-06	1.05474e-05	9.14107e-06	2.42319e-06	6.08498e-06	5.45134e-07	2.2773e-06	1.83858e-05	0	1.07821e-05	0	0	0	0	0	4.59232e-06	1.96329e-06	0	0	2.70973e-05	1.25388e-05	5.87827e-06	4.3099e-06	0	1.08563e-05	2.49768e-06	3.71969e-06	2.39236e-06	3.15184e-06	2.01718e-05	3.95401e-06	2.59121e-05	0	0	0	3.03348e-06	1.06478e-05	0	0	2.2304e-06	0	0	9.06234e-07	1.01685e-05	2.13014e-06	1.19629e-05	0	0	0
Inpp5d	0	0	0	1.19433e-05	2.80551e-05	5.81997e-05	1.42381e-07	1.10889e-05	2.15332e-05	5.12479e-06	2.16826e-05	2.43778e-05	0	2.9053e-05	9.75372e-06	0	1.20048e-05	0	0	0	0	8.84628e-06	0	1.41776e-05	5.41633e-06	1.57711e-07	1.0337e-05	0	2.46226e-05	2.93036e-06	6.7179e-06	0	0	4.66107e-05	3.34329e-05	5.18841e-05	0.000351933	5.54631e-05	0.000245903	0.000249917	9.4605e-05	4.31466e-06	3.1363e-05	2.17341e-05	0.000152167	0.000861808	0	0.000388443	1.81457e-05
Atg16l1	1.47665e-05	5.63063e-05	2.34552e-05	9.29211e-05	5.00881e-05	9.00869e-06	1.42276e-05	3.05909e-05	6.33714e-05	0.000147072	6.30586e-05	2.73442e-05	1.71327e-05	5.58836e-05	5.80828e-05	1.57643e-05	6.80064e-05	0	9.45497e-05	9.12254e-05	9.81804e-06	8.1378e-05	7.71909e-06	9.88078e-05	4.51838e-05	1.22889e-05	6.98956e-05	2.56071e-05	0.000105808	7.30564e-05	9.84524e-05	0	0.000119011	1.44402e-05	2.63582e-05	1.86748e-05	9.6608e-05	0	6.337e-05	5.46592e-05	1.49758e-05	1.48564e-05	0.000115778	5.82076e-05	1.17914e-05	5.07084e-05	4.66781e-05	6.10151e-05	3.16402e-06
Sag	8.77216e-07	1.18308e-06	0	5.05476e-06	3.36779e-06	5.19336e-06	8.90318e-07	0	0	1.58426e-05	0	5.82978e-06	0	1.6756e-05	0	2.77371e-07	1.78208e-05	0	0	2.19947e-05	4.35955e-06	1.81872e-05	0	4.07375e-06	2.44535e-06	9.15482e-07	2.68976e-05	0	1.34185e-05	5.08906e-06	3.765e-06	5.13558e-05	3.44338e-05	0	5.06487e-06	1.10405e-06	0	0	0	7.01311e-06	2.68736e-07	0	4.79609e-06	1.8635e-05	4.85356e-06	0	0	1.10742e-05	0
Dgkd	1.26308e-05	5.2168e-05	1.60554e-05	6.14385e-05	8.57735e-05	6.25656e-05	1.62127e-05	4.41978e-05	0	0.00017182	1.54862e-05	3.35453e-05	0	0.000162157	0.000131464	8.75768e-06	4.12266e-05	0	3.9137e-05	3.23605e-05	1.34961e-05	5.33347e-05	1.09666e-05	8.8953e-05	5.50299e-05	1.05541e-05	6.05691e-05	1.42091e-05	6.1389e-05	5.29711e-05	6.55981e-05	5.61545e-05	0.000127697	0.000134288	3.13452e-05	2.33707e-05	4.30985e-05	0	4.15631e-05	7.86716e-05	2.09747e-05	1.53175e-05	0.00010924	0.000159917	1.69048e-05	0.00014964	8.45767e-05	0.000178277	2.25338e-06
Usp40	2.79214e-05	0.000115505	2.94361e-05	0.000120057	0.000123721	1.37883e-05	2.63648e-05	0.000132435	0	3.96272e-05	6.35955e-05	0.00014462	0	0.000103285	0.000126982	3.45011e-05	6.18973e-05	4.07425e-05	0.000117503	0.000115873	2.53074e-05	0.000134137	3.45866e-05	9.55614e-05	8.67242e-05	2.42692e-05	0.000103947	2.34069e-05	0.000126551	0.000117692	6.76098e-05	2.27108e-05	0.000153409	7.1082e-05	2.21837e-05	2.46256e-05	6.6554e-05	0	0	8.1187e-05	1.60953e-05	1.25193e-05	0.000120544	0.000134539	1.99207e-05	3.83531e-05	0	5.79091e-05	9.22424e-06
Hjurp	8.82877e-06	4.29094e-05	3.24574e-06	2.47141e-05	5.94372e-05	1.40782e-05	5.68218e-06	7.09038e-05	0	0	5.52244e-05	2.97997e-05	0	9.91765e-06	3.70184e-05	1.48304e-05	2.84875e-05	0	3.07215e-05	6.85552e-05	9.66258e-06	3.81879e-05	6.34956e-06	2.01623e-05	5.74072e-05	6.50827e-06	9.63549e-06	8.73789e-06	2.12091e-05	7.82978e-05	0.000120803	0	2.12255e-05	6.56938e-05	3.57569e-06	2.05506e-05	0.000109387	0	3.90992e-05	9.55131e-05	1.91715e-05	4.59745e-06	4.57448e-05	7.65523e-05	3.40209e-05	0.000156735	0	7.77676e-05	1.28212e-05
Arl4c	9.17981e-06	6.75655e-07	0	7.15038e-06	1.40782e-05	6.04326e-06	9.06401e-06	1.241e-05	0	2.77775e-06	0	1.50268e-05	0	1.09215e-05	0	1.68795e-05	0	8.2174e-06	6.09236e-06	0	2.27386e-05	9.52284e-06	3.52376e-05	0	1.51401e-05	1.25083e-05	1.38429e-05	7.79337e-06	0	1.04879e-05	4.64443e-05	0	0	3.60738e-05	2.41014e-05	1.21588e-05	0	0	0	1.16485e-05	6.87552e-05	5.44253e-06	4.23582e-06	0	4.80327e-05	6.15617e-05	3.78788e-05	4.86269e-05	8.0823e-05
Sh3bp4	2.02872e-05	4.8341e-05	1.57359e-05	0.000141806	3.1828e-05	0	1.63592e-05	3.42939e-05	0	4.27229e-05	1.08413e-05	2.40236e-05	0	7.68354e-05	5.0802e-05	4.54225e-05	4.17003e-05	2.22995e-05	0.00013617	4.04698e-05	5.21191e-05	3.64771e-05	2.96118e-05	0.000176906	4.10573e-05	1.81505e-05	6.80383e-05	2.01425e-05	6.62074e-05	4.96516e-05	5.07204e-05	0	3.56874e-05	6.86486e-05	3.70174e-05	1.2207e-05	2.52189e-05	0	4.83182e-05	6.50976e-06	3.21604e-06	1.81007e-05	2.13113e-05	3.59478e-05	4.45592e-07	2.19967e-05	3.18878e-05	0	0
Agap1	2.72267e-05	0.000170119	6.41291e-05	0.000564931	0.000102983	7.07678e-06	6.95758e-05	0.000394614	0	0.0009747	0.00023625	0.000402331	5.04822e-05	0.00136392	0.000292569	3.81069e-05	0.000113249	2.37502e-05	0.000456164	0.000256674	0.000110981	0.000107777	1.05748e-05	0.000258549	0.000119342	2.06341e-05	0.000112718	1.20619e-05	0.000241231	0.000198481	0.000253035	9.95617e-05	0.000740468	0.000284494	3.93398e-05	3.39574e-05	0.000147602	5.41144e-05	0.0005188	0.000179377	1.05716e-05	5.91529e-05	0.000235746	0.000323924	1.65105e-05	9.41555e-05	0	0.000116407	5.15731e-06
Ackr3	7.54997e-07	1.66796e-05	0	5.09606e-06	2.43006e-06	1.25823e-06	1.08601e-06	1.83352e-05	0	5.12479e-06	0	7.92232e-06	0	0	2.36878e-05	7.77155e-05	7.41494e-05	1.42322e-05	3.49419e-05	8.35481e-05	2.91167e-05	2.02003e-05	3.6493e-06	8.99281e-06	4.07009e-05	1.19737e-06	3.83817e-06	1.86986e-06	8.39199e-06	2.75283e-06	7.066e-05	6.51042e-05	0.000111961	9.5555e-05	1.7221e-05	1.34224e-05	1.42542e-05	0	8.67483e-06	1.49074e-05	1.79846e-06	2.90323e-05	2.97732e-05	1.15817e-05	1.13744e-06	0	0	0	6.96929e-06
Cops8	3.86619e-05	2.25664e-05	1.63284e-05	2.30667e-05	5.1741e-05	5.0833e-05	3.49226e-05	4.24393e-05	2.97974e-05	0	5.03327e-05	2.20401e-05	1.71327e-05	2.51829e-05	2.50734e-05	3.57651e-05	2.44681e-05	8.40747e-05	4.72008e-05	3.78262e-05	3.9853e-05	3.15136e-05	5.72927e-05	1.61968e-05	5.15269e-05	2.7391e-05	4.35414e-05	4.93357e-05	5.71371e-06	3.30042e-05	1.95255e-05	8.48374e-05	0	1.04118e-05	9.25505e-05	5.84515e-05	4.7041e-05	2.79642e-05	0	2.37343e-05	3.89358e-05	7.43587e-05	4.43284e-05	2.23399e-05	2.65654e-05	3.43572e-06	1.57183e-05	3.80994e-05	3.87835e-05
Mlph	2.58209e-06	7.90991e-06	4.92591e-06	5.28224e-06	2.03509e-06	5.93076e-07	8.22786e-06	2.72613e-05	1.52952e-05	1.85053e-05	0.000112076	1.29114e-05	0	0	3.7505e-05	2.63028e-05	9.78886e-05	9.63165e-05	2.57285e-05	3.42911e-05	2.12546e-05	3.0027e-05	2.66941e-06	4.24207e-05	6.68245e-05	1.95763e-06	3.12372e-06	0	1.98436e-06	5.93216e-06	4.85374e-06	0	6.0024e-06	0	0	2.34156e-06	2.60247e-06	2.6178e-05	1.74371e-05	2.28971e-06	0	4.26694e-06	9.81732e-06	2.59599e-05	2.64692e-06	0	0	2.26547e-05	0
Rab17	4.77049e-05	7.3854e-06	2.74753e-05	6.15395e-06	8.16704e-06	3.26898e-06	0.000115203	7.83765e-05	5.04683e-05	2.38385e-05	1.84588e-05	3.19473e-05	0.000143414	2.66441e-05	0.000135686	7.07862e-05	1.19792e-05	6.57507e-05	2.39162e-05	8.07487e-05	0.000113308	3.45601e-05	4.4435e-05	2.45023e-05	4.16716e-05	2.55243e-05	7.0781e-06	4.28295e-05	7.37436e-06	1.09183e-05	8.70347e-06	0	2.00558e-05	1.53707e-05	8.37906e-07	1.00793e-05	0	0	1.27953e-05	3.81719e-05	7.19283e-06	0	5.76828e-06	0	5.5673e-06	9.46271e-06	7.50903e-05	0	6.81829e-06
Lrrfip1	5.20174e-05	0.00016633	6.0708e-05	0.000359488	0.000111318	7.37797e-05	6.17148e-05	0.000135336	2.89352e-05	0.00026643	0.0001617	0.000195631	4.2451e-05	0.000318473	0.000130045	5.65681e-05	0.000218864	4.32609e-05	0.000276369	0.000150152	0.000105924	0.000141802	5.63943e-05	0.000244691	0.000112376	2.55557e-05	0.000116168	4.39324e-05	0.000178138	5.74288e-05	3.48322e-05	0	0.00010636	7.5271e-05	0.000178406	3.41041e-05	0.000172552	0	0.00034207	0.000131558	0.000112475	0.000246671	0.000109286	6.26416e-05	9.24203e-05	0.000217031	0	7.86582e-05	8.96117e-05
Ramp1	2.78271e-07	0	0	0	0	1.07343e-05	1.08198e-06	0	0	0	2.16826e-05	0	0	0	0	4.50049e-07	0	0	0	0	0	0	0	0	4.79258e-06	4.95937e-08	0	0	0	0	0	0	0	0	1.10425e-06	1.12958e-06	0	0	0	0	9.79073e-05	8.56016e-05	0	1.32349e-05	9.86511e-05	0	0	2.04897e-05	2.23526e-05
Ube2f	3.17043e-05	5.56123e-05	4.53197e-05	4.5151e-05	6.55576e-05	2.90329e-05	5.51105e-05	6.16318e-05	2.24316e-05	9.45441e-05	4.95382e-05	9.26775e-05	0	5.41815e-05	0.000133036	2.12892e-05	8.89831e-05	4.39872e-05	3.02801e-05	5.28115e-05	3.16232e-05	9.57038e-05	7.78121e-05	6.50846e-05	3.38579e-05	2.26781e-05	5.69766e-05	1.61619e-05	6.19203e-05	4.38588e-05	3.6725e-05	0	2.26662e-05	5.58001e-05	5.65997e-05	4.23899e-05	6.14971e-05	0	8.67483e-06	9.12397e-05	0.000110971	5.0241e-05	5.72769e-05	9.86267e-05	6.77066e-05	4.84278e-05	5.72811e-05	5.03871e-05	3.75567e-05
Scly	3.57486e-05	0.000102945	3.18238e-05	7.42274e-05	0.000102905	1.60305e-05	2.13888e-05	0.000119477	0	9.65171e-05	8.58637e-05	4.09078e-05	0	2.90647e-05	8.29144e-05	2.32682e-05	0.000102081	6.88767e-05	3.55786e-05	0.000106789	2.31534e-05	6.05531e-05	3.08634e-05	4.26253e-05	5.56443e-05	2.53841e-05	8.81782e-05	3.37234e-05	6.24229e-05	0.000106157	8.53802e-05	0.00012262	0.000111953	0.000140213	7.56995e-06	2.84748e-05	0.000125208	0	5.33607e-06	8.94181e-05	1.90069e-05	9.9992e-06	0.000157815	0.000152979	2.04977e-05	5.38267e-05	2.11238e-05	0.000180957	2.0909e-06
Ilkap	3.89606e-05	3.16003e-05	5.05547e-05	5.22758e-05	4.23321e-05	3.79203e-05	4.34473e-05	5.43972e-05	1.7319e-05	3.52773e-05	7.31802e-05	4.1272e-05	0	7.15393e-05	9.50315e-05	3.81349e-05	3.72523e-05	5.52065e-05	8.444e-05	1.78931e-05	4.08718e-05	2.95674e-05	1.46121e-05	5.52465e-05	3.93885e-05	3.72522e-05	1.8717e-05	3.57682e-05	6.5131e-05	2.37289e-05	6.49163e-05	0.000110265	6.21723e-05	7.20671e-05	5.01262e-05	6.25147e-05	7.27319e-05	4.69484e-05	8.63314e-05	2.15463e-05	4.29945e-05	8.26976e-05	3.45691e-05	5.21706e-05	2.8838e-05	0	0	2.66827e-05	1.21853e-05
Hes6	4.17397e-05	1.13804e-05	2.45774e-05	3.78726e-06	1.20866e-05	4.60393e-05	4.36442e-05	2.54031e-05	8.2499e-05	1.55506e-05	8.91216e-05	2.57247e-05	0	1.86801e-05	4.00701e-05	3.6898e-05	8.81834e-06	2.97585e-05	8.84448e-06	0	5.06146e-05	6.06259e-06	2.39515e-05	1.92517e-05	1.60681e-05	3.73534e-05	1.49494e-05	3.61722e-05	5.64767e-06	1.55693e-05	6.62316e-06	7.40665e-05	1.17634e-05	6.30952e-05	2.1639e-06	5.00311e-05	0	2.04332e-05	0	1.13822e-05	4.9857e-05	0	8.72372e-06	2.68589e-05	2.17452e-05	0	2.15424e-05	0	4.31173e-05
Per2	6.03812e-06	1.92075e-05	1.60723e-05	5.22196e-05	9.63957e-05	1.09335e-06	8.00684e-06	2.57839e-05	0	7.82416e-05	6.0198e-05	1.86957e-05	1.61708e-05	6.81159e-05	0.000111706	1.22198e-05	5.75422e-05	2.55375e-05	0.000105284	9.53987e-05	8.55521e-06	2.03289e-05	9.91632e-06	5.14213e-05	7.11065e-05	6.72637e-06	1.52018e-05	1.75459e-05	7.79607e-05	3.42082e-05	3.43691e-05	0	0.000115687	0.000155147	5.76972e-06	1.16513e-05	2.55439e-05	3.23834e-05	6.72086e-05	5.79571e-05	3.73125e-06	1.58642e-05	1.40221e-05	6.96872e-05	4.17714e-06	5.42193e-05	0	1.63313e-05	2.91928e-05
Traf3ip1	1.0235e-05	9.14841e-06	1.04754e-05	5.10984e-05	2.27813e-05	9.3503e-06	1.1559e-05	2.8345e-05	2.33536e-05	7.62895e-05	0	2.06489e-05	0	4.73088e-05	3.63901e-06	1.54177e-05	1.54454e-05	2.8452e-05	5.38719e-05	2.02991e-05	1.53923e-05	1.11492e-05	4.62553e-05	5.98413e-05	6.01695e-06	8.59004e-06	2.48309e-06	1.89872e-05	3.31135e-05	1.92353e-05	4.20858e-05	0	1.80453e-05	1.48326e-05	1.00301e-05	1.54092e-05	1.39096e-05	0	2.01433e-05	1.58203e-05	6.24301e-06	5.03221e-06	3.36526e-05	3.12331e-05	6.64213e-06	3.88147e-05	0	2.44878e-05	0
Asb1	4.58413e-06	1.88368e-05	0	6.43669e-06	9.97812e-06	1.21165e-06	1.02152e-05	8.51426e-06	0	0	0	1.48456e-05	0	0	0	1.28807e-05	1.61551e-05	0	0	0	1.96079e-05	1.48821e-05	9.74947e-06	3.96159e-06	1.83437e-06	7.02734e-06	1.51772e-06	1.22893e-05	7.88884e-06	0	1.58982e-05	0	0	1.41924e-05	1.37315e-06	7.48815e-06	3.55462e-06	0	1.1154e-05	8.16653e-06	3.25549e-06	0	1.01559e-05	2.57776e-06	2.433e-06	0	0	0	1.97245e-05
Hdac4	8.87744e-06	3.32728e-05	0	6.74054e-05	2.00995e-05	1.05726e-05	1.8947e-05	4.89971e-05	0	0.00017227	0	4.09497e-05	0	0.00012557	1.22117e-05	1.42181e-05	2.74743e-05	1.38246e-05	0.000137227	3.52825e-05	1.23423e-05	3.21675e-05	7.19922e-06	8.13686e-05	2.06068e-05	8.5641e-06	4.77481e-05	1.56448e-06	3.72588e-05	2.33865e-05	2.33477e-05	0	0.000131511	6.09001e-05	1.51764e-05	1.21582e-05	2.15986e-05	3.27011e-05	7.36324e-05	0	1.33715e-05	2.68626e-05	7.71806e-06	1.71963e-05	7.4302e-06	4.84778e-05	2.69978e-05	2.84649e-05	6.63084e-05
Ndufa10	0.000234158	7.89596e-05	0.000444769	8.03278e-05	7.84195e-05	0.000115143	0.000318753	0.000119735	0.000703471	8.94352e-05	0.000112306	5.50215e-05	0.000192962	1.32461e-05	7.27216e-05	0.000199226	0.000104394	0.000243813	3.87906e-05	0.000116503	0.0002966	8.64841e-05	0.000415992	9.81711e-05	4.14286e-05	0.000239324	7.56959e-05	0.000495432	8.62153e-05	7.84258e-05	4.69743e-05	0.000513435	3.38585e-05	0.00013584	7.79468e-05	0.000143163	8.24105e-05	0.000540154	2.88317e-05	9.37252e-05	0.000108449	0.000137582	3.86497e-05	8.1608e-05	0.00010829	3.29519e-05	0.000415047	9.94238e-05	7.75287e-05
Gpc1	9.60574e-06	1.03516e-06	3.10071e-05	0	6.2033e-06	1.61704e-06	8.76653e-06	0	0	0	0	5.69503e-06	0	0	0	2.23998e-05	0	0	0	0	1.12634e-05	0	0	0	0	1.58046e-05	0	5.93648e-06	0	0	0	0	0	0	1.26621e-05	4.18606e-06	1.11513e-05	0	0	0	1.32123e-06	2.47527e-05	0	0	0	0	0	0	1.29862e-05
Dusp28	1.40171e-05	6.40306e-06	1.68979e-05	0	5.61174e-06	1.09027e-06	1.43632e-05	0	0	0	0	0	4.00384e-05	0	0	1.32186e-05	0	1.04351e-05	0	0	9.79689e-06	0	2.47779e-05	0	2.44535e-06	1.26655e-05	4.27644e-06	8.31496e-06	0	9.66983e-06	0	0	0	2.07644e-06	5.18469e-06	1.68124e-05	3.62148e-06	0	0	0	7.26934e-06	0	4.11812e-06	2.91962e-06	4.37625e-06	0	0	0	1.12989e-05
Rnpepl1	5.07315e-05	2.44567e-05	7.71224e-06	2.44211e-05	3.09257e-05	5.96279e-05	4.88831e-05	1.65812e-05	2.84576e-05	4.02751e-05	0	1.50539e-05	3.6169e-05	0	1.92321e-05	7.38565e-05	2.4318e-05	0	3.92505e-05	2.25921e-05	8.272e-05	1.55545e-05	0	4.48122e-05	4.05481e-05	4.84546e-05	2.6213e-05	9.52906e-06	3.66906e-05	2.05982e-05	4.50868e-05	0.000124857	1.405e-05	5.5395e-05	4.01624e-05	7.43253e-05	2.62298e-05	0	5.13768e-05	1.98441e-05	4.55721e-05	1.70268e-05	3.25496e-05	3.75668e-05	5.05249e-05	5.83609e-05	8.11768e-05	0	6.30288e-05
Capn10	1.16207e-05	2.12906e-05	1.41036e-05	4.98862e-06	3.44872e-05	1.01041e-05	1.13241e-05	1.0609e-05	2.24316e-05	2.99249e-05	3.64431e-05	7.81032e-06	0	1.11707e-05	2.09927e-05	2.55795e-05	3.79824e-05	2.11304e-05	2.08232e-05	8.60526e-06	1.18796e-05	8.92578e-06	1.79678e-05	9.91416e-06	4.45565e-06	1.08566e-05	1.96975e-05	1.00608e-05	1.05421e-05	1.05423e-05	1.20144e-05	0	0	1.26033e-05	6.61768e-06	1.11337e-05	2.68774e-06	2.79642e-05	0	0	4.08699e-06	7.02523e-06	1.45159e-05	0	8.9787e-06	0	1.57183e-05	0	1.19062e-05
Mterf4	1.13199e-05	0	0	0	0	4.41701e-06	9.07597e-06	0	0	0	0	3.78042e-06	0	0	2.12653e-05	9.92838e-06	2.83006e-06	0	0	0	4.47614e-06	2.38277e-06	1.07739e-05	0	6.91129e-07	9.44515e-06	0	1.87398e-05	0	1.06022e-05	0	0	0	0	5.11808e-06	1.16189e-05	0	0	0	1.53601e-05	7.62423e-06	0	0	1.5205e-06	5.08112e-06	1.89934e-05	3.09598e-05	0	0
Ppp1r7	2.35554e-05	3.63773e-05	5.7397e-05	2.12736e-05	2.43272e-05	2.67824e-05	2.02582e-05	2.08912e-05	0.000106603	2.88382e-05	4.59786e-05	2.40716e-05	1.99872e-05	1.49446e-05	2.529e-05	2.19253e-05	3.15974e-05	0.000117574	0	2.35652e-05	4.44034e-05	3.70875e-05	6.52068e-05	1.12676e-05	2.41989e-05	1.63409e-05	3.74135e-05	5.81609e-05	2.14327e-05	2.07087e-05	2.06086e-05	4.97216e-05	3.64724e-05	5.27289e-05	4.69622e-05	2.87089e-05	2.86722e-05	3.23834e-05	4.7557e-05	4.8947e-05	1.71074e-05	6.51355e-05	2.1515e-05	1.43119e-05	1.49563e-05	0	0	2.56889e-05	1.53972e-05
Hdlbp	7.74822e-05	6.00057e-05	7.04487e-05	0.000160847	0.000125642	0.000129197	0.00010276	7.93431e-05	8.99645e-05	0.000162321	0.00015089	4.40322e-05	7.41124e-05	0.000134656	0.00013972	0.000101096	0.000109845	0.000105042	8.9627e-05	8.50647e-05	0.000118993	6.78639e-05	7.00347e-05	0.000145262	0.000132779	7.9904e-05	6.97667e-05	0.00010372	0.000165557	9.57197e-05	0.000135783	7.77363e-05	0.000165238	0.00010457	0.000137996	6.99573e-05	7.99578e-05	0.000115621	0.000101634	9.32202e-05	5.24317e-05	0.000131882	7.56487e-05	8.605e-05	4.68897e-05	0.000141717	6.86819e-05	4.67629e-05	1.55062e-05
2002-09-01	4.41654e-05	7.73241e-05	0.000109444	8.91591e-05	8.32417e-05	4.9607e-05	4.31519e-05	7.59788e-05	0.000128962	6.30074e-05	8.01079e-05	5.70898e-05	3.45304e-05	2.52611e-05	8.73625e-05	6.22379e-05	0.000170533	7.7186e-05	8.22698e-05	0.000141358	9.36508e-05	8.52116e-05	6.90464e-05	0.000129579	6.25132e-05	3.33319e-05	5.14352e-05	5.89057e-05	5.93004e-05	0.000113381	0.000128475	0	9.29304e-05	0.000213408	0.000211978	0.000126485	6.45947e-05	0.000211081	4.18818e-05	0.000119241	6.25718e-05	0.000186681	0.000117509	0.000109698	6.6339e-05	0.000128822	1.62496e-05	9.36264e-05	1.66208e-05
Farp2	7.50268e-06	7.34765e-05	6.59216e-06	9.83514e-05	6.73113e-05	0	5.06728e-06	9.84117e-06	0	2.51494e-05	7.06967e-05	9.28359e-05	0	5.23037e-05	6.58964e-05	1.04523e-05	0.000108616	1.29192e-05	5.628e-05	0.000145752	1.078e-05	6.67783e-05	1.76802e-05	0.000104862	7.96126e-05	4.91853e-06	4.65864e-05	1.01762e-05	9.5177e-05	7.65454e-05	5.91819e-06	0	6.90569e-05	9.57705e-05	9.41218e-06	2.92285e-06	4.5324e-05	0	3.77152e-05	2.58784e-05	1.99375e-07	1.76948e-05	6.1588e-05	3.41233e-05	1.45471e-06	5.46452e-05	4.2735e-05	4.30742e-05	2.0909e-06
Stk25	5.9348e-05	1.35834e-05	2.00217e-05	4.03003e-05	8.24296e-06	2.45233e-05	3.87246e-05	7.32279e-06	0	0	2.11913e-05	1.76653e-05	0	6.23729e-05	2.4525e-05	6.83528e-05	4.61712e-05	3.82061e-05	7.31741e-05	2.23294e-05	5.58201e-05	1.84941e-05	1.96584e-05	8.30108e-05	2.53611e-05	4.10132e-05	4.05712e-05	1.37076e-05	7.12498e-05	1.32847e-05	1.58659e-05	2.27108e-05	3.43252e-05	2.07644e-06	5.638e-05	5.46751e-05	3.15651e-05	4.5683e-05	2.51939e-05	8.22648e-05	2.49469e-05	3.0978e-05	3.5006e-05	5.4429e-05	1.89331e-05	6.76573e-05	0	0	2.34063e-05
Bok	2.13497e-06	2.09745e-06	0	7.41575e-06	9.29845e-06	5.93076e-07	9.13817e-07	8.65801e-06	0	6.98192e-06	0	0	0	2.31782e-05	0	7.94957e-06	0	3.50047e-05	0	0	2.73676e-06	2.25158e-06	3.1402e-06	1.27463e-05	0	9.21454e-07	0	0	0	0	2.80941e-05	5.13558e-05	2.49606e-05	0	9.14187e-07	2.95e-05	0	0	0	0	0	1.38171e-05	5.13511e-05	2.09068e-05	0	0	0	0	1.13014e-05
Thap4	0.000120857	3.98579e-05	0.00014899	9.72287e-05	9.72752e-05	5.2071e-06	6.25933e-05	8.85091e-05	6.30176e-05	8.56632e-05	8.33957e-05	7.62429e-05	4.57394e-05	0.000175692	0.000110909	7.20394e-05	5.96873e-05	0.000165401	4.13503e-05	4.15757e-05	6.84432e-05	4.77602e-05	7.95459e-05	3.31156e-05	6.42506e-05	8.88426e-05	6.43456e-05	0.000185251	9.31064e-05	5.42686e-05	3.64015e-05	0	9.3055e-05	2.75258e-05	8.40519e-06	4.16086e-05	9.32523e-06	5.73501e-05	8.85312e-05	2.82234e-05	1.85194e-05	1.66188e-05	4.85746e-06	9.79331e-06	1.27565e-05	6.20197e-05	0.000123602	6.9064e-05	4.46768e-05
Atg4b	2.30248e-05	3.57962e-05	2.3607e-05	6.23912e-05	3.77745e-05	1.5697e-05	3.08526e-05	2.78663e-05	0	0.00015385	0.000119412	5.42107e-05	3.71199e-05	0.000214295	0.000113937	2.17683e-05	7.4412e-05	5.52919e-05	5.92193e-05	2.93928e-05	3.60497e-05	2.76303e-05	1.024e-05	6.04732e-05	1.00698e-05	1.81602e-05	3.83516e-05	2.00067e-05	7.27892e-05	3.12913e-05	3.26494e-05	5.35103e-05	6.04821e-05	5.46724e-05	8.28042e-06	2.0989e-05	2.17333e-05	2.04332e-05	3.71889e-05	6.066e-05	1.23335e-05	2.09105e-05	2.51566e-05	4.77395e-05	1.53894e-05	4.24123e-05	0	3.3698e-05	4.0171e-06
Dtymk	4.00167e-05	2.62124e-05	4.1209e-05	3.22544e-05	2.74473e-05	3.18312e-05	4.26691e-05	1.46476e-05	0	1.88993e-05	2.08249e-05	3.08935e-05	0	0	2.93326e-05	3.09213e-05	6.52175e-05	1.22294e-05	4.64855e-05	7.85415e-05	2.33988e-05	6.93508e-06	3.05256e-05	1.69505e-05	3.5358e-05	2.65713e-05	1.43332e-05	5.17226e-05	4.05365e-05	2.4585e-05	2.59544e-05	0	3.45087e-05	6.33124e-06	3.49817e-05	4.79246e-05	4.75728e-05	0	0	4.2201e-05	2.96555e-05	2.67162e-05	7.90341e-06	2.40397e-05	3.11855e-05	1.24277e-05	7.55968e-05	6.13659e-05	4.0171e-06
Ing5	1.4238e-05	1.48289e-05	3.00019e-06	7.00892e-06	1.29682e-05	5.97935e-06	1.096e-05	4.329e-06	2.15332e-05	0	0	5.19529e-06	0	0	0	9.97173e-06	2.83006e-06	1.55328e-05	1.33862e-05	1.27848e-05	1.40609e-05	1.49304e-05	1.26608e-05	0	9.67082e-06	7.77749e-06	0	1.00125e-05	1.33033e-05	7.10509e-06	7.41235e-06	0	3.72094e-05	2.79699e-05	3.95042e-05	1.38103e-05	2.00952e-05	0	1.64317e-05	1.18929e-05	1.10346e-05	5.27367e-05	8.87809e-06	1.10434e-05	2.37226e-05	0	3.18471e-05	0	7.20721e-06
D2hgdh	7.94454e-06	7.13544e-06	0	3.05794e-05	1.90077e-05	8.26016e-06	1.03193e-05	2.90189e-05	0	3.13379e-05	3.25521e-05	2.86588e-05	0	7.82228e-06	2.20682e-05	1.12581e-05	0	1.86393e-05	4.72519e-05	3.01086e-05	1.75325e-05	9.69534e-06	7.28189e-06	3.73987e-05	2.31567e-05	1.30545e-05	1.28205e-05	8.16443e-06	4.42137e-05	8.55373e-06	8.8349e-06	0	2.16367e-05	0	8.54619e-07	1.34857e-05	3.10045e-05	0	5.47447e-06	1.47795e-05	4.64326e-06	0	3.50887e-06	4.47547e-06	8.29108e-06	0	3.09598e-05	0	0
Fam174a	6.90614e-05	1.82873e-05	5.34711e-05	9.56606e-06	2.73461e-05	4.95631e-05	8.13204e-05	5.03677e-06	6.64417e-05	6.46488e-06	0	1.13103e-05	6.05244e-05	4.38826e-05	3.42849e-05	9.02446e-05	5.14854e-05	3.30675e-05	8.97989e-06	2.05733e-05	3.62977e-05	1.59444e-05	6.98513e-05	0	4.53179e-05	5.07181e-05	1.45598e-05	8.57303e-05	1.54182e-05	1.19367e-05	1.28583e-05	7.24323e-05	3.29113e-05	7.7026e-05	8.27685e-05	0.000115641	1.22654e-05	6.50845e-05	5.33607e-06	1.23554e-05	0.000200262	9.02779e-05	2.32428e-05	3.03173e-05	0.000155348	7.76776e-05	2.77008e-05	1.10318e-05	8.83036e-05
St8sia4	0	2.53833e-06	0	6.54217e-07	0	6.7108e-05	6.7663e-07	0	0	0	1.9305e-05	0	0	1.5586e-05	0	2.62381e-06	1.32626e-05	0	0	1.01968e-05	4.39515e-06	5.10879e-06	5.22783e-06	4.07145e-06	5.45798e-06	5.46532e-08	6.00064e-06	0	0	0	0	4.50288e-05	0	0	8.41931e-06	2.79234e-05	0	0	3.90319e-05	1.86945e-05	9.99391e-05	0	0	2.69949e-06	3.31529e-05	0.000177989	0	5.97916e-05	3.30708e-05
D1Ertd622e	3.94315e-05	1.13594e-05	3.18023e-05	4.42371e-05	2.42726e-05	5.7357e-05	2.17198e-05	6.77551e-06	0	2.85321e-05	1.97785e-05	1.22132e-05	0	0	4.37846e-05	2.35537e-05	0	0	2.06039e-05	0	1.68418e-05	9.7016e-06	2.54942e-05	3.39156e-05	1.40094e-05	3.58505e-05	5.4668e-05	3.79006e-05	3.22172e-05	0	1.9583e-05	0	2.70239e-05	5.16148e-06	1.17367e-05	2.14326e-05	2.80038e-05	0	4.07081e-05	4.95103e-06	7.07327e-05	7.39424e-06	0	0	2.01805e-05	5.76823e-05	0	0	4.39617e-05
Ppip5k2	8.45687e-06	3.32053e-05	4.32107e-06	2.41484e-05	1.76434e-05	1.36396e-05	9.41134e-06	5.31709e-05	0	1.41749e-05	2.97922e-05	3.82489e-05	0	7.12251e-06	2.22167e-05	1.52776e-05	4.24247e-05	1.86525e-05	5.74797e-05	5.70458e-05	1.08818e-05	4.42333e-05	1.09465e-05	1.90704e-05	4.13551e-05	7.79808e-06	3.34726e-05	4.84818e-06	3.27888e-05	6.4006e-05	3.81578e-05	4.97216e-05	3.96867e-05	8.25726e-05	2.22815e-05	1.37854e-05	4.63193e-05	0	4.44132e-05	4.51702e-05	1.35843e-05	9.50096e-06	4.27625e-05	1.0397e-05	4.05e-06	8.501e-05	0	4.27227e-05	0
Gin1	2.86897e-05	7.11164e-05	9.01908e-06	4.56591e-05	3.57078e-05	2.70764e-05	2.05776e-05	4.13417e-05	0	3.60382e-05	0	6.30618e-05	0	2.62417e-05	8.21348e-05	2.5379e-05	8.53191e-05	7.78877e-06	2.89512e-05	4.81216e-05	1.22378e-05	5.89108e-05	2.20069e-05	5.48048e-05	6.69286e-05	1.66117e-05	4.20221e-05	1.70136e-05	3.6701e-05	0.000123631	5.74049e-05	0	4.45376e-05	4.3811e-05	1.18203e-05	1.68739e-05	1.84438e-05	0	4.38488e-05	4.50169e-05	1.69775e-05	2.57575e-05	6.85412e-05	6.89221e-05	2.19389e-05	2.05179e-05	0	6.58503e-05	0
Pam	2.87768e-05	0.000236685	0.000208188	0.000290506	0.000311329	1.10488e-05	0.000745179	0.00346764	0.000787526	0.0034173	0.00212541	0.00117119	0.000245597	0.00169068	0.00129155	1.99371e-05	0.000146183	0.000150043	0.000143285	0.000197231	0.000909625	0.000156652	0.000163401	0.000132915	0.000159058	3.86691e-05	0.000318179	0.000201307	0.000186417	0.000372204	0.000459173	0.000194729	0.000337894	0.000323629	0.000172205	0.000104087	0.000342111	0.000207556	0.000406401	0.000495321	1.03048e-05	0.000189925	0.00029763	0.000348783	2.4818e-05	0.000269181	0.000132555	0.000468398	8.89066e-06
Rnf152	1.2914e-05	4.08198e-05	5.35103e-06	3.02086e-05	4.50682e-05	1.9471e-05	0.000267724	0.000412808	9.59218e-05	0.000643345	0.000469067	0.000320873	7.80461e-05	0.000569807	0.000379783	2.22404e-05	7.60046e-05	1.36019e-05	2.85953e-05	4.59314e-05	0.000328614	0.000144969	2.74228e-05	8.23595e-05	7.56318e-05	5.69794e-05	0.000193834	4.30843e-05	0.000154266	6.96293e-05	4.68691e-05	0	2.8062e-05	8.01638e-05	2.29875e-05	1.81008e-05	6.79772e-05	0	4.65087e-05	6.04835e-05	1.24862e-05	8.07438e-06	5.05757e-05	4.6356e-05	2.03514e-05	0	2.96736e-05	7.7318e-05	2.9124e-06
Gm17634	6.13649e-06	0	5.35103e-06	0	5.35315e-06	4.40856e-06	9.9637e-05	0	5.98086e-05	0	3.04433e-06	0	0.000115417	0	1.02841e-05	1.88702e-05	0	0	0	0	7.85941e-05	0	5.82367e-06	0	4.55772e-06	5.14358e-05	0	3.63318e-05	0	0	0	0	0	2.14002e-06	1.78777e-06	1.57228e-05	0	4.42548e-05	0	0	6.55638e-06	0	0	1.14098e-05	2.28752e-06	0	4.12882e-05	0	3.02467e-05
Pign	1.0788e-05	0.000162758	1.6952e-05	9.67793e-05	0.000145489	1.10299e-06	1.30284e-05	0.000204559	0	0.000176626	0.000154939	0.000194186	6.30676e-05	0.00013157	0.000138215	1.15159e-05	0.00012347	4.91563e-05	0.000143144	0.000164157	1.25546e-05	0.00015153	1.80042e-05	0.000144303	0.000108983	7.79591e-06	0.000132794	2.76071e-06	0.000135282	0.00013485	9.43567e-05	2.86829e-05	0.00012485	0.000156499	1.59118e-06	6.79882e-06	9.0081e-05	0	9.45008e-05	4.83623e-05	4.94283e-06	0	0.000167465	0.0001434	2.11236e-05	0.000149024	1.62496e-05	2.07375e-05	2.0909e-06
2310035C23Rik	2.38108e-05	0.000105862	6.86511e-06	0.000104831	0.000108585	2.75942e-05	3.25261e-05	0.000135107	2.33754e-05	0.000110337	7.72972e-05	0.000103461	1.80845e-05	0.000118358	0.00011896	4.74962e-05	0.000172603	3.88355e-05	9.16596e-05	0.000213629	4.38433e-05	0.000218861	4.94058e-05	0.00011242	0.00016656	2.17044e-05	0.000176607	1.47246e-05	0.000173889	0.000181273	0.000120818	0.000114623	0.000141085	9.92754e-05	2.23739e-05	3.39718e-05	9.22681e-05	4.18465e-05	0.000247708	0.000109879	2.50428e-05	1.83202e-05	8.92793e-05	0.00016175	2.20827e-05	0.000103535	1.57183e-05	0.00014908	2.9819e-05
Tnfrsf11a	0	8.93691e-06	4.70066e-06	0	1.46969e-06	0	1.92769e-07	5.03677e-06	0	0	0	0	0	0	3.86854e-05	0	2.75928e-05	0	0	0	0	9.20584e-06	0	0	0	2.74883e-07	7.37686e-06	0	2.59252e-06	2.7102e-05	4.10659e-05	0	8.64543e-06	1.35847e-05	1.37491e-05	5.95565e-06	7.4306e-05	0	7.19874e-05	8.33589e-05	7.51192e-06	0	9.32457e-06	0	4.51083e-05	0.000255929	7.57576e-05	8.12043e-05	0
Gm7160	2.46221e-06	0	0	1.19564e-05	0	0	2.80123e-06	0	0	0	0	0	0	0	0	2.5076e-06	0	0	5.91471e-06	0	0	0	0	0	0	2.40155e-06	0	0	7.73101e-06	0	0	0	0	0	2.34214e-06	5.98855e-06	0	0	0	0	3.47147e-06	0	0	0	1.94822e-06	0	0	0	0
Zcchc2	1.41941e-05	6.53027e-05	3.46463e-05	2.77819e-05	5.05017e-05	2.47199e-06	8.73832e-06	3.71451e-05	0	3.67772e-05	2.32777e-05	3.42743e-05	0	1.6309e-05	2.54049e-05	8.16802e-06	1.60804e-05	3.90686e-05	4.32835e-05	2.12793e-05	3.61181e-06	4.43173e-05	2.34104e-05	2.85761e-05	5.13e-05	6.69643e-06	3.50685e-05	2.4366e-05	1.40595e-05	4.94449e-05	3.15636e-05	0	1.35179e-05	3.70711e-05	2.0712e-05	1.04594e-05	5.47348e-05	2.14133e-05	0	5.82894e-05	1.05924e-05	0	4.19795e-05	4.80699e-05	2.32431e-06	0	0	0.000132834	0
Phlpp1	1.26348e-05	0.000197708	1.35761e-05	0.000187543	0.000220137	6.76238e-06	1.34713e-05	0.00029746	0	0.00024772	0.000179954	0.00023448	1.99872e-05	0.000219328	0.000205402	1.55861e-05	0.000220053	0	0.000131903	0.000126291	1.5646e-05	0.000173492	2.49045e-05	0.000242346	0.000116281	8.87815e-06	0.00020952	0	0.000157792	0.000162289	0.00013809	0	0.000188925	5.81677e-05	3.55658e-05	3.45838e-05	0.000655556	0	0.000355408	0.000547486	1.10397e-05	3.77006e-06	0.000287896	0.000268995	5.85135e-06	0.000335511	0	0.000196777	0
Bcl2	5.83896e-05	0.000198874	4.42097e-05	0.000264356	0.000140085	8.81477e-05	1.05105e-05	7.961e-05	0	6.27505e-05	3.69856e-05	4.99458e-05	0	8.98565e-05	7.39329e-05	7.89236e-05	0.000205678	2.68643e-05	0.000319691	0.000127396	6.30333e-05	0.000202559	5.82943e-05	0.000234981	0.000124798	2.78048e-05	9.01228e-05	1.92941e-05	0.000226492	7.89431e-05	0.000205731	0	0.000338572	0.000215381	7.84364e-06	3.74088e-05	0.00010273	0	0.000287326	8.93083e-05	3.53577e-05	2.61035e-05	9.58218e-05	5.72186e-05	6.8582e-05	0.000192257	0	0.000124762	0
Kdsr	2.59474e-05	1.83715e-05	1.28214e-05	1.34972e-05	2.96004e-05	1.22722e-05	1.81925e-05	1.85829e-05	0	0	0	2.02875e-05	0	0	3.62229e-05	3.9715e-05	0	5.43293e-05	0	1.38612e-05	2.82805e-05	9.82513e-06	9.01036e-06	3.49575e-06	1.64265e-05	1.57479e-05	1.57873e-05	1.29533e-05	1.80648e-05	1.28051e-05	3.58141e-06	0	2.58619e-05	2.83151e-05	3.58718e-05	2.99982e-05	1.06176e-05	3.0581e-05	5.91541e-05	6.53479e-06	1.68639e-05	2.05235e-05	2.67829e-05	2.52609e-05	9.64711e-06	1.61734e-05	0	0	0
Vps4b	3.0768e-05	8.91758e-05	8.61221e-05	1.23201e-05	6.34761e-05	4.11655e-05	4.17763e-05	7.26961e-05	0.000113157	0	2.90023e-05	2.34212e-05	0.000134408	3.9358e-05	6.4059e-05	5.31074e-05	1.8361e-05	0.00010023	0	1.59656e-05	8.09658e-05	6.13705e-05	9.93921e-05	1.65115e-05	2.76919e-05	3.66878e-05	7.53865e-05	5.20215e-05	1.26445e-05	2.02239e-05	8.59515e-05	7.1347e-05	8.19041e-06	3.13167e-05	0.000108659	6.47457e-05	0.000115537	4.42548e-05	0	3.32064e-05	4.99131e-05	0.000116945	3.9576e-05	4.45261e-05	4.51385e-05	8.81423e-05	0.000163285	6.61074e-05	3.65501e-05
Serpinb8	1.8e-05	1.73377e-05	1.19596e-05	8.0697e-06	9.348e-06	0	3.95043e-06	3.98438e-06	0	0	0	0	0	0	0	1.18729e-06	0	0	0	0	1.65983e-06	4.32104e-06	1.10377e-05	2.49974e-06	3.32326e-06	3.05745e-06	0	0	2.9077e-06	2.92139e-06	0	0	3.69704e-06	1.04118e-05	5.80453e-06	2.43291e-06	0	0	1.11255e-05	0	7.81189e-06	0	6.74382e-06	1.78549e-06	1.2125e-05	0	0	0	0
Tsn	6.46883e-05	2.62319e-05	6.8098e-05	3.10569e-05	4.55402e-05	8.77074e-05	8.28046e-05	2.74197e-05	0.000157259	1.13323e-05	1.43463e-05	7.79574e-05	0.00010149	5.62504e-05	2.26438e-05	9.18281e-05	0	0.000160595	3.55933e-06	2.55836e-05	0.000110781	3.62972e-05	0.000148048	6.26095e-05	2.08122e-05	5.99755e-05	1.91366e-05	3.76488e-05	5.39366e-05	2.85012e-05	3.76875e-05	5.18242e-05	2.53461e-05	7.27707e-05	8.50334e-05	0.000105093	3.55462e-06	0.000128196	4.92616e-06	1.07298e-05	6.69248e-05	8.74289e-05	2.72518e-05	8.8696e-05	6.55868e-05	7.66028e-05	9.7157e-05	0	3.31066e-05
Nifk	1.92863e-05	8.6389e-06	2.35546e-05	0	1.93751e-06	2.81907e-05	3.38041e-05	3.28128e-05	0	0	7.18918e-05	3.57903e-05	3.42654e-05	0	0	4.08003e-05	7.69854e-05	3.23912e-05	7.41246e-06	7.80713e-06	4.7355e-05	4.32378e-05	2.82061e-05	2.17029e-05	2.65437e-05	1.94717e-05	2.53924e-05	3.19848e-05	9.04268e-06	4.36066e-05	3.48208e-05	3.88682e-05	0	0	3.07194e-05	2.76189e-05	3.185e-06	0	8.67483e-06	3.69492e-05	2.40024e-05	2.12673e-05	2.02324e-05	2.91962e-06	2.58953e-05	3.6375e-06	2.11238e-05	2.61202e-05	2.99051e-05
Clasp1	1.7375e-05	0.00012881	1.67822e-05	0.00032284	0.000104406	2.73271e-05	2.7823e-05	0.000179045	0	0.000437708	9.69382e-05	0.000169622	0	0.000446888	9.49748e-05	2.49528e-05	0.000156755	5.78595e-05	0.000293323	7.73063e-05	6.27446e-05	0.000126341	2.17576e-05	0.000338802	7.08847e-05	1.71657e-05	0.000164941	2.13292e-05	0.000277781	6.9496e-05	8.94355e-05	5.57041e-05	0.000279322	9.54767e-05	1.25971e-05	2.38098e-05	0.000152237	0.00014294	0.000240483	7.56719e-05	1.24085e-05	1.61856e-05	0.000109687	9.95568e-05	1.62304e-05	7.59119e-05	2.69978e-05	1.07666e-05	2.25338e-06
Tfcp2l1	0.000238907	0.000614333	0.000200304	0.000541595	0.000702043	1.04898e-05	0.000864706	0.00206403	0.000754276	0.00214127	0.00209507	0.00106605	0.000192546	0.00128952	0.00143527	0.00068466	0.00129816	0.000258729	0.00152204	0.00138066	0.00100684	0.00107823	0.00042557	0.00103783	0.00122444	0.000183795	0.000490696	0.000202229	0.000432631	0.000530713	0.000235402	5.57041e-05	0.00047584	0.000525376	4.08863e-06	4.85103e-05	0.000151958	3.39674e-05	0.000433448	0.000128765	2.78899e-05	0	7.21919e-05	0.000133739	4.08495e-05	7.38441e-05	6.99516e-05	0.000224869	3.86083e-05
Ralb	1.88619e-05	1.03931e-05	3.07549e-05	2.62004e-05	1.44617e-05	1.1184e-05	2.06518e-05	0	9.89632e-05	0	5.30291e-05	1.13687e-05	0	0	3.26078e-06	2.83926e-05	2.83006e-06	5.59407e-05	1.28475e-05	4.80463e-05	3.3574e-05	9.21288e-06	4.90764e-05	1.85109e-05	2.13559e-05	2.08187e-05	2.01624e-05	4.26665e-05	5.94654e-06	3.58364e-05	1.3522e-05	0.000137407	1.12045e-05	4.06446e-05	0.000173344	8.60111e-05	2.39228e-05	9.58298e-05	2.88317e-05	1.37979e-05	5.59655e-05	0.000133644	4.25503e-05	5.43842e-05	6.99944e-05	1.2843e-05	5.42613e-05	4.20607e-05	4.53689e-05
Gm27184	8.74909e-07	3.84932e-06	0	0	1.74746e-05	0	1.20754e-06	8.49907e-06	0	0	0	0	0	0	2.8885e-06	2.67281e-06	0	1.22294e-05	0	0	1.30598e-06	3.90777e-06	1.09479e-05	0	4.0098e-06	7.55028e-07	3.03667e-06	8.02403e-06	0	7.31187e-06	0	0	0	0	0	1.19483e-07	1.6906e-05	0	0	0	0	0	0	0	0	0	0	0	0
Tmem185b	1.58295e-05	4.41504e-06	1.31279e-05	1.88365e-06	1.52129e-05	4.69642e-06	1.15864e-05	8.30542e-06	0	0	7.30567e-06	3.34407e-06	0	0	5.0813e-06	1.47746e-05	1.7605e-05	3.18236e-05	0	6.73268e-06	1.95643e-05	1.31974e-05	8.5579e-06	0	5.9147e-06	1.05339e-05	2.17604e-05	6.07272e-06	0	1.0151e-05	1.94084e-05	0	8.94112e-06	8.70583e-05	2.0836e-05	1.54216e-05	2.14892e-05	2.28415e-05	0	1.79736e-05	2.87824e-05	2.58494e-06	7.69484e-06	0	2.62945e-05	1.70835e-05	2.11238e-05	5.827e-05	4.08092e-05
Epb41l5	7.82701e-05	0.000508295	0.000109334	0.000578024	0.000348162	1.38215e-05	2.28056e-05	0.00020862	0	0.000204898	0.000141491	0.000223649	0	0.000127982	0.000119768	5.07298e-05	0.000319105	5.68699e-05	0.000339351	0.000223568	3.12451e-05	0.000290981	5.51497e-05	0.000206692	0.000220138	2.3712e-05	0.000180588	6.058e-05	0.000112037	0.000129047	0.000661901	0.000158567	0.000373617	0.000340312	3.14361e-05	2.29162e-05	0.000132013	8.80573e-05	0.000126899	8.30467e-05	1.07891e-05	4.64529e-05	0.000106116	0.000172402	1.94887e-05	0.000106207	5.84076e-05	0.000135139	1.08103e-05
Ptpn4	1.61392e-05	0.000226341	2.1882e-05	0.000261619	0.000168732	1.08977e-05	1.22036e-05	0.000234943	0	0.000226606	3.37246e-05	0.000178495	0	0.000212965	0.000154012	1.34942e-05	0.000146978	8.2174e-06	0.000147289	0.000231529	2.47718e-05	0.000161915	2.07814e-05	0.000118328	0.000124158	1.09698e-05	0.000263221	2.46376e-05	0.000163194	0.000116898	0.000169727	0	0.000159198	0.000232196	1.18577e-05	9.61506e-06	0.000114135	2.79642e-05	0.000135879	0.000110024	3.07301e-06	9.76715e-06	0.000102427	0.000122527	8.06063e-06	9.98615e-05	2.69978e-05	0.000112925	4.34428e-06
Tmem177	7.02284e-06	1.61329e-06	1.12867e-05	0	0	8.07484e-06	8.32383e-06	0	1.7319e-05	0	0	0	1.99872e-05	0	0	8.08085e-06	3.13649e-05	0	0	0	4.99981e-06	3.74869e-06	2.32794e-05	0	0	5.91515e-06	2.97892e-06	8.50361e-06	0	0	7.71872e-06	0	0	0	1.37323e-06	7.891e-06	0	0	0	0	1.0392e-06	7.51563e-06	0	0	2.11576e-06	0	0	0	3.16402e-06
Tmem37	2.70306e-05	5.28125e-06	1.96032e-05	7.68865e-06	1.07474e-05	1.75772e-05	0.000129653	1.36575e-05	6.01584e-05	9.51195e-06	4.2735e-05	1.97038e-05	7.48118e-05	4.58716e-06	4.16691e-05	1.36037e-05	0	5.28165e-05	0	0	7.19245e-05	5.78674e-06	0.000100561	1.24253e-05	6.08695e-06	3.80274e-05	1.01799e-05	5.99833e-05	4.91878e-06	0	9.63276e-06	0.000132051	0	6.33124e-06	2.40388e-05	3.29494e-05	2.27205e-05	9.05336e-05	0	4.18887e-06	7.08382e-06	2.83039e-05	7.79217e-06	7.73036e-06	3.09719e-05	0	2.69978e-05	0	2.47627e-05
Dbi	0.000979091	9.33461e-05	0.00119616	5.09439e-05	0.000106682	0.000565027	0.000425955	0.000126593	0.000995393	2.44668e-05	9.26538e-05	4.86025e-05	0.00155602	1.32822e-05	0.000110928	0.00045881	0.000194649	0.00107044	9.51585e-05	0.000204059	0.000296863	6.10785e-05	0.000498984	6.26767e-05	9.12742e-05	0.000788751	8.51506e-05	0.000793205	3.4366e-05	0.000170319	7.65439e-05	0.0019668	6.91624e-05	0.000232665	0.000169664	0.000719287	0.000118294	0.0020872	8.47011e-05	0.000181353	0.000571221	0.000291744	9.60348e-05	0.000150351	0.000723007	0.000135416	0.00117924	0.000235724	0.000684098
3110009E18Rik	5.5819e-06	5.72822e-06	2.28133e-05	1.54394e-05	3.38238e-06	1.31339e-05	8.11124e-06	2.16511e-05	0	1.56082e-05	0	0	0	2.56313e-05	0	3.83565e-06	0	0	0	0	4.85947e-06	7.77022e-06	7.32713e-06	4.60284e-06	7.08931e-06	3.19132e-06	0	8.36616e-06	1.80475e-05	0	0	3.58166e-05	2.55085e-05	0	4.25989e-06	6.04994e-06	1.14699e-06	0	0	0	1.00468e-05	0	9.90611e-06	1.23549e-05	1.98281e-06	0	0	0	0
Steap3	3.71803e-06	9.12957e-06	0	5.72509e-06	0	0	3.72203e-07	2.22787e-06	0	0	0	0	0	0	0	3.08405e-07	0	0	0	0	1.61101e-06	0	5.13666e-06	0	2.42529e-06	1.63136e-06	0	0	2.80509e-06	1.72736e-05	1.66967e-05	0	0	0	3.13008e-06	4.04952e-07	1.27486e-05	0	2.75189e-05	0	1.67843e-06	1.39207e-05	4.08686e-06	0	0	0	0	0	2.25338e-06
Insig2	5.02377e-05	4.37849e-05	3.61669e-05	2.53285e-05	8.70412e-05	3.21792e-05	5.81315e-05	2.46339e-05	0	0	4.69825e-05	5.76748e-05	0.000105333	1.12108e-05	1.05235e-05	5.34957e-05	3.48932e-05	5.12967e-05	1.0749e-05	7.48453e-05	4.30648e-05	5.71932e-05	8.04181e-05	3.03526e-05	3.23064e-05	4.05347e-05	4.43272e-05	8.23705e-05	2.74768e-05	5.03778e-05	0.000191788	0.000141767	3.20836e-05	9.76821e-05	4.60627e-05	5.91516e-05	5.94044e-05	9.44542e-05	0	7.93222e-05	2.33337e-05	0.000123958	5.45993e-05	2.09485e-05	4.40202e-05	4.38837e-05	4.85257e-05	7.54015e-05	1.09669e-05
Ccdc93	5.59489e-06	5.93838e-05	3.79432e-06	4.16021e-05	4.91727e-05	5.8342e-06	4.53832e-06	4.9527e-05	1.89753e-05	9.91247e-06	3.04433e-06	6.65828e-05	0	3.4382e-05	2.60659e-05	7.13993e-06	8.24126e-05	6.89817e-06	4.52528e-05	0.000101132	5.04512e-06	4.10499e-05	0	4.2783e-05	3.51405e-05	5.8239e-06	4.76539e-05	2.53303e-06	1.92377e-05	4.06778e-05	8.58486e-05	3.58166e-05	5.96151e-05	3.73286e-05	8.98491e-06	8.65859e-06	5.11741e-05	0	8.20623e-05	3.69349e-05	1.11141e-05	6.231e-06	8.15756e-05	3.79503e-05	9.49015e-06	8.19252e-05	0	0.000101991	1.34329e-05
Ddx18	3.40169e-05	1.6438e-05	0	3.7832e-05	4.5835e-05	7.50044e-05	3.25399e-05	8.22955e-06	2.15332e-05	0	1.6953e-05	6.38484e-06	0	2.61745e-05	4.14078e-05	3.92159e-05	4.28654e-05	2.76491e-05	1.15714e-05	0	4.65198e-05	1.86865e-05	0	5.26361e-05	1.44451e-05	2.59589e-05	4.43456e-06	7.53976e-06	2.52627e-05	5.17937e-05	2.07117e-05	5.57041e-05	1.33439e-05	0	3.43031e-05	8.19971e-05	1.31131e-05	2.75938e-05	3.89809e-05	7.36846e-05	5.34354e-05	5.79681e-05	1.62874e-05	5.7619e-05	6.61363e-05	3.43572e-06	5.39665e-05	4.40618e-06	7.94256e-06
Actr3	6.08982e-05	5.33817e-05	0.000103433	5.088e-05	6.60527e-05	0.000291568	8.46676e-05	2.69808e-05	3.62943e-05	1.53619e-05	9.22938e-06	5.07388e-05	0.000115089	2.51204e-05	6.98623e-05	0.000100532	7.13734e-05	6.89916e-05	6.88012e-05	4.85749e-05	0.000124697	6.30577e-05	5.04983e-05	5.29139e-05	6.39646e-05	8.73291e-05	8.31721e-05	6.88659e-05	9.15406e-05	0.000106874	0.000129228	0	7.05305e-05	2.6217e-05	0.00011517	9.80197e-05	0.000198855	6.92598e-05	0.000200576	6.09473e-05	0.00045569	0.000183819	0.00023748	0.000104478	0.000389909	0.00038853	0.000221701	0.000125612	0.000331466
Slc35f5	2.56406e-05	3.84998e-05	2.91963e-05	2.69978e-05	5.08786e-05	6.7713e-06	3.01617e-05	1.17248e-05	2.15332e-05	9.96711e-06	3.04433e-06	2.80178e-05	6.21708e-05	2.74833e-05	8.96744e-05	8.14166e-05	1.43266e-05	4.56847e-05	4.62836e-05	3.10503e-05	5.67599e-05	6.66372e-05	4.71332e-05	3.26116e-05	7.34002e-05	3.87708e-05	2.78646e-05	7.33496e-05	4.58314e-05	4.83291e-05	2.35214e-05	0.000104727	8.56122e-05	4.57882e-05	5.43539e-05	2.23208e-05	1.36415e-05	0	1.11255e-05	3.67105e-05	6.68872e-06	2.88547e-05	5.07637e-05	1.88972e-05	1.37824e-05	7.38084e-06	0	1.07666e-05	1.96347e-05
Nckap5	2.24438e-05	0.000965147	0.000277234	0.000719806	0.000388945	0	2.19874e-05	0.000685639	0.000189458	0.000790092	0.000501146	0.000781171	0.000153153	0.000776316	0.000405596	2.77476e-05	0.00118386	0.00020467	0.00128068	0.000644916	3.14323e-05	0.000680064	0.00013713	0.000579905	0.000297047	9.05824e-06	0.000686193	0.000396088	0.000673899	0.000304595	0.000438397	0	0.000246108	0.000389064	0	1.98724e-06	0.000133632	0.000203569	0.000472187	0.000175956	4.50976e-07	0	0.000173501	0.000147286	1.13744e-06	0.000140872	0.000243394	0.000110171	0
Mgat5	1.33928e-05	0.000138074	9.82062e-05	0.000227435	0.000182949	7.2979e-06	1.31433e-05	0.000192503	0.000122346	0.000154097	0.000199952	0.000121592	9.87334e-05	0.000118266	9.96119e-05	1.96023e-05	8.62819e-05	9.76048e-05	0.000164	9.34337e-05	3.52235e-05	5.9821e-05	6.60479e-05	8.79307e-05	8.66046e-05	6.33509e-06	6.12839e-05	5.84257e-05	5.70568e-05	9.68802e-05	0.000150289	0.000135721	0.000116312	0.000108367	3.72995e-05	1.40257e-05	0.000156479	0.00013847	0.000307076	0.000100674	1.35196e-05	3.87824e-05	0.000166775	0.000220251	1.91671e-05	0.000278815	7.85325e-05	0.00010288	1.9352e-06
Acmsd	9.97774e-06	5.97568e-05	3.98924e-05	1.1342e-05	6.55717e-05	9.01093e-06	5.48747e-06	0.000169674	0.000116724	8.09589e-05	9.63139e-05	0.000144264	7.92384e-05	2.29959e-05	0.00010838	8.19778e-06	9.39416e-05	4.10333e-05	3.95614e-05	0.000102256	5.08592e-06	0.000164743	1.34937e-05	2.81967e-05	5.13567e-05	1.46665e-05	4.95748e-05	1.47875e-05	1.98559e-05	4.74402e-05	0.000129168	0.000186173	1.47507e-05	0.000158227	0	1.35636e-05	0.000106299	0.000122808	5.13582e-05	8.32057e-05	1.2038e-05	0	0.000112573	4.28088e-05	1.65803e-05	0.000111763	6.92454e-05	0.00013039	4.05689e-06
Ccnt2	6.70777e-05	0.000161972	3.06449e-05	0.000167469	0.000125355	8.45974e-05	5.97129e-05	0.000127126	2.51383e-05	0.000170538	0.000156048	0.000159318	3.71199e-05	0.000242395	0.000172954	6.69486e-05	7.90847e-05	2.76893e-05	0.000121412	8.30592e-05	7.28833e-05	0.000125267	6.79277e-05	0.000130963	0.000120265	5.43629e-05	0.000119291	1.2784e-05	0.000126819	0.000159609	8.82525e-05	7.1347e-05	0.000179775	0.000227952	6.13098e-05	0.00010741	7.44788e-05	2.04332e-05	0.00017199	0.00015862	7.15109e-05	2.50956e-05	0.000129053	0.00012535	7.98046e-05	0.000121162	1.57183e-05	0.000199093	3.78674e-05
Rab3gap1	3.51833e-05	9.28228e-05	1.34734e-05	8.40432e-05	8.10653e-05	2.92337e-05	3.56077e-05	7.65499e-05	0	0.000121334	0.000107402	0.000171677	3.81626e-05	3.68685e-05	0.000123319	3.19335e-05	4.74476e-05	4.59024e-05	8.28314e-05	6.8271e-05	4.13074e-05	7.04497e-05	5.26105e-05	9.04925e-05	0.000102933	2.68996e-05	0.000100128	3.90374e-05	0.000107566	9.88169e-05	8.66981e-05	0	0.000120403	9.09091e-05	3.52836e-05	2.69354e-05	0.000114201	2.04332e-05	4.61991e-05	5.69734e-05	1.87679e-05	3.30744e-05	8.11656e-05	7.99934e-05	1.40691e-05	0.000139298	2.77008e-05	6.67822e-05	1.5125e-05
R3hdm1	5.53473e-05	0.000215691	6.27079e-05	0.000230433	0.000165057	9.49946e-05	5.73969e-05	0.000293329	2.51383e-05	0.000285132	0.00015408	0.000227994	1.80845e-05	0.000277554	8.96105e-05	5.05629e-05	0.000202965	3.14352e-05	0.000165177	0.000211943	7.03658e-05	0.000169262	2.00608e-05	0.000239421	0.000177738	4.68764e-05	0.000205533	5.20034e-05	0.000254241	0.000174309	0.000227834	7.72679e-05	0.000318533	0.00021869	6.30343e-05	7.5801e-05	0.000267711	5.00501e-05	0.000162789	0.000133747	6.23422e-05	7.72669e-05	0.000189683	0.000172816	4.2439e-05	0.000122774	4.15628e-05	0.000155011	4.11063e-05
Ubxn4	6.56617e-05	0.000241851	0.000194202	0.00016684	0.000182861	0.000162293	9.14487e-05	0.000244546	0.000202737	0.000287169	0.000316619	0.000238124	0.000152705	0.000270362	0.000260049	7.16026e-05	0.000231613	0.000235564	0.000128226	0.000331458	9.89908e-05	0.000219204	0.000236066	0.000135556	0.000241236	5.29234e-05	0.000152033	0.000136188	0.000152148	0.000179143	0.000228516	0.000394935	0.000196368	0.000290253	0.000309545	8.74623e-05	0.000164614	0.000213601	0.000218079	0.000229795	0.000108281	0.000206376	0.000231298	0.000146889	7.05073e-05	0.000232713	0.000366212	9.97997e-05	0.000109719
Mcm6	3.55745e-06	7.35688e-06	0	1.11579e-05	5.28593e-06	3.1866e-05	4.89897e-06	6.50787e-06	2.51383e-05	7.27903e-06	4.2735e-05	8.66196e-06	0	9.7616e-06	9.42951e-06	7.83665e-06	0	3.1203e-05	1.5876e-05	0	8.84897e-06	1.17469e-06	0	1.91325e-05	3.35377e-06	3.70243e-06	6.3557e-06	0	1.67171e-05	4.53301e-06	1.01421e-05	0	5.46538e-06	0	3.81604e-06	1.21254e-05	1.69964e-05	0	2.83062e-05	2.55166e-06	1.1535e-05	0	4.26312e-06	0	2.21967e-05	1.03072e-05	0	0	0
Dars	2.9714e-05	6.77546e-05	4.16894e-05	6.2607e-05	6.167e-05	2.10577e-05	5.16111e-05	6.11423e-05	0.000116593	6.93146e-05	0.000109539	0.000103817	0.000148683	0.000165692	5.14205e-06	3.07493e-05	4.63429e-05	3.33077e-05	8.40404e-05	1.90366e-05	6.08646e-05	5.15195e-05	3.71693e-05	8.20014e-05	6.2967e-05	2.44206e-05	5.89659e-05	4.39342e-05	3.7305e-05	4.5865e-05	2.46571e-05	0	5.07311e-05	3.58666e-05	1.6991e-05	3.6247e-05	5.96501e-05	3.11721e-05	5.68033e-05	8.35292e-05	3.51949e-05	1.13335e-05	9.35189e-05	3.51941e-05	3.17245e-05	5.83878e-05	5.63651e-05	1.83569e-05	1.76245e-05
Cd55	1.316e-06	0	3.00019e-06	8.89242e-07	3.95509e-06	0.000161146	5.15734e-06	8.8363e-06	6.33714e-05	7.27903e-06	0	9.87058e-06	0	5.09165e-06	1.43988e-05	2.32596e-06	0	3.46279e-05	2.3341e-05	1.34669e-05	1.00269e-05	3.5857e-06	1.19238e-05	2.49974e-06	5.9838e-06	4.25287e-07	0	9.4341e-06	0	6.51084e-06	0	0	0	8.31069e-06	2.83294e-05	9.57513e-06	0	0	5.33607e-06	1.17664e-05	3.21364e-07	4.10678e-05	3.50887e-06	1.5205e-06	2.02275e-06	3.6375e-06	1.32802e-05	0	8.54146e-06
Pfkfb2	9.67103e-06	8.08643e-05	1.01592e-05	1.18213e-05	8.1948e-05	2.57607e-06	7.45855e-06	7.09733e-05	1.89753e-05	0	0.000188447	6.3643e-05	0	0	0.000119571	7.92994e-06	2.72587e-05	0	0	4.09598e-05	7.97572e-06	4.50573e-05	4.70923e-05	6.32739e-06	7.42403e-05	5.4457e-06	0.000103776	1.38639e-05	9.49746e-06	8.14976e-05	4.17035e-05	5.13558e-05	7.18236e-06	2.01422e-05	2.68033e-06	2.31717e-06	1.85816e-05	0	0	2.13672e-05	1.33746e-06	0	3.42666e-05	4.83084e-05	1.9624e-06	5.20548e-05	0	2.15332e-05	2.44738e-05
Yod1	1.8032e-05	1.26366e-06	3.01176e-06	1.05307e-05	1.10287e-05	4.93081e-06	1.43649e-05	0	0	0	2.31911e-05	5.81627e-06	0	1.74581e-05	2.67415e-06	1.89935e-05	0	0	3.24661e-05	1.38612e-05	2.342e-05	8.96853e-06	2.16354e-06	4.39209e-06	7.68697e-06	1.34557e-05	6.70922e-06	2.86223e-06	6.51411e-06	9.49451e-06	0	0	0	0	3.70265e-05	2.78264e-05	0	0	0	0	9.82627e-06	4.07566e-05	5.93345e-06	0	2.02453e-05	3.13714e-06	0	0	0
AA986860	1.76979e-05	7.16188e-05	1.43458e-05	6.18047e-05	8.88104e-05	2.10466e-06	2.22935e-05	4.70949e-05	6.13042e-05	1.73163e-05	0	5.3931e-05	0	0.000122783	4.14604e-05	2.57792e-05	8.7247e-05	6.38206e-05	9.01436e-05	7.14088e-05	3.94853e-05	6.65731e-05	2.01869e-05	5.71555e-05	4.77889e-05	1.53327e-05	4.11795e-05	1.59137e-05	5.84289e-05	3.09227e-05	2.36023e-05	0	0.00010614	3.43125e-05	2.15491e-06	5.39066e-06	7.24297e-06	0	0	1.8263e-05	3.25325e-07	0	0	1.8536e-05	0	2.80683e-05	0	0	2.25338e-06
Gm15848	9.69133e-06	7.763e-06	3.3479e-05	1.02628e-05	1.09421e-05	7.61236e-06	5.51065e-06	1.86296e-05	2.51383e-05	2.30325e-05	4.56626e-05	4.5354e-06	0	1.41884e-05	5.03402e-06	5.08362e-06	8.98876e-06	0	0	6.58241e-06	2.91656e-06	1.42263e-05	1.42155e-05	1.14186e-05	2.62518e-06	7.88812e-05	0.000220496	3.79782e-05	5.0008e-05	7.50858e-05	1.03151e-05	0	0	0	0	1.82388e-06	0	0	0	1.57807e-05	4.65479e-06	0	2.38186e-05	0	4.27416e-06	0	0	1.37486e-05	0
Pigr	1.70211e-05	5.52214e-06	0.00020521	9.40175e-06	2.86838e-05	1.60384e-05	1.27027e-05	1.08267e-05	0.000102728	4.89172e-05	5.74206e-05	8.68781e-06	7.44562e-05	0	3.60555e-06	9.42575e-06	7.96569e-06	0	2.51039e-06	1.09523e-05	1.02413e-05	3.60164e-06	4.88646e-05	3.20463e-05	3.35377e-06	7.0781e-05	3.23633e-05	0.000235103	2.59604e-05	5.34381e-05	5.27393e-06	0.000136932	3.69704e-06	8.19807e-06	1.44048e-06	2.16942e-05	3.23602e-05	0.000145362	0	2.81101e-05	2.01005e-05	7.38378e-06	1.14622e-05	3.20134e-05	4.3959e-06	2.50756e-05	9.88679e-05	4.40618e-06	0
Fcmr	9.58606e-07	0	0	0	0	0.000291415	1.12892e-06	0	0	0	0	0	0	0	0	1.11719e-06	0	0	0	0	0	0	0	0	0	1.82381e-06	0	4.5571e-06	0	0	0	0	0	0	0	1.17738e-06	0	0	0	0	0	0	0	0	0	0	0	0	0
Mapkapk2	4.10225e-05	4.08252e-05	1.33876e-05	8.40129e-05	1.72039e-05	2.4936e-05	6.95978e-05	2.91968e-05	0	0.000131398	0.000164375	0.000120539	2.43665e-05	0.00011243	9.75803e-05	5.88904e-05	7.32775e-05	1.94719e-05	9.54733e-05	2.96264e-05	0.000114103	5.66203e-05	1.28822e-05	6.54019e-05	6.81453e-05	5.07668e-05	4.12296e-05	2.15824e-05	4.37964e-05	2.60215e-05	9.13151e-05	0	0.000159892	6.55622e-05	2.48102e-05	3.75679e-05	3.42289e-05	0	0.000195652	1.54397e-05	0.00010987	2.15864e-05	9.16002e-05	2.17351e-05	5.21897e-05	6.61084e-05	0	1.74724e-05	1.35068e-05
Eif2d	1.93741e-05	2.76087e-05	3.93221e-05	2.23389e-05	2.13689e-05	1.34724e-05	1.70687e-05	1.06469e-05	0	8.39962e-06	1.18361e-05	2.22037e-05	6.66311e-05	0	2.70996e-05	1.58948e-05	3.58874e-05	3.82688e-05	2.43985e-05	7.14072e-05	2.20219e-05	2.06263e-05	2.04034e-05	4.0059e-05	4.26304e-05	1.68067e-05	1.71402e-05	2.47127e-05	4.84356e-05	1.06057e-05	1.35294e-05	5.61545e-05	0	8.72829e-06	2.08021e-05	2.82306e-05	4.32687e-05	2.04332e-05	7.67214e-05	2.32885e-05	9.69946e-06	8.47918e-06	4.36819e-06	4.82502e-05	7.8597e-06	1.74819e-05	3.78788e-05	2.65781e-05	0
Rassf5	8.77763e-07	3.02632e-06	0	5.30151e-06	3.14747e-06	3.68712e-05	2.67968e-06	0	0	3.03033e-05	0	0	3.9582e-05	0	0	1.18686e-05	1.48436e-05	0	2.15141e-05	4.93739e-06	1.42558e-06	1.99748e-05	1.89788e-05	2.62816e-05	1.8596e-05	6.99129e-06	1.6478e-05	1.09603e-05	8.54093e-06	1.58818e-05	1.0794e-05	0	1.42801e-05	0	0	1.01391e-06	3.77812e-06	0	0	8.08792e-06	9.66278e-05	0	8.5076e-06	6.1283e-06	6.05465e-05	4.06856e-05	0	2.40849e-05	5.35904e-05
Ikbke	9.92039e-07	0	4.94462e-06	4.56896e-06	3.3569e-06	3.16326e-06	4.81944e-07	6.42341e-06	0	0	0	0	0	9.66744e-06	1.17994e-05	2.24892e-07	8.68056e-06	0	0	0	1.08782e-06	0	0	0	3.79435e-06	1.62126e-06	1.47196e-06	0	7.51222e-06	0	1.74967e-05	0	2.88676e-06	0	0	0	5.25504e-06	0	0	1.34201e-05	1.13484e-05	9.91355e-06	2.09141e-05	2.98288e-05	1.06507e-06	0.000146383	0	1.07666e-05	0
Srgap2	9.08731e-06	0.000157149	1.16134e-05	0.000166913	7.25175e-05	1.40896e-05	4.15256e-06	0.000123613	0	9.92191e-05	5.49716e-05	7.11611e-05	1.61708e-05	0.000120676	7.71173e-05	9.62837e-06	0.000153584	1.13226e-05	0.000196004	0.000182544	3.00006e-06	4.6595e-05	0	5.85028e-05	8.74177e-05	5.41251e-06	7.34483e-05	4.7797e-06	4.12733e-05	6.44566e-05	0.000137488	0	0.000295154	0.000255568	4.98863e-05	4.47699e-05	0.000360822	2.77316e-05	0.000401068	0.000336826	1.7455e-05	9.56418e-06	0.000230893	0.000206145	4.99834e-05	0.000577562	0	0.000236593	8.78642e-06
Rab7b	3.55943e-07	0	0	0	0	0	2.56306e-07	0	0	0	0	0	0	0	9.09504e-06	0	0	0	0	8.19887e-06	0	0	0	0	0	0	0	0	0	0	0	0	0	0	0	3.34226e-07	0	0	0	0	2.37415e-05	0	0	0	0.000100288	0	2.11238e-05	2.71153e-05	0
Pm20d1	1.96531e-05	3.20052e-05	1.63911e-05	5.11261e-05	6.39358e-06	6.66921e-06	2.68954e-05	6.45452e-05	6.64199e-05	3.43913e-05	9.09339e-05	4.67165e-05	0.00011291	0	5.66484e-05	1.64603e-05	1.96329e-06	3.59182e-05	1.7647e-05	5.65314e-05	1.33334e-05	0.000104012	5.25839e-05	7.7112e-05	5.28583e-05	2.2278e-05	5.26396e-05	1.63072e-05	5.34288e-05	4.40426e-05	1.2138e-05	3.88682e-05	1.04327e-05	2.68767e-05	2.6834e-06	4.43772e-06	5.4332e-06	0	1.82697e-05	0	7.63096e-06	0	2.58823e-06	1.93014e-05	4.38948e-07	2.33084e-05	4.90196e-05	0	1.19695e-05
Slc41a1	1.585e-05	2.07761e-05	3.13377e-06	1.54446e-05	1.62123e-05	9.5275e-06	2.4343e-05	7.95576e-06	6.26089e-05	0	0.000115453	9.19776e-06	1.71327e-05	3.00039e-05	4.54094e-05	2.88003e-05	4.68064e-05	5.29318e-05	0	1.2384e-05	5.27224e-05	1.148e-05	6.94574e-05	6.97117e-06	2.79521e-05	1.13051e-05	1.07408e-05	1.0484e-05	3.36576e-06	6.03923e-06	7.57925e-06	0	3.76663e-06	4.15288e-06	3.30595e-05	1.43342e-05	1.96951e-06	0	3.15094e-05	1.61585e-05	1.14462e-05	4.37997e-06	2.78015e-05	1.147e-05	5.55996e-06	9.92418e-06	0	7.72618e-06	0
Rab29	7.51987e-06	1.72065e-05	1.92908e-05	2.07854e-05	1.55445e-05	5.51314e-06	5.36288e-06	1.39179e-05	0	4.70516e-05	0	1.50767e-05	8.29646e-05	0	1.42847e-06	6.39029e-06	1.5163e-05	2.86591e-05	1.01418e-05	1.66526e-05	6.18686e-06	1.42042e-05	1.1179e-05	1.17142e-05	7.89435e-06	7.12551e-06	4.41291e-06	1.35236e-05	7.55378e-06	0	1.14166e-05	0	3.45675e-06	1.48134e-05	8.86011e-06	1.33763e-05	2.33953e-05	0	2.32753e-05	4.22005e-06	2.78878e-05	0	3.46207e-05	2.4556e-05	2.25438e-05	1.31992e-05	2.15424e-05	1.31985e-05	1.17022e-05
Nucks1	0.00010648	6.89766e-05	0.000143841	3.65709e-05	9.04807e-05	7.32258e-05	0.000110905	4.6846e-05	0.000164469	3.07795e-05	0.000107441	4.38577e-05	0.000363417	7.40083e-06	5.16614e-05	0.000137781	0.000150777	0.000131778	2.9308e-05	0.000141348	0.00015685	0.000102249	0.000365665	5.21515e-05	4.61402e-05	8.35952e-05	5.69064e-05	0.000203227	3.9253e-05	9.49605e-05	5.49189e-05	0.000122689	5.79406e-05	6.16926e-05	0.00012019	0.000131374	9.7062e-05	0.000214276	6.97215e-05	6.99886e-05	5.02208e-05	0.000127083	0.000124574	9.39051e-05	8.36363e-05	6.8375e-05	0.000137565	0.00024288	3.72476e-05
Slc45a3	1.90961e-05	6.16156e-06	8.32889e-06	5.40534e-05	2.79954e-05	1.66319e-06	1.31922e-06	5.78704e-06	0	6.98192e-06	0	1.2271e-05	0	0	5.21241e-06	1.79829e-05	1.84843e-05	0	4.30459e-05	0	1.33249e-05	1.50529e-06	0	3.26099e-05	0	1.71968e-05	1.18026e-05	1.72063e-05	1.24747e-05	2.33178e-05	6.10324e-06	0	1.5998e-05	4.58137e-05	1.20577e-06	4.21369e-06	0	0	0	1.72488e-05	1.22184e-06	0	1.49013e-05	1.47177e-05	8.83733e-07	1.15813e-05	0	0	2.25338e-06
Elk4	2.09673e-05	9.87067e-05	1.77572e-05	9.42345e-05	7.24242e-05	4.57329e-05	1.92319e-05	6.0159e-05	2.33754e-05	0.000139444	9.30544e-05	6.87541e-05	1.99872e-05	5.14526e-05	2.87801e-05	2.64809e-05	5.23927e-05	5.66177e-05	9.50405e-05	5.39308e-05	1.83284e-05	5.67695e-05	2.20777e-05	9.70275e-05	7.79907e-05	2.04501e-05	0.000108913	2.66134e-05	0.000146562	4.19036e-05	6.48093e-05	0	0.000132672	6.82509e-05	0.000115643	4.83233e-05	0.000155792	0	0.000272068	5.21123e-05	2.46584e-05	6.83815e-05	0.000105245	9.27228e-05	1.34475e-05	6.38147e-05	0	8.75573e-05	1.88133e-05
Cdk18	1.22352e-05	7.03495e-06	4.30678e-06	2.1634e-05	7.94007e-06	3.14476e-06	6.50782e-06	0	0	2.98571e-05	5.22903e-05	2.03586e-06	0	0	3.2431e-05	1.24968e-05	1.90015e-05	2.02601e-05	6.52594e-05	1.49613e-05	1.08024e-05	4.29411e-06	7.44925e-06	8.21261e-06	1.77939e-05	1.41718e-05	1.76811e-05	6.04236e-06	1.81178e-05	6.33484e-06	1.21476e-05	0	5.64944e-05	1.04507e-05	1.07886e-06	8.88053e-06	3.57095e-05	0	0	2.46119e-06	2.31387e-06	1.48759e-05	3.3143e-05	2.59165e-05	2.70857e-05	3.09979e-05	0	2.20558e-05	5.51365e-06
Klhdc8a	2.68519e-05	2.50082e-06	1.48984e-05	1.59079e-05	6.40989e-06	0	0.000107043	2.59602e-05	0	0	0	8.52252e-06	0	1.00957e-05	9.75372e-06	5.06406e-05	0	2.2021e-05	0	5.60167e-06	0.000130949	0	2.6243e-05	3.6519e-06	0	3.34348e-06	0	2.31396e-06	0	0	1.91534e-06	0	0	0	6.90205e-06	3.62804e-05	0	0	0	0	2.93634e-06	0	6.28955e-06	0	1.77572e-06	0	0	0	0
Nuak2	3.46374e-05	0.000109235	9.55224e-05	6.85072e-05	0.00010681	4.98544e-05	7.83935e-06	3.24486e-05	1.52952e-05	1.65554e-05	3.04433e-06	1.8396e-05	0	2.87085e-05	3.61479e-05	4.69449e-05	6.72558e-05	1.47729e-05	5.53331e-05	0.000142548	2.02508e-05	5.47173e-05	6.52577e-06	9.36717e-05	8.13561e-05	2.5596e-05	5.6502e-05	3.44118e-05	3.10651e-05	4.95166e-05	0.000169899	0.000201555	9.99829e-05	0.000131997	5.79131e-05	4.18551e-05	5.62505e-05	8.12264e-05	8.4748e-05	5.77557e-05	4.22463e-05	0	2.1001e-05	4.15511e-05	4.03913e-05	4.45493e-05	5.33896e-05	5.08473e-05	1.36492e-05
Dstyk	2.50255e-05	9.8181e-05	1.63575e-05	0.000138717	4.00873e-05	1.18202e-05	2.21447e-05	6.37519e-05	0	4.87599e-05	6.35324e-06	9.56865e-05	0	3.28316e-05	8.19418e-05	3.65338e-05	9.17308e-05	1.78514e-05	6.50525e-05	9.37665e-05	2.41836e-05	8.32547e-05	1.08859e-05	9.69152e-05	4.33332e-05	2.29846e-05	9.15339e-05	1.76382e-05	0.000100749	9.33401e-05	7.59627e-05	4.50288e-05	0.000175691	2.04582e-05	1.17727e-05	3.84015e-05	3.74966e-05	0	0.000121825	0.00011253	2.11843e-05	3.4697e-05	0.000127791	0.000107692	1.75521e-05	9.47881e-05	0	4.35799e-05	3.04158e-05
Rbbp5	1.00899e-05	2.00792e-05	4.10968e-06	1.14853e-05	3.76305e-05	8.82544e-06	1.19422e-05	1.06333e-05	0	1.07364e-05	0	1.60113e-05	4.00384e-05	7.40083e-06	1.09383e-05	8.33565e-06	3.48791e-05	2.84775e-05	3.89756e-05	2.48036e-05	2.77405e-05	7.55599e-06	5.73968e-06	1.07058e-05	3.25372e-05	1.01788e-05	1.4872e-05	3.61537e-06	2.98196e-05	3.40722e-05	1.92985e-05	0	1.66916e-05	3.4837e-05	1.04944e-05	1.05281e-05	3.06871e-05	2.14133e-05	3.37754e-05	2.80299e-05	7.37267e-06	9.19287e-06	3.56846e-05	1.20303e-05	4.55287e-06	2.63512e-05	0	0	2.60125e-06
Mdm4	4.3017e-05	7.59756e-05	6.5946e-05	0.000154885	9.47233e-05	5.19956e-05	4.49801e-05	8.82032e-05	3.62943e-05	0.000138027	7.03064e-05	0.000113934	0	0.000167518	6.06444e-05	5.77637e-05	0.000120422	4.42634e-05	0.000249884	0.000113496	5.81673e-05	9.53722e-05	2.9962e-05	0.000114993	0.000105353	3.64903e-05	6.61809e-05	1.01468e-05	0.000103379	6.35557e-05	5.43318e-05	0	0.00012497	7.51754e-05	5.02514e-05	4.88226e-05	8.43814e-05	6.0115e-05	0.000156284	6.35662e-05	3.51029e-05	5.06263e-05	9.37766e-05	9.72486e-05	3.69597e-05	4.74698e-05	0	3.94058e-05	5.00072e-05
Pik3c2b	2.92767e-06	2.31831e-05	0	1.49053e-05	8.9952e-06	1.61196e-05	3.20081e-06	3.9392e-05	0	1.22895e-05	0	1.41204e-05	0	1.08413e-05	1.92365e-05	3.66222e-06	0	0	1.44868e-05	8.11741e-06	3.80789e-06	2.10894e-05	7.53602e-06	1.10108e-05	7.62677e-06	2.22128e-06	1.52874e-05	3.31365e-06	1.25955e-05	1.00101e-05	5.29396e-06	0	4.38685e-05	1.19917e-05	2.99619e-05	1.54295e-05	6.2388e-05	3.0581e-05	8.62417e-05	5.39319e-05	0	1.86266e-05	1.81969e-06	4.36352e-06	0	5.00703e-06	0	0	0
Ppp1r15b	2.48611e-05	8.54908e-06	0	1.05935e-05	3.11083e-05	2.26953e-05	2.75907e-05	4.329e-06	0	4.78934e-06	0	3.36464e-05	3.45304e-05	6.0562e-06	2.88855e-05	3.31994e-05	6.80041e-06	0	1.40663e-05	6.9218e-06	5.32871e-05	9.13924e-06	2.69837e-05	0	1.56163e-05	2.44915e-05	7.08096e-06	1.1856e-05	5.76806e-06	1.1354e-05	6.05547e-06	4.50288e-05	2.31179e-05	6.27182e-05	8.95301e-05	3.36071e-05	1.52374e-05	2.43665e-05	5.33607e-06	2.84376e-05	5.26897e-05	6.28467e-05	2.81295e-05	6.99149e-07	2.78512e-05	6.02703e-05	2.77008e-05	1.68765e-05	3.13269e-05
Plekha6	5.30917e-05	0.000273075	4.61e-05	0.000784331	0.000207829	9.6455e-06	7.08426e-06	5.13347e-05	6.6823e-05	0.000148319	0.000137833	0.000109115	0	0.000128962	9.26355e-05	2.89333e-05	0.000111056	3.74646e-05	0.000318403	0.000119557	2.87407e-05	0.000128829	2.29792e-05	0.000331661	0.000138482	2.9011e-05	0.000175407	1.28594e-05	0.000552075	0.000196642	9.14478e-05	0	0.000135877	0.000158764	7.03697e-06	1.48966e-05	0.000102575	0	0.000248427	0.000149591	1.64325e-05	4.59745e-06	0.000236315	0.000247582	1.589e-05	4.51598e-05	0	0.000161089	3.10807e-05
Ren1	9.05398e-08	2.43534e-06	0	0	0	0	3.17262e-07	0	0	0	0	2.04936e-06	0	0	0	2.80416e-07	0	0	0	0	1.07053e-06	0	0	0	0	2.09841e-07	0	0	0	0	7.9282e-06	0	0	0	5.18746e-06	1.01705e-06	0	0	0	0	0	0.00603095	7.86545e-05	4.98825e-05	0	0	0	0	0
Etnk2	1.78722e-05	4.14558e-05	6.21593e-06	2.03474e-05	6.71346e-05	1.40254e-06	7.71081e-07	4.24953e-06	0	0	0	0	0	0	1.88727e-05	6.70335e-06	1.43266e-05	0	0	7.2478e-06	0	1.32342e-05	0	0	3.39635e-05	4.44187e-06	2.6805e-06	1.93702e-06	0	1.88437e-06	1.93374e-06	0	8.92077e-06	6.52188e-06	3.59427e-06	5.4791e-07	0	0	0	1.61431e-06	1.68372e-06	1.90098e-05	0	1.2601e-05	1.67595e-06	7.85016e-06	0	3.36542e-05	0
Sox13	3.71129e-06	7.21897e-06	0	3.1483e-05	4.46083e-05	3.65018e-06	5.95495e-06	4.25713e-06	4.52899e-05	0.000101153	2.18914e-05	1.10646e-05	0	3.23081e-06	2.03707e-05	2.8826e-06	0	2.16711e-05	2.94978e-05	2.95263e-05	9.06979e-06	5.60372e-06	2.47106e-06	2.20081e-05	2.28444e-05	4.44704e-06	7.04119e-06	7.22121e-06	2.79049e-05	2.87794e-05	1.14289e-05	0	1.48207e-05	4.02322e-05	4.50269e-05	3.7664e-05	6.33367e-05	0	0.000185473	5.28186e-05	1.32081e-06	8.12224e-05	6.62379e-05	6.35683e-05	5.18374e-07	3.13714e-06	0	2.91465e-05	3.82711e-06
Snrpe	0.000165547	2.15149e-05	6.47547e-05	2.49873e-05	3.43692e-05	0.000200852	0.000164421	0	0.000160418	4.77891e-05	3.04433e-06	4.52599e-06	6.44095e-05	1.94878e-05	1.42847e-06	0.000122295	1.321e-05	8.22894e-05	4.01505e-05	1.76705e-05	9.28768e-05	1.23014e-06	7.15093e-05	4.98562e-06	8.63404e-06	0.000124764	8.33483e-06	7.67571e-05	1.43368e-05	1.2309e-05	0	0.000121056	5.63547e-05	0	0.00014108	0.000177146	1.33199e-05	6.73815e-05	4.57892e-05	7.27166e-05	0.0002612	0.000191621	2.03012e-05	2.06972e-05	0.000167345	2.7032e-05	0.000161795	0	0.000142424
Zc3h11a	7.4137e-06	0	0	0.000112068	0	6.06779e-06	7.86322e-06	0	0	0.000110756	0	0	0	0.000111093	0	8.46941e-06	0	0	0.000170834	0	5.6789e-06	0	0	0.00012706	0	4.04671e-06	0	0	9.34958e-05	0	0	0	0.000166966	0	1.42948e-05	1.06972e-05	0	0	1.50757e-05	0	5.08074e-06	1.96473e-05	0	0	4.06861e-06	0	0	0	0
Atp2b4	2.8583e-05	0.000210264	1.07242e-05	1.99605e-05	0.000188692	4.96989e-06	8.98957e-06	0.000103501	1.52952e-05	2.77775e-06	0.000100808	0.000195792	0	2.67981e-05	0.000207336	3.33309e-05	0.000128712	0	0	0.000243569	1.20833e-05	0.000326498	0.000153955	0.000208686	0.00037856	5.39386e-05	0.000264887	7.15437e-05	8.86164e-05	0.00038825	0.0002046	0	1.46645e-05	0.000193218	3.08884e-05	1.89309e-05	0.000166285	0	0	0.0002159	8.06947e-06	0.000127028	0.00015363	0.000210805	2.83513e-06	9.25085e-05	0	0.000177665	1.97915e-05
Btg2	2.97915e-05	6.55001e-06	8.17e-05	1.51771e-05	7.75785e-06	0.000194639	0.000110383	3.46307e-05	0.000611463	1.52693e-05	2.75424e-05	1.58378e-05	1.71327e-05	4.06879e-05	2.89723e-05	8.76135e-05	3.80047e-05	0.00022934	0	1.52625e-05	0.000110099	2.68448e-05	0.000153142	2.25465e-05	3.60073e-05	3.1682e-05	3.03877e-05	3.14587e-05	2.1521e-05	2.93788e-05	3.01843e-05	0.000226556	1.76824e-05	5.12317e-05	0.000636399	9.11863e-05	3.53555e-05	6.73815e-05	5.59775e-05	2.09637e-05	0.000196037	0.00135443	2.40143e-05	3.7642e-05	0.000266429	3.63753e-05	0.000276205	2.04897e-05	0.000652243
Tmem183a	2.95661e-05	2.33473e-05	2.86292e-05	1.28455e-05	1.6662e-05	3.52208e-05	3.42351e-05	5.70173e-05	2.97974e-05	1.24712e-05	1.08413e-05	1.85206e-05	9.37195e-05	8.40054e-06	4.42679e-05	3.11935e-05	3.44944e-05	3.57929e-05	5.91661e-05	2.61596e-05	3.20316e-05	2.53774e-05	3.71687e-05	1.35381e-05	2.18816e-06	2.82011e-05	2.35549e-05	3.51216e-05	3.51513e-05	2.66631e-05	5.62024e-06	0.00010706	0	2.94211e-05	9.76745e-05	3.94052e-05	1.31466e-05	3.23834e-05	0	2.14221e-05	3.2163e-05	8.84017e-05	4.09263e-06	9.16479e-06	1.4742e-05	1.19662e-05	1.32802e-05	4.05867e-05	3.1951e-05
Cyb5r1	1.04272e-05	3.47773e-05	3.71321e-05	3.03632e-06	9.89645e-06	2.6024e-06	8.24212e-06	2.96197e-05	1.7319e-05	8.39962e-06	6.18506e-06	2.10779e-05	3.9582e-05	1.65908e-05	2.12343e-05	2.99651e-05	1.12486e-05	3.09155e-05	9.70798e-06	3.38524e-05	1.97655e-05	3.2392e-05	4.33362e-05	1.73121e-05	2.26168e-05	2.17544e-05	4.48433e-05	2.53828e-05	2.20719e-06	3.25271e-05	3.04561e-05	0	1.85096e-05	5.12828e-05	4.29806e-05	1.69748e-05	1.80174e-05	5.54631e-05	6.97215e-05	1.62067e-05	2.01097e-05	4.90889e-05	1.38536e-05	7.81922e-06	2.49219e-05	5.64065e-06	0	0.000129314	4.86631e-05
Adipor1	9.54374e-05	3.00926e-05	0.00016293	3.58324e-05	3.67991e-05	8.524e-05	9.6369e-05	2.41885e-05	3.62943e-05	7.12729e-05	8.90274e-05	1.56969e-05	0.000115089	6.57058e-05	4.40147e-05	0.000115805	1.80405e-05	0.000158286	7.15546e-05	2.23294e-05	0.000133263	4.2914e-05	0.00012068	4.44283e-05	6.73975e-05	8.45335e-05	3.88269e-05	0.000120219	2.76232e-05	2.31032e-05	1.79128e-05	0.000196831	5.50656e-05	5.99957e-05	0.000285262	0.000143554	4.25794e-05	4.91756e-05	9.2413e-05	3.79214e-05	0.000142409	0.000174687	2.90951e-05	4.13515e-05	0.00012474	2.50352e-06	9.47353e-05	4.5336e-05	0.000370248
Klhl12	1.06708e-05	9.11454e-05	1.09974e-05	5.75104e-05	7.41944e-05	1.2373e-05	1.34421e-05	7.96583e-05	0	5.4444e-06	4.98607e-05	4.19422e-05	0	9.14875e-05	4.89064e-05	1.56645e-05	8.81879e-05	1.33996e-05	6.45414e-05	5.11672e-05	2.76434e-05	7.326e-05	1.31235e-05	3.11406e-05	4.89737e-05	1.3052e-05	6.44781e-05	1.63635e-05	3.4253e-05	6.06501e-05	9.48892e-05	0	7.80954e-05	0.000123579	1.10041e-05	1.25884e-05	3.76572e-05	0	8.14442e-05	6.69026e-05	3.75021e-06	6.68554e-06	5.91243e-05	3.81002e-05	4.70486e-06	4.68238e-05	0	4.40618e-06	1.61954e-05
Rabif	2.18548e-05	5.34649e-05	1.67366e-05	5.39657e-05	2.21876e-05	3.89594e-05	1.58122e-05	2.50192e-05	0	5.71424e-05	5.04079e-05	3.4744e-05	5.17453e-05	3.99203e-05	1.88949e-05	1.347e-05	3.82196e-05	2.47222e-05	6.40651e-05	1.26222e-05	1.94228e-05	3.44161e-05	2.66941e-06	2.39113e-05	2.81304e-05	1.56141e-05	4.32578e-05	4.00661e-05	2.8256e-05	5.26594e-05	4.30518e-05	0	3.62574e-05	8.86655e-05	2.1334e-05	2.13331e-05	4.35033e-05	0	5.33607e-06	2.37052e-05	2.36538e-05	2.94815e-05	1.90582e-05	4.71756e-06	1.43893e-05	1.94315e-05	4.90196e-05	3.8808e-05	1.16023e-05
Kdm5b	1.97062e-05	8.00356e-05	4.12487e-06	9.07954e-05	8.09773e-05	2.29848e-05	2.27954e-05	9.12166e-05	7.0028e-05	0.000167373	0.000161292	0.000106444	1.71327e-05	4.8349e-05	0.000104827	2.68667e-05	8.50721e-05	5.82102e-05	0.000173186	4.10001e-05	4.5369e-05	0.000113535	1.19033e-05	0.000119713	0.000109507	1.96589e-05	5.71675e-05	2.84881e-05	0.000116249	9.46887e-05	0.000123173	5.13558e-05	9.47234e-05	0.000118219	2.74554e-05	2.3123e-05	2.20467e-05	0	2.51363e-05	8.76497e-05	1.06854e-05	5.27594e-05	0.000136142	7.94193e-05	2.12535e-05	8.63927e-05	0	7.19762e-05	1.72727e-05
Ppp1r12b	3.67105e-06	0.000133096	2.33014e-05	0.00015826	0.000118736	7.56908e-06	6.11025e-06	0.000269457	2.33536e-05	0.000297438	0.000248479	0.000223804	3.80717e-05	8.65945e-05	0.000131243	5.74367e-06	0.000192639	0	0.000200932	0.000157117	5.41897e-06	0.000168622	0	0.000191265	0.000166423	5.34255e-06	0.000162731	1.68042e-05	0.000200223	0.000120982	0.000297522	0.000121056	0.000248674	0.000183268	4.7312e-06	7.37814e-06	0.000209419	0	0.000323404	0.000204422	6.73948e-06	4.86133e-05	0.000324509	0.000288524	3.14582e-06	0.000200244	0	0.000160745	0
Arl8a	2.35192e-05	6.65639e-06	8.07061e-06	9.15845e-06	1.83114e-05	3.61319e-05	2.74622e-05	2.13129e-05	0	3.42552e-05	1.14416e-05	2.11094e-05	0	1.7905e-05	1.1309e-05	2.53009e-05	2.02754e-05	1.42322e-05	2.68401e-05	2.63371e-05	3.31033e-05	1.61921e-05	1.81759e-05	6.78852e-06	4.87783e-05	2.379e-05	1.56468e-05	1.46404e-05	1.17237e-05	1.7318e-05	8.59565e-06	0	2.04882e-05	2.52196e-05	3.76535e-05	4.0821e-05	3.97125e-05	0	0	2.18126e-05	3.33433e-05	2.76075e-05	2.78909e-05	5.71683e-05	4.63652e-05	2.71537e-05	0	6.87432e-06	3.16402e-06
Elf3	1.03509e-05	0	1.67437e-05	5.08769e-06	5.33817e-06	3.30344e-06	2.67431e-05	1.37855e-05	0	0	0	6.86985e-06	0	0	9.57854e-06	3.05136e-05	1.5163e-05	6.09404e-05	3.55933e-06	0	3.40289e-05	1.4053e-06	4.22338e-06	3.96159e-06	0	1.17364e-05	0	7.39099e-06	3.6e-06	1.12756e-05	9.51801e-06	0	1.37986e-05	1.14292e-05	0	7.21265e-06	0	0	0	0	1.82895e-06	0	1.40355e-06	3.27438e-06	0	0	0	0	0
Rnpep	2.76116e-05	6.30293e-05	2.43643e-05	5.03695e-05	4.95249e-05	1.75152e-05	3.4071e-05	6.12634e-05	4.9456e-05	8.67435e-05	0.000131737	5.38404e-05	0	6.42194e-05	9.03045e-05	6.03653e-05	0.000133196	3.47092e-05	0.000118584	0.000181023	4.51854e-05	0.000112456	8.68753e-06	9.62305e-05	0.000115005	3.01086e-05	4.37626e-05	2.33565e-05	3.3365e-05	5.95223e-05	4.01006e-05	0	2.91495e-05	2.47018e-05	1.38431e-05	4.26774e-05	5.86063e-05	0	0	8.54608e-05	8.21754e-05	1.62597e-05	7.404e-05	8.50759e-05	9.50677e-05	0.000112822	0	0.000183329	1.0097e-05
Timm17a	0.000133246	5.7686e-05	0.000171674	6.95745e-05	0.000336319	4.75679e-05	0.00019436	4.55322e-05	0.000146288	2.0616e-05	0.000275475	4.06987e-05	3.9582e-05	6.54394e-05	0.000278823	8.86332e-05	3.60468e-05	0.000102258	2.37688e-05	0.000359743	9.86661e-05	2.44594e-05	0.000110109	5.165e-05	0.00033929	9.93003e-05	3.70309e-05	0.000200954	4.66941e-05	0.000387869	2.11519e-05	0	2.38441e-05	0.000374507	6.96105e-05	0.000117355	6.4905e-05	0.000163791	0	0.000288746	5.73062e-05	0.000147489	6.28357e-05	0.000406142	7.61731e-05	2.2414e-05	5.51218e-05	0.000445236	4.80525e-05
Lmod1	1.9086e-07	1.03516e-06	7.3288e-06	1.76063e-06	8.34425e-06	0	1.72647e-07	0	0	1.72105e-05	6.35324e-06	2.89203e-06	0	0	0	0	8.81834e-06	0	0	0	0	6.62046e-06	2.41266e-06	0	0	3.30852e-07	6.81031e-06	3.24766e-06	2.96187e-06	1.48398e-06	0.000100738	0	1.64814e-05	3.79298e-05	0	1.76937e-06	0	0	0	0	0	0.000385896	0.000202833	0.000112836	0	0	6.22829e-05	7.29324e-05	0
Shisa4	1.67197e-05	2.32704e-06	0	1.07758e-05	3.56427e-06	1.1466e-05	0.000113	2.86088e-05	6.6662e-05	0.000101859	0	2.15995e-05	5.48246e-05	2.56435e-05	8.04688e-05	5.65871e-05	2.42176e-05	1.36019e-05	3.55933e-06	1.30168e-05	0.000121666	4.58935e-05	3.0217e-05	6.19397e-05	6.2482e-05	3.82499e-05	1.01217e-05	1.46544e-05	3.147e-05	3.76384e-05	2.38143e-05	0	2.30418e-06	1.45123e-05	2.42619e-06	1.06972e-05	7.84203e-06	0	0	0	2.4769e-06	1.06428e-05	3.19879e-05	5.80392e-05	2.39459e-06	0	0	0	2.25338e-06
Ipo9	1.14834e-05	5.62629e-05	0	3.89149e-05	3.24632e-05	3.39473e-06	1.2528e-05	5.36662e-05	0	0.000109817	2.40616e-05	4.83546e-05	3.52172e-05	4.45096e-05	4.02013e-05	1.71918e-05	4.95909e-05	6.89817e-06	1.78379e-05	3.88656e-05	2.948e-05	3.19087e-05	1.7737e-05	2.1133e-05	4.90984e-05	1.22813e-05	3.46489e-05	1.82764e-05	4.99277e-05	1.47676e-05	0.000109911	0	3.95995e-05	6.5268e-05	1.07085e-05	1.41597e-05	3.45198e-05	2.77624e-05	3.85067e-05	5.64728e-05	1.14321e-05	0	5.78321e-05	2.79304e-05	2.17996e-05	4.02199e-05	0	0.000133121	0
Nav1	2.60703e-06	2.26983e-05	0	4.22313e-05	9.73201e-06	0	2.48417e-05	5.21202e-05	1.7319e-05	0.000283927	0.00010013	8.60894e-05	5.48246e-05	0.000192202	0.000134308	3.54558e-05	0.000312537	0	0.000521952	7.95013e-05	7.19999e-05	0.000164654	1.40313e-05	0.000200025	5.88535e-05	2.544e-06	1.83397e-05	1.65522e-06	4.38476e-05	1.9838e-05	3.82193e-06	0	7.69251e-05	1.02237e-05	8.64228e-05	9.40056e-05	0.000252212	0	0.000556693	0.000201307	4.24264e-05	3.2649e-06	0.000109172	0.000111244	1.85261e-05	0.000176868	0	4.96979e-05	0
Csrp1	2.96254e-05	1.29786e-05	1.30448e-05	9.04344e-06	1.30149e-05	1.43218e-05	0.000158608	4.6719e-05	6.96078e-05	0	1.45012e-05	4.43664e-05	8.96988e-05	8.65645e-05	5.23935e-05	6.9843e-05	8.45309e-06	3.84113e-05	4.34019e-05	3.83148e-05	0.000138868	1.01385e-05	2.911e-05	1.48324e-05	2.21306e-05	2.76731e-05	8.67723e-06	1.01386e-05	1.66438e-05	1.46627e-05	6.71018e-05	0	8.40065e-05	3.50667e-05	6.97738e-05	0.000125536	3.57882e-05	0	8.97657e-05	6.26402e-06	1.60045e-05	0.000364135	0.000127123	8.97523e-05	3.44385e-05	0	0	0	5.34131e-06
Phlda3	2.70458e-06	0	0	0	0	4.44698e-07	3.28516e-06	0	0	0	0	0	0	0	0	2.5772e-06	0	0	0	0	3.22923e-06	0	0	0	0	3.61852e-06	0	1.93538e-06	0	0	0	0	0	0	5.82594e-05	6.30087e-05	0	0	0	0	5.93855e-06	2.13918e-05	0	0	4.45276e-06	0	0	0	0
Lad1	6.03113e-05	1.50859e-05	5.58821e-05	0	1.4976e-05	1.31784e-06	5.80581e-05	2.3353e-05	2.33536e-05	0	3.64431e-05	1.12686e-05	2.43665e-05	0	4.92967e-05	9.40241e-05	0	3.78202e-05	0	2.71329e-05	6.95426e-05	1.60693e-05	0.000146292	0	2.35012e-05	4.57506e-05	1.04889e-05	9.70967e-05	0	2.92054e-05	1.91534e-06	7.40665e-05	0	1.66842e-05	1.98572e-06	1.4915e-05	1.72924e-05	0	0	2.51832e-05	1.45359e-05	0	6.40249e-06	2.54584e-05	8.26921e-06	0	9.92535e-05	3.42501e-05	2.0909e-06
Tmem9	4.69871e-05	2.64039e-05	2.33083e-05	1.45567e-05	1.78576e-05	1.75636e-05	0.00010994	4.72436e-05	0.000189582	1.84631e-05	2.4956e-05	3.29894e-06	0	1.58525e-05	3.76502e-05	7.99142e-05	1.41243e-05	4.05203e-05	1.30324e-05	2.19855e-05	0.000131855	7.64202e-06	6.33555e-05	0	9.03726e-06	4.74062e-05	2.11479e-05	6.94291e-05	1.12159e-05	1.61199e-05	0	3.88682e-05	8.43776e-06	4.28003e-06	2.77699e-05	3.02428e-05	8.99329e-06	3.0581e-05	0	2.69232e-05	6.50933e-06	4.99392e-05	3.96885e-06	4.80758e-06	3.30097e-05	9.92418e-06	0	0	1.42967e-05
5730559C18Rik	6.7876e-06	3.89642e-06	0	1.40421e-05	0	2.28904e-06	9.06813e-06	0	0	0	5.65099e-06	2.42437e-05	0	3.73048e-05	4.85378e-06	5.06357e-06	9.36768e-06	0	1.65464e-05	0	6.46023e-06	6.92226e-06	0	0	3.7664e-05	2.37247e-06	1.14616e-06	1.901e-06	0	5.61706e-06	2.32454e-06	2.59121e-05	2.72836e-06	1.23001e-05	0	1.73628e-06	0	0	0	2.13788e-05	0	0	0	9.24283e-06	0	0	0	3.11323e-05	2.0909e-06
Camsap2	1.33911e-05	7.01767e-05	1.30085e-05	2.91145e-05	4.06582e-05	1.7235e-05	2.03731e-05	8.58092e-05	1.52952e-05	2.1687e-05	9.69491e-05	0.000100924	4.72769e-05	2.57048e-05	0.000174677	1.84389e-05	4.11251e-05	5.3442e-05	6.55369e-05	3.17105e-05	2.24931e-05	6.2179e-05	1.09518e-05	4.90259e-05	1.55559e-05	1.32647e-05	6.76494e-05	2.16337e-05	7.0769e-05	6.24449e-05	0.00011081	0	2.58874e-05	6.67075e-05	7.29531e-05	2.50823e-05	6.21935e-05	0	6.33588e-05	4.19157e-05	6.33091e-06	2.15687e-05	0.000126587	7.15583e-05	6.42416e-06	1.16542e-05	6.2412e-05	9.99006e-05	7.52539e-06
Ddx59	4.1922e-06	8.40852e-06	0	1.01292e-05	0	0	2.34941e-06	6.31792e-06	0	0	0	3.20883e-05	0	0	0	2.0869e-06	6.2054e-06	3.51447e-05	5.82873e-06	2.12596e-06	0	1.33978e-05	2.78028e-06	0	1.95998e-06	2.10666e-06	7.07904e-06	1.10518e-05	5.65514e-06	0	1.35625e-05	0	4.29961e-05	1.61545e-05	1.76834e-06	3.12501e-06	6.20655e-06	0	0	0	3.48577e-06	1.25006e-05	4.04069e-06	0	6.31482e-06	7.57967e-05	0	2.65781e-05	0
Zfp281	2.06234e-05	7.95058e-06	6.54351e-06	8.42204e-06	2.81431e-05	2.18733e-05	2.20182e-05	3.04303e-06	0	2.63148e-05	2.89823e-05	1.21798e-05	0	1.14679e-05	8.24363e-06	1.85077e-05	3.52609e-06	0	2.51039e-06	3.31955e-05	2.00234e-05	8.61014e-06	3.29965e-05	1.79736e-05	3.19016e-05	2.33562e-05	4.72228e-05	2.82835e-05	2.40572e-05	1.88427e-05	2.49349e-05	0	2.52918e-05	3.2403e-05	5.52313e-05	2.93151e-05	2.04993e-05	2.43665e-05	0	4.37989e-05	1.69232e-05	6.85035e-06	5.37469e-05	4.54876e-05	3.49532e-05	2.43435e-05	0	4.54794e-05	1.02828e-05
Ptprc	3.51919e-06	1.87844e-05	5.46711e-06	3.72057e-06	5.12146e-06	0.000187184	7.27467e-06	6.32751e-06	0	1.07547e-05	4.33651e-05	1.45159e-05	0	6.3004e-06	1.81901e-05	1.31569e-05	9.73149e-06	0	2.10775e-05	0	9.07159e-06	8.24954e-06	6.14952e-06	0	2.10906e-05	8.66856e-07	1.23528e-05	0	0	0	2.39935e-05	0	0	0	0	2.11268e-06	4.17498e-05	0	0	2.95018e-05	0.000557149	0	3.70597e-05	6.98564e-06	0.000316263	0.00205404	0.000223595	0.000558395	0.000378316
Atp6v1g3	6.16817e-05	2.3325e-05	5.64895e-06	9.49006e-06	2.86878e-05	5.95715e-05	0.00883932	0.000656419	0.00310484	0.000235637	0.000367557	0.000736224	0.00205087	0.000566302	0.000700622	5.15529e-05	0	0	0	9.05185e-05	0.00538165	2.3216e-05	1.1877e-05	1.26836e-05	2.16361e-05	4.95736e-05	3.31918e-05	1.39928e-05	1.81572e-06	2.35358e-05	0	0	1.5214e-05	5.06131e-05	1.29051e-06	9.3414e-05	3.72522e-05	2.77316e-05	5.87191e-05	6.72701e-05	6.62155e-05	0	1.27416e-05	6.41935e-05	0.00018349	2.16662e-05	0	4.96767e-05	9.52863e-05
Nek7	3.25798e-05	8.26961e-05	6.95993e-05	0.000129802	6.60642e-05	5.89717e-05	5.15779e-05	0.000103577	0	0.00018207	0.000219291	0.000159407	5.95692e-05	0.000119861	9.55879e-05	4.50993e-05	5.96676e-05	6.8713e-05	0.000151555	7.0202e-05	4.91154e-05	0.00010298	6.58338e-05	0.000102249	0.000112288	3.18921e-05	0.000107839	5.74316e-05	8.92384e-05	0.000110269	0.000114389	0.000111408	0.00016806	0.000135858	0.000282353	5.88356e-05	0.000126996	5.70676e-05	0.000352787	0.000107536	4.69561e-05	0.000162829	8.88779e-05	0.0001167	3.49266e-05	0.000118616	0.000134547	4.97025e-05	5.702e-05
2310009B15Rik	2.56554e-05	0	1.39324e-05	1.12637e-06	1.05001e-06	6.45391e-06	2.1175e-05	0	5.4226e-05	1.09595e-05	0	3.89744e-06	3.9582e-05	0	2.67415e-06	2.04606e-05	0	2.15596e-05	0	5.07941e-05	1.89285e-05	0	1.17151e-05	0	1.00828e-05	1.84451e-05	2.48309e-06	4.40102e-06	0	0	7.20793e-06	0	0	1.86043e-05	1.46359e-05	2.87466e-05	1.16696e-05	0	0	2.45005e-05	4.13398e-05	6.09113e-05	0	9.93947e-06	2.84597e-05	4.99286e-06	0	1.61949e-05	5.9921e-06
Dennd1b	1.77897e-05	0.000237366	5.34556e-05	0.000178758	0.00019941	3.69849e-05	2.78306e-05	0.000168681	0	0.000153263	0.000257612	0.000217776	3.6169e-05	0.000173489	0.000158917	3.57006e-05	0.000241973	1.55328e-05	0.00027896	0.000154566	2.8963e-05	0.000251414	3.42855e-05	0.000208849	0.000209353	2.25924e-05	0.000254856	3.49803e-05	0.00016652	9.71011e-05	0.000171016	0	0.000105092	7.84459e-05	1.45689e-05	1.66533e-05	0.000189599	2.79642e-05	0.000178662	0.0001109	1.7439e-05	2.34121e-05	6.79142e-05	0.000145416	2.97851e-05	0.000342794	0	0.000255268	1.41205e-05
Zbtb41	2.11216e-05	1.58384e-05	1.16292e-05	9.48669e-06	7.17699e-06	9.18102e-06	1.28762e-05	2.91133e-05	0	0	1.72465e-05	7.05009e-06	0	1.0917e-05	0	2.21001e-05	1.9576e-05	0	4.07751e-05	2.75701e-05	1.72481e-05	2.20621e-05	2.24856e-05	1.47397e-05	1.19735e-05	1.3628e-05	3.83673e-06	1.61682e-05	0	4.35405e-05	1.30504e-05	4.50288e-05	3.49412e-05	3.29846e-05	1.7614e-05	1.41875e-05	1.69186e-05	0	0	1.27069e-05	6.7669e-06	2.38643e-05	1.7408e-05	1.20314e-05	1.13329e-05	1.30452e-05	3.18878e-05	2.45795e-05	1.04644e-05
Cfh	0	3.72525e-05	0	1.21908e-05	3.96809e-05	0	2.0373e-06	1.62746e-05	0	2.99791e-05	0	5.54484e-05	2.43665e-05	1.19732e-05	6.91115e-05	0	4.50918e-05	0	0	5.34188e-05	0	7.88567e-06	0	7.4543e-06	2.80568e-05	1.20418e-07	2.38252e-05	0	1.68503e-05	2.5894e-05	5.97899e-05	0	3.99507e-05	5.89397e-05	0	5.79482e-06	3.56107e-05	0	2.918e-05	0.000111368	1.69716e-05	0.000118901	0.00246184	0.00201962	6.65763e-05	0.00030393	0	0.000384272	0
Cdc73	3.00411e-05	7.23278e-05	1.79424e-05	0.000148332	7.41255e-05	2.44457e-05	2.68518e-05	0.000135673	1.89753e-05	0.000188955	6.26789e-05	9.09159e-05	1.99872e-05	9.49886e-05	4.76079e-05	2.86078e-05	9.5249e-05	8.64035e-06	8.64878e-05	5.00816e-05	5.85933e-05	9.94239e-05	1.65283e-05	0.000180074	8.8243e-05	2.3227e-05	8.99642e-05	2.48123e-05	0.000191409	4.80746e-05	0.000106414	6.49013e-05	0.000151681	6.86385e-05	4.96748e-05	3.40719e-05	0.000107194	5.00501e-05	8.34585e-05	6.1762e-05	1.65507e-05	3.19839e-05	8.35705e-05	3.96878e-05	1.45976e-05	0.000103392	0	0.000137393	1.80625e-05
B3galt2	0	3.42419e-06	0	3.42394e-06	0	0	0	4.45573e-06	0	0	0	0	0	1.06307e-05	0	0	1.00503e-05	0	0	0	0	3.38227e-06	0	0	1.90352e-06	2.86795e-08	0	0	2.92976e-06	8.27041e-06	3.81924e-06	0	0	0	2.38408e-05	0	0	0	0	0	0	1.96088e-06	0	0	0	0	0	1.18531e-05	0
Glrx2	0.000107139	2.5032e-05	0.000181493	3.39462e-05	4.57708e-05	4.28619e-05	7.36256e-05	5.39917e-05	7.91337e-05	3.83852e-05	3.25521e-05	3.23084e-05	0.000125841	2.37524e-05	2.93248e-05	4.78094e-05	1.3132e-05	7.9228e-05	3.55933e-06	7.04988e-05	5.88889e-05	5.23423e-05	9.97559e-05	1.94073e-05	2.06199e-05	6.1729e-05	4.84813e-05	0.000167354	1.73576e-05	1.549e-05	4.50189e-05	0.000119094	9.68129e-06	2.00044e-05	5.27198e-05	6.26165e-05	2.45825e-05	0.000187287	7.80347e-05	3.19269e-05	6.75288e-05	7.63871e-05	1.54337e-05	2.57776e-06	5.84022e-05	1.70965e-05	0.000184711	0.000118046	4.86831e-05
Trove2	3.36014e-05	5.98585e-05	1.09083e-05	6.97203e-05	5.01657e-05	5.39996e-06	4.17702e-05	0	0	4.8392e-05	1.45012e-05	3.52425e-05	1.71327e-05	3.46853e-05	9.42951e-06	5.14317e-05	5.64825e-05	0	5.08679e-05	3.03474e-05	6.65112e-05	5.74491e-05	1.43591e-05	5.41493e-05	2.00855e-05	2.68726e-05	5.69019e-05	2.96572e-05	7.96155e-05	4.34776e-05	3.04725e-05	2.59121e-05	1.6737e-05	1.46798e-05	3.20603e-05	3.83092e-05	8.53832e-05	0	4.94588e-05	6.45947e-05	5.87062e-06	5.05647e-05	5.52172e-05	3.50095e-05	1.73367e-05	7.41869e-05	0	1.06678e-05	1.79661e-05
Uchl5	2.75186e-05	5.49827e-05	9.40531e-05	3.43771e-05	6.76164e-05	1.81337e-05	2.22832e-05	6.31792e-06	6.88911e-05	3.32989e-05	0.000146431	5.57762e-05	0	1.59329e-05	3.69996e-05	2.4123e-05	5.55318e-05	9.24225e-05	2.67089e-05	4.35417e-05	3.06277e-05	3.19039e-05	8.51926e-05	4.39873e-05	1.32981e-05	1.92311e-05	3.25724e-05	7.66639e-05	1.76656e-05	2.00514e-05	4.22675e-05	0.000141065	1.35629e-05	2.49013e-05	4.29295e-05	2.58552e-05	3.64916e-05	8.91195e-05	4.26232e-05	5.51541e-05	2.82515e-05	0.000125775	1.19372e-05	3.01169e-05	2.63895e-05	0.000109856	0.000142238	3.97766e-05	1.51415e-05
Rgs2	4.75919e-05	2.02175e-05	3.07063e-05	1.71935e-05	2.91008e-05	5.53393e-05	0.000275917	3.67425e-05	5.78704e-05	2.77775e-06	0.000127515	6.34673e-05	0.000252528	0.000172836	0.000127755	3.24343e-05	5.24934e-06	4.22804e-05	0	1.68077e-05	0.000290645	4.22805e-06	4.65851e-06	0	0	1.39982e-05	1.01578e-06	3.41306e-05	1.57782e-05	1.26975e-05	0	0	3.22091e-06	2.14002e-06	8.27216e-05	3.02064e-05	7.6019e-06	0	3.25924e-05	1.2099e-05	0.000277238	0.000714882	1.48015e-05	1.05797e-05	0.000275061	3.29923e-05	0.00015154	0	0.000546496
Rgs1	4.19988e-07	0	0	0	0	4.44349e-06	4.06443e-07	0	0	0	0	0	0	0	0	0	0	0	0	0	0	0	0	0	0	0	0	0	0	0	0	0	0	0	0	2.10982e-07	0	0	0	0	1.49599e-05	0	0	0	9.77426e-05	0	8.80428e-05	0	0.000112164
Pla2g4a	1.93479e-05	0.000140842	7.64432e-06	9.33615e-05	7.14384e-05	5.29071e-07	3.16945e-06	4.17804e-05	0	6.49348e-05	2.72655e-05	6.80891e-06	0	4.82567e-05	7.16268e-06	2.15832e-05	8.80039e-05	0.000102294	1.9879e-05	0.000145826	1.40485e-05	9.22256e-05	2.71185e-05	5.36753e-05	7.72564e-05	5.57822e-06	3.04108e-05	2.1634e-06	3.18423e-05	0	4.56048e-05	0	2.88676e-06	1.86597e-05	2.34371e-06	1.29742e-05	2.32665e-05	0	4.83748e-05	3.32447e-05	1.35055e-05	4.7621e-05	5.5435e-05	4.02226e-05	1.67127e-05	7.43028e-05	2.11238e-05	5.13876e-05	0
BC003331	3.12977e-05	0.000118253	0.000105264	3.37163e-05	0.000137869	2.93079e-05	3.00605e-05	9.751e-05	5.98086e-05	5.00049e-05	0.000159048	5.02971e-05	1.61708e-05	4.18266e-05	0.000169567	3.81133e-05	0.000110678	4.26842e-05	1.3206e-05	0.0001626	2.46212e-05	0.000102691	0.000103464	7.21086e-05	8.22019e-05	2.66594e-05	0.000116358	7.99602e-05	5.99607e-05	0.000140135	7.48781e-05	0.000284086	6.0761e-05	7.69661e-05	6.82627e-05	2.99296e-05	0.000116077	9.25288e-05	9.35961e-05	4.78797e-05	1.68074e-05	0.000130973	9.52847e-05	0.000135892	2.51945e-05	0.000152207	4.2735e-05	4.15168e-05	1.11437e-05
Tpr	8.4314e-05	0.000303266	0.000105307	0.000122669	0.000205928	0.000140754	8.83668e-05	0.000196464	7.36519e-05	0.000116407	0.00013056	0.000253444	5.9413e-05	0.000116772	0.00018519	8.14224e-05	0.000240193	0.000167606	0.000123329	0.000211745	7.74369e-05	0.000300588	0.000121917	0.000199873	0.000180473	6.0573e-05	0.000262914	0.000116987	0.000171633	0.000184388	0.000366632	4.50288e-05	0.000148045	0.000238132	0.000194172	0.000105887	0.000339944	2.75938e-05	0.000246959	8.96794e-05	0.000150762	0.0002167	0.000228369	0.000289873	8.82388e-05	0.000372867	0.000122307	0.000210476	1.57177e-05
Gm10138	2.8467e-05	0	0	6.24738e-06	0	1.77833e-05	9.34693e-06	0	0	1.41749e-05	0	0	0	0	0	1.9913e-05	0	0	0	0	2.99592e-05	0	0	6.31628e-06	0	9.16841e-06	0	0	3.44952e-06	0	0	0	8.40336e-06	0	2.30423e-06	2.07947e-05	0	0	0	0	1.41552e-05	0	0	0	2.85069e-05	0	0	0	7.47429e-06
Ivns1abp	0.000448692	0.00110938	0.000511783	0.000415038	0.00117684	9.57146e-05	0.000263063	0.000835174	0.000350831	0.000238744	0.0010622	0.000499478	0.00017913	0.00026065	0.000713624	0.000807751	0.00156499	0.000482048	0.000473076	0.00147956	0.000558923	0.0011956	0.00021637	0.000285134	0.00115066	0.000308494	0.000811706	0.00026912	0.000326748	0.000673797	0.000617396	0.000392632	0.000398231	0.000602305	0.000116213	0.00018178	0.000462799	0.000132605	0.00014038	0.000586433	8.94553e-05	4.86306e-06	0.000215152	0.000305687	0.000144117	0.000300239	0.000247247	0.000556073	9.99412e-05
Swt1	6.02474e-05	0.000272861	4.21892e-05	0.000123227	0.000200411	3.72097e-05	4.88024e-05	0.000146883	5.97372e-05	0.000129627	0.000343546	0.000204107	1.61708e-05	0.000135271	0.000225488	3.44357e-05	0.000129715	2.26452e-05	0.000130726	0.000186867	3.44776e-05	0.000185584	1.90286e-05	0.00021022	0.000242918	4.07808e-05	0.000213833	2.21867e-05	0.000135573	0.000189651	0.000209518	4.97216e-05	5.49032e-05	0.000276196	6.5053e-05	8.2909e-05	0.000201024	2.28415e-05	0.000259441	0.000149938	3.56219e-05	8.78679e-05	0.000256346	0.00016524	4.49818e-05	0.000252054	2.69833e-05	8.08461e-05	3.81547e-05
Trmt1l	6.19791e-05	0.000206053	4.40585e-05	0.00017444	0.000257195	6.12013e-05	3.80359e-05	0.000232364	2.24316e-05	0.000121733	0.000281151	0.000186472	6.91396e-05	0.000119331	0.000189261	4.39441e-05	0.00037606	6.79333e-05	0.000169362	0.000212281	4.60607e-05	0.000271398	7.57157e-05	0.000160951	0.000313765	4.6126e-05	0.000201252	5.77847e-05	0.000183087	0.000186794	0.000170684	0	0.000245406	0.000185622	2.16813e-05	7.20883e-05	0.000170163	4.93775e-05	8.39163e-05	0.000163534	3.99023e-05	1.513e-05	0.000227291	0.000169039	5.8537e-05	0.000166818	0	0.000210401	3.23963e-05
Rnf2	1.22664e-05	9.52173e-06	0	3.54416e-05	1.51708e-05	2.94058e-05	1.46338e-05	2.48269e-05	0	8.71761e-05	0	5.67675e-05	0	3.05434e-05	1.94932e-05	3.15174e-05	3.52609e-06	4.2404e-05	0.000108208	2.44379e-05	3.69908e-05	7.60625e-06	5.82097e-06	6.79368e-05	3.13209e-05	1.23357e-05	2.71831e-05	1.90345e-05	2.80562e-05	1.21944e-05	1.83701e-05	0	3.45764e-05	0	2.93094e-05	2.49831e-05	3.94892e-06	0	0	2.55166e-06	1.56086e-05	2.22416e-05	1.29288e-05	3.40539e-05	1.13901e-05	1.16395e-05	3.03951e-05	1.06288e-05	8.59092e-06
Fam129a	4.01323e-06	1.34068e-05	5.36205e-06	2.30578e-05	1.17318e-05	2.57634e-06	2.42419e-05	4.3629e-05	2.33536e-05	0.000214621	6.30739e-05	7.46859e-05	1.71327e-05	0.000268464	3.82851e-05	3.78482e-05	0.000128203	9.19929e-05	0.000792655	3.62203e-05	3.66984e-05	4.24368e-05	3.06028e-05	0.000144536	2.64068e-05	6.44474e-06	3.21142e-05	1.2155e-05	8.33068e-05	3.74943e-05	6.9553e-06	0	0.000136216	1.14292e-05	0	4.36972e-06	3.0359e-05	0	0.000100525	2.92633e-05	7.61799e-05	3.40664e-06	6.66859e-05	3.69052e-05	0.000125959	0.000292	0	0.000165249	8.87883e-05
Edem3	1.14273e-05	4.01939e-05	0	6.68471e-05	2.65006e-05	3.60649e-05	1.53483e-05	5.86313e-05	0	8.36843e-05	6.15377e-05	5.80101e-05	0	0.000147915	6.27079e-05	2.41112e-05	7.4257e-05	3.24639e-05	7.48471e-05	2.01504e-05	4.10374e-05	6.59051e-05	3.44598e-05	0.000157327	6.64592e-05	1.51006e-05	5.81429e-05	2.56186e-05	8.06023e-05	5.74178e-05	2.24414e-05	6.65158e-05	7.29009e-05	7.04746e-05	2.67539e-05	1.55289e-05	2.65098e-05	2.79642e-05	1.86146e-05	6.1685e-05	5.81978e-06	1.24303e-05	6.76121e-05	3.25082e-05	8.57923e-06	0	2.15424e-05	2.41287e-05	3.69828e-06
1700025G04Rik	1.13603e-06	2.20524e-06	0	9.86257e-06	6.68256e-06	6.98047e-06	2.36085e-05	0.000111557	0	2.90902e-05	3.23415e-05	3.79475e-05	0	2.10965e-05	3.06508e-05	0	1.96329e-06	0	7.52899e-06	2.52686e-05	1.34622e-05	1.17614e-05	3.1402e-06	1.16505e-05	1.94708e-05	1.69323e-06	0	0	2.21149e-05	7.02888e-06	8.42075e-05	0	1.63254e-05	5.41676e-05	0.000169183	9.92684e-05	8.73904e-05	0	0.000169316	0.000127379	3.04821e-05	6.60748e-05	6.80173e-05	6.39837e-05	4.75617e-05	0.000169346	2.69833e-05	6.37213e-05	0
Tsen15	2.19363e-05	3.53615e-05	4.36287e-05	2.94439e-05	3.20494e-05	1.55434e-05	1.96109e-05	5.23459e-05	0	7.5671e-06	0	1.98529e-05	6.78338e-05	1.23227e-05	1.72254e-05	1.41829e-05	2.20951e-05	1.73333e-05	6.09143e-05	2.92147e-05	1.69237e-05	4.69781e-05	1.96596e-05	2.62043e-05	7.76361e-06	1.87581e-05	3.2434e-05	2.25443e-05	1.83686e-05	8.33025e-06	1.02089e-05	0	2.3091e-05	1.04823e-05	1.86323e-05	3.12187e-05	0	3.0581e-05	1.84699e-05	3.21035e-06	6.16804e-06	1.79135e-05	1.96221e-05	2.66532e-05	1.29771e-05	1.873e-05	2.69978e-05	1.06288e-05	3.79273e-06
Colgalt2	1.3438e-05	0.000191327	8.32397e-06	7.17233e-05	0.000162109	2.11602e-06	3.77645e-06	2.59503e-05	0	1.02496e-05	0.00012361	8.42603e-06	0	8.93495e-06	2.22337e-05	2.14119e-05	0.000114074	0	1.54672e-05	9.06018e-05	1.31094e-05	0.000165485	7.86295e-06	3.73937e-05	0.00013854	1.35976e-05	9.64884e-05	1.05184e-05	5.7632e-05	8.80555e-05	2.28462e-05	0	2.34485e-05	2.24104e-05	3.42488e-05	1.77938e-05	0.000182804	0	0.000122558	0.000140587	2.10424e-06	0	6.47245e-05	3.11597e-05	0	4.43112e-05	0	8.58584e-05	1.10045e-05
Rgl1	8.96098e-06	7.49771e-05	6.99785e-05	6.59049e-05	0.000111281	1.26307e-05	1.05768e-05	0.000147158	8.99645e-05	1.39817e-05	0.000103837	0.000149618	0.000152387	5.08866e-05	0.0001252	9.92091e-06	0.000259648	5.40297e-05	1.85938e-05	9.89855e-05	8.06317e-06	5.94491e-05	3.5587e-05	4.71971e-05	0.000126353	1.64081e-05	8.031e-05	2.93372e-05	5.86739e-05	0.000150833	0.00016389	0.000222463	9.71594e-05	0.000203737	9.88596e-05	0.000107121	0.000345061	0.000129941	9.45757e-05	0.000247726	1.79765e-05	3.19981e-05	0.000318263	0.000211	2.3059e-05	0.000293586	4.32329e-05	0.000328027	1.60329e-05
Arpc5	8.28485e-05	4.07124e-05	0.000166206	6.68497e-06	4.93578e-05	0.000211968	0.000104085	3.71842e-05	0.000105522	3.8473e-05	8.50453e-05	8.48758e-05	6.49037e-05	1.63961e-05	1.44193e-05	8.66353e-05	8.25119e-05	0.000225815	1.61098e-05	5.94523e-05	8.19945e-05	7.92359e-05	0.000164745	2.05271e-05	4.51137e-05	5.50728e-05	3.45737e-05	0.000144363	3.60588e-05	2.67799e-05	8.22102e-05	0.000165987	1.57151e-05	5.63381e-05	0.000380158	0.000200215	5.82986e-05	0.000250806	4.12188e-05	7.5215e-05	0.00039521	0.000179822	3.24368e-05	2.20557e-05	0.000163687	0.000135467	0.000252128	6.8351e-05	0.000538368
Ncf2	0	2.21467e-06	0	0	1.04906e-05	2.10391e-05	7.28516e-08	0	0	0	0	3.744e-06	2.43665e-05	0	0	3.46526e-07	0	0	0	3.80935e-06	0	3.83274e-06	0	0	0	2.66003e-08	1.46187e-05	3.79659e-06	0	0	0	0	0	0	3.45503e-06	1.59458e-06	0	0	0	0	0.000227317	3.62628e-05	2.28288e-05	4.77049e-06	0.000132386	0.000304243	0	0.000264636	0.000247192
Smg7	2.50194e-05	0.000145523	1.48677e-05	8.78439e-05	0.00011894	4.29497e-05	2.96229e-05	0.000270373	1.7319e-05	8.07929e-05	9.69475e-05	0.000212603	7.9164e-05	8.40694e-05	0.000123616	3.32764e-05	0.000107407	2.24752e-05	7.81416e-05	0.000139443	3.63288e-05	0.000142768	1.73989e-05	5.63568e-05	7.32641e-05	2.3932e-05	0.000160073	3.13155e-05	0.000108374	0.000132762	9.19381e-05	4.50288e-05	9.75526e-05	0.000201151	9.71389e-05	3.173e-05	0.000227779	2.28415e-05	0.000136484	0.000106997	2.07278e-05	7.40637e-05	0.000170952	0.000145623	2.37142e-05	0.000234798	4.15628e-05	7.68946e-05	0
Lamc2	9.68759e-06	9.80319e-06	5.22575e-06	3.3287e-05	4.53237e-05	6.69496e-07	3.21944e-05	1.68252e-05	0	3.34371e-05	3.16927e-05	1.2162e-05	0	2.28474e-05	7.24044e-05	7.69705e-05	7.26292e-05	0	0.000124949	0.000105904	8.68939e-05	8.72152e-05	1.89514e-05	7.77426e-05	7.65954e-05	1.16414e-05	3.13506e-05	1.52296e-05	2.1118e-05	3.26792e-05	1.08604e-05	0	0	1.9624e-05	4.19249e-05	7.51724e-06	3.94892e-06	0	0	3.25853e-05	1.64989e-06	0	1.56199e-06	6.18429e-06	0	0	0	3.9768e-05	0
Lamc1	1.42733e-05	3.6421e-05	7.04483e-06	6.74124e-05	5.0093e-05	4.66637e-06	1.01054e-05	2.33256e-05	0	5.29005e-05	4.26282e-05	3.71445e-05	0	7.1485e-05	1.39671e-05	3.45614e-05	0.000126202	7.78877e-06	0.00019757	1.57929e-05	3.27684e-05	8.16251e-05	5.21197e-06	4.59144e-05	1.96098e-05	8.86703e-06	4.84758e-05	6.30906e-06	3.22499e-05	9.06602e-06	5.94699e-05	0	9.1634e-05	3.62441e-05	3.00607e-05	5.51617e-05	0.000139292	2.14133e-05	0.000205333	5.66484e-05	1.95512e-06	1.47356e-05	6.79159e-05	7.07841e-05	4.15281e-06	1.7596e-05	0	5.70235e-05	1.9352e-06
Dhx9	3.0653e-05	4.82233e-05	3.43476e-05	2.78418e-05	5.38186e-05	4.7978e-05	4.22613e-05	5.00324e-05	0	4.16406e-05	7.02677e-05	5.00901e-05	2.43665e-05	4.0332e-05	5.95742e-05	4.84205e-05	5.08296e-05	0.000145381	1.78041e-05	5.31681e-05	5.85966e-05	3.74165e-05	4.23938e-05	4.83563e-05	2.7673e-05	3.7563e-05	5.35044e-05	5.62233e-05	6.02862e-05	5.73503e-05	6.15628e-05	0	2.65892e-05	0.000109369	8.95656e-05	3.66386e-05	8.21082e-05	0.00010861	1.66285e-05	4.42431e-05	4.57016e-05	0.000108646	6.69175e-05	8.19598e-05	5.00356e-05	0.000116469	9.0918e-05	0.000182919	3.8704e-06
Npl	5.16841e-06	2.31838e-05	3.08553e-05	9.89516e-06	1.34373e-05	7.51138e-06	5.57672e-06	2.63516e-05	2.84576e-05	0	2.7568e-05	8.89671e-06	8.14292e-05	1.47516e-05	2.04557e-05	8.7969e-06	6.80041e-06	0	2.94892e-05	1.19641e-05	7.61477e-06	7.24785e-06	2.31452e-05	1.32859e-05	6.28026e-06	4.559e-06	2.39786e-05	1.44553e-05	0	5.49395e-06	3.27391e-05	5.13936e-05	0	6.42005e-06	4.58151e-06	6.31239e-06	1.8756e-05	5.16053e-05	3.44705e-05	2.0788e-05	4.08305e-06	0	1.46795e-05	5.01229e-05	1.02168e-05	7.85016e-06	1.32802e-05	3.28937e-05	6.92949e-06
Rnasel	3.49099e-06	2.57534e-05	0	9.91718e-07	1.1576e-05	6.10781e-06	4.72131e-06	5.89406e-05	0	3.29245e-05	7.30567e-06	3.50527e-05	0	0	1.00477e-05	1.6003e-05	5.07442e-05	1.04351e-05	3.58461e-05	6.97697e-05	1.62333e-05	2.13014e-05	1.34892e-05	2.56023e-06	2.46773e-05	4.25575e-06	5.29309e-05	0	0	1.95614e-05	1.0794e-05	0	0	8.72829e-06	4.07995e-06	5.80233e-06	2.31986e-05	0	4.92616e-06	3.49951e-05	7.72628e-06	9.49181e-06	3.91503e-05	2.42339e-05	1.2932e-05	1.00863e-05	0	1.06678e-05	5.01012e-05
Glul	4.45183e-05	5.12529e-05	3.10849e-05	1.73076e-05	8.85055e-05	2.8114e-05	7.62025e-05	8.89027e-05	4.14069e-05	5.90087e-05	0.000202011	0.000132932	0.000176403	1.49935e-05	5.91621e-05	4.58488e-05	5.19915e-05	8.76582e-05	3.81687e-05	7.31858e-05	5.90163e-05	3.45447e-05	6.6642e-05	4.20716e-06	0.000107182	7.90448e-05	9.43865e-06	2.63295e-05	9.44882e-06	8.40194e-05	2.2086e-05	0.000126267	7.3976e-05	0.000136691	0.000254375	0.000164857	9.55735e-05	0.000120151	2.35763e-05	9.1905e-05	7.49668e-05	0.000120331	3.1111e-05	0.000155186	0.000117496	4.92542e-05	0.000132586	0.000101003	7.54173e-05
Ier5	2.57856e-06	4.32147e-06	0	0	2.41906e-06	0.000114407	3.0466e-06	0	0	0	9.72006e-06	2.60192e-06	0	0	5.0813e-06	5.02563e-06	1.5163e-05	0	0	0	1.17957e-06	0	0	0	0	3.02869e-06	0	0	0	0	4.75265e-05	7.72679e-05	0	7.30149e-06	0.000362075	9.60646e-05	2.29332e-05	4.15282e-05	0	1.60095e-05	0.000149717	0.000338756	1.0619e-05	0	0.000228477	6.19477e-05	1.57183e-05	0	0.000232938
Mr1	8.44499e-06	7.40024e-06	0	0	8.44801e-06	8.65896e-06	1.01867e-05	0	0	0	0	1.04585e-05	1.05077e-05	0	0	1.81573e-05	0	3.53673e-05	0	0	2.3848e-05	2.50572e-06	1.32794e-05	0	1.0723e-05	5.7103e-06	1.11161e-05	1.62117e-05	0	7.29789e-06	0	0	0	0	1.70259e-05	8.62816e-06	1.17572e-06	0	0	0	3.71723e-06	1.09324e-05	1.08567e-05	5.42915e-06	4.77825e-06	0	0	0	0
Stx6	2.19588e-05	0.000109512	7.71298e-06	0.000117822	7.96423e-05	8.95206e-06	2.82834e-05	0.000126713	2.33754e-05	0.000129505	0.000137431	4.29595e-05	1.80845e-05	6.5102e-05	4.32228e-05	3.66038e-05	0.000141852	2.22995e-05	0.000109963	9.18667e-05	4.97965e-05	7.7417e-05	6.17483e-06	0.000112641	7.44658e-05	1.78209e-05	7.00872e-05	3.8771e-05	5.99021e-05	4.50581e-05	0.000159249	3.78329e-05	8.61002e-05	6.6223e-05	2.95324e-05	3.17813e-05	0.000107099	0	4.09555e-05	1.84888e-05	2.5959e-05	2.38815e-05	0.000125299	5.45085e-05	3.49323e-05	6.56599e-05	1.57183e-05	0.000124349	0
BC034090	7.59651e-05	5.64818e-05	2.90495e-05	0.000162086	5.42407e-05	8.79367e-06	2.33954e-05	1.0516e-05	7.50324e-05	4.06899e-05	5.89247e-05	1.70628e-05	0	3.77468e-05	4.66929e-05	6.16557e-05	6.43393e-05	2.04286e-05	6.29949e-05	4.60185e-05	4.69606e-05	6.71224e-05	1.98502e-05	0.000104083	5.77205e-05	5.83298e-05	3.86872e-05	1.57677e-05	0.00010462	3.1717e-05	1.56424e-05	0	0.000101415	1.28148e-05	0	2.00218e-05	5.12463e-06	0	2.09778e-05	2.35394e-05	5.86039e-06	6.3857e-06	1.61047e-05	5.09985e-05	1.74127e-05	4.23838e-05	0	9.1888e-05	2.25338e-06
Xpr1	3.4196e-05	0.000161285	5.44771e-05	9.71385e-05	0.000167789	5.46241e-05	3.59786e-05	0.000143949	0.00014152	9.70072e-05	0.000302006	0.000135182	0	0.000170064	0.0001676	5.1692e-05	0.000139817	2.04468e-05	0.000161596	0.000233356	3.65288e-05	0.000237121	3.12352e-05	0.000171097	0.000180075	3.78445e-05	0.000181285	3.08063e-05	0.000137639	0.000192864	0.000210298	0	0.000125443	0.000155178	3.1014e-05	5.55502e-05	0.000162762	6.63508e-05	0.000173034	0.000152284	5.73531e-05	1.71453e-05	0.000154557	0.000184748	2.57729e-05	0.000157124	9.16858e-05	0.000262732	5.20652e-05
Acbd6	5.80248e-05	6.87713e-05	2.6097e-05	5.34169e-05	7.95985e-05	4.81763e-05	4.21748e-05	9.03114e-05	0	0.000102959	0.000181536	9.58546e-05	0	7.25781e-05	8.50137e-05	4.48005e-05	0.000115379	1.22294e-05	5.42611e-05	9.11717e-05	3.64134e-05	9.10232e-05	3.91297e-05	9.67212e-05	0.000102038	4.17884e-05	6.68921e-05	6.35413e-05	4.05448e-05	0.000110503	0.000109433	9.00576e-05	3.98782e-05	2.30115e-05	4.58336e-05	5.52436e-05	6.38137e-05	2.28415e-05	3.65304e-05	6.75897e-05	4.39116e-05	2.11215e-05	6.54031e-05	3.36172e-05	5.28862e-05	7.71074e-05	0.000107855	0.000114483	3.94602e-05
Qsox1	7.92784e-06	4.1916e-06	4.10105e-06	5.30318e-06	1.32712e-06	4.43714e-06	2.52646e-05	1.74608e-05	2.89352e-05	1.76544e-05	4.26663e-05	2.23774e-05	0	6.0562e-06	9.65484e-06	2.13786e-05	7.96569e-06	4.81875e-05	0	1.64366e-05	5.34242e-05	1.8599e-05	0	0	2.87555e-06	1.00775e-05	1.05916e-05	0	9.90001e-06	3.44321e-06	3.383e-06	0	2.80019e-06	8.72829e-06	4.82807e-05	5.07082e-05	2.47806e-06	0	2.87555e-05	1.99167e-05	3.25842e-05	4.2943e-05	2.63484e-05	8.71027e-06	1.30749e-05	3.6375e-06	0	1.74724e-05	3.65428e-06
Cep350	1.17197e-05	0.000277235	3.61147e-05	9.80798e-05	0.000257002	2.0454e-05	1.73693e-05	0.000308469	0	4.02244e-05	8.81692e-05	0.000322585	1.05077e-05	0.000125722	0.000385562	2.05364e-05	0.000205043	0	0.000130048	0.000335757	3.00256e-05	0.000269433	1.59064e-05	7.81823e-05	0.000202178	1.64747e-05	0.000232771	6.54054e-05	0.000158027	0.000271633	0.000170065	0	0.000131928	0.00016374	4.41835e-05	2.00383e-05	0.000164559	0	0.000111322	0.000242646	2.26768e-05	4.52837e-05	0.000330522	0.000351726	2.41062e-05	0.000346969	0	0.000386572	9.61132e-06
Tor1aip1	4.66719e-05	0.000112298	6.43808e-05	0.000158263	0.0001529	4.92506e-05	5.86872e-05	0.000137416	0.000108699	0.000217134	0.00014324	9.99309e-05	2.76404e-05	6.21241e-05	6.24182e-05	6.8735e-05	0.000104123	5.48693e-05	0.000124548	0.000175491	7.08528e-05	0.000187614	4.48021e-05	0.000120906	0.000155558	5.09711e-05	0.000108788	3.66879e-05	0.000179338	0.000141587	0.000119991	0.000167613	0.000204677	0.000243074	0.000180191	6.9755e-05	0.000115223	2.77624e-05	4.78651e-05	0.000172423	0.000112759	0.000150767	0.000161553	8.36154e-05	0.00011581	0.00017901	9.47641e-05	5.37108e-05	6.18706e-05
Tor1aip2	4.82624e-05	7.10813e-05	5.82705e-05	6.47983e-05	5.06712e-05	3.01738e-05	5.17649e-05	3.86739e-05	1.52952e-05	0.000139143	3.64777e-05	7.47021e-05	0	7.60333e-05	0.000111576	6.43225e-05	7.2275e-05	6.04599e-05	4.22294e-05	2.42653e-05	8.61809e-05	5.68656e-05	2.17544e-05	5.82802e-05	6.0493e-05	4.42577e-05	6.03073e-05	2.95707e-05	6.80202e-05	1.66929e-05	0.000117781	0	8.99282e-05	4.77863e-05	8.77179e-05	5.34597e-05	6.50591e-05	5.78035e-05	1.1154e-05	0.000109665	3.32982e-05	8.69953e-05	5.83249e-05	5.24617e-05	3.25565e-05	4.11524e-05	0	5.39909e-05	1.2373e-05
Fam163a	4.8631e-07	2.07035e-05	0	2.3458e-06	9.48306e-06	1.92027e-06	3.84893e-07	2.20415e-05	0	1.79804e-05	4.20941e-05	3.26244e-06	0	0	4.56561e-05	9.89053e-07	9.03545e-06	0	0	2.81636e-05	0	3.36944e-06	0	0	5.5698e-05	5.3957e-07	8.89483e-07	0	0	1.56315e-05	4.41718e-05	0	2.72836e-06	2.86371e-05	0	5.25261e-07	7.8882e-06	0	5.47447e-06	2.27269e-05	1.14559e-06	0	1.29562e-05	2.21084e-05	0	5.64065e-06	0	1.61949e-05	0
Tdrd5	0	1.05172e-05	0	0	1.05641e-06	0	0	2.94745e-05	0	0	0	1.71872e-05	0	0	6.26272e-06	0	0	0	0	0	1.08782e-06	1.17469e-06	0	3.6152e-06	0	0	0	0	0	0	7.27061e-06	0	0	0	6.39361e-05	6.04722e-07	1.71215e-05	0	0	1.16485e-05	0	3.49137e-05	1.63913e-05	2.03839e-05	0	1.15813e-05	0	0	0
Nphs2	3.77393e-07	4.20239e-06	0	1.01682e-05	3.03402e-06	0	0	4.23838e-05	0	0	1.23701e-05	0	0	7.13063e-06	0	0	0	0	4.49284e-05	6.58241e-06	0	1.59907e-05	0	0	1.68549e-05	4.47745e-07	0	0	0	0	2.44447e-05	0	1.54633e-05	0	0.000380699	2.5147e-06	3.59978e-05	0	4.92616e-06	4.83934e-05	4.46007e-07	0.000442502	1.06199e-05	9.6081e-06	0	2.50352e-06	0	7.28934e-05	0
Gm2000	0.000130928	8.60179e-06	0.000374291	2.17649e-05	2.40417e-05	0.000449195	8.29297e-05	3.27633e-06	0.000192653	2.59923e-05	0.000112498	3.03634e-06	0.000304227	1.41414e-05	4.66413e-05	8.22869e-05	1.41243e-05	0.000352823	1.23682e-05	1.79542e-05	6.08155e-05	8.73533e-06	0.000271688	4.52753e-06	4.68828e-05	5.04605e-05	7.88134e-06	0.000228267	6.17055e-06	2.79917e-05	1.27019e-05	0.000574432	8.90932e-06	8.87702e-05	5.9032e-05	0.000202751	1.13678e-05	0.000326745	9.15503e-05	9.99289e-05	0.000243407	5.0282e-05	7.06115e-06	4.79171e-05	0.000293751	1.7596e-05	0.000568468	4.5093e-05	9.09716e-05
Soat1	1.16114e-05	1.05919e-05	2.48124e-05	7.83437e-06	1.67919e-06	1.80229e-05	3.11998e-05	1.55763e-05	0	9.65098e-05	5.09216e-05	1.31133e-05	0	0	1.99909e-05	7.41894e-06	0	7.78877e-06	1.52715e-05	1.67135e-05	4.14056e-05	3.70636e-06	1.54462e-05	1.55309e-05	4.8677e-06	7.57884e-06	2.69201e-06	1.11416e-05	2.19895e-05	1.51157e-05	1.05215e-05	0	0	1.46077e-05	9.76353e-06	1.08143e-05	4.60418e-06	0	1.79253e-05	9.77402e-06	8.14254e-05	2.28438e-05	0	1.93585e-05	4.5322e-05	2.00996e-05	0	2.88892e-05	2.97005e-05
Gm10031	3.27431e-06	0	0	5.56175e-05	0	7.07569e-07	5.46111e-06	0	0	4.88988e-05	0	0	0	5.4878e-05	0	2.75336e-06	0	0	1.88375e-05	0	1.71462e-06	0	0	2.92917e-05	0	2.08912e-06	0	0	3.89093e-05	0	0	0	2.86379e-05	0	1.75628e-05	4.53372e-06	0	0	0.000108759	0	1.03753e-06	4.57331e-05	0	0	3.41771e-06	0	0	0	8.59092e-06
Abl2	9.68252e-06	7.28888e-05	4.88758e-05	9.03563e-05	8.40707e-05	1.18742e-05	1.05476e-05	8.68059e-05	0	9.63376e-05	0.000186072	0.000127214	0	0.000116072	0.000116537	1.50184e-05	8.56873e-05	0	0.000123131	3.76078e-05	1.50873e-05	7.03842e-05	1.73482e-05	0.00010779	6.77582e-05	8.70345e-06	0.000141191	1.00442e-05	0.000118771	7.15586e-05	0.000131012	0	0.000163145	3.97257e-05	0.000108617	1.32941e-05	0.000105611	3.0581e-05	0.000107301	0.000107258	6.72484e-06	1.1037e-05	0.000138953	0.000213995	9.81051e-06	8.44173e-05	0	0.000143225	0
Tor3a	6.97109e-06	1.70107e-05	0	5.17889e-06	4.03266e-06	1.71032e-06	5.26175e-06	1.65017e-05	0	0	0	5.68637e-06	3.52172e-05	1.64488e-05	0	2.09359e-05	0	0	0	9.23463e-06	8.68567e-06	2.54603e-06	1.48672e-05	1.87069e-05	9.43563e-06	9.57731e-06	6.90553e-06	8.96109e-06	1.5621e-05	2.54087e-05	7.09388e-06	0	2.62441e-05	0	1.49356e-05	5.98799e-05	7.11017e-05	0	5.47447e-06	2.37717e-05	3.58877e-05	0	2.39832e-05	2.9207e-05	7.04542e-05	7.38084e-06	5.35971e-05	7.72618e-06	4.0171e-06
Fam20b	4.01714e-05	8.20698e-05	9.37515e-05	0.000103382	8.4113e-05	2.39412e-05	6.90902e-05	0.000149429	9.00155e-05	5.35369e-05	0.00014362	6.34524e-05	0	4.80655e-05	6.79805e-05	8.08931e-05	0.000114103	0.000111929	0.000100603	6.1199e-05	0.000119959	0.00010576	9.46402e-05	0.000124858	8.96848e-05	5.12693e-05	9.70264e-05	5.82367e-05	7.44132e-05	0.000117722	9.5997e-05	0	0.000113568	7.24716e-05	2.74903e-05	3.38358e-05	6.94382e-05	4.5683e-05	4.74578e-05	0.000101825	1.36993e-05	9.7878e-06	4.608e-05	5.91306e-05	1.65343e-05	3.96892e-05	0	5.72928e-05	2.64286e-05
Ralgps2	5.14351e-06	2.89846e-05	1.69632e-05	6.6702e-06	2.78315e-05	0.000254257	2.29421e-06	1.88911e-05	0.000102205	0	7.02303e-05	1.66526e-05	0	7.65462e-06	2.79063e-05	3.6531e-06	4.75398e-06	3.16202e-05	2.1541e-06	2.54888e-05	3.51815e-06	3.12797e-05	1.54119e-05	1.24253e-05	1.52979e-05	7.33302e-06	2.06828e-05	2.44967e-05	1.38785e-05	6.03227e-05	5.18742e-05	0	2.84007e-05	3.24522e-05	3.84493e-06	8.76239e-06	2.37696e-05	3.11721e-05	5.8596e-05	3.10303e-05	7.55679e-06	3.2649e-06	7.3397e-05	4.46674e-05	1.45213e-05	2.35353e-05	0.000110537	6.8831e-05	6.61067e-06
Rasal2	4.04489e-06	0.000117192	1.88538e-05	0.000114351	0.000164986	5.33132e-06	3.30726e-06	0.000122242	4.52899e-05	4.29578e-05	0.000238024	0.000104738	3.6158e-05	7.15291e-05	0.000111413	6.4833e-06	0.000270385	3.317e-05	6.28709e-05	0.000139481	2.15729e-06	0.000148745	1.74583e-05	0.000147568	0.000167529	5.24768e-06	0.000135685	2.13828e-05	0.00012163	0.000134122	0.000139621	0.000138968	6.60811e-05	0.000117759	7.81865e-05	4.79623e-05	0.000696872	4.15282e-05	0.000767919	0.000534992	2.77627e-06	0.000102471	0.000546224	0.000335926	1.55282e-05	0.000129315	2.15424e-05	0.000394301	0
BC026585	2.60266e-05	2.39479e-05	0	2.80004e-05	4.38924e-05	4.0293e-05	2.16234e-05	1.45822e-05	0	8.13511e-06	7.88816e-05	0.000112393	0	4.42891e-05	2.59615e-05	1.42446e-05	5.2116e-05	0	2.23661e-05	3.18994e-05	9.98178e-06	1.15841e-05	0	9.33684e-06	3.61305e-05	2.87555e-05	7.43077e-06	0	2.77361e-05	4.67141e-05	2.69214e-05	0	3.6112e-05	4.18299e-05	4.25057e-06	4.68261e-05	3.6062e-05	0	4.84675e-05	5.61655e-05	3.81401e-05	4.36228e-05	3.55658e-05	4.98478e-05	6.751e-05	5.51366e-05	0	3.07236e-05	3.27114e-05
Sec16b	3.45855e-07	2.28024e-06	0	3.40539e-06	2.57341e-06	0	0	0	0	0	0	1.30096e-06	0	0	0	1.64839e-07	1.24605e-05	0	0	2.6058e-06	0	0	0	0	1.91821e-06	2.56894e-07	1.01578e-06	0	0	0	2.82539e-05	0	7.26306e-06	2.14002e-06	0	2.40781e-07	2.85878e-06	0	0	1.17396e-05	6.27668e-07	7.61452e-06	2.8071e-06	8.40169e-06	0	0	0	0	0
Rfwd2	3.36916e-05	8.50684e-05	0	0.000106418	0.000109074	4.39466e-05	4.05584e-05	4.17013e-05	0	8.69405e-05	0.000167761	0.00015278	0	8.61714e-05	0.000156808	3.78024e-05	9.69339e-05	0	9.62613e-05	0.000107452	6.91522e-05	0.000103668	0	9.9741e-05	0.000151293	2.9417e-05	0.000140393	0	9.70816e-05	0.000116444	0.000122009	0	0.000128797	5.33406e-05	3.96832e-05	4.7496e-05	0.000120433	0	4.8739e-05	8.16595e-05	4.62908e-05	1.69165e-05	0.000123874	0.000115174	2.87029e-05	0.000150808	0	0.000134727	5.86819e-05
4930523C07Rik	3.26786e-05	6.421e-05	5.95835e-06	9.4029e-05	4.58075e-05	0.000266322	3.83183e-05	4.07925e-05	6.21192e-05	4.15472e-05	0	3.63631e-05	0	5.94152e-05	1.41393e-05	3.82899e-05	6.14874e-05	9.68945e-05	0.000183718	3.32749e-05	4.77106e-05	1.76067e-05	6.29401e-06	2.10007e-05	1.031e-05	6.55473e-06	1.45178e-05	2.0145e-06	1.75381e-05	8.04382e-06	0.000116048	5.13558e-05	0.000190452	0.000254212	0.000152802	9.07647e-05	7.96314e-05	0	8.76225e-06	1.99133e-05	6.69829e-05	0.000532959	8.17616e-05	8.64617e-05	1.02203e-05	6.96324e-05	0	0.000169509	5.88762e-05
Mrps14	0.000167881	3.73922e-05	0.000116945	4.27443e-06	1.3711e-05	0.000130639	0.000210798	4.25713e-06	0.000260309	0	5.56413e-05	5.05444e-05	0.000155425	1.16983e-05	2.30145e-05	0.000137031	8.1103e-06	0.000163155	0	4.316e-06	0.000105262	4.20662e-06	0.000131831	1.17773e-05	2.79677e-05	0.000133541	1.91961e-05	0.00013805	1.60069e-05	3.51473e-05	4.57297e-06	9.40578e-05	1.35977e-05	2.14002e-06	0.000118275	0.000169658	1.72593e-05	0.000137373	0	2.70694e-05	0.000110633	8.38678e-05	9.63582e-06	5.1425e-05	0.000125561	1.4593e-05	1.32802e-05	9.21022e-06	0.00010519
Cacybp	4.78095e-05	9.9418e-06	6.68607e-05	1.3195e-05	1.92635e-05	5.82144e-05	5.77787e-05	0	0.000116584	0	6.64611e-05	2.91189e-05	8.67041e-05	2.5329e-05	2.08932e-05	3.46805e-05	2.3492e-05	0.000184176	2.99883e-05	2.46734e-05	2.68536e-05	2.00899e-05	8.8709e-05	7.43438e-06	2.53679e-05	3.35634e-05	1.38054e-05	0.000100296	7.1325e-06	1.8551e-05	3.99707e-05	9.08135e-05	5.83567e-06	6.95733e-05	0.000170579	5.32747e-05	2.89555e-05	0.000168586	0	1.08994e-05	5.81945e-05	0.000134102	7.9619e-06	2.32838e-05	3.32063e-05	5.03133e-05	0	1.74724e-05	5.76231e-06
Rabgap1l	2.17345e-05	0.000641719	5.11379e-05	0.000515775	0.000742837	8.75815e-05	2.5582e-05	0.00058509	1.89753e-05	0.000361154	0.000663651	0.000480714	0.000128968	0.000228448	0.000364253	2.36694e-05	0.00048573	4.52037e-05	0.000394005	0.000450268	4.82562e-05	0.000470458	5.9231e-05	0.000424603	0.000593838	2.10434e-05	0.000622438	9.66599e-05	0.000601033	0.000747137	0.000418036	0.000139016	0.000371632	0.000600791	2.22676e-05	2.53322e-05	0.000575544	7.30994e-05	0.000513132	0.00048844	2.6291e-05	6.5298e-06	0.000494289	0.000550722	3.74602e-06	0.000566298	8.86762e-05	0.0006162	2.9124e-06
Rc3h1	2.35197e-05	0.000143537	2.06873e-05	0.000183813	0.000185413	2.5534e-05	2.6602e-05	0.000186058	0.000140056	0.000183814	9.5212e-05	0.000217181	5.71711e-05	0.000266955	0.000183733	3.12606e-05	0.000101448	0	0.000152601	0.000129585	4.73046e-05	0.000206066	7.53977e-05	0.000136527	0.000201908	2.00907e-05	0.000143883	3.51627e-05	0.00018406	7.99317e-05	0.000140677	5.35103e-05	0.000203864	0.000207944	0.000176281	6.47889e-05	0.000232818	0.000196138	0.000220407	0.00019928	3.3793e-05	6.52629e-05	0.000125075	0.000206918	1.01371e-05	0.000226939	5.20835e-05	0.00022655	1.60963e-05
Serpinc1	1.17361e-06	2.46212e-05	0	2.56138e-05	3.19806e-05	6.36559e-06	8.17822e-07	2.23378e-05	0	2.04287e-05	3.25521e-05	2.23332e-05	0	6.43004e-06	2.64252e-05	9.02307e-07	0	1.29192e-05	1.00357e-05	2.77543e-05	1.89869e-06	1.579e-05	3.84244e-06	2.29995e-05	4.31254e-06	1.17684e-06	1.30498e-05	0	1.18918e-05	2.03735e-05	2.35838e-05	0	2.61369e-05	3.4706e-05	2.71533e-06	4.85871e-07	4.7972e-06	3.23834e-05	5.33607e-06	8.02208e-06	0	7.27929e-06	7.49709e-06	1.11973e-05	0	0	0	4.40618e-06	0
Zbtb37	1.30459e-05	2.064e-05	2.60799e-05	1.84766e-05	2.45222e-05	1.75538e-05	1.17654e-05	1.52175e-05	0	4.24556e-05	3.21702e-05	4.48569e-05	3.99744e-05	5.58285e-06	2.84664e-05	1.52346e-05	2.97809e-05	1.99629e-05	2.52455e-05	3.57464e-05	4.43241e-06	5.55036e-05	1.22987e-05	3.52468e-05	3.51661e-05	1.14868e-05	1.29681e-05	1.77039e-05	2.93152e-05	4.94119e-05	3.95733e-05	0	1.23791e-05	5.79865e-05	6.9857e-06	1.19981e-05	2.19139e-05	0	0	3.38078e-05	3.10275e-06	0	5.48451e-05	4.48933e-05	1.45272e-05	2.31481e-05	0	5.63985e-05	0
Dars2	3.16384e-06	2.6415e-05	8.81097e-06	1.76781e-05	1.57853e-05	0	6.60462e-06	3.04303e-06	3.79507e-05	3.3472e-05	0	1.20445e-05	5.71711e-05	0	5.0813e-06	7.07814e-06	2.91156e-05	0	2.47209e-05	6.69816e-05	3.73573e-06	2.60255e-05	6.42723e-06	5.36937e-05	4.97239e-05	3.18685e-06	3.45214e-05	8.15175e-06	5.49238e-06	9.62026e-06	1.8435e-05	0	1.36863e-05	4.28003e-06	2.58721e-06	3.1582e-06	3.13916e-05	0	0.000103043	1.48562e-05	3.28029e-06	0	1.26927e-05	2.56968e-05	4.71458e-06	0	2.11238e-05	4.28284e-05	0
Cenpl	1.72451e-06	0	0	0	0	1.53267e-06	1.08177e-06	2.22787e-06	0	0	3.04433e-06	1.04701e-05	6.30676e-05	3.23081e-06	1.69517e-05	1.347e-06	1.25786e-05	0	1.95417e-05	0	1.18002e-06	2.7447e-06	0	0	1.75621e-05	1.94835e-06	0	3.65297e-06	0	5.40622e-06	1.27234e-06	2.86829e-05	0	0	1.89063e-06	4.95023e-06	0	0	0	8.47163e-06	6.5367e-06	3.97151e-05	9.33098e-06	1.89075e-05	3.02495e-06	6.77094e-06	0	4.28284e-05	0
Klhl20	5.95392e-06	5.23127e-05	5.14997e-06	3.14451e-05	2.92253e-05	1.10292e-05	7.98734e-06	9.47982e-05	2.24316e-05	3.14568e-05	0.00011584	5.6256e-05	3.17581e-05	2.63734e-05	3.72179e-05	8.83892e-06	6.21381e-05	0	2.00481e-05	7.66401e-05	8.3417e-06	4.90983e-05	3.62492e-06	3.31987e-05	3.36784e-05	6.85879e-06	7.02547e-05	1.16127e-05	1.60234e-05	7.05956e-05	5.37255e-05	4.50288e-05	4.38291e-05	4.36988e-05	2.09717e-06	1.78097e-05	5.24871e-05	2.77624e-05	5.21322e-05	4.05773e-05	1.19914e-05	3.23977e-06	2.58121e-05	3.54086e-05	1.87779e-05	5.62363e-05	0	0.000107915	0
Prdx6	0.000124518	2.86172e-05	0.000142072	1.04619e-05	4.7117e-05	8.29086e-05	0.000177219	2.20417e-05	9.67748e-05	4.9848e-05	0	3.00524e-05	0.000265068	4.16389e-06	3.47066e-05	0.000121748	2.99861e-05	6.81049e-05	1.83026e-05	3.89628e-05	0.000139424	2.36949e-05	0.000127072	1.45451e-05	3.59794e-05	0.00012269	2.85453e-05	0.00016821	3.33109e-05	4.09402e-05	1.91355e-05	0.000127451	1.21965e-05	4.30341e-05	7.97186e-05	0.000120571	3.43491e-05	9.53457e-05	4.92616e-06	4.62107e-05	0.000132894	9.76344e-05	1.01789e-05	3.76124e-05	6.23598e-05	3.0617e-05	0.000331839	7.0977e-05	0.000197385
Suco	2.40736e-05	8.75941e-05	6.70224e-05	3.09838e-05	5.34614e-05	2.42323e-05	2.44531e-05	3.16536e-05	7.0028e-05	1.07547e-05	7.51728e-05	6.57482e-05	2.66785e-05	1.49007e-05	3.7212e-05	3.58381e-05	0.00014846	4.54167e-05	5.42163e-05	4.19234e-05	4.44568e-05	7.78087e-05	2.63136e-05	5.16678e-05	7.18325e-05	1.59679e-05	8.84982e-05	3.76153e-05	6.1457e-05	3.06556e-05	0.000152819	0.000136611	2.93135e-05	3.23095e-05	8.89775e-05	2.74495e-05	0.00014808	0	8.84796e-05	1.12419e-05	1.44865e-05	5.20871e-05	9.54806e-05	3.86586e-05	5.20548e-06	0.000237599	7.12364e-05	0	0
Pigc	1.36423e-05	0.000113384	1.44715e-05	0	0.000130442	1.09415e-05	1.16132e-05	8.29173e-05	2.89352e-05	0	6.9807e-05	3.50235e-05	4.00384e-05	0	3.07578e-05	1.23691e-05	2.65336e-05	7.67517e-05	0	0.000105357	2.44199e-05	4.89185e-05	2.31293e-05	0	3.44194e-05	1.61824e-05	7.31774e-05	3.64002e-05	0	5.87237e-05	8.097e-05	0	0	9.25435e-05	4.94666e-06	2.88768e-05	0.000136763	2.79642e-05	0	0.000149776	1.81425e-05	1.09138e-05	6.72729e-05	2.60725e-05	2.79191e-05	3.922e-05	2.96736e-05	2.51703e-05	3.22211e-06
Dnm3	3.91618e-05	0.000407605	8.57377e-05	0.0010946	0.000508814	3.09348e-05	1.77611e-06	9.13248e-05	4.9456e-05	0.000291495	0.000128154	0.000118033	3.9582e-05	0.000197884	7.05869e-05	1.32168e-05	0.000122957	8.2582e-05	0.00119403	0.000257695	1.14787e-05	0.000127321	4.18455e-05	0.000108066	5.29683e-05	1.56717e-05	0.000302243	3.86715e-05	0.000343222	0.000232079	0.000382006	0.000116257	0.00153797	0.00033134	5.82112e-05	6.05238e-05	0.000726854	0.000152631	0.000909991	0.000494088	3.61775e-06	1.8222e-05	7.36837e-05	5.73935e-05	7.401e-06	5.33201e-05	0	9.90748e-05	1.63404e-05
Mettl13	7.66896e-06	8.11187e-06	0	1.47232e-05	8.67519e-06	1.2171e-05	5.31643e-06	9.29541e-06	0	0	0	1.87346e-06	0	0	0	5.08277e-06	0	0	0	1.82737e-05	8.52916e-06	1.27219e-05	2.66941e-06	0	1.0149e-05	3.84106e-06	0	8.53923e-06	1.50666e-05	0	0	0	1.07919e-05	2.14002e-06	8.86446e-07	6.26996e-06	0	0	0	0	7.52994e-06	8.86902e-06	1.55854e-05	9.14344e-06	4.05865e-06	2.31481e-05	0	0	0
Vamp4	3.48055e-05	5.26792e-05	3.11686e-05	3.3707e-05	2.9688e-05	4.49262e-05	2.53428e-05	3.68273e-05	2.24316e-05	4.63413e-05	2.85595e-05	3.37685e-05	1.05077e-05	0.000119497	1.94286e-05	2.35334e-05	4.03272e-05	9.75987e-05	3.68701e-05	4.16621e-05	2.04941e-05	3.22276e-05	4.6164e-05	3.76295e-05	4.0849e-05	2.28083e-05	4.69646e-05	4.68994e-05	4.4072e-05	2.57419e-05	2.88414e-05	0	6.09356e-05	2.16207e-05	3.6122e-05	3.02343e-05	8.01885e-05	0	0.000134873	2.66036e-05	7.61457e-05	1.30955e-05	2.66972e-05	2.94871e-05	4.06823e-05	2.72065e-05	7.86932e-05	5.87233e-05	1.37423e-05
Prrc2c	7.77136e-05	0.000628525	0.000166791	0.000168246	0.000577169	0.000101367	8.0261e-05	0.000613985	0.000236024	0.000142959	0.00048617	0.000570152	0	0.000145401	0.000474235	8.17523e-05	0.000866378	0.000182179	0.000140282	0.000572027	9.30967e-05	0.000703974	0.000100272	0.000167342	0.00065304	6.74359e-05	0.000716972	0.000105496	0.000158975	0.00061278	0.000665911	0.000193505	0.000168619	0.000409563	0.000397096	0.000147861	0.000702151	0.000163392	0.000149492	0.000693108	0.000107545	0.000206437	0.000798055	0.000619089	0.00011225	0.000851486	0.000323941	0.000557159	7.72468e-05
Fmo4	2.65941e-06	1.45393e-05	6.01888e-06	7.14915e-07	4.15309e-06	1.10299e-06	2.23423e-06	3.27633e-06	0	0	0	2.423e-05	0	0	2.43471e-05	9.55407e-07	7.80031e-06	1.96132e-05	0	0	0	4.04491e-06	0	0	1.06434e-05	3.44997e-06	6.41817e-06	3.65297e-06	2.43377e-06	0	1.8646e-05	2.59121e-05	2.80019e-06	7.09551e-05	2.12762e-06	3.66775e-06	4.69819e-06	6.47668e-05	0	3.26636e-05	3.12324e-06	0	8.48771e-06	0	9.80446e-06	4.99286e-06	5.93472e-05	5.45504e-05	0
Fmo1	2.76679e-05	4.14767e-05	0.000121526	1.6003e-05	8.39722e-05	4.45586e-05	2.3139e-05	6.87687e-05	0.000156834	5.20238e-05	0.00022061	7.28158e-05	0.000502566	6.00962e-06	0.000214272	2.12353e-05	7.30086e-05	0.000123731	3.98794e-05	0.000116471	7.16331e-06	4.75928e-05	5.81621e-05	2.46437e-05	8.64538e-05	4.64032e-05	5.79294e-05	5.93512e-05	8.71569e-06	8.5447e-05	6.96574e-05	0.000334361	2.17794e-05	0.000121531	0.00012196	9.8645e-05	0.000171541	0.000407644	2.75571e-05	0.000150257	3.20627e-05	0	6.25492e-05	0.000143543	3.59869e-05	6.50005e-05	9.32571e-05	6.43739e-05	5.58491e-05
Fmo2	2.60617e-05	3.49325e-05	0.000125789	3.83909e-06	0.000172158	3.42813e-05	1.57912e-05	0.000118191	2.24316e-05	3.24174e-05	3.99226e-05	0.000177454	0.000107342	0	0.000165309	1.68394e-05	6.4783e-05	5.55581e-05	0	6.59492e-05	1.00989e-05	0.000101495	8.3484e-05	9.42889e-06	0.000117125	3.4624e-05	0.000120282	7.4923e-05	0	0.000127091	0.000126857	0.000329705	5.65063e-05	0.000216881	2.0871e-06	4.67995e-05	0.000167928	0.000258247	2.88317e-05	0.000138023	2.97044e-05	0	0.000370499	0.000783582	2.2312e-05	0.000122053	0.000201041	0.000226039	2.98204e-05
Gorab	6.9338e-06	4.46308e-06	1.76883e-05	0	6.96202e-06	2.24078e-06	6.20815e-06	1.12278e-05	0	0	0	2.49744e-05	0	0	5.20021e-06	6.76828e-06	1.52207e-05	1.96132e-05	0	8.90313e-06	5.98999e-06	1.98311e-06	0	0	2.24827e-05	3.37872e-06	1.61342e-05	1.2451e-05	0	4.81429e-06	8.23749e-06	0	0	0	6.03981e-06	9.03021e-06	0	0	0	1.56323e-05	5.04588e-06	2.11926e-05	2.7358e-05	6.18429e-06	1.03544e-05	3.22127e-05	0	1.89226e-05	0
Kifap3	2.87642e-05	0.000108798	2.30868e-05	6.42536e-05	8.61987e-05	6.30486e-06	3.25387e-05	0.000111372	0	6.48447e-05	0.000212811	7.91579e-05	0	1.91784e-05	0.000110113	4.5198e-05	0.000172561	2.32591e-05	6.4465e-05	5.47648e-05	5.31425e-05	0.000126863	3.36856e-05	4.51569e-05	6.58239e-05	2.69931e-05	0.000114003	3.65243e-05	6.51416e-05	0.000120559	0.000130365	0	9.44742e-05	6.96831e-05	4.47406e-05	4.68618e-05	0.000114646	7.3437e-05	1.84699e-05	1.828e-05	1.03077e-05	3.77985e-05	0.000127055	0.000138052	1.9965e-05	3.30758e-05	2.61233e-05	0	2.11194e-05
Scyl3	9.64811e-06	3.79223e-05	0	7.62168e-06	4.03098e-05	1.57593e-05	9.189e-06	3.9565e-05	1.52952e-05	1.75079e-05	2.53273e-05	7.69308e-05	0	6.0562e-06	4.85704e-05	8.46891e-06	3.39535e-05	0	4.66449e-06	3.11065e-05	1.7494e-05	4.3782e-05	2.29401e-06	0	7.06149e-05	7.19409e-06	2.51657e-05	1.12065e-05	1.21282e-05	4.00663e-05	1.09669e-05	0	2.10238e-05	3.70817e-05	7.30696e-06	7.68319e-06	4.63261e-05	4.15282e-05	2.72079e-05	3.42369e-05	1.20717e-05	5.63901e-06	3.22584e-05	1.76125e-05	7.00854e-06	3.43572e-06	2.77008e-05	2.93256e-05	2.25338e-06
Mettl18	2.6627e-06	1.1087e-05	1.56326e-05	0	0	5.02144e-06	3.3395e-06	3.90503e-06	0	0	1.72465e-05	2.04936e-06	0	0	0	5.00638e-06	0	2.32591e-05	0	2.43238e-05	9.08518e-06	0	3.23784e-06	0	4.51066e-06	1.48234e-06	4.3471e-06	1.0514e-05	0	0	0	0	0	1.80865e-05	8.36424e-06	9.17385e-06	1.9965e-05	0	0	7.47552e-06	3.36124e-06	9.31515e-06	1.15958e-05	0	8.83511e-06	0	0	0	0
F5	3.87899e-07	3.26559e-06	0	1.07084e-05	1.19574e-06	0	6.15483e-08	0	0	0	0	4.1474e-06	0	9.17431e-06	0	0	6.2054e-06	1.45307e-05	0	1.00208e-05	0	1.26577e-05	0	3.88039e-06	0	3.96385e-07	8.53439e-06	3.67557e-06	1.81572e-06	4.43555e-06	1.10662e-05	0	1.36863e-05	2.36122e-05	0	1.02378e-06	0	0	1.10744e-05	1.19562e-05	9.73637e-06	3.2649e-06	4.69017e-06	6.99149e-07	2.34418e-06	7.39557e-06	0	0	6.75338e-06
Slc19a2	8.75796e-06	1.20412e-05	0	8.07541e-06	2.44666e-06	1.24243e-06	1.54585e-05	8.49624e-06	0	0	1.89012e-05	6.68366e-05	0	0	0	6.49323e-06	1.1331e-05	0	8.50238e-06	1.33238e-05	3.14842e-05	3.08771e-05	2.27435e-05	6.76787e-06	1.95998e-06	6.11336e-06	1.63294e-05	1.67387e-05	1.74748e-05	4.5438e-06	7.40305e-06	0	1.24126e-05	7.9564e-06	3.15923e-06	2.24309e-06	1.6539e-05	0	0	1.23019e-05	1.40378e-06	0	6.46162e-06	0	0	3.6375e-06	0	0	4.05689e-06
Ccdc181	1.94974e-05	2.87147e-05	4.3406e-05	4.84262e-06	4.10983e-05	3.37396e-06	1.75697e-05	3.68963e-05	0.00017453	0	9.8233e-05	2.506e-05	4.05372e-05	0	1.90398e-05	2.50439e-05	5.65163e-05	3.38978e-05	0	3.20819e-05	2.43681e-05	4.43787e-05	4.90667e-05	7.0601e-06	6.90708e-05	1.5528e-05	5.30207e-05	4.67034e-05	3.28596e-06	4.69574e-05	6.84563e-05	3.78329e-05	5.83567e-06	6.61533e-06	1.09212e-05	1.32666e-05	1.21621e-05	2.75938e-05	0	9.50408e-06	1.03707e-05	9.75476e-06	3.49312e-06	1.69687e-05	5.75934e-06	9.89909e-06	5.8096e-05	5.38602e-05	9.22424e-06
Blzf1	1.99143e-05	3.43541e-05	2.43988e-05	4.04754e-05	6.98869e-05	1.7256e-05	1.47109e-05	4.96951e-05	0	1.09595e-05	9.30211e-05	5.5143e-05	4.00384e-05	3.74238e-05	2.78877e-05	1.83604e-05	5.36075e-05	3.73011e-05	5.94406e-05	5.5042e-05	3.20052e-05	7.04696e-05	5.41121e-05	3.83611e-05	5.94939e-05	1.10954e-05	6.72027e-05	4.21036e-05	3.83507e-05	4.66735e-05	7.3255e-05	0	1.21965e-05	2.3135e-05	2.64621e-05	1.25206e-05	1.66885e-05	3.0581e-05	5.64488e-05	3.36498e-05	1.04081e-05	2.2502e-05	2.65338e-05	6.21975e-05	8.07162e-06	7.31364e-05	0	0.000140935	2.9124e-06
Nme7	2.5019e-05	3.85161e-05	0	8.83777e-05	3.08221e-05	1.35331e-05	1.44159e-05	2.99799e-05	0	9.04685e-05	0	1.49272e-05	0	3.56894e-05	5.27844e-06	2.61719e-05	2.20264e-05	0	0.000115846	1.25342e-05	5.10232e-05	2.54949e-05	0	0.000116785	2.94708e-05	2.76147e-05	1.31969e-05	4.65623e-06	0.000124447	2.15942e-05	2.36748e-05	5.61545e-05	8.56156e-05	0.000125289	5.21259e-06	1.18656e-05	0	0	5.47447e-06	1.91796e-05	1.03721e-05	3.0594e-05	1.6633e-05	3.02688e-05	8.82795e-06	0	0	2.24694e-05	3.82711e-06
Atp1b1	0.00301512	0.00157196	0.0060984	0.000395723	0.00186246	0.000401617	0.00169452	0.000720519	0.00447692	0.000146007	0.000720599	0.00070324	0.00239386	0.000152927	0.000994918	0.00340617	0.00106665	0.00537866	0.00020801	0.00136234	0.00251452	0.00121364	0.00878796	0.000323524	0.0014838	0.00264331	0.001157	0.00668661	0.000360758	0.00132348	0.000450134	0.00179985	0.000201091	0.00111683	8.48457e-05	0.000589107	0.000592847	0.00162416	0.000182691	0.00069174	0.00027452	6.11207e-05	0.000279498	0.000512431	0.000318499	0.000349488	0.00172741	0.000976115	0.000555719
Xcl1	0	0	0	0	0	1.86317e-06	0	0	0	0	0	0	0	0	0	0	0	0	0	0	0	0	0	0	0	1.68736e-07	0	0	0	0	0	0	0	0	0	0	0	0	0	0	0	0	0	0	0	0	4.15628e-05	0	0
Sft2d2	2.84361e-05	1.96491e-05	5.67705e-05	3.27333e-05	4.51697e-05	2.34557e-05	2.89391e-05	8.6766e-06	2.75634e-05	4.84769e-05	0	4.83281e-06	4.57249e-05	4.04008e-06	1.46419e-05	5.26584e-05	2.6169e-05	0.000107716	1.47562e-05	3.80935e-06	5.38845e-05	1.745e-05	4.13553e-05	4.06859e-05	2.37751e-05	3.31972e-05	2.4681e-05	2.81662e-05	3.54342e-05	1.30716e-05	2.09502e-05	0.00010751	2.1306e-05	1.2463e-05	1.50205e-05	3.62536e-05	8.42699e-06	0	6.91658e-05	2.20935e-05	2.21504e-05	2.82812e-06	0	0	2.36524e-05	2.56454e-05	3.18471e-05	0	3.1805e-05
Tiprl	3.61425e-05	4.59251e-05	4.49052e-05	2.4569e-05	2.80073e-05	1.56889e-05	4.39181e-05	7.44361e-05	0.000119474	3.90019e-05	3.64817e-05	6.46901e-05	7.56561e-05	7.12251e-06	7.42123e-05	4.06543e-05	4.85525e-05	0.000150638	1.65464e-05	1.87292e-05	3.31921e-05	6.19302e-05	5.57058e-05	2.24905e-05	4.00118e-05	3.09762e-05	2.60931e-05	0.000110712	1.20984e-05	5.49594e-05	2.93024e-05	0	4.15085e-05	6.39019e-05	8.07689e-05	3.45526e-05	2.58019e-05	0	5.47447e-06	5.21765e-05	2.63775e-05	7.61512e-05	3.77912e-05	5.06458e-05	1.93884e-05	9.89909e-06	0	7.33836e-05	2.82466e-05
Dcaf6	2.21864e-05	0.000325549	5.5203e-05	0.000168611	0.000292453	7.43775e-06	2.23922e-05	0.000487758	4.6824e-05	0.000217642	0.000256635	0.00045493	0.00016165	0.000216745	0.000210121	2.62182e-05	0.000341624	9.64726e-05	0.000196322	0.000125154	2.94603e-05	0.000387896	4.17864e-05	0.000141742	0.000232064	1.97881e-05	0.000346272	6.63498e-05	0.00017297	0.000239366	0.000360766	0.000101576	0.000312052	0.000427762	6.39989e-05	2.56038e-05	0.000221193	2.79642e-05	0.00013938	0.000165814	8.02856e-06	3.49652e-05	0.000188854	0.000124185	8.25222e-06	0.000171105	0	0.000182458	1.80643e-05
Mpc2	0.000989793	0.000210416	0.00113535	0.000132059	0.000256456	0.000297289	0.00113662	0.000246799	0.00123061	0.000208508	0.000144713	0.000234225	0.00109962	0.000101319	0.000176263	0.000764285	0.000223028	0.00130936	6.02854e-05	0.000239819	0.000613835	0.000196309	0.000979948	8.95999e-05	0.000243727	0.00088614	0.000135748	0.00146239	0.000133379	0.000177485	0.000127087	0.00145972	0.000166112	0.000154162	0.000121559	0.000422261	0.000131046	0.00107356	8.80957e-05	0.000115388	0.00025831	0.000219035	0.000131087	0.000176324	0.000309807	0.0001027	0.00097482	0.000222008	0.000319556
Mpzl1	1.70288e-05	3.95277e-05	1.55109e-05	5.71194e-05	1.50772e-05	3.51389e-06	3.42006e-05	7.76655e-05	2.33754e-05	0.00011736	9.9337e-05	8.8608e-05	0	8.62528e-05	2.72698e-05	4.75896e-05	0.000121815	3.68811e-05	0.000119955	1.87679e-05	6.52936e-05	8.78832e-05	1.48212e-05	7.26043e-05	8.75612e-05	2.61932e-05	4.54907e-05	6.51498e-05	7.68549e-05	5.17439e-05	3.10053e-05	5.57041e-05	6.62444e-05	5.35071e-05	7.96758e-05	7.61941e-05	0.000116814	3.11721e-05	0.000322671	1.19868e-05	2.12773e-06	4.93289e-05	8.30879e-05	3.67692e-06	5.44637e-07	0	0	0	0
Rcsd1	2.05289e-06	9.20525e-06	0	3.8492e-06	2.26929e-05	8.27287e-05	8.2404e-07	2.22787e-06	0	7.29581e-06	0	3.08959e-06	0	1.6756e-05	0	8.02414e-07	0	0	1.38183e-05	0	0	1.0415e-05	0	0	6.59575e-06	5.34545e-07	7.45173e-06	0	6.88088e-06	0	3.82631e-06	0	9.28611e-06	2.90461e-05	6.62359e-05	0.000111513	0.000107129	0	5.12327e-05	5.86649e-05	3.68892e-05	7.53853e-05	0.000209179	0.000121914	4.99843e-05	0.000236071	2.77008e-05	0.00010445	9.08878e-05
Creg1	5.14151e-05	3.30386e-05	0.000127348	9.59131e-06	4.84279e-05	6.12744e-05	3.88792e-05	2.36968e-05	4.04335e-05	0	0	2.64356e-05	0.000103576	0	4.06539e-05	3.61926e-05	2.01015e-05	0.000110557	0	2.23105e-05	3.82837e-05	5.58136e-06	7.61006e-05	0	1.7809e-05	3.60537e-05	2.85727e-05	8.23906e-05	7.65638e-06	2.85386e-05	6.98558e-06	0.000151332	4.66335e-06	5.80923e-05	6.83734e-05	5.45087e-05	1.442e-05	0.000277577	0	3.79337e-05	0.000195429	8.26047e-05	2.58716e-05	2.94021e-05	0.000167422	9.06697e-05	8.54366e-05	9.06341e-05	0.00022264
Pou2f1	1.8755e-05	0.000110347	1.03365e-05	0.00011577	0.000105465	3.99243e-05	1.78881e-05	6.07046e-05	0	0.000126283	3.88368e-05	0.000140742	0	0.00016035	7.3476e-05	2.24072e-05	0.00010565	1.83483e-05	8.21176e-05	8.11679e-05	3.24514e-05	9.93124e-05	1.72979e-05	0.000142426	0.000119023	1.41981e-05	0.000182469	8.374e-06	0.000107971	9.36142e-05	6.43024e-05	0	0.000165356	0.000181429	1.34851e-05	2.42142e-05	8.37338e-05	0	9.03637e-05	8.67687e-05	6.92192e-06	2.34675e-05	0.000152563	0.000110073	1.745e-05	0.000145529	3.24992e-05	0.000134965	5.31301e-06
Ildr2	8.20191e-06	8.51545e-05	1.71237e-05	2.63842e-06	4.41956e-05	3.22164e-06	4.89972e-06	0.000111118	0	0	0.000145091	5.63739e-05	0.000116338	7.84437e-06	4.10622e-05	3.94855e-06	8.94208e-05	3.35065e-05	1.87815e-05	3.56625e-05	1.20922e-06	4.72689e-05	5.75295e-06	1.18145e-05	2.57263e-05	9.21246e-06	3.71078e-05	3.75511e-06	1.61992e-05	5.75621e-05	0.000361815	7.09409e-05	3.40084e-05	9.08179e-05	7.84879e-05	1.00887e-05	6.14134e-05	0.000104664	1.60082e-05	7.75448e-05	6.26633e-06	9.63029e-05	4.94992e-05	7.90422e-05	1.68595e-05	3.36849e-05	3.09598e-05	0.000303004	1.47866e-05
Tada1	1.24514e-05	4.04123e-05	2.65855e-05	4.98662e-06	3.19239e-05	1.587e-05	1.15374e-05	2.8298e-05	1.89753e-05	4.17293e-05	3.37817e-05	6.47353e-05	0	7.04622e-06	4.12099e-05	1.1764e-05	3.60253e-05	0	0	2.85625e-05	1.69255e-05	1.95936e-05	1.04982e-05	4.64744e-06	2.66867e-05	1.07563e-05	2.95841e-05	4.68735e-06	2.44955e-05	6.72563e-06	7.0061e-05	0	1.27842e-05	2.1633e-05	2.07008e-05	2.14609e-05	2.98989e-05	0	0	1.98666e-05	1.44458e-05	3.44723e-06	3.38402e-05	3.33145e-05	2.74167e-05	2.7436e-05	0	4.40618e-06	1.21853e-05
Pogk	1.87993e-05	2.58989e-05	3.63203e-06	1.72509e-05	2.55785e-05	9.53039e-07	2.80178e-05	1.11142e-05	2.51383e-05	0	0	7.06508e-06	0	2.1812e-05	2.34877e-05	1.23732e-05	2.49988e-05	0	0	6.41514e-06	1.78012e-05	1.59696e-05	0	1.55789e-05	1.64962e-05	1.25186e-05	4.68319e-06	8.15049e-06	1.34674e-05	3.7499e-05	1.04693e-05	0	4.67113e-06	7.81116e-06	3.63662e-05	1.79776e-05	0	5.25853e-05	4.92616e-06	9.77402e-06	5.5314e-06	2.17625e-05	2.82657e-05	0	7.92813e-06	3.72606e-05	0	0	0
Uck2	5.68563e-06	1.6993e-05	4.07664e-05	3.1685e-05	2.24211e-05	3.12625e-05	1.68834e-05	3.40716e-05	2.52908e-05	9.06477e-05	4.59244e-05	1.45757e-05	2.76549e-05	0.000102413	4.9975e-06	9.35933e-06	1.65924e-05	9.07556e-06	3.82632e-06	2.65206e-05	2.03389e-05	0	1.10354e-05	5.31831e-05	1.80242e-05	8.30861e-06	4.76324e-05	2.9449e-05	2.64048e-05	4.51173e-05	4.00465e-05	0	4.84841e-05	2.46057e-05	7.70214e-06	5.45818e-06	1.08708e-05	0	3.11005e-05	1.78094e-05	6.60474e-06	5.12351e-05	2.25847e-05	4.40331e-05	0	3.6375e-06	0	3.32226e-05	9.72195e-06
Tmco1	0.000185475	5.61112e-05	0.000290237	7.41929e-05	9.26904e-05	0.000118003	0.000268256	3.91863e-05	0.00022815	9.83481e-05	4.78986e-05	5.62071e-05	0.000231572	2.9579e-05	7.59124e-05	0.000268267	7.12881e-05	0.000201409	7.74229e-05	3.48478e-05	0.000319407	6.16706e-05	0.000284388	0.0001211	3.56712e-05	0.000193014	4.53518e-05	0.000344107	9.07081e-05	9.80067e-05	6.05258e-05	0.000105989	3.77638e-05	0.000135423	0.000156426	0.000217462	9.37525e-05	0.000233659	3.82736e-05	9.6544e-05	0.000152765	0.000150871	5.44351e-05	0.000104199	0.000211619	5.46074e-05	7.5112e-05	8.04227e-05	8.03926e-05
Aldh9a1	5.14967e-05	8.77018e-05	0.000256548	2.09582e-05	0.000102527	5.0305e-05	5.72163e-05	2.0762e-05	0.000214449	0	5.25934e-05	6.01445e-05	0.000307729	2.99853e-05	0.000133329	4.38203e-05	7.70875e-05	0.000259784	5.78766e-05	6.29126e-05	4.66796e-05	8.82137e-05	0.000176003	2.33422e-05	4.80251e-05	5.69061e-05	4.93277e-05	0.00018937	1.7734e-05	5.6376e-05	0.000109166	0.000250772	5.35929e-06	9.09937e-05	2.90456e-05	4.42499e-05	4.94054e-05	0.000589158	4.57466e-05	0.000143134	4.47436e-05	3.79361e-05	2.87422e-05	0.000116797	4.2932e-05	6.68772e-05	0.000183212	0.000411916	4.17234e-05
Mgst3	0.000401966	3.9464e-05	0.000416517	0.000136473	2.7141e-05	5.05884e-05	0.000172374	4.11922e-05	9.10187e-05	0.00013721	3.04433e-06	2.15694e-05	5.53097e-05	6.02523e-05	3.40951e-05	0.000187216	6.81199e-06	0.000114622	8.23634e-05	4.34299e-06	0.000134635	1.69056e-05	0.00025832	8.13217e-05	4.36383e-05	0.000377886	3.55986e-05	0.000415688	0.000120009	1.07227e-05	1.00026e-05	0.000142837	4.5311e-05	5.51965e-05	8.77563e-05	0.000169177	8.97618e-06	0.000145983	1.46688e-05	1.90508e-05	4.9124e-05	0.00019787	1.30819e-05	1.01685e-05	6.36449e-05	1.57003e-05	9.92661e-05	3.49449e-05	6.23606e-05
Pbx1	6.25792e-05	0.000500865	2.77743e-05	0.000763026	0.000590458	2.12969e-05	8.75352e-05	0.000664194	0	0.000748676	0.000476222	0.00106006	0	0.00141122	0.00073826	8.08773e-05	0.000564778	7.77626e-05	0.000951718	0.000602629	0.000167552	0.000454666	2.74235e-05	0.000769346	0.00039251	5.48098e-05	0.000529259	3.01389e-05	0.000778603	0.000532204	0.00067822	0	0.000961407	0.000531929	0.000549814	0.000799624	0.0055093	8.13867e-05	0.00679119	0.0033952	3.2219e-05	0	0.00111585	0.000888526	2.72506e-05	0.000356537	4.90196e-05	0.0010229	8.16792e-05
Rgs5	2.93199e-06	4.11895e-06	0	0	5.35315e-06	0	1.74226e-06	0	0	0	0	0	0	0	4.9975e-06	1.6537e-06	4.18118e-05	0	0	0	2.68962e-06	0	0	0	4.04374e-06	4.11486e-07	0	0	0	0	0	0	0	0	1.33478e-05	4.50958e-05	0	0	0	0	7.24252e-07	0.00303561	6.73295e-05	3.86609e-05	0	1.80845e-05	0	2.56404e-05	0
Hsd17b7	6.44445e-06	1.51563e-05	2.31637e-05	8.44411e-06	2.57056e-05	2.3197e-06	2.6726e-05	2.72192e-05	2.15332e-05	2.05222e-05	2.75348e-05	1.9204e-05	0	0	4.79875e-05	5.16687e-06	0	1.45698e-05	2.1529e-05	2.71577e-05	3.85834e-05	6.83214e-06	1.17151e-05	0	1.00831e-05	5.99358e-06	4.11409e-06	4.54388e-06	0	1.15485e-05	1.65511e-05	5.73658e-05	0	8.19807e-06	2.06482e-05	1.26111e-05	1.21963e-05	0	0	2.20549e-05	6.09194e-06	0	5.87815e-06	2.01479e-05	7.9124e-06	7.85016e-06	0	0	0
3110045C21Rik	1.68713e-06	2.09745e-06	6.49786e-06	4.14033e-07	0	5.27511e-06	1.1362e-05	0	0	0	0	0	0	1.31787e-05	0	1.24385e-06	0	0	0	8.08941e-06	5.63192e-06	0	1.13953e-05	0	2.70286e-06	2.55155e-06	0	9.9705e-06	0	0	0	2.27108e-05	0	1.15496e-05	1.21949e-06	4.08901e-06	0	4.69484e-05	0	0	5.9219e-06	0	1.07965e-06	0	5.03613e-07	0	2.61233e-05	0	7.20721e-06
Uap1	3.4894e-05	4.24968e-05	4.79601e-05	3.56037e-05	3.85244e-05	3.40994e-05	5.35028e-05	6.238e-05	7.21263e-05	1.17485e-05	3.0525e-05	2.83765e-05	1.05077e-05	4.06627e-05	0.000103615	4.75945e-05	4.18396e-05	6.1388e-05	0.00010888	3.76015e-05	7.55473e-05	2.74578e-05	1.25208e-05	7.61168e-05	1.16107e-05	2.04691e-05	1.73905e-05	3.3567e-05	4.94215e-05	4.99935e-06	1.85812e-05	0.000199135	7.504e-05	8.31069e-06	8.03993e-05	4.37168e-05	4.8927e-05	0	4.61814e-05	3.12859e-05	3.02282e-05	7.54841e-05	2.23032e-06	1.15529e-05	2.67908e-05	1.74672e-05	0	0.000117366	2.93739e-05
Uhmk1	3.21126e-05	1.35212e-05	2.99912e-05	1.63777e-05	1.38907e-05	3.38076e-05	6.95957e-05	2.61768e-05	0	1.07547e-05	0	1.04827e-05	0	6.07509e-05	0	5.25572e-05	0	3.31609e-05	1.42788e-05	9.37671e-06	7.16011e-05	3.88899e-05	1.78495e-05	1.15916e-05	1.04399e-05	3.90132e-05	5.64708e-06	6.37375e-06	3.09061e-05	7.45767e-06	1.25405e-05	0	4.09618e-05	0	2.30035e-05	2.92183e-05	2.60247e-06	2.75938e-05	2.22509e-05	4.3826e-05	3.78192e-05	0	2.2136e-05	4.45566e-05	2.33469e-05	0	4.15628e-05	1.07666e-05	4.03159e-05
Gm7694	7.47705e-06	0	0	1.2645e-05	0	0	5.60052e-06	0	0	0	0	0	0	0	0	1.30842e-05	0	0	2.78654e-05	0	1.13175e-05	0	0	1.32285e-05	0	7.4714e-06	0	0	1.36797e-05	0	0	0	0	0	1.32222e-06	2.07667e-06	0	0	1.75245e-05	0	1.29819e-06	5.94304e-06	0	0	6.94697e-06	0	0	0	3.22211e-06
Nos1ap	2.5064e-05	0.000262754	0.000118408	0.00045907	0.000166671	2.48844e-06	9.33607e-06	6.98467e-05	0.000113486	0.000274653	8.25934e-05	0.000163755	0.000148035	0.000107802	0.000102669	2.28681e-05	0.000251914	0.000248613	0.000492627	0.000274865	1.81615e-05	0.000134359	0.000218226	0.000290153	0.000160411	1.21947e-05	0.00017187	0.000154405	0.000222256	0.000110814	0.000175525	0.000212523	0.000172098	8.59933e-05	4.64526e-06	1.03707e-05	0.000171322	8.57677e-05	0.000300813	0.000155015	9.16358e-06	0	0.000158135	0.000123674	9.67472e-06	0.000121447	9.00885e-05	7.53408e-05	9.78547e-06
Atf6	1.60879e-05	0.000102795	8.21468e-05	0.000128022	8.85063e-05	2.82461e-05	2.15627e-05	6.57492e-05	0	0.00012803	5.48414e-05	0.000205208	8.80674e-05	0.000212429	0.000102657	2.13462e-05	4.03247e-05	4.71263e-05	6.67448e-05	0.000125706	3.46027e-05	0.000108712	5.9939e-05	0.000144643	7.65095e-05	1.48437e-05	0.000116813	5.09304e-05	0.000145454	9.10411e-05	8.03456e-05	6.17287e-05	0.000107314	4.74858e-05	3.63214e-05	2.84323e-05	0.000116902	0.00012037	2.13877e-05	0.000126906	4.11522e-05	1.64711e-05	0.000126356	0.000102102	3.80895e-05	0.000457577	9.06921e-05	0.000238028	2.43977e-05
Dusp12	1.02201e-05	3.70922e-05	3.25998e-05	2.25994e-05	1.82132e-05	1.47996e-05	1.048e-05	1.03023e-05	0	0	5.24079e-05	2.7658e-05	4.79289e-05	3.82042e-05	5.9541e-05	1.00048e-05	2.94301e-05	2.05001e-05	6.78794e-06	1.67173e-05	0	2.39054e-05	1.84209e-05	1.85581e-05	4.737e-05	7.09377e-06	3.42522e-05	4.82632e-06	4.86572e-06	6.4733e-05	1.37714e-05	0	5.58703e-05	1.77522e-05	1.8793e-05	2.78964e-05	3.48484e-05	0	2.75475e-05	3.45215e-05	1.07246e-05	5.90514e-06	8.42505e-06	1.21249e-05	1.36069e-05	6.77094e-06	0	1.18531e-05	1.61221e-05
Gm26620	4.26203e-07	1.04819e-06	0	0	5.33817e-06	0	3.66796e-07	0	0	0	0	0	0	0	0	1.0081e-06	0	0	0	3.38753e-06	0	9.0916e-07	2.50712e-06	0	0	9.76732e-07	0	0	0	1.29186e-06	0	0	0	0	0	3.91155e-07	2.5996e-06	0	0	0	5.15566e-07	0	0	0	3.6288e-06	7.66786e-05	0	0	0
Fcgr2b	1.77944e-06	4.81768e-06	6.75259e-06	0	8.30324e-06	4.04919e-05	2.66991e-06	3.7794e-05	0	0	6.35324e-06	6.19889e-06	1.05077e-05	0	2.71986e-05	4.66073e-06	3.92657e-06	0	0	1.03172e-05	0	3.38011e-06	3.51373e-06	0	9.69421e-06	5.11086e-06	1.88858e-06	1.50833e-06	0	1.37972e-05	9.3777e-06	0	2.80019e-06	1.04118e-05	0	5.5676e-06	2.46862e-05	0	0	1.82073e-05	0.000133964	0	7.0921e-06	2.29801e-05	0.000211723	0.000104046	9.03078e-05	0.000103482	2.73096e-05
Fcgr4	0	0	0	0	0	0	0	0	0	0	0	0	0	0	0	0	0	0	0	0	0	0	0	0	0	0	0	0	0	0	0	0	0	0	0	0	0	0	0	8.51404e-06	8.47879e-05	0	1.69663e-06	0	0.000402983	0.000227375	0	0.00021651	8.03077e-05
Fcgr3	1.19948e-06	3.07121e-06	4.32107e-06	0	0	0	2.10027e-07	0	0	0	0	0	0	0	0	0	0	0	0	0	0	9.0916e-07	6.80032e-06	0	0	0	0	0	0	0	0	0	0	0	0	7.48876e-07	5.70718e-06	0	0	0	0.000222775	0	0	0	0.000616886	4.91592e-05	4.0981e-05	0	0.000310588
Cfap126	2.03849e-06	0	0	0	2.16845e-06	0	1.45657e-06	0	0	0	0	0	0	0	1.12423e-05	3.02548e-06	0	0	0	0	1.08782e-06	0	1.10872e-05	0	4.03848e-06	1.68744e-06	6.23139e-06	0	0	2.75283e-06	1.75146e-06	0	0	0	0	2.68746e-06	0	5.00501e-05	0	1.14887e-05	4.89829e-06	4.4774e-06	1.69663e-06	7.22157e-06	9.87385e-07	2.11882e-05	2.15424e-05	0	0
Sdhc	0.000202311	7.21178e-05	0.000273441	5.68761e-05	0.000108773	8.13424e-05	0.000273174	9.06699e-05	0.000329056	0.000163851	5.93187e-05	6.77144e-05	0.000406075	0.00014629	7.22893e-05	0.00018944	6.33239e-05	0.000279073	3.10579e-05	0.000109333	0.000303237	5.29546e-05	0.000298034	4.6038e-05	8.8074e-05	0.000264147	6.71362e-05	0.000338186	9.24263e-05	0.0001424	3.47887e-05	0.000416699	9.0925e-05	0.000135099	4.58955e-05	0.000130073	7.69267e-05	0.000236973	8.4836e-05	8.6333e-05	9.82503e-05	0.000171583	7.23213e-05	7.02225e-05	8.02498e-05	3.46872e-05	0.000366539	8.72405e-05	8.91266e-05
Pcp4l1	0	1.89579e-06	0	0	0	0	1.40825e-07	0	0	0	6.18506e-06	0	0	0	0	1.88926e-07	0	0	0	0	0	0	0	0	0	1.43235e-07	0	0	0	1.15485e-05	0	0	0	0	7.20843e-06	6.8427e-05	1.06397e-05	0	0	1.42814e-05	6.79662e-07	0.000882791	2.64968e-05	0	3.15537e-06	0	0	0	0
Tomm40l	2.76101e-05	0	0	0	1.514e-06	1.20253e-05	2.51099e-05	0	0	0	0	0	0	0	0	1.92974e-05	0	0	0	0	2.72883e-05	0	7.38487e-06	0	0	2.57741e-05	0	0	0	0	0	0	0	0	2.93975e-05	2.52207e-05	0	0	0	5.83925e-06	1.37677e-05	1.38007e-05	0	0	8.00503e-06	0	0	0	1.26531e-05
Apoa2	6.95153e-06	0	9.40216e-06	0	2.46245e-06	1.19049e-05	4.27179e-06	0	0	0	0	0	0	0	3.58134e-06	6.19062e-06	0	0	0	0	8.80546e-06	0	7.99169e-06	0	4.883e-06	1.79331e-05	0	2.81749e-06	0	0	0	0	0	0	0	4.09318e-06	0	0	0	0	4.09734e-06	4.26694e-06	0	0	1.19876e-05	0	0	0	1.04077e-05
Fcer1g	2.33212e-06	9.0986e-07	0	7.66991e-06	3.87977e-06	2.64796e-05	1.49592e-06	0	0	0	0	1.46216e-06	0	0	0	1.96373e-06	1.45138e-05	0	0	1.78063e-05	3.50338e-06	4.71517e-06	0	0	0	8.09202e-06	6.74062e-06	1.01932e-05	1.40176e-05	0	6.0521e-06	0	0	0	0	9.29478e-06	0	0	5.47447e-06	1.92426e-05	0.00292145	0	1.23075e-05	0	0.00308295	0.000161669	0.000202338	1.10742e-05	0.00161463
Ndufs2	0.000347571	5.49114e-05	0.000374961	5.23391e-05	5.81091e-05	0.000120905	0.000313899	4.55869e-05	0.000237894	6.91919e-05	3.04433e-06	2.97247e-05	0.000247777	4.85238e-05	4.75374e-05	0.000223229	0	0.000136664	0.000104362	2.45043e-05	0.000282037	1.99377e-05	0.000306801	2.65837e-05	3.668e-05	0.000326291	1.93609e-05	0.000393727	8.5793e-05	3.86103e-05	1.84941e-05	0.000140491	2.05353e-05	3.88237e-05	9.47197e-05	0.000148666	3.18291e-05	0.000221569	5.1711e-05	5.17252e-05	0.000134603	0.000186484	9.76103e-06	5.05109e-05	0.00010828	1.27139e-05	0.00025871	3.41661e-05	0.00011491
B4galt3	2.26959e-05	2.43534e-06	0	5.74378e-05	2.32148e-05	1.34658e-05	2.41954e-05	0	1.52952e-05	5.22417e-05	1.45012e-05	2.07871e-05	0	0.000132353	7.71159e-06	3.21693e-05	0	8.2174e-06	3.30935e-05	9.74999e-06	3.67382e-05	1.49299e-05	8.14893e-06	4.66101e-05	1.20395e-06	1.8633e-05	1.08635e-05	3.03294e-06	3.41947e-05	7.93512e-06	2.3088e-05	0	0.000100451	7.81116e-06	1.79489e-05	1.69797e-05	4.95384e-06	0	2.83062e-05	1.87582e-05	1.55642e-05	4.61169e-05	6.18306e-06	4.77049e-06	2.05519e-05	0	0	0	8.82005e-06
Ppox	1.55238e-05	4.62303e-06	0	1.61795e-05	9.81635e-06	1.69311e-05	1.32538e-05	1.46476e-05	0	1.21016e-05	9.72006e-06	6.1189e-06	0	2.96188e-05	1.42847e-06	2.32299e-05	7.32343e-06	0	7.67648e-06	4.2744e-05	2.15104e-05	0	0	6.86967e-06	9.33136e-06	1.68261e-05	0	0	2.70577e-05	2.32731e-06	8.19726e-06	0	8.66935e-06	0	3.4282e-06	1.32625e-05	2.5996e-06	0	1.79253e-05	2.71062e-05	9.45054e-06	0	0	2.06706e-05	1.45358e-05	1.61734e-05	0	4.40618e-06	2.9124e-06
Usp21	7.97137e-06	3.04876e-05	6.75259e-06	9.75462e-06	4.78641e-05	2.66434e-06	6.48544e-06	2.86514e-05	0	0	3.04433e-06	1.90426e-05	0	1.54856e-05	1.33069e-05	1.09406e-05	2.99346e-05	0	8.36148e-06	1.82587e-05	4.21961e-06	2.72029e-05	8.92695e-06	1.99611e-05	1.78141e-05	5.89502e-06	2.78798e-05	9.26099e-06	7.92941e-06	1.48502e-05	5.07243e-05	0	7.10944e-06	2.46057e-05	1.88116e-05	9.54904e-06	2.85354e-05	2.79642e-05	3.01514e-05	4.97275e-06	8.63967e-06	2.50138e-05	2.30562e-05	2.84537e-05	4.74888e-06	7.39557e-06	0	6.62559e-06	6.63729e-06
Ufc1	9.43023e-05	2.69677e-05	9.49755e-05	1.83175e-05	4.23428e-05	8.14166e-05	9.19049e-05	4.20509e-05	0	3.50133e-05	0	3.74468e-05	5.9413e-05	2.34113e-05	2.25632e-05	8.22755e-05	4.58545e-05	0.000174672	2.35451e-05	1.6243e-05	8.19481e-05	1.5697e-05	7.53035e-05	1.23042e-05	2.47135e-05	7.98749e-05	3.77863e-05	0.000131636	1.29416e-05	3.15313e-05	1.027e-05	0.000170805	2.72836e-06	1.92106e-05	0.000118201	9.24395e-05	6.94394e-05	0.000155547	8.76225e-06	8.57633e-06	8.15293e-05	0.000100562	4.53942e-05	4.44364e-05	6.8439e-05	1.925e-05	0	0	3.82862e-05
Gm20045	9.70928e-06	0	0	3.90414e-05	0	3.59114e-06	8.08037e-06	0	0	4.60211e-05	0	0	0	8.4435e-05	0	8.87335e-06	0	0	1.98123e-05	0	4.63948e-06	0	0	5.13972e-05	0	8.98978e-06	0	0	4.73531e-05	0	0	0	0.000114713	0	1.83311e-05	1.55508e-05	0	0	0	0	3.37719e-06	1.04861e-05	0	0	6.93326e-06	0	0	0	7.07144e-06
Dedd	1.70546e-05	2.94422e-05	2.02254e-05	1.52451e-05	4.72208e-05	1.268e-05	1.22015e-05	0	0	3.85507e-05	0	4.66332e-05	0	2.04234e-05	7.09923e-05	1.90708e-05	1.79267e-05	0	1.95417e-05	6.61493e-06	9.54482e-06	3.28559e-05	0	3.64797e-05	2.08116e-05	1.0238e-05	1.83906e-05	0	2.88919e-05	2.74572e-05	2.35469e-05	0	6.40263e-05	2.07644e-06	2.51467e-05	2.56812e-05	1.48296e-05	0	0	0	1.26008e-05	2.57606e-05	1.24343e-05	3.75599e-05	1.49363e-05	9.88435e-06	0	9.21022e-06	1.82477e-05
Nit1	5.01194e-05	2.65441e-05	7.03011e-05	1.43615e-05	1.18162e-05	4.92799e-05	4.39166e-05	7.21269e-05	5.73928e-05	3.87563e-05	4.81787e-05	3.41752e-05	0.00019178	1.67096e-05	0.000100822	3.67605e-05	5.71402e-05	5.69024e-05	1.00357e-05	3.43415e-05	4.16033e-05	4.58087e-05	0.000121959	3.37938e-05	4.33394e-05	4.00162e-05	4.4982e-05	4.83844e-05	2.29639e-05	3.39392e-05	3.04653e-05	0.000161058	2.70124e-05	4.84039e-05	2.18016e-05	4.72317e-05	5.62477e-05	0.000119557	0	1.34816e-05	2.79404e-05	3.8553e-05	2.09186e-05	6.82911e-05	2.3832e-05	6.05928e-05	9.13357e-05	0.000126328	3.65801e-05
Pfdn2	0.000116362	2.41257e-05	7.42816e-05	1.57247e-05	5.24983e-05	0.000105673	0.000126173	2.59431e-05	0	4.47626e-05	4.62112e-05	3.48642e-05	9.23379e-05	4.6777e-05	3.6233e-05	0.000105214	3.91253e-05	8.2174e-06	0	2.00798e-05	0.000100725	4.34662e-05	5.51481e-05	3.04825e-05	3.88068e-05	8.58915e-05	4.10923e-05	9.8283e-05	2.63037e-06	3.37689e-05	3.12735e-05	2.27108e-05	2.44779e-05	3.74136e-05	8.16002e-05	0.000136146	6.39591e-06	6.61161e-05	0	4.80599e-05	0.000136256	9.97366e-05	3.47127e-05	5.64417e-05	0.000145186	2.54407e-05	0.000116223	6.7896e-05	8.60252e-05
Klhdc9	5.59859e-06	5.39887e-06	7.21186e-06	0	4.42784e-06	0	2.42231e-06	0	0	0	0	1.30096e-06	0	0	0	2.72669e-06	0	0	0	0	3.87599e-06	5.78674e-06	1.00382e-05	0	2.80414e-06	4.45104e-06	1.35213e-05	1.06702e-05	0	0	0	0	0	1.02237e-05	0	1.92199e-06	0	5.74053e-05	0	0	2.8559e-07	8.46852e-06	0	0	0	0	0	0	0
Arhgap30	0	1.09561e-05	0	0	0	0.000143845	8.4963e-07	6.32751e-06	0	0	0	0	0	0	0	0	0	0	0	0	0	4.18971e-06	0	0	0	1.83969e-08	0	0	0	0	9.8469e-06	0	0	0	0	2.27563e-07	2.62638e-06	0	0	0	0.000188879	0	9.00606e-06	1.5205e-06	0.000170591	0.000529215	4.02781e-05	0.00020887	5.06303e-05
Usf1	9.59721e-06	5.43746e-06	0	3.24741e-06	9.19931e-07	2.32107e-05	1.08208e-05	1.65407e-05	0	7.81372e-06	1.77683e-05	1.30096e-06	0	0	0	1.21644e-05	0	0	7.52899e-06	0	1.29919e-05	0	3.62492e-06	4.83484e-06	0	8.51487e-06	7.98233e-06	0	2.87981e-06	5.08906e-06	6.05547e-06	0	0	8.37416e-06	1.76522e-05	1.98563e-05	0	0	0	1.08496e-05	4.42443e-05	2.34136e-05	6.17784e-06	0	3.75168e-05	0	0	0	0
Tstd1	6.58017e-06	0	0	4.66297e-06	0	4.07525e-06	3.37983e-06	0	0	0	0	0	0	0	0	6.56469e-06	0	0	0	0	4.59795e-06	0	0	3.77849e-06	0	5.65162e-06	0	0	0	0	0	0	0	0	1.62763e-06	1.57072e-05	0	0	0	0	5.99144e-06	0	0	0	1.18126e-05	0	0	0	2.0909e-06
Gm26641	4.79039e-06	2.72354e-05	0	2.99852e-05	1.86269e-05	8.2676e-06	4.89921e-06	5.16816e-05	0	4.6878e-05	1.76803e-05	5.74843e-06	0	2.44493e-05	1.42847e-06	5.36479e-06	2.39364e-05	0	8.21403e-05	0	0	5.9206e-06	0	2.76491e-05	3.41343e-05	7.42727e-06	1.21406e-05	1.27814e-05	5.15035e-05	4.9791e-05	2.49416e-06	0	2.90331e-05	0	1.30096e-06	4.09801e-06	2.53008e-05	2.28415e-05	4.36063e-05	7.47552e-06	1.3232e-06	0	4.52059e-06	0	1.2126e-06	0	0	0	1.46342e-05
F11r	2.5537e-05	5.11018e-05	6.90912e-05	4.0765e-05	5.47831e-05	1.72572e-05	9.898e-05	0.000144781	0.000138055	0.000129466	0.000120616	0.000155915	6.2872e-05	8.556e-05	6.71561e-05	0.000188031	0.000114089	0.000184756	0.000234428	0.000221235	0.00020985	0.000132899	9.7798e-05	0.000107016	0.000175554	8.23363e-05	9.29581e-05	5.6356e-05	0.000127074	9.18853e-05	0.000122551	0	0.000122603	9.83263e-05	0.000146353	0.000162943	0.000164029	0.000163297	0.000186989	0.000164184	2.46958e-05	9.00186e-05	6.36528e-05	6.89889e-05	6.06472e-05	6.43188e-05	0.000117046	0.000128309	2.62588e-05
Alyref2	9.55899e-06	0	0	2.1517e-06	0	1.26674e-05	8.29924e-06	0	0	0	0	0	0	0	0	7.09818e-06	0	0	0	0	2.70244e-06	0	0	6.89104e-06	0	2.69258e-06	0	6.33609e-06	3.39749e-06	0	0	0	5.93039e-06	2.14002e-06	1.13678e-05	1.43438e-05	0	0	0	0	1.42364e-05	2.58494e-06	0	7.13073e-06	1.21068e-05	0	0	1.06288e-05	0
Slamf7	0	0	0	0	0	4.41479e-05	8.77513e-08	0	4.52899e-05	0	0	0	0	0	0	4.73015e-07	0	0	0	0	0	0	0	0	2.92153e-06	0	0	0	0	0	0	0	0	0	0	0	0	0	0	0	2.33655e-05	0	0	0	8.62436e-05	0	0	0.000193558	3.69828e-06
Cd84	0	4.28293e-06	0	0	4.71417e-06	0.000115765	5.95308e-07	0	2.33536e-05	0	0	0	0	0	0	0	0	0	0	0	0	0	0	0	1.20395e-06	0	1.70649e-06	0	0	0	1.22158e-05	0	0	0	8.95088e-07	9.69898e-06	0	0	0	0	4.41725e-05	0	6.9406e-06	9.73208e-06	7.07286e-05	0.000184102	0	5.39026e-05	0.000110986
Slamf6	0	0	0	0	0	8.6532e-05	9.11679e-08	0	0	0	0	0	0	0	0	0	0	0	0	0	0	0	0	0	0	0	0	0	0	0	0	0	0	0	0	0	0	0	0	0	7.39318e-06	0	0	0	3.15537e-06	0	0	0	0
Vangl2	6.22002e-06	1.0632e-06	3.13755e-06	2.2779e-06	0	6.58311e-07	3.35007e-06	0	0	0	0	1.04649e-06	0	0	0	8.01219e-06	2.07493e-05	2.78342e-05	0	0	9.02508e-06	0	6.01812e-06	2.74161e-05	6.91129e-07	4.18279e-06	0	0	1.59013e-05	3.17934e-06	1.03618e-05	0	7.18236e-06	0	1.776e-05	6.06277e-05	1.51793e-05	0	0	0	4.56899e-06	0	0	0	5.02056e-07	0	0	0	5.37744e-06
Ncstn	2.36941e-05	4.59984e-05	5.22575e-06	1.7786e-05	3.67354e-05	1.33905e-05	4.60721e-05	4.40211e-05	0	2.84061e-05	7.30567e-06	6.3695e-05	0	3.33156e-06	1.58041e-05	4.33966e-05	1.68452e-05	0	4.72004e-05	1.66434e-05	8.12582e-05	3.56275e-05	7.13405e-06	3.33266e-05	2.36382e-05	4.36906e-05	3.42388e-05	1.08054e-05	4.53622e-05	4.9843e-05	2.95972e-05	0	1.25181e-05	0	1.90216e-05	4.27511e-05	4.19455e-05	5.10142e-05	5.8787e-05	3.56242e-05	2.9894e-05	8.86439e-06	6.8148e-05	3.38786e-05	2.99666e-05	3.3843e-05	0	0	0
Copa	7.92395e-05	0.000131105	1.92802e-05	8.25524e-05	6.98031e-05	0.000101087	0.000102122	7.43622e-05	1.52952e-05	0.000216602	0.000143885	7.01061e-05	5.48246e-05	0.000137208	9.65057e-05	0.000120563	0.000110119	3.23226e-05	9.66563e-05	8.154e-05	0.000184803	5.70452e-05	3.18391e-05	0.000107589	7.29509e-05	0.000149406	0.000146538	5.72857e-05	0.000244755	0.000135059	8.70892e-05	4.50288e-05	0.000160346	5.93794e-05	4.52591e-05	8.43168e-05	0.000125147	0	0.000260974	9.50749e-05	5.56045e-05	5.31596e-05	0.000148136	0.000126665	5.63206e-05	0.00014921	4.15628e-05	4.55631e-05	3.87337e-05
Pex19	4.81917e-05	2.85633e-05	2.68728e-05	4.12456e-05	4.14499e-05	2.29395e-05	5.08843e-05	6.72104e-05	7.47468e-05	1.38272e-05	4.22629e-05	5.09129e-05	5.13879e-05	2.94219e-05	7.17838e-05	4.49428e-05	5.93152e-05	2.60688e-05	4.82041e-05	5.66249e-05	5.62906e-05	4.51589e-05	4.20394e-05	4.33959e-05	2.1106e-05	4.53439e-05	4.07863e-05	7.99737e-06	2.70096e-05	4.00905e-05	2.23513e-05	0	5.03443e-05	2.50116e-05	1.41324e-05	4.81338e-05	3.86454e-05	0	7.2371e-05	2.71573e-05	2.71425e-05	3.24228e-05	3.49002e-05	4.25284e-05	3.03585e-05	3.6375e-06	0	2.58038e-05	1.91976e-05
Dcaf8	8.44295e-05	0.000224861	0.000166134	0.000174267	0.000228813	5.64212e-05	9.23585e-05	0.000205851	0.000268824	0.000173689	0.000241659	0.000204841	0.000203179	4.89313e-05	0.000222511	9.981e-05	0.000297421	0.000172892	0.000179393	0.000231391	0.000113434	0.000279986	0.000207321	0.000238999	0.000176048	9.51143e-05	0.000298081	0.000153695	0.000246272	0.000163823	0.000157546	0.000161058	0.000129045	0.000231238	8.75736e-05	8.75333e-05	0.000235262	0.000138816	0.000173807	0.000167772	4.56051e-05	0.00012582	0.000170126	0.000186	6.96727e-05	0.000236485	0.000203907	0.000227348	2.7505e-05
Pea15a	3.26858e-05	2.38261e-05	2.04612e-05	2.38314e-05	1.82248e-05	7.40037e-06	2.69791e-05	2.833e-05	4.74329e-05	2.32136e-05	1.15955e-05	1.04836e-05	6.30676e-05	2.35937e-05	1.54232e-05	9.94238e-05	6.76595e-05	3.59015e-05	2.11755e-05	6.38341e-06	5.52264e-05	3.33758e-05	4.05846e-05	1.93375e-05	5.18234e-05	1.72062e-05	5.83606e-06	2.05923e-05	1.61106e-05	3.1881e-05	4.93847e-06	0	2.91858e-05	4.26998e-05	0.000196755	0.00010875	7.54109e-05	0	0	4.59106e-05	3.09587e-05	0.000106395	5.01488e-05	3.05788e-05	0.000187368	3.01072e-05	3.19679e-05	7.89858e-05	0
Igsf8	1.01278e-05	7.3579e-06	3.63203e-06	6.42421e-06	9.15724e-06	1.11838e-05	1.54012e-05	0	0	0	2.28833e-05	0	0	4.62107e-06	1.48864e-05	1.41273e-05	0	0	0	0	1.03901e-05	1.87837e-05	9.72983e-06	0	7.89293e-06	7.5551e-06	1.29101e-05	5.90935e-06	9.96149e-06	4.91222e-06	0	0	0	0	1.17451e-05	7.10265e-06	0	2.04332e-05	0	1.17086e-05	1.72013e-05	4.55224e-06	2.58042e-05	5.96436e-06	2.25617e-05	0	0	0	0
Atp1a2	2.16985e-07	0	0	0	0	0	0	0	0	0	0	0	0	0	0	0	0	0	0	1.78063e-05	0	0	0	0	0	2.3293e-07	0	0	0	0	0	0	0	0	0	1.35795e-06	0	0	0	0	0	0.000130124	0	2.21515e-06	0	0	0	0	0
Kcnj10	6.23281e-05	6.01507e-05	5.35693e-05	7.26005e-05	6.37887e-05	5.96684e-06	1.45114e-05	3.35985e-05	1.7319e-05	0	0	2.94414e-05	0	3.23081e-06	3.90892e-06	0.000212667	0.000114162	0.000197218	8.31322e-05	6.68755e-05	0.000160937	0.000116451	0.00022112	0.000166663	6.41758e-05	0.000130999	0.000138386	0.000159112	0.000120514	0.000190301	2.55281e-05	0	9.61483e-06	1.70313e-05	0	1.33241e-05	6.22395e-06	0	4.5227e-05	9.31185e-06	1.45875e-05	0	6.60127e-06	0	1.2787e-05	3.61419e-05	0	4.24328e-05	1.58615e-05
Pigm	7.40372e-06	6.58641e-06	0	1.99526e-06	1.02339e-05	5.61139e-06	1.05021e-05	3.04303e-06	0	0	0	3.15419e-05	0	4.26305e-05	3.62914e-05	1.0268e-05	1.25937e-05	0	0	4.43876e-06	2.52354e-05	2.04281e-05	0	5.45432e-06	1.17728e-05	8.09173e-06	2.85265e-06	1.41372e-05	6.19886e-06	1.25201e-05	2.60732e-05	0	3.07365e-06	6.42005e-06	2.06098e-05	1.10931e-05	2.48567e-05	0	0	1.06127e-05	1.48164e-05	2.55781e-06	1.21428e-05	0	1.97477e-06	0	0	5.77784e-05	1.99743e-05
Slamf9	5.78693e-07	0	0	0	0	3.9292e-06	0	0	0	0	0	0	0	0	0	0	0	0	0	0	0	0	0	0	0	0	0	0	0	0	0	0	0	0	1.97974e-06	6.98234e-07	0	0	0	0	1.99543e-05	2.17762e-06	0	0	0.000382965	0	7.58225e-05	0	0
Igsf9	0	3.48665e-06	8.01282e-06	1.09101e-06	5.4997e-06	5.92092e-06	4.8968e-07	4.24953e-06	0	0	0	2.04936e-06	0	0	2.67415e-06	0	2.65159e-05	0	0	0	0	0	0	0	1.28092e-06	8.84853e-07	1.70649e-06	1.94638e-06	0	0	3.60185e-06	0	3.71236e-05	5.09519e-05	0	1.88309e-06	3.93902e-06	0	3.25924e-05	0	2.05499e-06	0	2.8335e-05	4.0223e-05	3.2894e-05	0	0	6.55093e-05	0
Tagln2	2.91577e-05	2.12602e-06	1.63101e-05	1.27775e-05	1.15751e-05	0.000183475	7.68478e-05	3.98438e-06	0.000101201	1.5803e-05	3.75375e-05	3.0494e-06	1.61708e-05	4.58716e-06	9.34351e-06	4.03379e-05	4.24656e-05	6.42681e-05	8.36148e-06	0	8.70274e-05	0	4.8581e-05	3.77849e-06	0	2.27547e-05	0	3.36268e-05	8.78547e-06	0	1.40273e-05	0	5.41658e-05	5.16148e-06	0.00110847	0.000381069	5.35786e-05	2.75938e-05	0.000202973	5.30016e-05	0.000384006	0.000654059	3.6015e-05	1.71375e-05	7.13352e-05	1.30504e-05	0.000121382	1.06678e-05	0.000180395
Dusp23	1.72814e-05	3.9398e-06	9.18712e-06	8.06207e-06	2.99827e-06	7.89862e-06	1.08539e-05	1.59185e-05	0	0	3.25521e-05	0	2.43665e-05	0	5.21241e-06	9.51092e-06	0	8.2174e-06	0	0	1.27412e-05	0	1.42629e-05	0	1.5497e-05	1.22527e-05	1.44564e-06	4.65307e-06	1.26665e-05	3.3349e-06	6.98558e-06	5.35103e-05	0	1.30438e-05	7.40039e-06	3.68669e-05	3.64246e-06	0	0	0	6.86265e-06	0	4.36819e-06	1.52881e-05	0	0	0	0	0
Aim2	0	0	0	4.27882e-06	0	1.28909e-05	1.80916e-07	8.09454e-06	0	0	0	0	0	0	3.90892e-06	0	0	0	1.06956e-05	2.99588e-06	0	5.87827e-06	0	9.23523e-06	0	0	0	0	2.92342e-06	7.89409e-06	1.67418e-05	0	0	2.14002e-06	5.1595e-06	2.91935e-07	0	0	5.33607e-06	0	4.14547e-05	0	5.80076e-06	1.71682e-05	3.17617e-05	0.000211954	5.8096e-05	7.95818e-05	8.19001e-06
Ifi204	0	0	0	0	3.18066e-06	0	1.16536e-07	4.329e-06	0	0	0	1.46216e-06	0	0	0	0	0	0	0	0	0	0	0	0	0	0	9.27102e-06	0	0	0	0	0	0	0	4.29132e-05	2.43507e-05	3.34274e-05	0	0	2.24899e-05	0.00011668	2.29035e-05	4.73567e-05	2.37362e-05	0.000128444	7.07579e-05	5.46987e-05	6.63504e-05	1.75773e-05
Mndal	1.55027e-07	3.11919e-05	0	1.18073e-05	6.19297e-05	0.00012734	9.27763e-07	4.87996e-05	0	0	4.5324e-05	8.02551e-05	0	1.78641e-05	5.95081e-05	2.23233e-07	3.74101e-05	0	0	2.38969e-06	0	7.91042e-06	0	3.91417e-06	1.61594e-05	3.3432e-07	2.67934e-05	0	1.77261e-05	2.01105e-05	5.75547e-05	0	7.15789e-06	9.03992e-05	0.000235762	0.000129433	0.00132651	0.000202457	0.000159166	0.00122914	0.000110033	7.15032e-05	0.000628185	0.000343098	0.000106014	0.00110176	0.000241889	0.000749228	0
Fh1	9.33641e-05	1.21519e-05	0.000177123	1.1101e-05	1.75235e-05	5.51261e-05	9.87234e-05	7.52586e-06	0.000173363	3.07177e-05	3.22581e-05	2.84088e-06	0.000350662	0	1.90919e-05	6.66771e-05	2.76426e-05	0.000149447	7.14224e-06	8.59912e-06	8.41994e-05	4.57802e-05	0.00017016	8.86282e-06	1.11803e-05	7.12812e-05	3.03667e-06	0.000170949	9.88965e-06	3.23347e-05	2.20669e-05	9.68151e-05	0	3.59388e-05	2.5578e-05	4.0115e-05	1.25977e-05	0.000335164	0	0	4.57751e-05	5.06822e-05	3.17517e-05	2.94692e-05	1.69265e-05	1.89934e-05	9.92312e-05	4.39065e-05	2.19444e-05
Cep170	2.86328e-06	5.05685e-06	0	8.45907e-06	1.18251e-05	1.12651e-05	2.40811e-06	1.51546e-05	0	1.28641e-05	0	8.18962e-06	0	4.11301e-05	2.15059e-05	4.28316e-06	1.26037e-05	0	2.47408e-05	0	2.30266e-06	2.36833e-05	2.50712e-06	1.08749e-05	3.65859e-05	1.32114e-06	9.74212e-06	0	2.4472e-05	7.12893e-06	6.28932e-05	0	1.45465e-05	3.60527e-05	3.96648e-05	1.25282e-05	1.12889e-05	0	3.16228e-05	7.92729e-05	3.1463e-05	5.58982e-05	6.62712e-05	6.56729e-05	4.40184e-05	0.000179036	6.97665e-05	7.72618e-06	0
Sdccag8	8.45508e-06	0.000116917	6.75259e-06	0.000104459	0.000107724	1.75678e-05	8.06168e-06	8.78585e-05	0.000101951	0.000106494	7.31131e-05	9.28066e-05	4.00384e-05	0.000103905	0.000150906	1.35423e-05	0.000110049	5.83792e-05	0.000207742	9.82761e-05	1.01022e-05	0.000112153	3.97054e-05	0.000124242	9.85351e-05	8.91383e-06	0.000106371	2.0922e-05	0.000101536	0.000123507	0.000104467	0.000119849	0.000118227	0.000230111	1.54431e-05	1.45257e-05	0.000210403	8.14341e-05	0.000141338	0.000143722	2.61035e-05	0	0.0001156	0.00016	1.29712e-05	0.00022421	3.68421e-05	0.000193415	1.01203e-05
Zbtb18	1.25605e-05	4.31627e-06	1.42261e-05	8.87355e-06	8.29225e-06	1.96258e-05	1.2504e-05	0	2.84576e-05	0	2.54901e-05	9.55582e-06	0	1.08413e-05	2.3119e-05	1.62194e-05	1.56006e-05	0	1.22977e-05	8.56256e-06	1.40243e-05	1.13235e-06	7.95444e-06	0	1.0634e-05	1.00763e-05	9.48457e-06	0	7.58016e-06	7.58806e-06	2.19683e-05	0	0	3.43991e-05	3.41146e-06	5.65969e-06	7.98136e-06	0	1.11255e-05	1.27839e-05	1.1822e-05	0	8.62743e-07	2.4955e-06	8.50528e-06	1.5277e-05	0	1.63313e-05	4.02611e-06
Adss	3.88769e-05	4.52688e-05	0.000143976	2.31434e-05	5.23004e-05	3.70718e-05	4.70885e-05	5.18523e-05	1.7319e-05	7.29581e-06	1.1302e-05	3.98014e-05	9.82138e-05	9.04513e-06	2.31911e-05	5.28023e-05	4.64712e-05	0.000297346	2.98593e-05	3.62144e-05	4.83594e-05	2.68241e-05	0.000126779	4.4365e-06	1.40702e-05	3.94554e-05	2.4376e-05	0.000140417	3.5083e-05	4.29477e-05	4.51833e-05	0.000160053	6.45289e-05	7.05917e-05	0.000108232	6.29129e-05	4.73131e-05	4.08664e-05	2.57942e-05	6.49878e-05	2.39688e-05	5.79232e-05	4.60465e-05	4.20859e-05	2.0907e-05	3.43572e-06	0.000129027	3.42501e-05	4.97736e-05
Desi2	3.16591e-05	0.000171498	1.74421e-05	0.000279384	0.000206074	1.96551e-05	3.28572e-05	7.42662e-05	0	0.000260678	9.03242e-05	0.000183601	0	0.000285348	0.000101798	2.80913e-05	0.000113066	7.91935e-05	0.000130195	0.00012457	3.2132e-05	0.000146301	1.40141e-05	0.000392518	0.000198066	2.31296e-05	0.000150481	1.57184e-05	0.000307111	0.000153679	0.000151512	4.50288e-05	0.000217465	0.000114784	4.6946e-05	4.33433e-05	0.000112457	0	0.000177437	0.000117377	3.24776e-05	1.64143e-05	0.000168315	0.000171419	2.11839e-05	0.000179051	2.69833e-05	0.000232455	7.94256e-06
Cox20	0.000263935	5.34561e-06	0	0	7.62377e-06	0.000120579	0.000233486	6.1329e-06	0	0	3.22581e-05	1.17042e-05	0	0	0	0.000160065	4.75398e-06	0	0	0	0.000171861	6.54223e-06	0	0	5.25036e-06	0.0002543	1.72631e-05	8.10717e-06	0	0	0	0	0	0	0.000113592	0.000159104	0	0	0	1.09018e-05	8.47488e-05	0.000120024	1.35896e-05	0	0.000124417	0	0	0	9.87272e-05
Hnrnpu	9.15716e-05	0.000311014	0.000348296	0	0.000306274	9.71457e-05	0.000103312	0.0003636	0.00051118	0	0.00032916	0.000290837	0	0	0.00036225	0.000102121	0.000235385	0.00043838	0	0.000210729	0.000174486	0.000304942	0.000375737	0	0.000357238	8.07991e-05	0.000325175	0.000330623	0	0.000199945	0.000370611	0.000247652	0	0.00028798	0.00081521	0.000115799	0.000375551	0.00018097	0	0.000204611	0.000108341	0.00061494	0.000272993	0.000255521	7.57318e-05	0.000378587	9.81795e-05	0.000195323	3.44418e-05
Efcab2	1.50893e-05	3.92222e-05	1.71653e-05	3.34554e-05	2.73123e-05	1.07171e-05	4.17797e-05	3.29925e-05	9.83845e-05	4.34169e-05	0	5.07896e-05	1.61708e-05	9.98109e-05	8.46876e-05	1.52604e-05	4.46729e-05	2.24367e-05	2.83138e-05	2.10255e-05	3.7426e-05	4.0274e-05	2.10636e-05	3.17723e-05	1.90734e-05	1.41393e-05	9.92437e-06	1.81119e-05	1.55897e-05	5.48927e-05	4.26449e-05	2.59121e-05	2.0262e-05	4.73033e-05	5.15501e-06	6.80641e-06	2.16255e-05	8.02468e-05	8.77609e-05	8.63289e-06	4.4271e-06	8.66972e-06	3.07119e-05	2.96614e-05	2.20521e-06	1.31002e-05	5.34759e-05	0	0
Smyd3	5.69046e-06	0.000168722	7.55573e-06	0.000324235	0.000114582	7.72315e-06	8.48051e-06	0.000262705	5.64986e-05	0.000524647	0.00014898	0.000138068	1.05077e-05	0.000317547	0.000115393	8.19742e-06	0.000190304	0	0.000558125	0.000143729	6.52327e-06	0.000230903	1.26459e-05	0.000426417	0.000175614	4.30993e-06	0.00015019	1.3306e-05	0.00037393	0.000101023	0.000207915	0	0.000422065	0.00016212	5.81953e-06	6.68181e-06	0.000148182	0	0.000399749	0.00010991	2.73753e-06	0	0.000259601	0.000215537	1.145e-05	0.000180285	0.000103148	0.000356149	3.65428e-06
Tfb2m	1.90096e-05	1.58764e-05	3.42975e-05	1.42244e-05	4.35108e-05	9.23849e-06	1.82134e-05	2.54276e-05	3.68284e-05	4.72581e-05	4.30993e-05	1.07189e-05	0	2.61389e-05	6.50977e-06	1.25141e-05	0	1.83483e-05	2.9213e-05	1.89336e-05	1.11472e-05	1.90276e-05	9.20986e-06	4.87415e-06	6.42382e-05	1.28403e-05	2.53458e-05	4.25131e-05	9.88752e-06	6.61944e-06	8.30107e-06	3.78329e-05	0	4.36278e-05	1.90066e-05	1.66355e-05	0	2.14133e-05	0	3.70353e-05	1.28952e-05	6.96662e-06	5.85068e-05	3.2811e-05	1.543e-05	1.80845e-05	0	9.51581e-05	1.03867e-05
Cnst	1.1647e-05	6.10124e-05	1.70653e-05	7.11541e-05	6.00649e-05	4.11874e-06	1.1994e-05	6.19371e-05	1.7319e-05	7.37526e-05	2.8789e-05	4.27944e-05	0	8.02317e-05	2.20276e-05	1.03424e-05	0.000151724	2.15411e-05	8.75408e-05	4.72007e-05	1.45257e-05	7.99498e-05	2.34302e-06	5.56924e-05	3.59685e-05	1.17236e-05	8.78336e-05	2.97891e-05	5.6853e-05	8.12443e-05	3.94212e-05	4.50288e-05	6.30903e-05	2.47855e-05	1.4724e-05	1.24004e-05	6.77961e-05	0	4.40253e-05	4.9363e-05	6.28579e-06	3.21001e-05	4.48276e-05	3.54402e-05	4.38948e-07	3.79037e-05	1.32802e-05	2.88892e-05	0
Sccpdh	8.09613e-06	8.58974e-06	0	7.03587e-06	1.41054e-05	5.48779e-06	1.42229e-05	2.96115e-05	0	0	0	1.10668e-05	2.43665e-05	9.90491e-06	1.04205e-05	1.75855e-05	5.02639e-06	7.33793e-05	0	2.10094e-05	1.85663e-05	1.04663e-05	1.63921e-05	3.91417e-06	0	1.04651e-05	1.53058e-05	6.30901e-06	1.34925e-05	1.2956e-05	2.59365e-05	0.000116376	3.68245e-06	2.46057e-05	1.4838e-05	1.6696e-05	1.78339e-05	2.14133e-05	0	1.90331e-05	2.38649e-06	2.50539e-05	1.17531e-05	5.42297e-05	5.41934e-06	7.85016e-06	0	2.12576e-05	0
Ahctf1	2.128e-05	3.12706e-05	1.02733e-05	3.81722e-05	4.69498e-05	3.61003e-05	1.68755e-05	4.79084e-05	2.33754e-05	1.47647e-05	8.29844e-05	7.46611e-05	0	7.13857e-05	5.82895e-05	2.36324e-05	7.00325e-05	0	3.77913e-05	4.36929e-05	2.06383e-05	3.16336e-05	2.51235e-05	8.32703e-05	7.96621e-05	1.90423e-05	3.21003e-05	2.51704e-05	7.63003e-05	3.91316e-05	3.31334e-05	0	9.76321e-05	9.42444e-05	5.34525e-05	3.05479e-05	4.9376e-05	0	0.000172804	7.86685e-05	1.4836e-05	5.8028e-05	5.71261e-05	5.83117e-05	1.78531e-05	3.26775e-05	0	2.51986e-05	2.25338e-06
Cdc42bpa	3.76478e-05	0.000342331	0.000101935	0.000208713	0.000359395	3.00724e-06	2.25367e-05	0.00032161	6.33714e-05	9.89667e-05	0.000331349	0.000303285	3.9582e-05	6.95341e-05	0.000309268	3.76439e-05	0.000228087	7.23486e-05	0.000287652	0.000286804	2.34355e-05	0.000447525	4.37456e-05	0.000174349	0.000313439	3.17277e-05	0.000454627	8.68444e-05	0.000347805	0.000487494	0.000516798	0.000198945	0.000299642	0.000489816	0.000126249	6.25247e-05	0.000431286	2.77316e-05	0.000294866	0.000405069	5.18658e-06	0.000168528	0.000530838	0.000468126	1.46837e-05	0.000114045	4.18416e-05	0.000281472	6.43519e-06
Psen2	1.14091e-05	2.90261e-05	2.11033e-05	1.6221e-05	2.85954e-05	4.99875e-05	1.46315e-05	3.48111e-05	0	1.9732e-05	5.23004e-05	6.27325e-05	1.99872e-05	2.42052e-05	4.4534e-05	1.77544e-05	1.48665e-05	1.04351e-05	2.97526e-05	2.38969e-06	2.40848e-05	1.13852e-05	7.16833e-06	1.28033e-05	4.92533e-05	1.03187e-05	2.31571e-05	3.3966e-05	2.10477e-05	3.10115e-05	1.78114e-05	0.000105876	1.20996e-05	0	1.64746e-05	2.95994e-05	3.04737e-05	0	0	4.14338e-05	1.79193e-05	2.51801e-05	2.5796e-05	1.29399e-05	3.02914e-05	3.10745e-05	0	2.88892e-05	2.35246e-05
Itpkb	1.34244e-05	3.03057e-05	1.67881e-05	0.00010149	6.48739e-05	2.20439e-05	9.23262e-06	5.65832e-05	1.52952e-05	9.53832e-05	0.000119821	0.000102292	0	5.26292e-05	6.76951e-05	8.87973e-05	8.80214e-05	3.54396e-05	0.000397689	0.000161824	3.93329e-05	6.5431e-05	1.15297e-05	0.000219477	0.000154601	3.78628e-05	8.32248e-05	2.29756e-05	0.000148455	4.83661e-05	5.55857e-05	0	0.000158332	5.16148e-06	9.11664e-05	0.000175664	0.000252472	0	0.000483223	0.000253833	2.75864e-05	5.6345e-05	0.00014631	5.52607e-05	5.14778e-05	0.000159664	0	5.5967e-05	8.50533e-06
Parp1	1.90543e-05	7.36603e-06	2.86615e-05	1.42292e-05	1.46648e-05	6.80707e-05	2.45224e-05	1.89732e-05	2.89352e-05	3.05937e-05	0	1.15977e-05	1.05077e-05	1.68692e-05	0	3.02372e-05	6.0024e-06	5.31683e-05	6.69828e-06	2.01259e-05	2.29629e-05	1.83557e-05	2.28993e-05	1.50732e-05	7.80559e-06	2.42534e-05	5.25117e-06	3.52667e-05	2.07266e-05	1.0417e-05	1.35004e-05	0	2.38596e-06	2.09104e-05	1.27782e-05	2.41959e-05	1.80405e-05	2.28415e-05	0	3.65719e-05	2.93246e-05	1.95045e-05	1.72314e-05	1.49636e-05	3.67067e-05	2.46573e-05	0	0	0
Lin9	3.55265e-06	5.43101e-06	0	1.822e-05	7.87704e-06	5.33196e-06	3.30229e-06	1.00644e-05	2.75634e-05	1.17713e-05	0	1.04649e-06	6.30676e-05	6.0562e-06	6.27971e-06	1.36348e-05	4.37466e-05	6.36071e-05	8.92937e-06	3.83084e-05	5.48364e-06	2.81072e-05	1.70777e-05	2.38895e-05	6.14834e-05	7.60783e-06	3.40045e-05	1.95865e-05	2.59619e-05	1.79662e-05	3.07705e-05	0	5.52059e-05	1.04118e-05	3.10264e-06	4.8239e-06	2.38381e-05	0	4.71053e-05	2.60914e-05	1.02295e-06	8.85206e-06	2.47565e-05	7.77447e-06	1.04579e-05	1.60497e-05	0	1.46005e-05	1.30063e-05
Acbd3	2.96879e-05	5.1169e-05	6.55778e-05	4.78042e-05	6.68641e-05	4.08368e-05	3.39187e-05	4.12709e-05	0.000139112	4.85494e-05	1.14416e-05	0.000110922	4.66657e-05	6.96223e-05	5.14361e-05	3.41289e-05	8.73264e-05	0.000108618	3.08956e-05	7.36277e-05	7.05758e-05	6.06417e-05	0.000146853	5.17019e-05	7.84423e-05	2.33044e-05	4.97688e-05	6.55958e-05	5.17533e-05	2.03193e-05	9.74224e-05	8.16162e-05	6.15385e-05	3.49148e-05	7.79445e-05	3.48986e-05	3.62233e-05	5.55426e-05	0	4.75077e-05	2.18058e-05	0.000144699	8.40416e-05	7.44833e-05	1.48178e-05	5.74655e-05	4.27016e-05	8.10801e-05	2.02789e-05
H3f3a	0.000462233	6.36297e-05	4.6913e-05	3.44702e-05	4.64403e-05	0.0015335	0.000596109	6.66999e-05	0	2.02481e-05	6.33814e-05	0.000136727	1.99872e-05	4.01426e-05	6.9388e-05	0.000647342	1.93248e-05	7.73766e-05	2.34266e-05	0.000128282	0.000511701	6.43982e-05	3.93507e-05	2.58555e-05	5.18157e-05	0.000328925	6.85043e-05	1.79949e-05	3.99054e-05	6.24422e-05	5.98245e-05	2.86829e-05	2.9548e-05	8.35412e-05	0.000398111	0.000925445	0.000111787	2.43665e-05	1.73497e-05	6.14983e-05	0.00187551	0.000340778	9.75094e-05	5.22209e-05	0.000534555	0.000121203	3.78788e-05	5.54673e-05	0.00145337
Sde2	1.54111e-05	1.93515e-06	1.30933e-05	8.94656e-06	7.54095e-06	3.51351e-05	2.09209e-05	4.39659e-06	9.05797e-05	0	1.45012e-05	0	7.01058e-05	0	9.40291e-06	1.75118e-05	6.0024e-06	4.03971e-05	0	2.29948e-05	2.88124e-05	1.395e-05	3.87038e-05	0	1.34959e-05	9.64152e-06	0	3.09298e-05	2.31992e-06	5.55075e-06	1.98476e-05	4.50288e-05	8.06465e-06	4.28003e-06	0.000231835	2.7954e-05	3.36532e-05	5.00501e-05	8.76225e-06	9.5143e-06	2.61924e-05	7.31012e-05	4.84226e-06	2.09509e-05	3.14529e-05	0	0	2.21484e-05	0
Pycr2	2.35506e-05	7.86927e-06	4.09675e-06	2.34005e-06	2.24122e-06	6.03011e-05	3.08181e-05	0	0	0	0	1.5867e-05	1.61708e-05	7.00673e-06	0	2.25479e-05	6.2054e-06	0	0	0	4.60948e-05	0	1.04061e-05	5.89209e-06	3.74393e-06	1.08889e-05	0	9.32587e-06	0	6.75968e-06	1.23607e-05	0.000116928	0	0	2.68295e-05	2.63397e-05	9.78627e-06	0	8.76225e-06	0	2.43966e-05	2.63892e-05	0	0	1.21826e-05	0	0	0	1.18883e-05
Tmem63a	1.06294e-05	4.62844e-06	7.10227e-06	1.33778e-05	4.65577e-06	3.86269e-06	4.39876e-05	4.26064e-05	0	4.67253e-05	5.25322e-05	3.12203e-05	0	4.68484e-05	1.96263e-05	1.5394e-05	1.01937e-05	2.78342e-05	1.4456e-05	7.64807e-06	5.10189e-05	8.3698e-06	2.95265e-05	1.89414e-05	2.36685e-05	1.16687e-05	2.48309e-06	3.09644e-06	1.04487e-05	6.31397e-06	0	0	6.56221e-06	7.64444e-05	2.4147e-05	2.69407e-05	2.26049e-05	0	0	8.04361e-05	6.62536e-06	2.79163e-05	4.30902e-05	5.50268e-05	1.70803e-05	3.1071e-05	4.90196e-05	0	2.0909e-06
Ephx1	2.38828e-05	2.11166e-05	2.2863e-05	2.04185e-05	2.90673e-05	1.85609e-05	1.82029e-05	3.27633e-06	2.15332e-05	6.25098e-06	4.46518e-05	1.04034e-05	0	0	0	3.55078e-05	4.12089e-05	4.72763e-05	2.45319e-05	2.12596e-06	3.83565e-05	2.38581e-05	2.9079e-05	1.80584e-05	1.85106e-05	1.33572e-05	4.59546e-06	1.32265e-05	1.04572e-05	1.52745e-05	7.65162e-05	0.000116257	8.36263e-06	6.33124e-06	0.000105277	4.19808e-05	3.02186e-05	2.77624e-05	9.86647e-05	2.45467e-05	7.99215e-07	0.000113234	6.46882e-05	0.000138255	5.5624e-06	0	1.62496e-05	1.36164e-05	2.25338e-06
Nvl	2.04174e-05	4.87697e-05	3.76306e-05	7.32301e-05	7.85784e-05	2.48604e-05	2.00568e-05	8.84771e-05	6.20242e-05	4.40402e-05	0.000119646	4.53843e-05	0.000121571	5.41942e-05	4.34397e-05	2.41579e-05	4.12724e-05	4.5953e-05	6.27478e-05	0.000103239	3.30026e-05	0.000105848	4.75567e-06	9.05567e-05	3.11537e-05	1.53657e-05	0.000100398	1.05769e-05	7.32187e-05	1.39063e-05	0.000124345	0	8.62102e-05	5.41183e-05	3.45199e-05	2.19625e-05	8.53911e-05	2.43665e-05	4.08089e-05	5.66056e-05	1.78953e-05	3.63519e-05	8.03015e-05	0.000103415	1.77704e-05	0.000131637	5.34759e-05	0	1.57966e-05
Cnih4	6.64855e-05	3.56312e-05	3.61643e-05	2.27758e-05	5.50506e-05	5.41076e-05	8.38737e-05	2.62631e-05	0	4.40235e-05	3.31394e-05	1.80744e-05	6.53323e-05	4.49526e-05	2.90891e-05	6.74423e-05	1.76047e-05	0.000124657	2.46962e-05	3.11508e-05	6.38027e-05	6.99114e-05	5.6365e-05	2.87565e-05	7.65637e-05	5.02766e-05	3.11726e-05	2.58858e-05	1.20996e-05	1.77528e-05	7.34476e-05	0.000146032	1.8561e-05	7.02325e-05	9.89372e-05	9.27611e-05	3.48137e-05	4.7208e-05	0	3.70761e-05	9.91063e-05	5.66998e-05	2.60319e-05	2.95819e-05	0.000109508	2.92736e-05	0.000135918	8.71798e-05	0.000122183
Wdr26	5.51991e-05	0.00016858	0.000320159	0.00014715	0.000182324	6.45238e-05	7.57809e-05	9.46694e-05	0.000572954	7.18766e-05	0.000324787	0.000116078	0.000262292	0.000202565	0.000157174	6.7384e-05	0.000147742	0.000400864	0.000229831	0.000168643	0.00010576	0.000170339	0.000318071	0.000118231	0.000168192	5.52972e-05	0.000162784	0.000503439	0.000117041	0.00014804	0.000143035	0.000419892	0.000223529	0.000231799	0.000180725	6.65564e-05	0.000103838	0.000313446	0.000105884	0.000223709	0.000108034	0.000125114	0.000162373	0.000181927	9.11465e-05	0.00023292	0.000395912	0.000154697	4.29066e-05
Lbr	1.26349e-05	1.34679e-05	1.88373e-05	6.09057e-06	1.04857e-05	6.66482e-05	6.56832e-06	0	2.33536e-05	1.75322e-05	1.5753e-05	2.67381e-06	0	2.39501e-05	3.49371e-05	2.07335e-05	1.88267e-05	1.29192e-05	2.47528e-05	1.22381e-05	8.29252e-06	7.2704e-06	7.45084e-06	0	1.16929e-05	9.64833e-06	2.78295e-05	1.67975e-05	3.465e-06	4.45705e-05	1.1795e-05	0	6.87378e-06	5.21053e-06	0.000106664	4.45894e-05	3.43232e-05	2.28415e-05	3.66687e-05	2.87371e-05	4.28856e-05	8.80209e-05	2.54964e-05	0	3.11436e-05	9.30872e-05	0	1.06678e-05	7.73292e-05
Enah	8.49595e-05	0.00017231	5.3898e-05	0.000260877	0.000104313	5.74736e-06	5.23847e-05	8.7397e-05	2.15332e-05	0.000178729	0.000185154	6.69387e-05	0	6.94806e-05	4.8556e-05	3.19023e-05	5.66085e-05	2.43049e-05	0.000132358	6.48795e-05	3.57915e-05	6.72831e-05	9.11576e-06	0.000152916	6.08019e-05	3.65344e-05	0.000105996	2.88101e-05	0.000187382	9.06241e-05	0.000132174	0	0.000322475	8.76116e-05	7.4748e-06	3.05187e-05	8.80184e-05	0	0.000236777	4.64076e-05	8.87608e-06	0.000116171	3.71656e-05	3.72739e-05	8.27522e-06	3.6085e-05	3.09598e-05	4.13636e-05	2.33301e-05
Srp9	0.000187032	2.59033e-05	9.99073e-05	1.40156e-05	2.9673e-05	0.000476384	0.000193006	3.96454e-05	5.31728e-05	5.12479e-06	0	1.68576e-05	8.1928e-05	0	6.66333e-06	0.000155288	0	0.000100891	0	1.2938e-05	0.000144061	1.42583e-05	9.69351e-05	4.25192e-06	2.49061e-05	0.00014453	7.56115e-06	7.4167e-05	2.03919e-05	1.30383e-05	1.84671e-05	0.00018148	0	0	4.94121e-05	0.000176248	2.47485e-05	6.46879e-05	0	0	0.000218876	5.61626e-05	3.46808e-05	3.76163e-05	0.000172575	1.16395e-05	0.000239915	5.20155e-05	0.000158553
Degs1	8.15644e-05	4.38144e-05	0.000157051	1.1517e-05	5.58288e-05	5.28709e-05	2.20074e-05	7.52586e-06	7.08083e-05	6.25098e-06	4.20875e-05	1.46528e-05	0.000183376	6.91754e-06	8.2365e-05	3.89625e-05	2.92997e-05	4.82985e-05	2.56222e-05	3.77198e-05	3.31236e-05	1.15511e-05	4.63356e-05	1.5047e-05	2.64033e-05	3.49683e-05	1.75493e-05	7.90981e-05	4.30215e-06	2.59566e-05	6.00456e-05	0.000138948	2.06782e-05	6.07377e-05	0.000105139	0.00010353	0.000101421	0.000282375	0	6.88725e-05	0.000103392	8.19942e-05	4.03582e-05	6.76043e-05	3.53282e-05	5.50093e-05	3.68421e-05	2.31609e-05	6.08278e-05
Fbxo28	1.61522e-05	7.57783e-05	6.76993e-06	3.06007e-05	6.1235e-05	1.45054e-05	1.22808e-05	0.000131783	0	1.88593e-05	0	8.08109e-05	0	1.57087e-05	2.416e-05	1.33494e-05	7.38914e-05	0	9.26642e-06	2.63502e-05	2.47792e-05	8.88473e-05	1.81095e-05	3.52761e-05	5.51898e-05	1.15925e-05	4.8597e-05	3.22422e-05	3.76477e-05	0.00011901	9.33888e-05	0	3.17251e-05	0.000103763	2.94537e-05	2.15446e-05	7.05076e-05	2.77316e-05	0	5.40008e-05	1.92824e-05	2.07498e-05	9.256e-05	4.73354e-05	1.16589e-06	0.000127254	0	2.69271e-05	3.16402e-06
Trp53bp2	6.82862e-05	0.000119956	0.000120693	0.000268234	0.000177995	1.39777e-05	3.00775e-05	4.43486e-05	7.24223e-05	7.02926e-05	0.000125808	0.000106803	4.76276e-05	6.70028e-05	6.55968e-05	4.44555e-05	3.13091e-05	8.21094e-05	0.000108884	0.000101245	3.74482e-05	5.99534e-05	7.35917e-05	0.000135459	8.37086e-05	4.94466e-05	8.0171e-05	6.578e-05	0.000182373	0.000121162	5.28954e-05	7.88653e-05	0.000181536	0.000104298	5.48682e-05	2.59082e-05	1.24942e-05	0.000114262	0.00012558	7.12232e-05	2.12854e-05	3.1945e-05	4.66355e-05	3.73075e-05	1.701e-05	1.30613e-05	0	0.000140896	2.23879e-05
Capn2	6.56746e-05	0.000118239	0.000127215	0.000199642	0.000145134	2.62831e-05	3.22674e-05	7.18386e-05	1.52952e-05	6.31346e-05	3.75375e-05	4.97356e-05	0	8.53617e-05	8.60202e-05	4.25162e-05	5.28537e-05	8.94093e-05	5.47519e-05	3.49444e-05	3.01344e-05	0.000110131	6.65394e-05	0.000101885	5.34901e-05	3.50665e-05	8.54529e-05	5.60067e-05	8.71328e-05	7.74017e-05	6.05186e-05	5.57041e-05	0.000198979	0.000154306	0.000105761	6.68463e-05	8.95365e-05	5.53562e-05	0.000171466	6.66011e-05	4.17025e-05	0.000145128	0.000109623	0.000127664	7.84266e-06	6.97925e-05	9.34085e-05	0.000108019	1.9352e-06
Brox	2.60123e-05	2.66425e-05	1.07735e-05	1.62585e-05	4.41387e-05	2.20803e-05	3.45233e-05	4.23774e-05	0	1.96193e-05	4.05819e-05	1.1954e-05	0	2.6152e-05	1.46297e-05	2.88693e-05	1.43941e-05	0	1.02141e-05	1.63166e-05	4.07451e-05	4.84235e-05	1.22244e-05	5.8737e-05	3.86638e-05	2.48078e-05	6.76652e-05	2.91469e-05	2.52884e-05	3.22749e-05	4.61527e-05	0	8.19041e-06	1.82692e-05	3.54286e-05	3.08491e-05	6.14352e-05	2.14133e-05	3.90992e-05	5.88665e-05	2.07517e-05	6.93058e-06	2.23032e-06	2.08489e-05	1.17044e-05	4.32763e-05	2.15424e-05	1.89226e-05	1.24621e-05
Aida	1.27557e-05	1.65551e-05	1.65525e-05	8.4451e-06	2.59501e-05	5.09407e-05	1.40537e-05	1.28368e-05	0	0	0.000106779	1.60301e-06	3.9582e-05	6.43004e-06	2.69135e-05	1.9062e-05	1.64771e-05	0	2.56359e-05	0	1.89123e-05	1.27903e-05	1.98444e-05	0	3.55181e-05	1.30459e-05	2.17124e-05	8.9481e-06	1.40273e-05	3.15438e-06	1.79521e-05	0	1.39707e-05	5.4466e-05	6.62099e-05	3.50704e-05	3.16372e-05	7.01005e-05	8.67483e-06	3.47801e-05	2.249e-05	8.43159e-05	2.03359e-05	2.0649e-05	3.83027e-05	4.4778e-05	3.03951e-05	0	1.7889e-05
Mia3	3.54953e-05	9.3853e-05	7.30347e-05	7.2101e-05	0.000120583	4.09955e-05	2.85209e-05	0.000201485	7.1545e-05	3.86427e-05	6.84385e-05	0.000132373	1.05077e-05	0.000107306	9.01377e-05	4.52776e-05	0.000120634	0.000107105	3.22097e-05	0.000107918	6.26866e-05	9.52688e-05	3.85881e-05	9.69844e-05	7.3358e-05	3.14292e-05	5.78051e-05	6.8621e-05	9.06655e-05	0.000115028	6.7379e-05	5.61545e-05	4.79073e-05	0.00014052	8.80463e-05	4.83628e-05	7.47447e-05	6.23441e-05	0.000155446	0.000110799	4.12045e-05	0.000191169	9.06341e-05	9.88373e-05	3.57541e-05	9.16915e-05	5.33896e-05	9.93997e-05	3.25474e-05
Taf1a	5.21517e-06	1.89807e-05	1.63725e-05	1.12366e-05	3.49701e-05	4.96956e-06	6.28274e-06	2.45211e-05	1.7319e-05	0	3.1546e-05	1.22161e-05	3.45304e-05	1.17517e-05	5.43203e-05	1.93494e-06	2.33235e-05	0	1.35912e-05	1.51084e-05	8.83754e-06	3.57737e-05	2.16354e-06	2.06266e-05	2.4291e-05	3.21076e-06	2.01489e-05	1.23233e-06	5.92919e-06	1.74814e-05	3.24082e-05	0	1.64968e-05	1.57676e-05	8.5089e-06	4.563e-06	1.39978e-05	2.75938e-05	2.72079e-05	0	6.84e-07	1.53491e-05	9.30701e-06	2.46923e-05	1.18529e-05	0	0	1.39507e-05	0
Hlx	0	0	0	0	0	0	0	0	0	0	0	0	0	0	0	0	0	0	0	0	0	0	0	0	0	0	0	0	0	1.12756e-05	0	0	0	0	2.17403e-05	4.68604e-05	0	0	0	7.66936e-06	7.60989e-06	0	0	0	3.13259e-05	0	0	0	1.3179e-05
2002-03-01	0.000118364	0.000105297	0.000215545	4.74804e-05	0.000115711	0.000104905	0.00019303	0.000218855	8.57233e-05	2.89798e-05	0.000112613	0.000156258	0.00021024	3.44419e-05	0.000120379	0.000143968	0.000110796	0.000214015	7.78268e-05	0.000107658	0.000201783	6.25176e-05	0.000158608	4.7953e-05	9.01576e-05	0.000149854	0.000104139	0.000189816	3.36567e-05	0.0001535	0.000138952	0.000305493	5.00485e-05	0.000164772	6.49343e-05	0.000154914	9.9592e-05	0.000324069	0.000110786	9.65797e-05	0.000105182	4.59798e-05	5.70636e-05	7.63836e-05	0.000110141	2.82021e-05	0.000336708	0.000163045	5.30998e-05
C130074G19Rik	5.64473e-05	3.07727e-05	7.14584e-05	1.33779e-05	5.70615e-05	1.26404e-05	0.000119774	6.71344e-05	0.000113054	1.62912e-05	7.26686e-05	2.60502e-05	0.000163014	3.23081e-06	0.000105572	4.18308e-05	2.57607e-05	3.46791e-05	1.00357e-05	4.16132e-05	0.00012522	2.50534e-05	0.00010988	1.9546e-05	6.96574e-05	0.000117993	3.2958e-05	0.000148625	2.88955e-05	4.20494e-05	5.24794e-05	0	0	6.01391e-05	7.00747e-05	5.85882e-05	2.63982e-05	0.000150526	0	0.000110395	2.89178e-05	4.57593e-05	3.19201e-05	7.08995e-05	3.19214e-05	6.35801e-05	5.33896e-05	5.11911e-05	5.87458e-05
Rab3gap2	8.59397e-06	5.33999e-05	8.04768e-06	5.79935e-05	4.22631e-05	1.80745e-06	1.19524e-05	3.85974e-05	0	7.4112e-05	0.000153713	4.02715e-05	0	0.000102561	4.73529e-05	1.74397e-05	9.1311e-05	0	0.000183548	4.17075e-05	1.42863e-05	3.11862e-05	2.00257e-05	8.30855e-05	2.11626e-05	9.76977e-06	3.49286e-05	4.7797e-06	7.42703e-05	8.00506e-06	6.9402e-05	0	0.000114848	8.93685e-05	2.03324e-05	1.30238e-05	7.1941e-05	0	7.92646e-05	9.17645e-05	1.50699e-05	8.4894e-06	6.51195e-05	6.70346e-05	1.13845e-05	0.000134015	4.15628e-05	7.20399e-05	0
Iars2	2.32895e-05	7.01341e-05	7.44293e-05	3.15814e-05	7.93765e-05	2.24111e-05	2.6751e-05	3.06169e-05	8.86622e-05	4.24511e-05	0.000130588	5.87624e-05	9.52057e-05	3.1932e-05	4.08239e-05	3.44946e-05	5.78438e-05	3.88514e-05	9.22986e-06	0.000170964	4.47569e-05	6.78212e-05	4.41904e-05	6.17174e-05	3.49178e-05	2.35302e-05	5.08525e-05	6.33603e-05	4.05267e-05	4.85751e-05	6.42165e-05	5.13558e-05	5.02235e-05	6.61184e-05	1.64933e-05	2.04182e-05	6.47886e-05	4.7208e-05	0	9.54879e-05	1.25722e-05	6.91868e-05	6.56924e-05	4.26051e-05	1.59175e-05	1.59505e-05	4.36753e-05	8.68582e-05	1.17549e-05
Bpnt1	0.000184005	1.93787e-05	0.000139604	2.92168e-05	7.50032e-05	6.12561e-05	9.02098e-05	0	4.05085e-05	5.22105e-05	2.51927e-05	4.67911e-06	3.23415e-05	8.91583e-06	5.89856e-05	9.49827e-05	1.5163e-05	0.000123643	3.09418e-05	3.02926e-05	0.000109259	2.12031e-05	5.92505e-05	1.91614e-05	4.55371e-05	0.000144997	1.57725e-05	0.000107316	1.1518e-05	5.9659e-05	3.97904e-05	0.000130171	1.26957e-05	4.23707e-05	1.55289e-05	6.64238e-05	4.90492e-05	0.000162607	3.90992e-05	5.02467e-05	3.82859e-05	0.00011279	2.60894e-05	2.56406e-05	2.85761e-05	1.873e-05	8.17571e-05	1.10742e-05	5.93935e-05
Eprs	4.49826e-05	5.72207e-05	0.00011409	6.76764e-05	5.51319e-05	4.49557e-05	4.0424e-05	7.28749e-05	0.000111446	5.59524e-05	7.32725e-05	9.53835e-05	3.81626e-05	8.67605e-05	6.53624e-05	4.52449e-05	0.000157825	0.000121096	5.7283e-05	9.47897e-05	5.65887e-05	8.39714e-05	0.000137099	6.31244e-05	3.97349e-05	3.62722e-05	9.6286e-05	8.98496e-05	0.000138271	5.51972e-05	0.000142459	0.000244837	0.000100868	4.80247e-05	8.79016e-05	4.12859e-05	7.5491e-05	3.23834e-05	0.000109181	3.76637e-05	3.13357e-05	0.000308863	7.44886e-05	5.03879e-05	3.83463e-05	6.32983e-05	0.000118551	0.000124831	4.75727e-05
Lyplal1	1.10217e-05	2.42943e-05	3.0418e-05	3.081e-05	1.64584e-05	2.47026e-06	1.22322e-05	2.97525e-05	2.15332e-05	2.3629e-05	3.04433e-06	5.12866e-05	0.000199012	2.46548e-05	6.82849e-05	1.55806e-05	4.37166e-05	0.000121027	1.55403e-05	4.85867e-05	1.26955e-05	2.35673e-05	7.65838e-06	2.02375e-05	2.97513e-05	1.05306e-05	4.41563e-05	1.72675e-05	2.39703e-05	2.11267e-05	4.00845e-05	5.35103e-05	6.0407e-05	3.32226e-05	7.46774e-06	1.39026e-05	3.45824e-05	0	3.69838e-05	2.96475e-05	3.5813e-06	7.47921e-06	3.28029e-05	1.10484e-05	9.96538e-06	2.84612e-05	0	1.31985e-05	8.99559e-06
Rrp15	9.75031e-06	1.90215e-05	1.76698e-05	0	9.09775e-06	1.271e-05	1.07848e-05	2.7925e-05	0	0	0	7.80556e-06	1.80845e-05	0	9.65484e-06	1.15086e-05	0	3.72905e-05	0	1.39307e-05	8.41884e-06	1.28349e-05	2.66941e-06	0	8.39066e-06	6.44206e-06	7.74084e-06	1.23e-05	0	0	1.30927e-05	0	0	2.07644e-06	1.4783e-05	1.4955e-05	1.15409e-05	0	0	2.41662e-05	1.23583e-05	3.825e-05	2.56822e-05	1.65082e-05	1.70085e-05	1.93506e-05	5.88856e-05	0	0
Gpatch2	1.83509e-05	9.18288e-05	2.72369e-05	9.14837e-05	0.000126141	2.63585e-05	2.01103e-05	0.000175732	0	0.000116439	9.57151e-05	0.000132257	1.99872e-05	0.000149363	0.00014541	2.45179e-05	0.000101377	4.7286e-05	0.000144206	0.000145646	2.34051e-05	0.000105432	1.18436e-05	8.54115e-05	0.000107401	1.72063e-05	0.000130122	1.7567e-05	0.000155343	0.00013015	0.000179802	0	0.000110496	0.000149115	1.22636e-05	2.77654e-05	0.000118485	0.000116738	8.68571e-05	0.000189148	2.28342e-05	2.33857e-05	0.000121697	0.000150633	8.36325e-06	0.00013856	0	9.02024e-05	2.53076e-05
Esrrg	2.91418e-05	0.00383154	0.000106298	0.00633975	0.00259513	9.5124e-06	4.65227e-05	0.0041962	9.66797e-05	0.00750276	0.00315265	0.00420133	0.000104096	0.00624766	0.00263059	3.11075e-05	0.00298698	4.86066e-05	0.00318685	0.00249044	3.56676e-05	0.00435153	0.00015831	0.00669779	0.00279352	2.80201e-05	0.0046403	0.00016765	0.00732031	0.00294184	0.00182984	8.28617e-05	0.00238407	0.00163903	1.03324e-06	6.95501e-06	0.000917105	3.27011e-05	0.00218037	0.00141156	3.23821e-06	0	0.000626157	0.001209	7.91677e-06	0.000722529	3.48227e-05	0.00132193	3.16402e-06
Kctd3	1.17903e-05	2.31195e-05	2.42639e-05	4.65148e-05	3.6816e-05	1.32825e-05	1.70301e-05	3.83755e-05	0	2.62492e-05	0	0.000111406	2.66785e-05	3.18397e-05	6.29921e-05	1.39266e-05	9.36768e-06	2.68392e-05	2.77046e-05	1.27642e-05	6.14024e-06	4.00093e-05	2.7043e-05	2.15117e-05	3.45344e-05	9.32515e-06	5.47145e-05	1.38958e-05	2.3527e-05	3.60879e-05	5.31269e-05	5.61041e-05	5.76015e-05	7.15076e-05	5.43082e-06	9.76706e-06	3.56091e-05	0	2.88317e-05	2.86813e-05	7.85693e-06	2.52869e-05	4.46209e-05	2.90364e-05	6.4086e-06	2.68003e-05	0	0	1.74719e-05
Cenpf	3.22886e-06	8.77429e-06	6.76993e-06	3.92355e-06	0	5.59852e-06	2.05358e-06	0	2.33536e-05	0	0	5.16948e-06	0	3.92218e-06	0	6.38542e-06	0	0	3.23993e-05	0	5.87458e-06	1.05722e-05	0	1.25554e-05	3.30031e-06	1.11696e-06	8.05181e-06	0	0	2.8244e-05	2.85816e-06	0	0	3.23732e-05	3.68971e-06	2.93458e-06	2.47806e-06	0	8.67483e-06	2.1036e-05	2.34841e-06	0	4.23582e-06	0	9.9984e-06	4.81277e-05	3.18878e-05	1.60845e-05	0
Ptpn14	9.33102e-06	4.81126e-05	4.81956e-06	8.63614e-05	5.20623e-05	1.18039e-06	1.66544e-05	9.5747e-05	0	0.000178594	0.000124191	8.13145e-05	0	7.98758e-05	3.39271e-05	3.82383e-05	0.000127281	3.59614e-05	0.000325957	0.000101476	3.56518e-05	8.63205e-05	1.1877e-05	8.24482e-05	5.82233e-05	1.00854e-05	5.28243e-05	1.50735e-05	4.46337e-05	3.72898e-05	0.000245099	0	0.000682808	0.000296061	3.30077e-05	3.836e-05	0.000152164	0	0.000135927	7.54577e-05	4.4254e-07	1.70019e-05	5.3584e-05	2.34101e-05	0	1.93378e-05	0	1.06678e-05	0
Smyd2	3.03906e-06	1.15955e-06	6.38276e-06	2.80209e-06	1.05816e-06	4.50961e-06	1.22492e-05	1.59046e-05	0	0	0	1.30959e-05	0	1.2486e-05	0	1.18664e-05	8.98876e-06	1.45698e-05	3.4273e-05	1.70416e-05	4.35625e-06	1.33375e-05	3.16194e-05	2.99137e-06	8.60295e-06	5.90078e-06	4.09009e-06	3.20961e-06	0	1.16366e-05	2.56216e-05	0	1.22275e-05	2.96266e-05	1.78444e-05	2.11465e-05	1.35022e-05	0	2.21828e-05	2.34737e-05	5.11707e-06	3.4788e-05	1.04967e-05	1.03273e-05	1.13984e-05	9.92418e-06	0	3.6739e-05	1.42852e-05
Prox1	2.36832e-05	4.65532e-05	2.98166e-05	0.000161721	6.10285e-05	0	8.45871e-07	5.42246e-05	0	1.1987e-05	9.72006e-06	1.36914e-05	0	4.62107e-06	1.56128e-05	0	5.24934e-06	0	0	2.38969e-06	1.28584e-06	9.5247e-06	0	4.39209e-06	9.32944e-06	2.01406e-05	0.000145264	4.89227e-05	6.72155e-05	9.56571e-05	1.27234e-06	0	9.12761e-06	0	2.38779e-05	2.55545e-06	2.28951e-05	0	0.000110453	2.3353e-06	7.65189e-07	0	3.70634e-06	0	2.24231e-06	1.4593e-05	0	0	0
Rps6kc1	4.6916e-06	2.73995e-05	3.13377e-06	1.88806e-05	3.61357e-05	0	5.43971e-06	3.37557e-05	0	1.867e-05	6.35324e-06	7.43497e-05	0	5.10577e-05	4.03591e-05	5.08517e-06	4.38492e-05	3.16477e-05	2.76986e-05	2.6058e-06	7.62862e-06	3.93951e-05	2.34302e-06	7.35858e-05	3.44145e-05	3.66918e-06	2.87555e-05	1.30046e-05	2.25149e-05	2.17762e-05	7.73936e-05	0	5.06696e-05	0	2.77957e-06	8.78017e-06	3.00845e-05	0	1.98288e-05	3.76074e-05	4.81568e-06	6.45695e-06	6.46879e-05	7.7618e-05	9.09197e-07	6.09988e-05	0	8.41945e-05	0
Angel2	4.71126e-05	6.49386e-05	6.65757e-05	5.77134e-05	5.16567e-05	4.70053e-05	3.80041e-05	0.000100602	2.89352e-05	7.20542e-05	0.00016387	9.84507e-05	3.42654e-05	3.17213e-05	8.32826e-05	4.21528e-05	7.30117e-05	6.41639e-05	3.39293e-05	2.95053e-05	6.03355e-05	8.42963e-05	3.80716e-05	6.09405e-05	4.73173e-05	2.87272e-05	5.51811e-05	7.302e-05	7.66194e-05	5.13374e-05	6.24877e-05	0	4.27955e-05	5.57024e-05	7.66498e-05	6.25796e-05	4.6882e-05	0	4.24666e-05	0.000107915	4.20952e-05	5.11497e-05	7.68929e-05	6.83273e-05	4.73e-05	6.24115e-05	0	7.76714e-05	2.53493e-05
Mfsd7b	5.62005e-05	0.000162521	0	0	0.000140118	8.49595e-06	2.21702e-05	0.00011653	0	0	0.000154048	4.60218e-05	0	0	6.6408e-05	3.15328e-05	2.54585e-05	0	0	5.94962e-05	4.43824e-05	5.86929e-05	0	0	8.74282e-05	4.77335e-05	0.000254698	0	0	0.000275929	7.16384e-05	0	0	1.58362e-05	1.91007e-05	1.06169e-05	2.67335e-05	0	0	3.22721e-05	2.05187e-05	7.56475e-06	6.3545e-05	3.49395e-05	8.57799e-06	1.47911e-05	0	1.72934e-05	9.49258e-06
Tatdn3	1.14732e-05	2.75337e-05	8.20641e-06	2.08031e-05	1.03346e-05	3.46049e-06	7.44268e-06	6.31792e-06	0	5.55551e-06	7.2967e-05	6.72708e-06	0	0	1.78023e-05	7.83504e-06	2.51269e-05	7.78877e-06	1.71289e-05	0	1.21562e-05	1.79239e-05	8.1043e-06	3.28311e-05	1.0149e-05	9.26982e-06	7.98722e-06	9.58935e-06	3.55531e-05	1.73872e-05	2.69783e-06	0	1.42931e-05	1.85961e-05	8.96283e-06	1.10254e-05	3.10486e-05	0	1.64317e-05	5.62508e-05	3.81367e-06	8.02362e-06	1.9158e-05	2.8612e-05	3.65497e-06	2.62325e-05	0	2.04897e-05	0
Batf3	6.5771e-06	2.31385e-06	0	0	0	0	8.54309e-07	0	0	0	0	0	0	0	0	3.4628e-06	0	0	0	0	0	6.31531e-06	0	0	1.49703e-06	1.84459e-05	1.50423e-05	2.0452e-05	0	0	0	0	0	0	3.55081e-06	3.25568e-06	0	0	0	0	4.8237e-05	0	4.79728e-06	1.15496e-05	8.80705e-05	1.8648e-05	2.11238e-05	9.21022e-06	0
D730003I15Rik	2.98145e-05	5.66932e-06	1.17621e-05	4.86013e-06	4.14246e-06	9.10711e-06	4.98697e-05	6.1252e-06	1.89753e-05	2.43427e-05	9.72006e-06	9.7987e-06	0	0	0	2.29869e-05	8.1103e-06	1.86393e-05	0	6.58241e-06	3.44149e-05	9.01456e-06	2.30402e-05	0	1.34448e-05	1.76826e-05	0	1.50109e-05	4.22627e-06	5.36821e-06	2.85816e-06	0	2.30418e-06	4.08313e-05	5.72514e-06	2.22416e-05	0	0	0	0	2.14333e-05	3.6872e-05	1.69663e-06	7.62637e-06	7.18003e-06	4.8784e-05	0	0	1.22058e-05
Nenf	0.000149895	9.725e-06	4.72384e-05	9.62112e-06	1.72142e-05	4.16192e-05	0.000177838	0	7.37827e-05	2.0616e-05	5.65099e-06	0	8.7832e-05	1.53332e-05	3.26078e-06	0.000157109	3.16157e-05	4.43904e-05	6.33645e-05	1.7943e-05	0.000151036	1.70719e-05	9.04456e-05	1.41826e-05	5.88737e-06	0.000129565	1.40924e-05	9.41467e-05	3.94815e-05	1.03879e-05	6.43932e-06	0	4.0588e-05	2.19573e-05	0.000135582	0.000247551	2.49278e-05	8.21863e-05	3.28882e-05	2.91386e-05	5.21276e-05	0.000240354	2.14827e-06	0	0.000129307	0	0.00012221	1.68765e-05	3.76678e-05
Tmem206	1.47651e-06	8.47716e-06	6.76993e-06	3.29399e-05	1.08936e-05	7.97773e-07	1.87907e-06	2.37169e-05	0	3.32103e-05	4.78011e-05	9.18248e-06	0	2.86373e-05	0	2.19481e-06	1.07759e-05	0	1.77565e-05	0	2.78515e-06	2.55923e-05	3.49942e-06	1.44783e-05	1.90352e-06	1.74823e-06	1.13709e-05	0	1.76736e-05	7.74102e-06	2.08975e-05	0	5.96124e-05	0	5.14427e-06	5.33963e-06	2.67375e-05	0	4.92616e-06	0	7.64661e-06	1.01084e-05	2.62812e-05	0	1.18094e-05	1.9587e-05	0	0	0
Ppp2r5a	8.72939e-05	0.000259681	0.000155674	0.000446786	0.000211455	6.97772e-05	0.000126527	0.000370339	0.000201704	0.000380065	0.000350521	0.000175828	9.4114e-05	0.000376384	0.000187354	6.23e-05	0.000106051	0.000117083	0.000142406	7.92453e-05	0.000141142	0.000160591	0.000100833	0.000270168	0.00010896	6.92669e-05	0.000102245	9.97405e-05	0.000213309	0.000145008	0.000110857	0.000191447	0.000486349	0.00013802	0.000160935	6.14723e-05	0.000222902	0.000111497	0.000110427	0.000186435	0.000105722	0.000177413	0.000131413	4.89251e-05	1.65031e-05	8.4205e-05	0.000171709	6.79788e-05	8.74536e-05
Ints7	1.02772e-05	4.52141e-05	7.44048e-06	4.42257e-05	1.44846e-05	6.08201e-06	1.05327e-05	6.93104e-05	0	3.52503e-05	1.79488e-05	0.000116358	0	2.8754e-05	3.91474e-05	1.40142e-05	5.54636e-05	0	3.75418e-05	3.76253e-05	1.71995e-05	4.59822e-05	1.47136e-05	2.31808e-05	4.37182e-05	8.07754e-06	8.03075e-05	0	2.77622e-05	2.57784e-05	4.69758e-05	0	4.86245e-05	3.77929e-05	1.45521e-05	1.2596e-05	6.19327e-05	0	2.26214e-05	7.34374e-06	1.03618e-05	1.67444e-05	5.47902e-05	4.38842e-05	3.61325e-06	6.4507e-05	0	7.13288e-05	0
Lpgat1	3.60837e-05	0.000202644	8.6347e-05	0.000241536	0.000133004	5.00328e-05	1.88411e-05	0.000196805	0.000121241	0.000155637	0.00020143	0.000136838	7.29091e-05	0.000125275	0.000128625	3.11792e-05	9.74404e-05	8.02446e-05	8.41035e-05	0.00014049	4.38464e-05	9.11559e-05	8.49903e-05	0.000142023	0.000117908	3.4903e-05	0.00013777	6.71951e-05	0.000203997	0.000130986	0.00014611	0	0.000270063	0.000313532	3.89633e-05	3.26824e-05	8.68334e-05	3.39674e-05	0.000110748	6.8026e-05	3.23075e-05	1.96617e-05	0.000129533	9.35491e-05	1.76243e-05	0.000176763	0.000109341	0.000100692	1.9996e-05
Slc30a1	1.91569e-05	6.00367e-06	4.92591e-06	1.49725e-06	1.53933e-05	1.29366e-05	1.7925e-05	0	0	0	0	0	0	1.79934e-05	2.09588e-05	1.6197e-05	1.43266e-05	0	2.1541e-06	0	2.90519e-05	1.26942e-05	1.57945e-05	5.35089e-06	0	1.34601e-05	4.28178e-06	9.04324e-06	9.90001e-06	9.8371e-06	6.59202e-06	0	1.97438e-05	2.1764e-05	5.87837e-05	3.19724e-05	1.53621e-05	4.5683e-05	5.74683e-05	1.8665e-05	1.25112e-05	1.71018e-05	1.65679e-05	1.69499e-05	8.16805e-06	3.6375e-06	0	3.18573e-05	0
Gm26670	3.84078e-06	0	0	0	4.45195e-06	1.03434e-05	5.80511e-06	0	0	0	0	0	0	0	0	3.68427e-06	0	0	0	0	1.31714e-06	4.73681e-06	0	0	0	2.62247e-06	9.16256e-07	0	0	0	6.98558e-06	0	0	0	4.77824e-07	4.25403e-06	6.06296e-06	0	0	8.53541e-06	2.72073e-06	0	1.045e-05	0	5.84753e-06	0	0	0	0
Traf5	1.00477e-05	4.96897e-05	0.000199535	9.77539e-05	8.37959e-05	2.13881e-05	3.49836e-06	9.30515e-05	0.000139864	5.4444e-06	4.51385e-05	2.49765e-05	0.000454496	8.04416e-05	6.93362e-05	1.02414e-05	0.000106675	0.000349137	7.90967e-05	0.000132325	3.84537e-06	0.000138599	0.000156943	7.0217e-05	9.77578e-05	4.37224e-06	5.65119e-05	0.000184128	3.34925e-05	7.44798e-05	0.000138503	0.000111899	6.02802e-05	6.39073e-05	1.33352e-05	1.12201e-05	3.14422e-05	0.000154509	0.000117007	0.000141512	1.0109e-05	1.73651e-05	0.000108283	0.00010332	1.27541e-05	0.00010118	0.000225634	0.000182858	0
Rcor3	3.68044e-05	6.33553e-05	3.2538e-05	4.64786e-05	9.10257e-05	1.7641e-05	2.9252e-05	5.27877e-05	0	1.22895e-05	4.75753e-05	5.76059e-05	0	3.18077e-05	2.00117e-05	4.04613e-05	0.000126239	1.83483e-05	2.4562e-05	3.35763e-05	5.74018e-05	6.29983e-05	3.47855e-05	6.89515e-05	7.36993e-05	3.15387e-05	7.61875e-05	2.68181e-05	7.26571e-05	7.94968e-05	3.70189e-05	0	7.69563e-05	1.14292e-05	3.91736e-05	2.29519e-05	4.2239e-05	0	3.21341e-05	6.06725e-05	1.26012e-05	6.38656e-05	3.08278e-05	6.40792e-05	2.00981e-05	2.78665e-05	4.90196e-05	3.23698e-05	0
Gm10516	2.09539e-06	3.48674e-05	0	2.30747e-05	5.28078e-05	2.02441e-06	3.10743e-06	6.15311e-06	0	6.39219e-05	3.36927e-05	2.89408e-05	3.99744e-05	0	4.11512e-05	5.36733e-06	2.14487e-05	7.78877e-06	7.54216e-06	1.59656e-05	1.79308e-06	2.42053e-05	3.62492e-06	5.9555e-06	2.76296e-05	1.92354e-06	2.01767e-05	1.33614e-05	4.18456e-05	7.39289e-05	2.6287e-05	0	2.01905e-05	8.75535e-06	1.76083e-06	2.60474e-06	1.89811e-05	0	0	1.882e-05	0	0	8.4098e-06	9.72367e-06	0	0	0	5.53266e-05	0
Syt14	3.22381e-07	7.80763e-06	0	0	3.03512e-05	1.27596e-06	2.41873e-06	1.86378e-05	0	1.07547e-05	6.35324e-06	7.22505e-06	0	1.94006e-05	1.47969e-05	1.47526e-06	2.83006e-06	0	2.51039e-06	2.6058e-06	1.5572e-06	3.29193e-06	4.27771e-06	6.89104e-06	1.01895e-05	2.65712e-06	9.09952e-06	5.46197e-06	0	1.28617e-05	3.4981e-05	0	3.90807e-05	2.83403e-05	0	3.57101e-06	3.56877e-05	0	0	3.79512e-05	4.3228e-06	0	9.68706e-06	1.40121e-05	5.02343e-06	2.50352e-06	0	0	5.91801e-06
Diexf	7.80812e-06	3.10318e-05	5.4846e-06	1.88305e-05	1.31786e-05	9.86465e-06	5.89091e-06	1.83959e-05	2.33536e-05	8.39962e-06	1.45012e-05	1.50719e-05	0	6.91754e-06	2.67415e-06	1.01271e-05	1.9967e-05	0	1.1134e-05	3.13356e-05	1.41094e-05	3.23533e-05	9.80902e-06	1.80954e-05	1.05614e-06	5.40827e-06	1.58796e-05	4.37735e-06	6.90855e-06	4.04123e-05	1.75882e-05	0	1.21549e-05	9.7185e-05	9.16505e-06	5.67605e-06	1.17572e-06	3.0581e-05	0	2.56758e-05	4.26733e-06	1.55049e-05	1.16838e-05	2.69443e-05	1.04841e-05	2.08558e-05	3.18471e-05	2.88892e-05	2.25338e-06
Irf6	8.54243e-06	6.37005e-06	0	6.83612e-06	8.48151e-06	6.44069e-06	3.58542e-05	1.59118e-05	0	0	3.0525e-05	1.67342e-05	0	1.50421e-05	2.64874e-05	1.93785e-05	6.2054e-06	0	9.48371e-06	2.05153e-05	5.1851e-05	1.83686e-05	0	0	2.70286e-06	8.79726e-06	6.74937e-06	5.36755e-06	4.87852e-06	1.01781e-05	1.57428e-05	7.36495e-05	3.71529e-05	4.73238e-05	0	8.09377e-06	1.30812e-05	0	3.55796e-05	7.18143e-06	6.7881e-07	0	5.34268e-06	0	4.73319e-06	5.64065e-06	0	0	0
A130010J15Rik	3.33637e-06	6.19762e-06	1.14797e-05	0	4.20376e-06	5.92587e-06	4.5242e-06	0	0	0	0	4.3373e-06	1.61708e-05	0	0	4.50784e-06	1.63106e-05	2.81123e-05	0	6.58241e-06	9.39554e-06	0	1.08273e-05	0	1.20395e-06	2.18559e-06	7.45173e-06	2.3521e-06	0	6.72563e-06	4.41673e-06	0	0	0	8.28757e-06	5.22266e-06	7.10924e-06	0	0	0	4.5169e-06	0	1.27977e-06	0	2.45968e-06	0	0	1.12892e-05	3.16402e-06
Traf3ip3	0	0	0	0	0	5.23551e-05	5.81531e-07	0	0	0	0	0	0	0	0	0	0	0	0	0	0	3.31665e-06	0	0	0	3.84754e-08	0	0	0	2.32731e-06	1.93374e-06	0	0	0	0	0	0	0	0	0	2.52926e-05	0	0	0	1.07907e-05	0.000162617	0	2.88892e-05	7.47429e-06
G0s2	1.03574e-05	5.33036e-06	1.24191e-05	0	3.82326e-05	2.6621e-05	8.99325e-06	4.24953e-06	0	0	0	0	6.30676e-05	0	3.57782e-05	1.12419e-05	0	2.83865e-05	0	4.34299e-06	4.83669e-06	7.38369e-06	3.35847e-05	0	2.64608e-05	2.70196e-05	4.28178e-06	1.56021e-06	0	0	2.49416e-06	0.000132655	0	0	0	1.82392e-05	8.16793e-06	0.00013731	0	1.5326e-05	2.23547e-05	5.86029e-06	4.8676e-05	1.19006e-05	2.12874e-05	3.02918e-05	4.18416e-05	3.2271e-05	0.000821396
Plxna2	8.17815e-06	5.05617e-05	1.67733e-05	3.35487e-05	6.16481e-05	2.2695e-06	6.95955e-06	5.72237e-05	0	3.79241e-05	0.000134978	5.5251e-05	0	8.44201e-05	2.84204e-05	2.78218e-06	0.000102745	0	0	1.64351e-05	8.62819e-06	4.94461e-05	1.32936e-05	5.7381e-05	5.34272e-05	1.20887e-05	0.000122537	3.02581e-05	0.000133493	8.04337e-05	9.84806e-05	0	0.000157682	5.73433e-05	4.60022e-05	5.19437e-05	0.000138556	0	0.00021649	0.000254086	2.02534e-06	4.25896e-05	0.000130453	2.08704e-05	5.02056e-07	3.13714e-06	0	0.000106286	0
Cd34	0	5.08298e-06	0	0	0	4.54029e-06	3.17204e-07	0	0	0	0	1.04649e-06	0	0	0	0	0	0	0	0	0	0	0	0	3.32326e-06	2.00234e-07	0	0	0	0	0	0	0	0	0.00018955	0.000255038	9.14346e-05	0	0	7.41772e-05	4.32835e-06	3.33898e-05	6.31856e-06	1.16685e-05	3.56583e-06	0	0	0	0
Cr1l	2.62462e-05	5.8135e-05	4.15839e-05	5.15976e-05	8.72539e-05	5.69259e-05	3.28743e-05	3.50213e-05	0.000119645	2.82984e-05	6.34615e-05	7.27902e-05	1.61708e-05	0.000105936	6.10735e-05	4.33113e-05	7.91853e-05	3.44924e-05	9.10991e-05	0.000134699	3.13637e-05	4.36962e-05	2.79693e-05	6.75954e-05	4.85188e-05	2.78281e-05	7.46834e-05	5.7061e-05	4.43754e-05	6.89124e-05	7.57828e-05	2.59121e-05	5.52025e-05	3.47827e-05	0.000135033	0.000102763	0.000135466	0	9.82104e-05	0.000114354	5.38514e-05	7.65191e-05	0.000142308	0.000104457	5.9382e-05	4.06966e-05	0	5.94297e-05	4.76404e-05
Cr2	5.22193e-07	4.98678e-05	7.14776e-06	1.05803e-05	5.93459e-05	4.94564e-05	6.51729e-07	1.35577e-05	0	0	5.65099e-06	2.2818e-05	0	0	4.83511e-05	2.21915e-05	8.2072e-05	0	6.03264e-05	2.22857e-05	2.28184e-05	3.57211e-05	2.34302e-06	7.74407e-06	7.44214e-05	6.00909e-07	2.1186e-05	0	1.28011e-05	4.06062e-05	6.80017e-05	0	1.83139e-05	0.000120261	0	3.57944e-06	7.12279e-05	0	0	1.98661e-05	4.70306e-07	0	0.000109651	0.000141286	0	6.52259e-05	0	6.78565e-05	0
Fam171a1	8.55684e-06	2.73653e-05	3.00019e-06	2.30452e-05	1.7101e-05	1.89835e-06	2.10758e-05	3.49081e-05	1.7319e-05	4.19056e-05	6.43805e-05	3.62765e-05	1.71327e-05	0.000150049	8.02612e-05	6.40711e-06	9.98275e-06	8.2174e-06	4.68626e-05	5.09441e-05	2.61444e-05	2.11753e-05	1.89598e-05	3.30251e-05	3.03066e-05	4.59888e-06	1.39802e-05	2.53116e-06	1.12813e-05	3.23667e-05	7.85556e-05	0	0.000127783	8.95557e-05	3.1643e-05	5.70362e-05	0.000159395	2.75938e-05	0.000206637	0.000109993	3.8678e-06	0	1.88319e-05	5.55546e-05	8.91185e-07	1.91735e-05	4.18416e-05	9.21022e-06	0
Nmt2	3.11497e-05	8.50054e-05	1.90281e-05	6.2175e-05	7.48701e-05	2.46657e-05	3.00254e-05	0.000120645	0	3.04827e-05	7.87976e-05	0.000101882	1.99872e-05	9.02704e-05	8.65765e-05	3.76766e-05	7.57172e-05	5.23828e-05	4.0436e-05	4.85536e-05	5.30036e-05	0.000106375	4.51392e-05	3.85059e-05	7.07159e-05	2.57298e-05	7.32696e-05	4.10592e-05	5.44729e-05	5.6435e-05	0.000103288	0	4.50913e-05	0	2.71613e-05	4.03828e-05	7.501e-05	2.77316e-05	5.66619e-05	5.97911e-05	2.08463e-05	1.0606e-05	9.83089e-05	6.1447e-05	1.93135e-05	0.000128444	1.62496e-05	0.000120423	2.8632e-05
Rpp38	8.93655e-06	3.37975e-06	8.95755e-06	0	9.88698e-06	3.76256e-06	6.74982e-06	7.24008e-06	0	0	0	4.4799e-06	0	0	5.27844e-06	4.67831e-06	0	3.42377e-05	0	1.03562e-05	1.01973e-05	4.44864e-06	2.61824e-05	0	0	5.39285e-06	5.25663e-06	1.85024e-05	0	9.78336e-06	2.60867e-05	2.59121e-05	0	7.81116e-06	6.97395e-06	6.36399e-06	0	5.00501e-05	0	2.2304e-06	4.29046e-06	7.84277e-06	0	8.41921e-06	9.54884e-06	0	0	0	6.75338e-06
Dclre1c	3.29162e-06	2.97936e-05	3.9004e-06	1.63355e-05	3.49094e-05	2.63556e-06	5.12722e-06	2.87482e-05	0	3.14112e-05	0.000105567	2.2139e-05	0	3.06117e-05	6.93478e-05	4.67926e-06	5.45808e-05	0	7.41246e-06	0.000132157	4.86823e-06	4.07368e-05	0	1.60646e-05	2.55693e-05	3.68945e-06	2.93065e-05	1.36314e-05	2.45896e-05	3.72067e-05	4.90187e-05	0	3.41728e-05	3.04305e-05	5.11272e-06	3.78725e-06	5.79354e-05	0	0	4.46638e-05	1.12744e-05	4.4774e-06	2.8547e-05	3.24685e-05	1.97463e-05	0.00020095	3.94035e-05	0.000100883	2.56105e-05
Fam107b	6.57533e-05	0.000115179	0.000116947	0.000213588	0.000136149	0.000119417	9.32886e-05	4.30985e-05	0.000113877	0.000158954	2.49357e-05	0.000117717	9.99564e-05	0.000182627	0.000140658	8.02713e-05	0.000110269	3.43751e-05	0.000163454	1.98045e-05	0.000100558	5.29268e-05	7.37731e-05	0.000205915	9.88826e-05	3.03413e-05	1.98839e-05	7.24688e-05	9.50461e-05	4.61023e-05	7.4472e-05	0.000279586	4.59878e-05	4.20561e-05	3.77674e-05	3.7487e-05	5.58298e-05	4.47997e-05	8.56962e-05	3.80707e-05	6.79764e-05	0.000138497	3.85534e-05	7.18193e-05	3.25727e-05	0.000105253	0.000114812	5.3738e-05	0.000133108
Frmd4a	4.95608e-05	0.000259645	4.65328e-05	0.000196616	0.000133447	0	1.71971e-06	1.23196e-05	0	1.56082e-05	2.31911e-05	7.52297e-05	6.30676e-05	3.23081e-06	1.49925e-05	2.59724e-06	3.52284e-05	1.29192e-05	2.00225e-05	6.92649e-05	7.42556e-06	1.33778e-05	1.87135e-05	2.33655e-06	8.83525e-06	1.0178e-05	5.8442e-05	1.3109e-05	6.26931e-05	6.9617e-05	7.7822e-05	2.27108e-05	0.000137621	1.34953e-05	8.54474e-05	5.67946e-05	0.000170295	5.10142e-05	0.000110093	0.000156072	2.14514e-05	9.94254e-06	0.000161144	6.72043e-05	2.50913e-05	0.000135185	0	4.48419e-05	0
Prpf18	2.01909e-05	5.97032e-05	1.89486e-06	3.33182e-05	1.87978e-05	2.59269e-05	1.92143e-05	5.83698e-05	4.9456e-05	0	5.44428e-05	4.98809e-05	0	4.22409e-05	1.53931e-05	2.5919e-05	0.000108462	5.43448e-05	1.27838e-05	3.66491e-05	1.64931e-05	5.5354e-05	9.70634e-06	5.51435e-05	5.99088e-05	1.5258e-05	3.98494e-05	1.47951e-05	2.18067e-05	3.35943e-05	2.22e-05	0	4.75572e-06	6.52188e-06	2.43328e-05	2.77148e-05	2.59631e-05	0	1.09489e-05	4.05115e-05	1.63203e-05	2.95737e-05	5.19396e-05	4.503e-05	2.0256e-05	5.82705e-05	2.77008e-05	1.86386e-05	3.9133e-05
Bend7	1.48432e-05	4.16328e-05	2.38346e-05	2.48594e-05	2.38594e-05	1.52193e-06	9.54899e-06	7.88255e-05	2.51383e-05	9.95927e-06	5.23063e-05	4.81144e-05	0	4.60445e-05	3.66889e-05	9.21034e-06	7.53968e-05	3.26243e-05	3.60213e-05	2.6058e-06	8.65401e-06	6.41211e-05	1.20905e-05	4.40319e-05	6.27235e-05	1.55284e-05	7.4646e-05	1.74131e-05	6.07031e-05	7.47409e-05	6.68425e-05	0	2.843e-05	6.96618e-05	3.23379e-05	2.69941e-05	9.14203e-05	5.78035e-05	4.92616e-06	3.07228e-05	3.46589e-06	1.37044e-05	7.61427e-06	3.85083e-05	3.07787e-06	1.02067e-05	6.47379e-05	0.00019005	1.20501e-05
Sephs1	1.78774e-05	2.1337e-05	3.20579e-06	2.11064e-05	2.8287e-05	3.00897e-06	1.549e-05	1.20789e-05	0	0	0	3.56821e-05	0	6.03343e-05	2.22593e-05	1.92096e-05	2.05455e-05	3.87102e-05	2.15043e-05	2.49592e-05	1.89153e-05	1.9965e-05	2.76485e-05	4.0607e-05	3.69167e-05	1.52999e-05	2.3785e-05	1.8369e-05	1.55409e-05	1.962e-05	2.73982e-05	4.97216e-05	2.16153e-05	1.23723e-05	8.87303e-06	9.90975e-06	1.71345e-05	0	0	6.90153e-06	1.36625e-05	0	1.73092e-05	2.80952e-05	4.10188e-06	0	0	5.86701e-05	0
Phyh	0.000213919	9.43793e-05	0.000634227	0.000147082	0.000151656	6.64827e-05	0.000214371	0.000110256	0.000518181	0.000184354	0.000126374	7.22504e-05	0.000666387	0.000197663	0.000114905	0.000138244	8.03681e-05	0.000530382	0.000124196	0.000131166	0.000194672	0.000166052	0.000530296	0.00018453	0.000179509	0.000221094	0.000133475	0.000695358	0.000207852	0.000151261	4.918e-05	0.000606526	0.000109694	9.6033e-05	2.60002e-05	8.03522e-05	3.63649e-05	0.000663823	6.04361e-05	0.000172709	7.35291e-05	0.000107203	2.53054e-05	0.000104567	7.8034e-05	5.29172e-05	0.000551036	0.000250968	0.000129731
Optn	1.05152e-05	5.48484e-05	1.46313e-05	6.73888e-05	4.16214e-05	5.92929e-06	1.35395e-05	0.000118653	2.33754e-05	7.68096e-06	9.25508e-05	5.69118e-05	3.6169e-05	4.46291e-05	2.13903e-05	9.67502e-06	4.10828e-05	9.07556e-06	8.82592e-06	1.97794e-05	2.23607e-05	5.41147e-05	3.60797e-05	0.000123168	4.68797e-05	1.19114e-05	9.46324e-05	2.9224e-05	7.57726e-05	0.000127824	3.87237e-05	2.27108e-05	9.17054e-05	8.19807e-06	4.21475e-05	9.19211e-06	4.70254e-05	5.78035e-05	3.41531e-05	5.23102e-05	5.79724e-07	5.03194e-05	8.8728e-05	3.81566e-05	6.47427e-06	6.67444e-05	0	4.74304e-05	0
Camk1d	8.99859e-08	2.43967e-05	3.3303e-05	2.60755e-05	2.37691e-05	3.96246e-06	0	3.50166e-05	2.33536e-05	1.27861e-05	3.44828e-05	2.99006e-05	1.61708e-05	9.50503e-06	5.0813e-06	2.57787e-06	2.15904e-05	2.47222e-05	1.0036e-05	3.80935e-06	0	1.40274e-05	3.69196e-05	2.51291e-05	1.32487e-05	2.31522e-07	2.02956e-05	4.29251e-05	1.90265e-05	2.75485e-05	2.56543e-05	0	7.32757e-05	3.23613e-05	4.20144e-06	3.19587e-07	6.92582e-05	5.74053e-05	2.61993e-05	2.39526e-05	6.22175e-05	0	0.00017668	2.62955e-05	5.31032e-05	0.00142873	0.000119854	0.000438442	1.69169e-05
Cdc123	4.75149e-05	5.73082e-05	0.000104415	5.66889e-05	4.69964e-05	5.94877e-05	3.95461e-05	7.71827e-05	8.74966e-05	1.13323e-05	8.93235e-05	7.44434e-05	6.8878e-05	6.53307e-05	0.0001158	4.31092e-05	4.01692e-05	5.11799e-05	9.01972e-06	5.52788e-05	3.30517e-05	6.82451e-05	4.11716e-05	4.24028e-05	6.81327e-05	3.24133e-05	6.74709e-05	9.69174e-05	6.73104e-05	4.47834e-05	5.63882e-05	5.13558e-05	4.91012e-05	2.67641e-05	4.92818e-05	3.8023e-05	5.26747e-05	9.67531e-05	0.000100396	7.22276e-05	4.09712e-05	9.03535e-05	2.61646e-05	4.53462e-05	2.87968e-05	7.79764e-05	4.15628e-05	3.27547e-05	4.18858e-06
Nudt5	4.04033e-05	8.4691e-05	5.89021e-05	4.11268e-05	9.42586e-05	4.64858e-05	3.4372e-05	2.67285e-05	9.53189e-05	4.70668e-05	4.20441e-05	6.42258e-05	7.19572e-05	5.83792e-05	0.000132703	4.1541e-05	7.17986e-05	3.48755e-05	5.01622e-05	4.06251e-05	4.41939e-05	8.37368e-05	3.91187e-05	5.25525e-05	7.54923e-05	2.89655e-05	7.75563e-05	2.33371e-05	9.13143e-05	9.02618e-05	9.73889e-05	2.86829e-05	3.59652e-05	0.00016975	1.73883e-05	4.36363e-05	6.02218e-05	2.04332e-05	3.32074e-05	8.49999e-05	1.98699e-05	3.01479e-05	5.62011e-05	0.000139135	1.73913e-05	3.80468e-05	3.18471e-05	3.21142e-05	2.94736e-05
Sec61a2	2.73783e-05	0.000118274	9.64146e-06	7.51558e-05	0.000101257	4.65744e-06	1.67505e-05	0.00010718	0	2.09227e-05	2.40616e-05	0.000108432	0	9.84622e-05	4.91324e-05	2.9267e-05	0.000188869	0	2.21736e-05	7.67103e-05	2.72806e-05	8.77194e-05	3.96314e-05	7.95807e-05	8.75353e-05	2.2454e-05	0.000121374	1.35192e-05	6.19044e-05	0.00010424	8.79805e-05	0	8.88304e-05	7.48597e-05	1.6389e-05	2.40316e-05	0.000111344	0	0	2.33374e-05	1.11177e-05	1.73802e-05	7.96976e-05	5.81772e-05	2.5178e-05	0.000112434	0	0.000109419	4.0171e-06
Dhtkd1	7.26048e-06	6.51004e-05	1.92751e-05	4.13956e-05	0.000114126	1.39017e-06	5.68043e-06	9.87247e-05	0	1.17713e-05	0.000109429	0.00011038	0	1.27054e-05	6.48029e-05	5.28444e-06	5.95095e-05	3.57028e-05	2.03945e-05	0.000158465	2.5679e-06	0.000116387	7.63254e-06	4.27937e-05	8.61804e-05	1.05163e-05	9.36333e-05	2.29024e-05	6.50002e-05	9.89987e-05	4.90022e-05	5.61545e-05	4.26823e-05	3.56128e-05	0	3.68237e-06	4.61175e-05	0	5.76067e-05	0.000140867	3.5834e-06	0	8.98193e-05	0.000144105	4.45105e-06	7.6879e-05	2.61233e-05	0.000197474	0
Upf2	3.91655e-05	0.000125261	5.29861e-05	9.78038e-05	0.000106906	7.93314e-05	3.62969e-05	8.77425e-05	6.77874e-05	5.0211e-05	0.000205049	0.000118856	0	9.09837e-05	0.000136614	4.29428e-05	0.000151013	0.000114283	0.000112199	0.000196859	5.51466e-05	0.000141149	5.15191e-05	0.000116268	0.0001394	2.98888e-05	0.000124958	2.65069e-05	9.37249e-05	0.000126961	0.000155907	6.77396e-05	0.000157122	0.000161785	6.35803e-05	5.27161e-05	0.000129524	0	9.5412e-05	0.000143575	4.08242e-05	7.05369e-05	0.000174552	0.000168015	7.02772e-05	0.000260782	5.34759e-05	0.000256107	5.93526e-05
Echdc3	2.47481e-05	3.53492e-05	1.89486e-06	1.58272e-05	1.59015e-05	5.51564e-07	1.22713e-05	5.03677e-06	0	0	0	3.70024e-05	0	1.58625e-05	0	1.1934e-05	1.48207e-05	9.07556e-06	9.00804e-06	2.6058e-06	1.09413e-05	1.87164e-05	2.86554e-05	1.86632e-05	2.89082e-05	1.68722e-05	1.10851e-05	4.11001e-05	2.10819e-06	9.52904e-06	9.56882e-06	7.1347e-05	1.04002e-05	0	0	4.58857e-06	1.07637e-05	0	0	2.03978e-05	5.99008e-06	7.1808e-06	8.48167e-06	1.95312e-05	7.38716e-06	0	0	3.95282e-05	1.37087e-05
Usp6nl	9.46902e-06	7.50721e-05	0	7.68462e-05	6.21717e-05	1.03384e-05	1.154e-05	9.48032e-05	2.33754e-05	8.22293e-05	9.0499e-05	0.00010126	0	4.45407e-05	3.29112e-05	1.77569e-05	6.06856e-05	4.35917e-05	0.000122176	8.94761e-05	1.71618e-05	8.24161e-05	3.53184e-05	2.88986e-05	4.61552e-05	8.24726e-06	5.41261e-05	5.79215e-06	5.79654e-05	4.79195e-05	7.86857e-05	6.49013e-05	6.36774e-05	7.7646e-05	1.78714e-05	1.88652e-05	0.000173494	0	0.000152965	6.39774e-05	1.18713e-05	7.40741e-06	7.9695e-05	6.28435e-05	5.75538e-06	4.36739e-05	0	8.72725e-05	1.85957e-05
Celf2	9.94759e-06	8.26437e-05	2.97529e-05	0.000108147	6.42927e-05	0.000122003	5.34556e-06	5.14735e-05	0	5.28598e-05	0.000153389	6.24105e-05	9.95436e-05	6.07032e-05	0.000134265	1.05484e-05	7.31401e-05	0	0.000159256	0.000202817	8.2364e-06	0.000138469	2.40985e-05	0.000156621	0.000170206	1.16925e-05	0.000151133	2.02364e-05	0.000194368	0.000139149	0.000189692	0	0.000726576	0.00016767	6.05724e-07	9.23725e-06	5.48272e-05	0	0.000203864	5.36654e-05	0.000196369	1.92322e-05	0.000409758	0.000185292	0.000230017	0.0012278	3.78788e-05	0.000480902	0.000131305
Gata3	1.77759e-06	2.16292e-06	1.26841e-05	1.19934e-05	1.19187e-05	7.16063e-06	6.86973e-05	0.000223154	0.00014207	0.00014637	0.000120029	7.34755e-05	0	0.000202486	4.31435e-05	0.000215369	0.000216353	0.000170681	0.000633244	0.00041362	0.000169677	0.000326967	0.000141468	0.000504124	0.000327956	5.7615e-05	0.000138212	9.97897e-05	0.00024056	0.000153166	3.82193e-06	0.000116257	1.3437e-05	2.16529e-05	0	2.03501e-05	2.17996e-05	0	3.39288e-05	8.94934e-06	8.09253e-06	0.000189304	1.04e-05	2.25639e-05	5.04736e-06	3.82632e-05	0	1.06288e-05	0
Taf3	2.35507e-05	0.000141466	5.87151e-05	0.000154647	0.000135978	3.67393e-05	2.36581e-05	0.000257133	8.22402e-05	0.000213466	0.000110935	0.000113396	8.28019e-05	0.000123006	0.000217566	2.34825e-05	0.000411608	5.95296e-05	0.00020942	0.000317606	3.51763e-05	0.000455256	9.5222e-05	0.0002165	0.000362041	1.88647e-05	0.00050398	9.30517e-05	0.000169861	0.000368142	9.86846e-05	0	0.000116236	0.000252784	5.81672e-05	3.16406e-05	0.000153799	0	0.000112646	0.000151472	3.58271e-05	2.47595e-05	0.000165939	0.000179824	1.99335e-05	0.000104331	1.62496e-05	0.000104042	1.4141e-05
Atp5c1	0.000762968	0.000218318	0.00138169	7.8239e-05	0.000180915	0.000320998	0.000889204	0.000254546	0.00139786	5.03257e-05	0.000441715	0.00027966	0.00120134	0.000103139	0.000250851	0.000490615	0.000154825	0.000937886	6.82118e-05	0.000240111	0.000656997	0.000206634	0.00117488	8.41959e-05	0.000227849	0.000662531	0.000224248	0.00175478	6.3363e-05	0.000257654	0.000146579	0.00109355	3.13616e-05	0.000157384	0.000252428	0.000319326	0.000147445	0.00136768	0.000126202	0.000238692	0.000432154	0.000410967	0.000124036	0.000168178	0.000317704	0.000146844	0.000877909	0.000189538	0.000417227
Kin	1.61667e-05	3.82582e-05	3.40503e-05	1.59334e-05	2.31531e-05	2.48896e-05	2.00456e-05	5.43527e-05	0	4.30127e-05	6.49753e-05	3.20967e-05	0	2.0746e-05	7.59463e-05	1.87173e-05	0.000147631	3.65914e-05	3.55423e-05	5.68123e-05	1.9111e-05	3.78978e-05	2.05536e-05	3.91417e-06	2.68668e-05	1.30357e-05	4.02957e-05	1.56112e-05	2.99108e-05	5.021e-05	6.1704e-05	0	1.4859e-05	3.5664e-05	6.85807e-05	2.4807e-05	6.36799e-05	2.77624e-05	6.25618e-05	4.5915e-05	2.22965e-05	5.40267e-05	6.89389e-05	4.92069e-05	1.78055e-05	2.73306e-05	6.19195e-05	0	4.05689e-06
Itih5	5.80574e-07	4.8488e-06	7.44048e-06	3.61863e-06	1.74512e-05	4.85715e-06	1.76705e-06	5.78704e-06	0	0	1.5753e-05	1.37001e-05	1.71327e-05	5.12295e-06	0	0	1.35723e-05	0	0	2.12596e-06	0	1.80783e-05	0	0	3.08512e-05	9.83379e-08	4.59303e-06	9.71534e-06	3.37838e-06	8.26381e-06	1.06045e-05	0	0	8.6619e-06	0	1.19084e-06	2.16825e-05	0	0	2.60955e-05	2.21944e-07	2.60051e-05	0.000345759	0.000379374	0	0	0	2.24088e-05	0
Prkcq	1.58569e-05	0.000158559	0	9.4318e-05	5.60792e-05	2.31796e-06	6.65468e-06	0.000176753	2.89352e-05	8.1224e-05	9.54321e-05	1.60411e-05	0	2.35515e-05	2.96023e-05	2.14797e-05	0.000156872	1.51582e-05	6.96337e-05	5.31217e-05	1.17067e-05	8.27013e-05	0	2.58645e-05	3.57863e-05	5.0179e-07	1.28786e-05	0	1.01838e-05	8.71414e-06	3.79345e-05	0	8.24259e-05	3.98813e-05	4.17003e-06	7.18082e-06	0.000167808	0	6.132e-05	9.05662e-05	5.97995e-07	6.5298e-06	1.78586e-05	4.56447e-05	2.08154e-06	9.86654e-05	0	9.21163e-05	0
Pfkfb3	2.23473e-06	1.75712e-05	0	1.80517e-05	8.4505e-06	4.35304e-06	1.10589e-05	8.32085e-06	0.000138615	6.92749e-05	2.8789e-05	1.41422e-05	0	3.23081e-06	1.48618e-05	5.49668e-05	9.22996e-05	5.21114e-05	0.000190605	0.000104962	4.06192e-05	3.64098e-05	2.16504e-05	7.24558e-05	4.55687e-05	5.97089e-06	5.94744e-06	1.17711e-05	2.3964e-05	9.58562e-06	1.93776e-05	0	5.38706e-05	0	2.44057e-05	2.15484e-05	2.6543e-05	0	0.000111919	4.12614e-05	1.50568e-05	0	1.85765e-05	2.22643e-05	1.68284e-05	6.42302e-05	0	0	0
Rbm17	3.3736e-05	6.02801e-05	0.000111012	1.57843e-05	4.45655e-05	8.16814e-05	2.75313e-05	5.87589e-05	0	7.27903e-06	0.000119615	3.07811e-05	9.83893e-05	0	0.000117378	3.36162e-05	1.32626e-05	6.24778e-05	2.60388e-05	6.12096e-05	4.04663e-05	4.3845e-05	4.85812e-05	1.19792e-05	4.32981e-05	2.83842e-05	4.34934e-05	3.90565e-05	1.7595e-05	3.41184e-05	2.05195e-05	0.000182184	4.99012e-06	6.62188e-05	0.000107174	4.83567e-05	1.30509e-05	0.000166441	2.60349e-05	4.00821e-05	6.76297e-05	9.53098e-05	5.40091e-05	4.60176e-05	2.429e-05	4.21716e-05	2.69978e-05	0.000154082	2.58088e-05
Il15ra	2.43397e-05	0.000164535	5.50687e-05	0.000130196	0.000125976	1.00854e-05	2.07324e-05	0.00010521	2.97974e-05	0.000139447	4.78418e-05	9.54544e-05	5.48246e-05	5.32515e-05	7.65111e-05	2.63389e-05	0.000184797	0	9.10782e-05	9.60003e-05	2.56955e-05	0.000183926	2.93966e-05	8.16353e-05	0.000135111	1.94685e-05	0.000141029	3.68023e-05	0.000106129	0.000181117	0.000141537	2.86829e-05	5.59091e-05	0.000154346	6.58052e-06	1.86501e-05	5.75288e-05	5.34225e-05	3.25924e-05	4.4358e-05	1.20951e-05	1.38674e-05	4.1669e-05	6.89445e-05	6.15155e-06	4.36082e-05	1.32802e-05	6.30311e-05	0
Fbxo18	3.32518e-05	5.47904e-05	3.55635e-05	5.04167e-05	1.94014e-05	1.31466e-05	4.25707e-05	6.01979e-05	2.24316e-05	8.4617e-05	7.01505e-05	2.1748e-05	3.6169e-05	2.82971e-05	2.1076e-05	4.21539e-05	7.22573e-05	1.86525e-05	3.95769e-05	9.37929e-06	6.13925e-05	4.25997e-05	2.68779e-05	7.23733e-05	4.00062e-05	3.34107e-05	3.55999e-05	1.55476e-05	9.40808e-05	1.41731e-05	2.34965e-05	2.59121e-05	3.38515e-05	0	1.55694e-05	2.94596e-05	1.45389e-05	0	3.28882e-05	2.54752e-05	2.10978e-05	1.78224e-05	1.22656e-05	1.48622e-05	2.15136e-05	0	0	0	9.7641e-06
Ankrd16	2.26306e-05	7.39204e-05	1.00316e-05	3.98155e-05	2.03392e-05	1.88493e-05	1.4026e-05	2.02363e-05	0	0	4.43673e-05	3.48679e-05	0	3.82562e-05	2.43046e-05	2.24088e-05	8.04046e-05	0	1.6901e-05	7.09456e-05	2.74492e-05	5.42964e-05	1.40298e-05	1.35828e-05	3.26328e-05	2.02275e-05	6.50511e-05	1.55902e-05	3.92271e-05	4.22786e-05	6.70884e-05	5.13558e-05	1.24192e-05	7.39632e-05	1.62488e-05	2.39714e-05	3.92431e-05	0	2.26214e-05	3.83826e-05	9.34576e-06	0	3.45323e-05	9.38365e-05	1.31453e-05	2.44091e-05	3.09598e-05	2.20558e-05	0
Pter	3.0948e-05	0.000185534	9.80526e-05	9.08378e-05	0.000203543	2.97663e-05	1.96032e-05	0.000266654	0	8.9387e-05	0.000222081	0.000323339	0.000299013	5.64531e-05	0.000245187	2.64793e-05	0.000247875	0.000140756	0.00016183	0.000193397	5.04245e-06	0.000139121	0.000153989	4.88872e-05	0.000246158	3.96908e-05	0.00017469	3.88682e-05	0.000102545	0.000133991	0.000254112	0.000300735	7.36802e-05	0.000268782	1.02174e-06	4.35016e-05	0.000256837	0.000399134	0.000221203	0.000257875	3.85178e-05	5.01585e-06	0.000168485	0.000252244	5.24997e-05	0.000170912	0.000157343	0.000261631	3.21256e-05
Rsu1	2.50473e-05	6.17372e-05	3.21915e-05	8.72752e-05	4.79776e-05	2.00652e-05	1.9556e-05	7.35878e-05	2.97974e-05	4.52542e-05	6.08865e-06	7.25394e-05	0	7.23882e-05	4.4947e-05	1.63037e-05	3.92657e-06	4.81346e-05	7.17852e-05	3.61615e-05	2.252e-05	4.22113e-05	5.08621e-05	1.49294e-05	4.71802e-05	1.7655e-05	5.74192e-05	3.09519e-05	5.29809e-05	1.67319e-05	3.11623e-05	0	0.000101519	0.000119541	7.67418e-05	0.000100208	0.000145512	3.11721e-05	0.000147716	7.49437e-05	9.95851e-05	0.000153761	0.000186564	8.96169e-05	9.16715e-05	0.00012292	0	0.000138532	7.70796e-05
Cubn	1.44576e-05	0.000104663	1.60642e-05	5.36382e-05	0.000114733	3.74336e-05	1.39676e-05	0.000243905	0	8.02405e-05	7.35691e-05	0.000305118	0	4.8566e-05	0.000181307	1.40579e-05	0.000117717	0	5.63008e-05	0.000221686	6.44242e-06	7.73168e-05	1.4199e-05	3.81224e-05	0.00012332	2.53374e-05	0.000133764	9.35894e-06	7.32587e-05	0.000128216	0.000151222	7.56337e-05	7.84279e-05	0.000202466	0	2.77739e-05	0.000214623	0.000175184	0.000145289	0.000225551	2.66679e-05	0	0.000166876	8.67239e-05	2.19771e-05	0.000190628	6.93413e-05	0.000318734	2.71269e-05
Trdmt1	5.02593e-06	1.90447e-05	1.80596e-05	2.31093e-05	6.06803e-06	3.40698e-06	6.08445e-06	1.07421e-05	1.52952e-05	5.0938e-05	0	8.02804e-06	2.76549e-05	0	1.36054e-05	5.41354e-06	5.02639e-06	1.94719e-05	1.93335e-05	8.14598e-06	6.83356e-06	7.77965e-06	4.12878e-05	1.95039e-05	9.68237e-06	3.87595e-06	4.62596e-06	8.98749e-06	2.02138e-05	9.49451e-06	3.26028e-05	0	9.38665e-05	0	7.48009e-06	7.99638e-06	3.71823e-05	3.0581e-05	5.21322e-05	7.54683e-06	2.39988e-06	2.19091e-05	2.18421e-05	1.70317e-05	8.62231e-06	0	1.57183e-05	4.40618e-06	1.7274e-05
Vim	5.48579e-07	0	0	3.25951e-06	0	0.00020711	5.78469e-07	0	0	0	0	0	0	0	0	0	0	0	9.01746e-06	0	7.01652e-06	0	0	0	6.51067e-06	6.76049e-07	0	0	0	0	3.77315e-05	0	5.22193e-05	2.14002e-06	0.00131968	0.00014163	0	0.000267404	1.36125e-05	1.77221e-05	0.000803814	0.00116627	1.46893e-05	1.5669e-05	2.45203e-05	3.43572e-06	0.000181908	1.74593e-05	0.000251154
St8sia6	7.37594e-06	2.4293e-05	5.36205e-06	2.35205e-05	2.97723e-05	2.41225e-05	1.8548e-06	1.2213e-05	0	0	1.77949e-05	1.099e-05	0	4.58716e-06	2.41737e-05	1.03733e-06	1.57327e-05	0	4.66449e-06	1.24821e-05	1.61101e-06	1.99671e-05	0	5.88246e-06	2.31315e-05	3.01996e-06	7.01981e-06	3.97523e-06	9.91916e-06	9.22433e-06	4.75827e-05	0	0.000104627	0.000119284	1.2856e-05	2.6031e-05	1.0379e-05	0	0.000156726	5.44682e-06	3.5719e-06	0	1.36609e-05	1.26055e-05	3.07787e-06	8.24927e-05	0	0.000104196	0
Hacd1	2.35517e-05	2.70321e-05	1.68918e-05	1.09484e-05	8.57781e-06	6.191e-06	1.66798e-05	2.70501e-05	5.31728e-05	1.03185e-05	3.04433e-06	9.63719e-06	0	4.52385e-05	3.65395e-05	5.31732e-05	3.92657e-06	1.55385e-05	1.41327e-05	6.32362e-05	1.30942e-05	1.70963e-05	0	3.2127e-05	5.79458e-05	3.18749e-05	8.60754e-06	9.72087e-06	3.2234e-05	4.96324e-05	8.48577e-06	0	3.22091e-06	3.71431e-05	1.0537e-05	1.38664e-05	1.53366e-05	2.79642e-05	0	0	7.76373e-06	5.4098e-05	4.84781e-05	7.35994e-05	1.00574e-05	0	0	3.11323e-05	1.71611e-05
Stam	1.13866e-05	3.10907e-05	2.61086e-05	2.48656e-05	4.23132e-05	6.28663e-06	1.38816e-05	3.49196e-05	2.52908e-05	2.6986e-05	4.68626e-05	3.61616e-05	0	3.97161e-05	4.74415e-05	2.0299e-05	1.70931e-05	8.64035e-06	1.15559e-05	1.37875e-05	1.67071e-05	3.51289e-05	3.90543e-05	2.63354e-05	5.66408e-05	1.26193e-05	4.41481e-05	4.888e-05	1.78872e-05	2.47678e-05	4.699e-05	0	2.8269e-05	5.66144e-05	1.50327e-05	1.44997e-05	6.94091e-05	2.6178e-05	3.7594e-05	6.72418e-05	8.98144e-06	7.42069e-06	3.97555e-05	6.12678e-05	3.72789e-06	2.26271e-05	0	6.46539e-05	4.18181e-06
Mrc1	0	3.38725e-06	0	5.82282e-06	7.99725e-06	0	0	0	0	0	6.18506e-06	0	0	1.32696e-05	0	3.84817e-07	0	1.38246e-05	2.01422e-05	1.39307e-05	0	7.86293e-06	1.37283e-05	6.28868e-06	0	5.89197e-08	1.34528e-06	0	0	0	4.61317e-06	0	1.80553e-05	0	0	0	9.39638e-06	0	0	4.18887e-06	3.02487e-06	8.07404e-05	2.58662e-05	0	0.000137354	0.000275691	0	5.91807e-05	0
Nsun6	8.27663e-06	4.21491e-05	0	2.63913e-05	3.27194e-05	1.26729e-05	1.03298e-05	7.92311e-05	2.97974e-05	1.87732e-05	0	7.2524e-05	4.87329e-05	2.86979e-05	2.71353e-05	1.12268e-05	1.5766e-05	1.51582e-05	6.67502e-05	5.99333e-06	5.22165e-06	3.13947e-05	5.32009e-06	1.8092e-05	3.78665e-05	6.1331e-06	4.70746e-05	1.50833e-06	5.4183e-06	4.69183e-05	8.49436e-05	0	1.24415e-05	4.385e-05	1.80077e-05	2.09573e-05	1.79723e-05	8.30565e-05	8.67483e-06	3.45049e-05	7.06235e-06	1.13667e-05	1.01166e-05	4.08994e-05	5.01568e-06	6.03568e-05	0	3.06831e-05	0
Arl5b	1.32041e-05	6.38392e-06	0	3.43436e-06	8.55827e-06	3.01506e-06	2.16183e-05	1.65017e-05	4.30663e-05	1.8861e-05	0	1.2311e-05	0	0	1.77593e-05	1.7563e-05	1.94487e-05	0	1.80022e-05	0	3.51704e-05	9.56647e-06	0	1.31879e-05	1.18306e-05	1.11669e-05	1.6599e-05	3.06854e-06	1.81888e-05	1.01548e-05	4.02718e-05	2.27108e-05	2.18449e-05	1.34086e-05	0.000118781	1.79338e-05	2.35332e-05	0	3.28634e-05	1.61088e-05	1.02665e-05	7.28974e-05	1.77247e-05	0	8.82829e-06	1.57003e-05	2.11238e-05	5.34962e-05	2.0909e-06
Malrd1	5.58373e-07	3.32844e-06	0	3.70994e-05	8.57129e-07	8.26115e-07	6.75589e-05	7.18188e-05	0	0.00120953	0.000233337	0.000106203	0	0.000825366	0.000105058	4.54291e-06	0	0	0.000138901	5.96346e-06	3.00998e-05	2.55202e-05	2.87647e-06	0.000262295	2.14016e-05	8.91336e-06	2.787e-05	1.75354e-06	0.000120875	5.13726e-05	1.44049e-05	0	4.00897e-05	3.11226e-05	0	1.53471e-06	0	0	4.97463e-05	0	1.59615e-06	0	9.43304e-06	1.21045e-05	0	3.6375e-06	0	0	0
Plxdc2	4.49064e-05	0.000561759	0.000102326	0.000870751	0.000702076	2.07883e-05	3.06287e-05	0.000582342	9.95159e-05	0.000575301	0.000431739	0.000541878	0.000152066	0.0004691	0.000514535	4.69678e-05	0.000504682	0.00022161	0.000532342	0.000547421	4.19243e-05	0.000303614	6.00995e-05	0.000190673	0.000371001	1.19718e-05	0.000194223	4.45152e-05	0.000132751	0.000353973	0.000685567	0.000238024	0.000556413	0.000426748	2.02549e-05	1.47989e-05	0.000277207	3.0581e-05	0.00063171	0.000323531	9.10362e-06	5.37875e-05	0.000528705	0.000455636	7.52297e-05	0.000288109	4.90196e-05	0.000953804	2.83768e-05
Nebl	3.0048e-07	3.43448e-05	0	7.68607e-06	1.70299e-05	5.61562e-06	1.94766e-07	3.75935e-05	0	0	2.50766e-05	1.31699e-05	0	4.00196e-05	1.30845e-05	2.23233e-07	0	7.78877e-06	8.91012e-06	1.28176e-05	4.59255e-06	1.3312e-05	1.343e-05	2.99137e-06	1.55915e-05	0	2.21954e-05	4.90447e-06	1.99363e-05	1.73717e-05	2.74612e-05	0	5.35287e-05	5.92544e-05	8.02697e-05	4.2884e-05	4.07833e-05	0	1.06721e-05	1.74343e-05	0	3.25591e-05	2.72354e-05	1.07383e-05	0	1.14777e-05	3.09598e-05	0	0
Skida1	7.39887e-07	7.96636e-06	0	1.47948e-05	7.61688e-06	0	1.93567e-06	0	0	0	3.04433e-06	1.42414e-05	0	5.33049e-06	0	4.27358e-06	0	0	4.40262e-05	0	5.18725e-06	5.94812e-06	7.38675e-06	2.69405e-05	3.34294e-06	1.1935e-06	0	2.1634e-06	1.31932e-05	6.85218e-06	2.49416e-06	0	7.15789e-06	0	0	5.96071e-07	1.17572e-06	0	0	0	1.13559e-06	0	1.82211e-05	1.90385e-05	0	0	0	6.87432e-06	0
Mllt10	5.11949e-05	0.000352482	0.00011647	0.000696577	0.000355857	3.6041e-05	5.92019e-05	0.000268044	9.19551e-05	0.000818772	0.000286742	0.00045053	0.000222623	0.00107535	0.000411238	5.39935e-05	0.000269709	0.000118589	0.000716821	0.000345422	5.47499e-05	0.000327518	0.000144709	0.000941358	0.000433143	4.10758e-05	0.000462397	0.000110702	0.000941646	0.000309851	0.000310189	0.000152127	0.00102655	0.000291787	9.80684e-05	6.10999e-05	0.000291944	0.000139002	0.000644844	0.000236322	4.93655e-05	5.61736e-05	0.000306073	0.000392797	4.12657e-05	0.00044249	0.000165417	0.000319247	4.11152e-05
Dnajc1	3.35626e-05	0.000360845	5.23212e-05	0.000190739	0.000298284	6.0609e-05	3.44095e-05	0.000284817	8.60048e-05	0.000262739	0.000386512	0.000220934	7.96617e-05	0.000201597	0.000362531	4.22588e-05	0.000282062	0.000119131	0.000181618	0.000367661	3.6503e-05	0.000281395	7.83649e-05	0.000217845	0.000333969	2.44312e-05	0.000337698	7.3963e-05	0.000242635	0.000385936	0.000354935	0.000120695	0.00028312	0.000370549	6.1271e-05	6.75693e-05	0.000600546	6.91221e-05	0.000366409	0.000433212	3.37029e-05	6.07842e-05	0.000341158	0.000370407	3.9029e-05	0.000350102	2.11238e-05	0.000451257	9.77243e-06
Commd3	6.77967e-05	3.78355e-05	8.2882e-05	9.34025e-07	5.97269e-05	7.7834e-05	7.83971e-05	6.72294e-05	0.000161408	1.21016e-05	3.75271e-05	4.22118e-05	1.71327e-05	2.90261e-05	8.90638e-05	6.03193e-05	0	0.000139985	3.1848e-05	1.45623e-05	5.47571e-05	2.48953e-05	0.000102698	1.54376e-05	3.22445e-05	5.6361e-05	2.10238e-05	7.99909e-05	5.84512e-06	2.06105e-05	3.62015e-05	0.000194491	1.6149e-05	7.65922e-05	6.47509e-05	0.000103646	3.78481e-05	5.34225e-05	4.92616e-06	3.81985e-05	5.70033e-05	8.29972e-05	2.88196e-05	2.07964e-05	7.58558e-05	2.01236e-05	9.53315e-05	8.81236e-06	5.95511e-05
Bmi1	1.8007e-05	8.28294e-06	1.33991e-05	5.20316e-06	3.35506e-06	1.8376e-05	2.30308e-05	1.62094e-05	0	0	2.01613e-05	1.78736e-05	0	1.24763e-05	6.52156e-06	1.67965e-05	0	5.15169e-05	0	2.38969e-06	4.91112e-05	1.16816e-05	1.56069e-05	3.6152e-06	1.55346e-05	1.52237e-05	1.01379e-05	2.69558e-05	1.39419e-05	1.63542e-05	2.33716e-05	0	0	0	5.20672e-05	3.36462e-05	3.21142e-05	0	0	4.59458e-05	1.13965e-05	4.26623e-05	9.60452e-06	1.16885e-05	1.40339e-05	2.77098e-05	3.09598e-05	6.87432e-06	8.51926e-06
Pip4k2a	6.33947e-07	2.95775e-05	0	4.84227e-05	3.4266e-05	6.44799e-06	1.87066e-06	5.70262e-05	2.89352e-05	3.80339e-05	1.5753e-05	2.70019e-05	0	4.97542e-05	4.34877e-06	5.17976e-06	0.000120319	2.69462e-05	7.04012e-05	5.78128e-05	6.14832e-06	2.30823e-05	4.60647e-06	4.14021e-05	2.4998e-05	1.71221e-06	7.29932e-05	1.36429e-05	3.68233e-05	1.92776e-05	9.41531e-05	0	0.000128446	4.62786e-05	9.89147e-05	3.26056e-05	0.000222332	0	0.000260275	0.000181408	0.00010108	4.16237e-05	0.00035999	0.00031301	4.75854e-05	0.00123275	6.79789e-05	0.000406756	1.90489e-05
Msrb2	2.97599e-05	5.85359e-05	3.47715e-05	2.18118e-05	4.28229e-05	5.31684e-06	3.13583e-05	0.000142424	0.000119169	2.13198e-05	8.7816e-05	7.97558e-05	6.66323e-05	1.48384e-05	8.09862e-05	2.60444e-05	3.48505e-05	0	2.45825e-05	5.13494e-05	2.00118e-05	4.06114e-05	8.73177e-05	2.72607e-05	2.10835e-05	3.00009e-05	6.87367e-05	4.36061e-05	2.69232e-05	2.9105e-05	3.41147e-05	7.1347e-05	1.37986e-05	1.61545e-05	1.34013e-05	2.79161e-05	1.11013e-05	0	0	2.13889e-05	7.44747e-06	2.42006e-05	3.76899e-05	2.86191e-05	3.12481e-05	3.15509e-05	2.11238e-05	1.18531e-05	0
Otud1	9.09285e-06	0	1.30355e-05	0	2.95189e-06	1.29737e-05	3.5524e-06	0	0	0	6.35324e-06	0	0	0	0	9.56076e-06	0	0	0	0	4.51737e-06	0	1.04018e-05	0	4.30734e-06	6.12083e-06	0	1.29046e-05	0	2.70311e-06	0	0	0	2.69906e-05	9.35749e-06	1.20954e-05	0	0	0	9.16809e-06	4.60869e-06	6.46172e-05	0	9.98931e-06	9.21e-06	0	0	0	8.19001e-06
Etl4	1.04456e-05	0.000262204	2.26231e-05	0.000319708	0.000227618	1.03777e-06	9.83584e-05	0.000576131	7.88939e-05	0.000560061	0.000507314	0.000693499	9.99141e-05	0.000588474	0.00056971	1.26374e-05	0.000229328	3.33821e-05	0.000438723	0.000231394	8.92102e-05	0.000261525	9.45837e-05	0.000475045	0.000315079	1.01893e-05	0.000343057	8.85228e-05	0.000405339	0.000223648	0.000562394	8.28617e-05	0.000384381	0.000507211	9.68229e-05	5.21688e-05	0.000992942	0	0.00158356	0.0006295	1.67846e-06	2.11506e-05	0.000728621	0.000353102	6.12157e-06	0.000118059	0	0.000522108	3.22211e-06
Arhgap21	1.09575e-05	0.000124682	7.23482e-06	0.000107422	0.000128709	7.795e-06	1.61433e-05	0.000174272	0.000108661	0.000102831	4.93788e-05	8.81831e-05	0	0.000104218	0.000146975	1.18501e-05	0.000119916	1.82239e-05	0.000121591	0.000105855	1.01978e-05	0.000115035	1.96547e-05	5.61841e-05	0.000126754	1.22679e-05	0.000113066	3.08935e-05	0.000117791	0.000148912	0.000174666	0	0.000167534	0.000216404	4.66343e-05	1.46826e-05	9.43156e-05	0.000121939	0.000122201	4.50812e-05	1.00314e-05	2.41617e-05	8.13887e-05	8.96423e-05	5.0696e-06	0.000189912	0	0.000316576	6.48126e-06
Thnsl1	2.93952e-06	1.87661e-06	3.37036e-06	4.06574e-06	1.05641e-06	1.27941e-06	6.14867e-06	1.83115e-05	0	2.5918e-05	0	8.58705e-06	0	0	0	5.58333e-06	0	1.22294e-05	0	7.64807e-06	8.48183e-06	1.17469e-06	2.58313e-06	0	0	3.06388e-06	1.28941e-05	9.01302e-06	0	3.80538e-06	5.02271e-06	0.000121005	0	0	5.44646e-06	1.58772e-06	0	0	0	1.18929e-05	2.49346e-06	1.5375e-05	0	9.14328e-06	5.33572e-06	0	0	0	0
Apbb1ip	1.56176e-07	5.95569e-06	5.81287e-06	3.26697e-06	3.01867e-05	5.42463e-05	6.50511e-08	8.46453e-06	0	0	0	1.38009e-05	1.05077e-05	0	1.46011e-05	0	0	0	0	4.12117e-05	0	1.16033e-06	0	0	3.04598e-05	9.91875e-08	5.48817e-06	0	3.20415e-06	1.93408e-05	4.44929e-06	8.48374e-05	1.43218e-05	2.09104e-05	2.48951e-06	5.23544e-07	2.27095e-05	0	0	1.35104e-05	0.00017357	0	1.21436e-05	2.21515e-06	8.80562e-05	0.000615499	0	0.000176088	0.000148009
Pdss1	7.30276e-06	7.72642e-05	1.67128e-05	6.30372e-05	0.000140801	1.82454e-06	8.40921e-06	9.32382e-05	2.33536e-05	6.26359e-05	9.72006e-06	4.05181e-05	7.06994e-05	0.000141164	9.15911e-05	3.82961e-06	9.6758e-05	2.87888e-05	7.61567e-05	0.000108568	1.11673e-05	7.47263e-05	2.69293e-05	6.13777e-05	0.000126301	4.77471e-06	4.68386e-05	1.21649e-05	4.13226e-05	0.00013528	0.000115084	0	0.000101585	0.000153306	3.04806e-06	6.66709e-06	9.86457e-05	0	7.58014e-05	0.000109027	2.78165e-06	5.43384e-06	4.25662e-05	8.97517e-05	1.87515e-06	5.79166e-05	4.51273e-05	8.16969e-05	3.82711e-06
Abi1	2.85863e-05	0.000159621	7.99848e-05	0.000141344	0.000154143	6.20538e-05	3.87805e-05	0.000258518	0	0.000253827	0.000185658	0.00017611	7.71606e-05	0.00016239	0.000159416	3.49751e-05	0.000192561	6.72018e-05	0.000143197	0.000126909	3.76314e-05	0.00014644	3.83951e-05	0.000185116	0.000208935	2.28656e-05	0.000213564	5.43397e-05	0.000135781	0.000182517	0.000174888	0.000162123	0.000224612	0.000390891	8.72307e-05	5.1289e-05	0.000224798	4.7259e-05	0.000145762	0.000216004	8.73974e-05	0.00012806	0.000444627	0.000511291	8.38294e-05	0.000394706	6.79643e-05	0.000296448	7.00373e-05
Acbd5	4.65218e-05	0.000184016	0.000222969	8.22858e-05	0.000155606	2.80586e-05	4.94308e-05	9.63594e-05	0.000301215	8.35657e-05	0.000203035	0.000150854	0.000150482	0.000103206	0.000116593	4.87227e-05	0.000144978	0.000266926	9.27991e-05	0.000126756	5.87362e-05	0.000148918	0.000309437	0.00014113	0.000159253	4.66231e-05	0.000213062	0.000262494	8.94754e-05	0.000147768	0.00011834	0.000273677	0.000110128	9.41633e-05	0.0001036	3.39626e-05	0.000138639	0.000304438	8.75184e-05	0.000166785	4.23985e-05	7.60249e-05	0.000109943	0.000161671	2.9251e-05	0.000160764	0.000262318	0.000136629	3.84089e-05
Mastl	3.43921e-06	2.33479e-05	0	2.01465e-05	1.16929e-05	4.12715e-06	7.15691e-07	8.46453e-06	0	4.50682e-05	2.18914e-05	5.4711e-05	0	3.53553e-05	2.66666e-05	5.82479e-06	2.15755e-05	0	1.03118e-05	1.0652e-05	2.12783e-06	2.31901e-05	0	1.894e-05	2.75679e-05	2.12385e-06	8.34428e-06	0	2.05269e-05	1.05011e-05	2.54451e-05	4.50288e-05	4.84696e-06	3.40773e-05	2.66645e-06	3.78486e-06	2.47806e-06	0	2.60349e-05	1.087e-05	2.25797e-06	1.2072e-05	1.14168e-05	1.44988e-05	1.94582e-06	1.21136e-05	0	0	1.99947e-05
Yme1l1	4.5173e-05	0.000108971	6.0576e-05	4.71945e-05	7.91124e-05	5.41824e-05	4.07943e-05	0.00011949	0.000154493	4.98011e-05	0.000108318	0.000133152	6.99207e-05	3.85761e-05	0.000144511	5.39525e-05	0.000169939	8.49327e-05	4.42857e-05	0.000141356	5.93295e-05	0.000183761	8.97475e-05	9.96703e-05	8.23938e-05	3.87729e-05	0.000138645	0.000112176	4.02918e-05	0.000117409	8.15951e-05	0	5.54176e-05	0.000104364	9.28903e-05	5.48964e-05	0.000137724	2.43665e-05	9.85231e-06	0.00014744	4.25999e-05	0.000100184	0.0001685	0.000115937	3.40726e-05	0.00017996	0.000112878	0.000147624	4.1721e-05
Spopl	1.44939e-05	7.09717e-05	3.03794e-05	4.86531e-05	6.45854e-05	1.53392e-05	1.62359e-05	5.2029e-05	5.98086e-05	6.82391e-05	3.55503e-05	0.000104585	1.71327e-05	5.95649e-05	0.000115275	2.2015e-05	8.76881e-05	0	0.000121877	6.05797e-05	1.17737e-05	0.000135515	4.34836e-05	5.32593e-05	0.000135526	1.29187e-05	6.13431e-05	4.66319e-05	5.06091e-05	5.59835e-05	0.000119569	9.3537e-05	6.92265e-05	5.49669e-05	2.53984e-05	2.10432e-05	0.000118879	0	8.72277e-05	6.92075e-05	1.91755e-05	4.18557e-05	0.000163951	7.82317e-05	2.23738e-05	0.000120406	8.7052e-05	1.51728e-05	1.27585e-05
Hnmt	2.2339e-05	1.70517e-05	2.05025e-05	1.2138e-05	1.32022e-05	5.19296e-06	1.94407e-05	7.88395e-06	0	7.68096e-06	9.72006e-06	1.2547e-05	1.05077e-05	1.82871e-05	9.65484e-06	1.74883e-05	3.52609e-06	0	3.52276e-05	8.56256e-06	2.18088e-05	1.32105e-05	1.04982e-05	1.10603e-05	4.98058e-05	1.0249e-05	7.98435e-06	2.03788e-05	2.89099e-05	2.89402e-05	1.57674e-05	0	7.35042e-05	1.86314e-05	2.18246e-06	1.79299e-05	1.63951e-05	0	0	7.04215e-06	6.62684e-06	9.83456e-06	1.62656e-05	2.82863e-05	1.03104e-05	2.32841e-05	0	4.00378e-05	1.28212e-05
Pax8	2.69041e-05	0.000120332	1.16277e-05	0.000184729	0.000172369	6.32676e-06	3.30103e-05	0.000175089	0	0.000392899	0.000264545	0.000284563	7.0077e-05	0.000228309	0.000171736	6.00879e-05	0.000345274	0.000123104	0.000371781	0.000362113	4.52513e-05	0.000142807	1.92437e-05	0.000236089	0.000207462	1.46425e-05	7.4938e-05	5.92837e-06	7.0496e-05	0.000138647	0.000354073	0.000240139	0.000699873	0.000357319	2.33218e-06	2.69144e-05	5.45446e-05	7.54956e-05	0.000227201	0.00014661	9.20817e-06	0	7.32295e-05	9.75122e-05	8.8858e-06	5.8663e-05	8.25111e-05	0.000113128	2.0909e-06
Ehmt1	2.48562e-05	0.000146553	5.84276e-05	0.000287705	0.000229437	5.86433e-06	3.10476e-05	0.000205554	2.15332e-05	0.000238466	0.000241831	0.00016208	6.66311e-05	0.000244643	0.000169321	3.47875e-05	0.000126359	8.2174e-06	0.000272196	0.000162635	3.42709e-05	0.000101018	2.35492e-05	0.000235489	0.000153009	1.94446e-05	9.88956e-05	3.07336e-05	0.00027838	0.000172624	0.000174058	0	0.000183825	0.000250786	5.37198e-05	4.03754e-05	0.000152771	2.79642e-05	0.00041673	0.000135001	2.67295e-05	4.8933e-05	0.000170326	0.000148903	1.94946e-05	0.00017941	5.4843e-05	0.000133703	1.54947e-05
Arrdc1	4.25876e-05	5.56377e-05	2.25236e-05	0.000121081	8.05605e-05	2.99026e-05	1.98348e-05	4.85155e-05	5.97372e-05	5.40148e-05	5.39862e-05	1.25072e-05	1.05077e-05	4.20634e-05	1.79377e-05	2.14986e-05	3.98608e-05	3.01814e-05	0.000121059	9.77332e-05	2.04154e-05	8.38252e-06	3.84244e-06	4.59138e-05	2.28404e-05	2.13375e-05	2.67144e-05	6.906e-06	4.50535e-05	1.46512e-05	0	0	4.65427e-05	8.72829e-06	1.20092e-05	2.61093e-05	0	0	7.47999e-05	1.94514e-05	4.1853e-05	1.43287e-05	2.12357e-05	1.55012e-05	5.58064e-05	5.67875e-05	1.32802e-05	5.52452e-05	2.45142e-05
Zmynd19	5.01176e-06	0	1.63789e-05	3.19913e-05	9.79389e-06	9.84185e-06	5.76428e-06	0	2.97974e-05	8.04819e-05	9.72006e-06	0	3.17581e-05	1.09576e-05	3.04433e-05	7.21904e-06	6.80041e-06	6.89817e-06	2.077e-05	0	6.19748e-06	3.84481e-06	0	3.60395e-05	3.29977e-06	4.41624e-06	0	4.38566e-06	1.28822e-05	2.08957e-05	2.17937e-05	0	3.7814e-05	0	5.23138e-06	3.96495e-06	0	0	0.000117683	0	3.91985e-06	1.48663e-05	1.28766e-05	2.04112e-05	9.64083e-06	0	0	5.0864e-05	2.0909e-06
Dph7	7.54273e-06	9.92018e-06	1.77146e-05	1.35388e-05	1.8278e-05	6.70332e-06	4.63139e-06	6.68807e-06	0	7.70903e-06	0	4.08644e-05	0	0	6.66333e-06	6.0312e-06	5.99901e-05	0	7.93802e-06	0	9.36882e-06	1.14567e-05	1.18035e-05	1.73225e-05	6.00769e-06	4.0324e-06	1.31351e-05	1.34528e-05	1.62449e-05	2.96281e-05	9.29563e-06	0	1.01128e-05	1.34953e-05	3.40622e-06	6.80774e-06	9.25117e-06	0	1.64317e-05	0	3.75011e-06	6.93866e-06	4.94893e-06	1.22533e-05	5.18374e-07	0	0	0	2.0909e-06
Mrpl41	6.68189e-05	1.77556e-05	6.71189e-05	1.1911e-05	2.84514e-05	4.71488e-05	9.86397e-05	9.24898e-06	6.22014e-05	0	0	3.78042e-06	6.68174e-05	0	9.65484e-06	6.47336e-05	0	2.68972e-05	0	6.58241e-06	5.08554e-05	5.84348e-06	4.66866e-05	0	5.01306e-06	7.02718e-05	0	7.34452e-05	2.13652e-06	1.54519e-05	0	0	0	0	3.89751e-05	7.43291e-05	0	0	5.36452e-05	1.43807e-05	3.7625e-05	2.16687e-05	2.8071e-06	1.76471e-05	4.3175e-05	0	4.15628e-05	0	2.94074e-05
Pnpla7	2.18781e-05	8.96842e-05	1.7377e-05	0.000142678	8.37235e-05	1.35771e-05	1.12146e-05	2.69096e-05	0.000120967	0.000112047	5.88083e-05	7.90669e-05	5.07012e-05	0.000163754	0.000129988	1.11453e-05	4.01058e-05	4.82068e-05	5.20589e-05	0.00010274	1.63632e-05	4.74128e-05	2.22556e-05	0.000163403	7.86953e-05	1.91619e-05	0.000156142	3.16161e-05	0.000212183	0.000127739	4.79508e-05	6.49013e-05	5.82211e-05	3.5504e-05	5.93968e-07	1.02691e-05	6.03425e-05	0	2.69495e-05	4.46173e-05	2.66359e-05	0	0.000108131	5.44487e-05	2.0628e-05	5.66431e-05	0	0.000136562	3.95753e-05
Nsmf	1.59261e-05	3.82701e-05	3.7524e-06	4.33383e-05	4.74799e-05	6.63793e-06	1.75478e-05	6.26106e-05	6.33714e-05	3.09144e-05	2.17916e-05	4.11862e-05	0	1.0917e-05	1.70819e-05	2.10373e-05	4.92235e-05	1.78514e-05	2.74611e-05	2.36947e-05	1.03973e-05	2.34881e-05	7.28189e-06	3.07321e-05	4.12182e-05	2.26662e-05	3.71024e-05	1.83614e-05	1.98495e-05	3.85441e-05	1.24382e-05	0	2.20927e-05	1.83682e-05	1.76739e-05	2.56391e-05	4.25798e-05	0	1.60801e-05	2.2879e-05	7.53268e-06	2.94085e-05	1.87563e-05	2.37719e-05	5.16374e-06	2.44308e-05	0	6.62559e-06	0
Entpd8	5.04712e-07	2.53483e-06	0	0	6.15835e-06	4.88587e-06	1.92971e-07	0	0	0	0	0	0	0	9.09504e-06	0	0	0	0	4.34299e-06	0	6.31241e-06	2.87647e-06	7.92318e-06	0	1.82993e-06	1.14616e-06	3.65297e-06	0	3.71984e-06	0	3.88682e-05	0	2.28584e-05	0	1.45841e-06	3.77532e-06	0	0	4.00396e-06	2.01534e-06	0	5.32606e-06	1.06814e-05	1.77426e-06	0	0	0	2.0909e-06
Nrarp	0	0	0	0	0	5.38083e-06	1.20236e-06	0	0	0	0	0	0	0	0	3.32458e-05	0	2.74706e-05	0	0	3.6771e-05	0	4.3099e-06	0	2.43385e-06	3.58944e-06	0	0	0	0	0	0	0	1.77857e-05	4.85671e-05	2.01256e-05	0	0	0	0	2.64619e-06	0.000199918	0	0	0	0	0	0	1.48664e-05
Tor4a	2.44939e-06	0	0	0	2.1923e-06	1.06944e-06	3.44171e-06	0	0	0	0	0	0	0	0	8.46941e-06	0	2.55548e-05	0	5.98917e-06	1.05287e-05	0	2.66941e-06	0	0	3.39308e-06	0	0	0	0	0	0	0	6.33124e-06	7.48843e-06	1.414e-05	0	0	0	0	3.30335e-06	3.0259e-06	0	0	6.18022e-06	0	0	0	2.76754e-05
Nelfb	2.57866e-05	5.54615e-05	2.04091e-05	4.18828e-05	5.06405e-05	2.87732e-05	2.5108e-05	4.58572e-05	0	1.05915e-05	5.99491e-05	2.34243e-05	8.66183e-05	2.78418e-05	3.35784e-05	3.54797e-05	4.38185e-05	2.68392e-05	3.80432e-05	0.000116597	2.5614e-05	7.24742e-05	4.91521e-05	2.93585e-05	4.2398e-05	2.13236e-05	4.56447e-05	1.3643e-05	2.81899e-05	7.43532e-05	6.49479e-05	5.57041e-05	5.04614e-05	6.50759e-05	5.00145e-05	5.40249e-05	3.60405e-05	0	3.2789e-05	5.66358e-05	1.8212e-05	4.56027e-05	2.69771e-05	4.52596e-05	3.41802e-05	5.8659e-05	3.78788e-05	6.68562e-05	2.74457e-05
Tubb4b	5.6006e-05	7.07347e-06	1.74155e-05	9.79311e-06	8.18771e-06	9.43877e-05	0.00011053	1.30157e-05	0	0	3.25521e-05	6.23097e-06	1.99872e-05	2.48088e-05	0	7.14649e-05	1.79775e-05	7.38645e-06	0	1.92345e-05	0.000122251	1.14728e-05	0	0	0	5.60172e-05	8.28072e-06	1.96809e-05	1.73379e-05	6.72563e-06	3.58141e-06	3.58166e-05	4.32272e-06	0	0.000366022	0.000167059	1.85103e-05	4.15282e-05	0	4.00396e-06	4.25532e-05	0.000243204	8.1057e-06	4.53683e-05	2.63943e-05	0	0	0	4.41542e-05
Rnf208	2.52771e-05	5.81264e-07	6.17589e-06	0	7.51996e-06	2.39708e-06	3.07251e-05	0	0	0	0	3.26244e-06	0	0	1.14745e-05	2.3499e-05	4.75398e-06	0	0	0	6.32101e-05	8.4876e-06	2.53759e-05	0	0	3.16385e-05	0	1.43572e-05	0	1.5192e-05	0	0	0	0	9.76707e-07	1.02896e-05	0	0	0	0	5.46308e-06	0	4.23582e-06	1.0867e-05	4.02593e-06	0	0	1.12805e-05	8.57249e-06
Ndor1	1.1897e-05	4.11745e-05	1.35794e-05	1.21787e-05	2.07819e-05	4.40815e-06	1.41863e-05	6.89052e-05	0	2.51536e-05	0	2.12573e-05	0	4.04486e-05	5.51525e-05	1.54322e-05	7.99916e-05	0	9.01746e-06	1.6292e-05	2.73931e-05	7.35214e-05	7.35104e-06	3.88019e-05	2.91564e-05	1.10548e-05	6.87626e-05	6.1051e-06	1.36883e-05	4.05274e-05	2.80029e-05	0	3.45675e-06	4.58745e-05	8.51223e-07	7.26932e-06	4.54091e-05	0	0	4.56663e-05	5.2614e-06	0	3.53697e-05	1.0992e-05	5.61797e-06	6.66453e-05	0	4.40618e-06	2.60125e-06
Tmem203	1.84674e-05	5.14393e-06	2.15928e-05	0	1.98584e-06	1.87548e-05	2.05519e-05	0	4.57852e-05	0	0	1.42548e-06	2.43665e-05	0	1.17994e-05	1.71576e-05	0	1.45698e-05	0	0	2.18996e-05	2.33461e-06	2.53349e-05	0	1.68736e-06	1.43488e-05	3.53327e-06	8.17013e-06	0	0	1.91534e-06	0	0	0	1.50574e-05	1.97254e-05	6.06296e-06	2.04332e-05	0	0	2.29209e-05	2.46758e-05	0	0	3.49322e-05	0	0	0	3.97573e-05
Tprn	1.14122e-05	5.18185e-06	8.88596e-06	1.4606e-05	5.10683e-06	5.61087e-06	7.06398e-06	0	2.51383e-05	0	0	0	0	0	7.24638e-06	1.06786e-05	0	1.33996e-05	4.22175e-05	0	1.20955e-05	1.24068e-05	3.63259e-06	2.57477e-05	0	1.52862e-05	1.15706e-05	0	5.13142e-06	7.61076e-06	1.70347e-05	0	1.73451e-05	2.48849e-05	5.11032e-06	1.23913e-05	3.55462e-06	0	0	5.62673e-06	8.49024e-06	0	2.50707e-06	1.03858e-05	5.44637e-07	0	0	0	7.47429e-06
Ssna1	5.61251e-05	8.02033e-06	4.69124e-05	1.17835e-05	1.78265e-05	5.47048e-05	5.10858e-05	1.75439e-05	0.000108661	8.45573e-06	3.36927e-05	5.9478e-06	3.6158e-05	1.14679e-05	4.10262e-06	5.12756e-05	2.24467e-05	1.91114e-05	0	2.60335e-05	3.86344e-05	8.96853e-06	4.06557e-05	1.31129e-05	2.32258e-05	4.70018e-05	6.6466e-06	5.1173e-05	8.82558e-06	1.27414e-05	1.26653e-05	5.13558e-05	0	1.68045e-05	6.93848e-05	0.000101719	9.28375e-06	0	0	5.50484e-05	7.48264e-05	7.07054e-05	6.20276e-06	2.98893e-05	5.14706e-05	4.39546e-05	0	0	3.85758e-05
Anapc2	1.98258e-05	1.62524e-05	1.23823e-05	3.12285e-05	7.31945e-06	1.92245e-05	2.14122e-05	3.03681e-05	0	3.13247e-05	0	2.73968e-05	0	1.73809e-05	4.31559e-05	3.40524e-05	2.79287e-05	6.89817e-06	3.97692e-05	5.38557e-06	3.25743e-05	3.0641e-05	2.71456e-05	2.37125e-05	1.7932e-05	2.35921e-05	4.02577e-06	9.58827e-06	1.26557e-05	1.73496e-05	1.89688e-05	0	4.28237e-05	3.34832e-05	2.99666e-05	3.15685e-05	1.24294e-05	0	0	1.51302e-05	1.78869e-05	5.41573e-05	1.69165e-05	1.49758e-05	1.91883e-05	2.21305e-05	0	1.10742e-05	1.86658e-05
Man1b1	1.7493e-05	2.53904e-05	7.53375e-06	6.13916e-05	2.92614e-05	5.0169e-05	1.75004e-05	2.49094e-05	0	0.000163777	2.58671e-05	4.00962e-05	0	4.32909e-05	1.50801e-05	2.48668e-05	1.2764e-05	3.42491e-05	9.49937e-05	3.323e-05	3.33279e-05	2.79195e-05	1.13357e-05	6.25034e-05	3.64569e-05	1.54207e-05	3.4202e-05	1.50941e-05	9.23864e-05	5.29134e-05	4.27143e-05	0	6.66275e-05	3.44182e-05	2.25353e-05	3.70809e-05	2.34795e-05	3.23834e-05	5.08773e-05	3.59176e-05	1.61642e-05	8.09234e-05	3.96252e-05	2.36008e-05	1.99344e-05	8.94756e-05	0	8.437e-05	2.38432e-05
Dpp7	5.38112e-06	6.74646e-06	0	9.55172e-06	7.98547e-06	5.66847e-07	2.97186e-06	2.16873e-06	0	1.77286e-05	3.86113e-05	6.54742e-06	0	7.40083e-06	1.20737e-05	3.431e-06	0	0	0	1.59843e-05	2.91232e-06	8.64511e-06	3.23784e-06	0	1.63494e-05	4.35897e-06	0	0	1.98436e-06	1.06022e-05	4.09402e-05	0	4.67113e-06	0	7.68492e-06	1.56343e-05	1.93827e-05	0	0	1.7524e-05	7.00232e-06	1.90677e-06	2.3393e-05	5.06217e-05	1.45654e-05	9.82936e-06	0.000124202	0	2.16914e-05
Uap1l1	1.94303e-05	8.03963e-06	3.27092e-05	5.11505e-06	6.01114e-06	2.89566e-05	6.95105e-05	7.81006e-06	5.37484e-05	0	0	7.43625e-06	8.27815e-05	1.3238e-05	1.25585e-05	1.04263e-05	2.31597e-05	2.3171e-05	0	0	6.44535e-05	9.5406e-06	5.22783e-06	4.14415e-06	6.01395e-06	2.02069e-05	9.60039e-06	1.91392e-05	1.98436e-06	9.09844e-06	3.20017e-05	0	5.81547e-06	2.9906e-05	4.66751e-06	2.42595e-05	8.06322e-06	0.000130695	0	2.00287e-05	2.76883e-05	6.42112e-06	1.12857e-05	1.85359e-05	3.82673e-05	1.86303e-05	0	2.54051e-05	2.02148e-05
Npdc1	3.66369e-05	8.39506e-06	9.94363e-06	5.17689e-05	0	3.15911e-06	2.37566e-05	0	0	0	0	0	0	1.06307e-05	0	3.25506e-05	0	8.23769e-05	6.09703e-05	0	3.38544e-05	7.85157e-06	1.90452e-05	9.57797e-06	1.34093e-06	2.00182e-05	1.08735e-05	3.13508e-06	1.78333e-05	5.53961e-06	2.90552e-06	0	4.91065e-05	2.98365e-05	0.000113635	0.000135568	3.52276e-06	0	5.49566e-05	3.45868e-05	3.61623e-07	6.22718e-05	5.45328e-06	1.57364e-05	4.90553e-06	0	0	0	0
Abca2	3.85498e-05	2.30258e-05	0	4.81599e-05	2.37082e-05	7.73008e-06	2.41127e-05	6.05576e-06	0	4.811e-05	2.60417e-05	2.10895e-05	0	3.47278e-05	1.77572e-05	4.90867e-05	4.14645e-05	5.04982e-05	5.836e-05	4.43876e-06	4.86443e-05	0	9.99655e-06	6.26131e-06	1.46203e-05	3.29731e-05	2.10054e-05	1.93702e-06	1.64075e-05	7.5489e-06	1.4877e-05	0	5.83463e-05	0	9.53106e-06	1.44021e-05	0	0	3.72585e-05	5.05403e-06	1.27568e-05	0	6.65392e-06	0	4.9021e-06	2.70716e-05	2.77008e-05	0	1.30314e-05
Clic3	4.09127e-07	0	0	0	0	0	1.7796e-07	0	0	0	0	0	0	0	0	1.12915e-06	0	0	0	0	0	0	0	0	6.91129e-07	2.94979e-07	0	0	0	0	0	0	0	0	0.00010626	2.48879e-07	0	0	0	0	0	0.000238009	0	0	0	0	0	0	0
Ptgds	3.89785e-05	1.85698e-06	4.66692e-05	1.77309e-05	0	4.97244e-06	1.25033e-06	0	0	0	0	0	0	4.58716e-06	0	2.20045e-06	1.09594e-05	0	0	0	0	0	0	0	5.57057e-06	1.24693e-05	0	0	0	0	1.07005e-06	0	6.94493e-06	0	0	2.44851e-05	0	0	0	0	1.68139e-06	0	0	0	2.55915e-06	0	0	0	3.22211e-06
C8g	5.43732e-06	0	0	0	0	2.86583e-06	5.36765e-06	0	0	0	7.30567e-06	0	3.6169e-05	0	5.03402e-06	1.63532e-06	0	6.89817e-06	0	0	1.69512e-06	0	2.50712e-06	0	1.18872e-05	5.43376e-06	0	8.26308e-06	0	6.31397e-06	0	0	0	0	0	7.27027e-06	0	0	0	0	3.94956e-06	0	0	2.42033e-05	3.87145e-06	0	0	0	0
Fbxw5	4.4289e-05	1.80616e-05	8.7352e-06	2.47038e-05	3.47388e-05	3.40031e-05	5.28551e-05	2.10657e-05	2.33536e-05	2.87687e-05	4.2735e-05	2.64563e-06	0	4.16389e-06	2.01171e-05	3.81739e-05	1.81606e-05	1.83483e-05	1.43566e-05	7.48485e-06	6.26214e-05	8.58178e-06	1.52594e-05	1.22236e-05	2.11789e-05	3.79083e-05	5.51875e-06	1.59967e-05	3.60831e-05	3.27437e-05	1.50778e-05	2.59121e-05	4.16505e-05	0	1.1252e-05	3.8606e-05	1.90407e-05	2.77316e-05	5.47447e-06	2.66283e-05	1.63753e-05	2.22809e-05	7.66508e-06	1.06786e-05	2.70605e-05	2.42389e-05	3.72608e-05	0.000101773	1.64167e-05
Traf2	1.23291e-05	8.75897e-06	1.61274e-05	3.68128e-05	5.65303e-06	7.53202e-06	1.11244e-05	3.98438e-06	0	1.76544e-05	4.20875e-05	7.12489e-06	0	9.42685e-06	5.30786e-06	1.1438e-05	0	2.22995e-05	1.65419e-05	0	1.52676e-05	7.38137e-06	1.49221e-05	2.59344e-05	5.68269e-06	1.52807e-05	4.47468e-06	1.50833e-06	4.00495e-05	2.10352e-05	1.68651e-06	0	9.50606e-06	2.47445e-05	5.99459e-06	1.66244e-05	0	0	1.50757e-05	7.47552e-06	9.18599e-06	0	4.0794e-06	8.10813e-06	9.79632e-06	1.88678e-05	6.06333e-05	6.87432e-06	0
Edf1	0.000356383	2.43836e-05	0.000235002	1.9005e-05	3.41249e-05	0.000300853	0.000341762	1.65075e-05	0.000130186	0	1.9305e-05	9.57173e-06	0.00024616	0	3.03308e-05	0.000280351	0	0.000226012	2.76141e-05	8.90313e-06	0.000273484	1.99276e-05	0.000226002	8.76048e-06	2.29719e-05	0.000282105	1.5345e-05	0.000270688	2.42921e-05	4.33794e-05	3.45555e-05	0.000135743	3.51509e-05	5.95295e-05	0.000226046	0.000392075	4.04486e-05	0.000331134	1.24508e-05	2.01732e-05	0.000286571	0.000336641	3.15754e-05	2.58848e-05	0.000232333	0	0.00029157	3.63431e-05	0.000213264
Rabl6	2.59606e-05	0.000116455	6.10759e-05	9.09704e-05	0.000114187	3.87809e-05	3.8602e-05	7.71493e-05	0.000171718	0.000120291	0.000126024	0.000128096	0.00016053	0.0001416	0.000240889	3.72035e-05	5.70162e-05	9.78068e-05	0.000107603	0.000253386	5.70311e-05	0.000109813	6.24633e-05	8.10004e-05	9.6456e-05	3.01215e-05	7.60285e-05	8.56894e-05	9.22688e-05	0.000109917	0.000119723	5.18242e-05	9.54856e-05	0.000219091	6.5894e-05	3.39458e-05	0.000103022	0.000150932	4.20865e-05	0.000114689	3.32136e-05	7.62421e-05	0.000131379	0.000156739	2.20847e-05	0.000107485	0.00011222	0.000102045	2.19418e-05
Tmem141	4.34707e-05	0	5.31463e-06	2.21764e-06	7.71247e-06	1.08651e-05	8.08545e-05	9.24898e-06	5.97372e-05	1.21016e-05	0	7.5571e-06	1.80845e-05	0	0	4.06837e-05	0	2.07227e-05	0	4.43876e-06	5.41542e-05	2.45165e-05	3.04748e-05	1.86921e-05	5.35447e-06	3.44167e-05	0	2.8108e-05	0	0	0	0	0	0	1.22096e-05	1.89235e-05	0	5.54631e-05	0	0	1.94478e-05	6.60974e-06	0	1.48889e-06	4.83757e-05	0	0	0	8.02942e-06
Bmyc	2.48362e-05	0	8.94299e-06	0	0	7.64049e-05	1.42315e-05	0	0	0	0	0	3.9582e-05	0	0	1.24109e-05	0	2.1e-05	0	0	1.04082e-05	0	0	0	2.13663e-06	1.72524e-05	0	8.86776e-06	0	0	0	0	0	1.86597e-05	1.68689e-05	4.36476e-05	0	0	0	1.06127e-05	6.69351e-05	2.26129e-05	0	0	0.000123526	0	2.69978e-05	1.10742e-05	8.89066e-06
Camsap1	1.27317e-05	7.67393e-05	3.13377e-06	8.07351e-05	7.92788e-05	1.20733e-05	1.54294e-05	5.85145e-05	0	0.000101154	0.000191314	6.2189e-05	0	0.000193649	0.000110186	1.6702e-05	7.65498e-05	7.38645e-06	0.000111077	9.23675e-05	2.56398e-05	6.22313e-05	4.22338e-06	0.000102122	8.07492e-05	1.08496e-05	0.000104849	8.90691e-06	0.000114727	4.99324e-05	8.6116e-05	0	0.000131743	4.05748e-05	1.03529e-05	1.61248e-05	5.64306e-05	0	6.07056e-05	9.20818e-05	6.13093e-06	2.158e-05	8.97589e-05	0.000100681	1.55603e-05	1.74499e-05	0	5.74449e-05	2.96895e-05
Ubac1	5.48188e-05	0.000110331	0.000111903	8.73389e-05	7.74e-05	1.55416e-05	4.44827e-05	0.000118777	7.87839e-05	9.94332e-05	9.90595e-05	5.60755e-05	7.47925e-05	5.87164e-05	4.28693e-05	4.69936e-05	7.73949e-05	6.58939e-05	2.15002e-05	8.24714e-05	4.57291e-05	0.000106967	5.02777e-05	4.96466e-05	7.15214e-05	3.54519e-05	6.76631e-05	0.000109755	0.000100756	8.24873e-05	2.80578e-05	0	5.52142e-05	2.19687e-05	1.88577e-05	2.49714e-05	8.20575e-05	0	1.9087e-05	2.95607e-05	8.41333e-06	6.45695e-06	2.99277e-05	5.47756e-05	1.06217e-05	5.58639e-05	0	5.84657e-05	1.74105e-05
Nacc2	3.88306e-05	3.8858e-05	2.89708e-05	0.000143666	3.62967e-05	3.21461e-05	4.32671e-05	2.87464e-05	0	0.000207959	2.31911e-05	2.18255e-05	0	0.000271743	4.22369e-05	4.3491e-05	4.63379e-05	3.1676e-05	0.000118562	2.42126e-05	7.04178e-05	3.83191e-05	3.26034e-05	0.00029479	3.0205e-05	3.59165e-05	3.97477e-05	3.79531e-05	0.000224737	2.52338e-05	1.54224e-05	0	0.000181904	4.13245e-05	1.18886e-05	2.65883e-05	1.40052e-05	0	0.000169279	2.41417e-05	1.35809e-05	3.71766e-05	3.09329e-05	1.04956e-05	9.54074e-06	2.32515e-05	5.34759e-05	9.21022e-06	6.96929e-06
Qsox2	8.63989e-06	4.38562e-06	0	6.54823e-06	2.64736e-05	1.6076e-06	6.59025e-06	0	0	0	0	1.50654e-05	0	8.51499e-06	0	1.10188e-05	3.40068e-05	0	3.56503e-05	0	1.53928e-05	2.6135e-05	0	1.47279e-05	6.47216e-06	6.07805e-06	1.90449e-05	9.18401e-06	2.07067e-05	1.33143e-05	3.16525e-05	0	4.62971e-05	3.28482e-05	1.46742e-05	1.16828e-05	1.13524e-05	0	3.7873e-05	2.4487e-05	5.20674e-06	8.8715e-06	2.84257e-05	1.91626e-05	4.85927e-06	3.6375e-06	0	0	0
Dnlz	6.10507e-05	2.49958e-06	7.85016e-05	1.19359e-05	2.97246e-06	2.78251e-05	7.26549e-05	0	4.79105e-05	1.52693e-05	0	8.3328e-06	2.85922e-05	0	0	5.44828e-05	0	4.42327e-05	0	0	5.01695e-05	7.50805e-06	5.06541e-05	0	2.10451e-05	5.56287e-05	2.97892e-06	4.00882e-05	8.41817e-06	0	4.06491e-06	6.51042e-05	0	0	3.28703e-05	7.62261e-05	2.47806e-06	2.77624e-05	0	0	3.75258e-05	5.76217e-05	1.69663e-06	0	4.43816e-05	1.86679e-05	4.66447e-05	2.09247e-05	7.29236e-05
Snapc4	5.9763e-06	1.21959e-05	0	1.58526e-05	1.40005e-05	3.90652e-06	6.15838e-06	4.61936e-06	0	4.65905e-05	3.76771e-05	1.32543e-05	0	1.64731e-05	1.14048e-05	8.80888e-06	0	0	2.57077e-05	0	5.3595e-06	1.67468e-05	8.08635e-06	2.77272e-05	1.38177e-05	5.33682e-06	2.84265e-06	1.84771e-05	1.59204e-05	1.45535e-05	9.36564e-06	0	0	0	2.51395e-06	2.23211e-06	0	0	0	0	6.24437e-06	2.3756e-05	5.67097e-06	2.29254e-05	3.65212e-06	3.0185e-05	0	1.74593e-05	0
Sdccag3	3.65466e-05	2.21852e-05	6.66417e-06	1.64406e-05	3.17316e-05	2.3689e-05	3.42218e-05	1.91344e-05	0	0	2.01613e-05	2.35398e-05	0	2.7533e-05	1.02689e-05	3.10366e-05	2.36943e-05	1.75159e-05	1.15714e-05	7.3603e-06	4.30243e-05	2.66631e-05	2.22584e-05	7.6487e-06	3.10022e-05	3.20485e-05	2.86764e-05	1.50833e-06	2.15807e-05	2.11639e-05	2.40399e-05	2.59121e-05	2.59949e-05	7.10228e-05	5.5577e-05	4.67542e-05	2.89892e-05	0	6.73895e-05	4.18887e-06	3.51285e-05	5.89121e-05	4.83248e-05	4.23912e-05	2.83926e-05	1.04121e-05	0	3.86642e-05	3.77355e-05
Pmpca	2.25759e-05	1.05327e-05	2.2731e-05	1.35079e-05	5.4997e-06	1.74883e-05	3.35609e-05	4.24953e-06	0	9.91247e-06	0	1.63802e-05	0	0	1.00705e-05	2.50161e-05	2.55513e-05	0	0	1.79675e-05	3.88447e-05	1.68961e-05	1.8506e-05	0	2.21763e-05	2.74172e-05	0	1.82155e-05	8.34168e-06	1.02464e-05	1.91534e-06	0	3.68245e-06	8.19807e-06	1.5162e-05	2.64386e-05	0	0	0	1.06127e-05	2.63922e-05	7.60516e-06	7.95502e-06	1.48889e-06	1.90814e-05	3.13714e-06	1.57183e-05	3.65657e-05	3.11396e-05
Inpp5e	1.16214e-05	1.20581e-05	0	4.07552e-05	9.19931e-07	1.10186e-05	1.27189e-05	1.46476e-05	0	8.55346e-05	0	2.35731e-06	0	5.93094e-05	5.0813e-06	1.59875e-05	1.60772e-05	8.64035e-06	3.10294e-05	0	2.11524e-05	9.08419e-06	0	1.63997e-05	1.28144e-05	1.3236e-05	3.86104e-06	0	2.41326e-05	1.74312e-05	7.00133e-06	0	3.11675e-05	0	4.57692e-06	1.21909e-05	1.12176e-05	0	2.79065e-05	5.62673e-06	3.79295e-06	5.24307e-06	7.74447e-06	1.21612e-05	2.97498e-06	7.85016e-06	0	4.40618e-06	1.49434e-05
Sec16a	2.03152e-05	5.43843e-05	1.08637e-05	4.30152e-05	8.53143e-05	2.04959e-05	2.50697e-05	7.30501e-05	0	2.01481e-05	8.29004e-05	8.30061e-05	1.05077e-05	4.24824e-05	3.22418e-05	3.28118e-05	3.69043e-05	1.33996e-05	9.97069e-05	9.05498e-05	2.79142e-05	5.44422e-05	9.87994e-06	5.90491e-05	5.6611e-05	2.30447e-05	5.05299e-05	1.0265e-05	4.54787e-05	6.75238e-05	7.1039e-05	7.77363e-05	6.94965e-05	5.43889e-05	1.10023e-05	1.97101e-05	1.50087e-05	0	1.36125e-05	5.35692e-05	1.59039e-05	3.81041e-05	6.55996e-05	0.000100955	1.39181e-05	5.88014e-05	2.69978e-05	0.000154006	2.92328e-05
Notch1	6.80105e-06	7.27422e-06	0	3.50859e-06	6.45009e-06	1.8591e-05	1.14754e-05	7.24008e-06	0	0	2.60417e-05	5.2059e-06	0	3.26203e-05	0	5.81602e-06	8.16869e-06	1.51582e-05	1.95049e-05	0	1.8071e-05	2.50425e-06	0	6.32739e-06	2.60864e-06	7.15252e-06	7.88134e-06	2.92831e-06	8.35823e-06	1.65785e-05	0	0	2.02491e-05	0	0.000296327	0.000125952	3.41391e-05	0	0.000106807	2.0456e-05	1.40131e-05	2.53068e-05	2.00536e-05	4.12565e-05	1.98531e-05	0	0	0	2.04998e-05
Egfl7	2.22279e-06	1.38861e-05	0	6.55161e-06	1.3881e-05	7.20099e-06	4.16914e-06	5.03677e-06	0	7.68096e-06	0	1.26623e-05	0	2.80209e-05	2.97118e-05	1.98054e-06	2.39799e-05	0	0	1.43629e-05	4.19689e-06	3.96062e-06	4.99239e-06	0	6.50675e-06	3.34664e-06	5.34005e-06	0	2.11351e-05	1.88437e-06	3.81924e-06	0	2.33148e-05	0	0.0016359	0.00130903	0.000701945	7.97259e-05	0.00105513	0.000693243	1.38676e-06	5.77957e-05	2.32092e-05	1.24471e-05	3.56583e-06	3.6375e-06	0	4.38904e-05	1.9352e-06
Agpat2	2.57172e-05	7.81171e-06	1.68838e-05	1.53853e-06	1.31025e-05	1.98472e-05	3.63647e-05	0	7.50324e-05	0	0	7.50781e-06	2.43665e-05	8.40054e-06	1.75901e-05	3.97917e-05	0	0	0	0	3.68335e-05	2.38277e-06	3.75598e-05	0	1.68736e-06	3.30661e-05	5.4517e-06	3.08573e-05	0	8.27041e-06	1.68651e-06	0	0	2.14002e-06	2.2517e-05	1.4657e-05	4.09858e-05	2.14133e-05	2.21828e-05	2.43178e-05	1.50659e-05	9.48695e-06	2.8071e-06	6.99149e-07	2.82904e-05	0	0	0	8.86685e-05
Surf6	7.08732e-06	5.71736e-06	1.00403e-05	6.6827e-06	1.14692e-05	6.66934e-06	1.01021e-05	0	0	0	2.40616e-05	4.65241e-06	4.43537e-05	6.11546e-06	5.00981e-06	1.14453e-05	1.96271e-05	2.97453e-05	1.54278e-05	0	3.7392e-06	1.09568e-05	4.99149e-05	0	9.89931e-06	3.92033e-06	1.2039e-05	1.56361e-05	4.91624e-06	0	5.14414e-06	4.97216e-05	0	1.8536e-05	1.26355e-05	1.05528e-05	1.78833e-05	0	2.72079e-05	7.60931e-06	6.44228e-06	1.27595e-05	1.31931e-05	3.01628e-05	2.29341e-05	7.85016e-06	0	0	0
Med22	1.45705e-05	2.37719e-06	1.78178e-05	2.02246e-06	1.33572e-05	4.69566e-06	2.63472e-05	0	0	1.1987e-05	1.14416e-05	7.7356e-06	3.9582e-05	9.66744e-06	1.77778e-05	2.89979e-05	1.39373e-05	7.78877e-06	0	0	5.1859e-05	3.58679e-06	1.13847e-05	0	4.84491e-06	1.52385e-05	0	2.37878e-05	0	0	0	0	0	8.19807e-06	9.90999e-06	1.21209e-05	0	0	0	8.08885e-06	7.18724e-06	0	0	0	8.96825e-06	1.00863e-05	0	0	7.75856e-06
Rpl7a	0.000530212	2.704e-05	0.000213866	3.04917e-05	5.61413e-05	0.00093332	0.000474225	1.36583e-05	0.000286228	6.16903e-05	3.71051e-05	1.35061e-05	0.000199602	4.24915e-05	3.77227e-05	0.000387316	4.44943e-05	0.00023362	3.28364e-05	4.14572e-05	0.000398548	1.68204e-05	0.000257784	3.7954e-05	3.70091e-05	0.000395087	1.84604e-05	0.000223369	1.54408e-05	3.22494e-05	5.84932e-05	0.000334094	1.65851e-05	7.00456e-05	0.000712133	0.000606881	5.05297e-05	0.00031385	6.11052e-05	5.94344e-05	0.00102259	0.000473229	4.49258e-05	3.09769e-05	0.000786239	4.54226e-05	0.000407742	3.06796e-05	0.000398048
Surf1	4.06601e-05	5.43286e-06	3.91944e-05	5.53699e-06	7.83895e-06	2.58057e-05	3.41959e-05	6.31792e-06	0	0	7.30567e-06	0	0	4.16389e-06	1.75401e-05	3.51645e-05	8.68056e-06	3.52323e-05	0	5.5489e-06	3.68306e-05	3.97535e-06	1.72175e-05	4.55332e-06	1.03818e-05	2.77766e-05	1.63168e-06	4.60339e-05	0	0	0	0	7.90533e-06	1.26033e-05	3.73907e-05	6.09304e-05	1.7231e-05	0	0	2.35268e-05	3.69797e-05	5.91905e-05	0	0	3.52508e-05	1.61734e-05	0	0	2.2408e-05
Surf2	1.24871e-05	1.07462e-05	0	6.06832e-06	1.56695e-05	1.32262e-05	1.06099e-05	7.24008e-06	0	2.77775e-06	2.40616e-05	1.42548e-06	8.11521e-05	3.92218e-06	1.87147e-05	1.45213e-05	6.2054e-06	2.38348e-05	2.29712e-05	0	1.31818e-05	2.11835e-05	1.72524e-05	4.98562e-06	2.35377e-05	1.19939e-05	5.22009e-06	8.75996e-06	1.17933e-05	2.69369e-05	9.33209e-06	0	0	2.01629e-05	3.40813e-05	2.28119e-05	2.68774e-06	2.6178e-05	0	2.2243e-05	1.28034e-05	4.98313e-05	5.4102e-06	3.05106e-05	2.79728e-05	3.10135e-05	0	0	0
Surf4	4.68243e-05	5.11084e-06	5.77705e-05	1.0203e-05	1.71075e-05	0.000101049	6.60703e-05	3.04303e-06	0	3.22914e-05	3.25521e-05	0	2.10155e-05	4.16389e-06	7.69119e-06	7.62831e-05	0	9.51234e-05	3.82632e-06	0	0.000107626	2.25158e-06	3.38754e-05	1.30965e-05	3.05489e-05	5.94111e-05	8.35138e-06	3.46273e-05	1.81572e-06	1.29186e-06	1.91096e-06	5.61041e-05	2.21888e-05	1.24145e-05	3.35619e-05	5.29243e-05	2.63481e-05	0	0	2.3353e-06	7.19689e-05	5.45959e-05	1.83099e-05	7.58386e-06	4.20699e-05	0	4.26662e-05	0	1.39802e-05
Rexo4	9.95824e-06	4.32461e-05	3.16707e-05	1.62074e-05	2.85814e-05	7.17056e-06	2.17988e-05	5.84447e-05	7.3911e-05	2.83817e-05	3.53024e-05	5.27493e-05	0.000164097	2.43999e-05	4.1612e-05	1.38301e-05	3.42836e-05	5.04506e-05	9.22986e-06	1.00379e-05	1.19175e-05	4.43535e-05	1.86383e-05	2.04906e-05	6.47953e-05	8.23175e-06	2.07082e-05	6.51285e-05	1.85937e-05	6.37684e-05	2.73581e-05	5.35103e-05	2.04935e-05	4.53507e-05	2.54148e-05	1.87995e-05	7.23868e-06	0	5.33607e-06	3.40911e-05	1.82427e-05	3.55421e-05	3.25396e-05	4.15152e-05	1.33101e-05	3.2844e-05	0	6.47207e-05	1.70395e-05
Cacfd1	3.12047e-05	3.11028e-06	1.74857e-05	5.85285e-06	7.65943e-06	1.24325e-05	8.11745e-05	1.6469e-05	2.33536e-05	4.4107e-05	2.3769e-05	9.15242e-06	0	2.54592e-05	4.73599e-05	4.21957e-05	4.14345e-05	8.64035e-06	0	1.1899e-05	7.93358e-05	2.33253e-05	1.73286e-05	3.05748e-06	6.9867e-06	3.11138e-05	3.03667e-06	3.0173e-05	2.96187e-06	1.27329e-05	3.27864e-05	0	3.76663e-06	8.19807e-06	1.19883e-05	2.67802e-05	1.14289e-05	0	1.11255e-05	1.32945e-05	1.63841e-05	2.11495e-06	5.9764e-06	1.82325e-05	1.88777e-05	3.77556e-05	0	0	1.65895e-05
Adamtsl2	1.50357e-05	1.4832e-05	6.88326e-06	0	9.82247e-06	0	1.10731e-06	0	0	0	0	1.46431e-05	0	0	0	3.10493e-06	7.80031e-06	0	0	7.80713e-06	0	0	0	0	0	9.47563e-06	1.13932e-05	1.85604e-05	0	6.6379e-06	1.08263e-05	0	0	0	7.48368e-06	9.08014e-06	1.42417e-05	0	0	0	0	0	4.90849e-05	5.7225e-05	0	1.57003e-05	0	0	0
Sardh	6.93943e-05	2.59745e-05	2.21553e-05	6.72067e-05	3.27744e-05	2.09474e-05	2.11142e-05	2.58134e-05	0	3.2912e-05	7.30567e-06	3.67232e-05	0	3.23081e-06	6.66333e-06	3.06124e-05	2.67364e-05	7.01086e-05	4.60349e-05	0	1.77951e-05	2.05551e-05	3.57871e-05	5.46669e-05	3.08317e-05	5.44673e-05	1.86989e-05	1.47625e-05	4.55431e-05	3.63284e-05	3.97557e-06	7.1347e-05	2.62149e-05	5.57733e-05	3.92139e-06	3.61873e-05	1.45851e-05	0	0	3.20024e-05	2.89358e-05	1.81608e-05	2.18589e-05	9.06792e-06	2.94293e-05	1.05089e-05	0	2.13426e-05	4.09927e-05
Vav2	6.59056e-06	1.06347e-05	0	9.92264e-05	1.7817e-05	4.50471e-06	1.51359e-05	2.32836e-05	0	0.000190025	3.40324e-05	2.10284e-05	0	0.000135229	1.49724e-05	6.94062e-06	1.45419e-05	2.1e-05	0.000159294	7.6187e-06	1.75699e-05	6.91858e-06	1.56988e-05	3.57546e-05	3.32262e-05	3.80347e-06	1.01578e-06	0	7.28653e-05	2.52684e-06	3.41459e-05	0	0.00023227	2.21793e-05	6.91791e-07	5.44499e-06	4.50731e-05	0	6.46274e-05	1.09018e-05	1.73659e-05	1.70207e-05	7.53262e-05	5.29969e-05	2.32638e-05	3.29371e-05	0	0	0
Brd3	4.52075e-05	0.000238104	5.92657e-05	0.00014255	0.000241015	3.21125e-05	6.06657e-05	0.000155052	3.68284e-05	0.000111097	9.85653e-05	0.000179678	1.05077e-05	0.000129377	0.000249693	6.93528e-05	0.000147562	0.00014659	5.51616e-05	0.00021346	9.70405e-05	0.000195188	7.47446e-05	8.87398e-05	0.000183249	2.93425e-05	0.000115156	7.52877e-05	7.06132e-05	0.000167333	7.25824e-05	6.49013e-05	7.88209e-05	0.000130254	6.39152e-05	6.37025e-05	0.000100165	0	0.000144998	0.000110858	4.47263e-05	0.000134688	0.000139537	0.000149375	3.38579e-05	0.000130088	0	0.000150331	4.00945e-05
Wdr5	2.22739e-05	6.36156e-05	2.29102e-05	4.29967e-05	5.58595e-05	1.60748e-05	2.85168e-05	6.94296e-05	4.62542e-05	0.000123344	9.67594e-05	5.35412e-05	0	4.46428e-05	0.000176467	3.10752e-05	8.2925e-05	4.6223e-05	2.12638e-05	1.18706e-05	3.32797e-05	5.79909e-05	1.71648e-05	3.98307e-05	4.65453e-05	1.88165e-05	4.1091e-05	2.86611e-05	2.63735e-05	3.00549e-05	6.34985e-05	5.13558e-05	4.66534e-05	2.83012e-05	2.3862e-05	1.05254e-05	3.67144e-05	0	1.84699e-05	5.70561e-05	5.61991e-06	3.00888e-05	4.25541e-05	6.08025e-05	8.0055e-06	6.02999e-05	0	2.45078e-05	0
Rxra	1.74017e-05	1.5874e-06	9.09275e-06	2.025e-05	5.1733e-06	5.71802e-06	1.76419e-05	0	0	3.52361e-05	5.65099e-06	3.08234e-06	0	1.55931e-05	8.46099e-06	2.36969e-05	0	1.38246e-05	2.7247e-05	4.13563e-05	2.94679e-05	5.0085e-06	4.84004e-06	2.58136e-06	2.62518e-06	1.5213e-05	0	1.94638e-06	1.33219e-05	0	2.69783e-06	0	1.3683e-05	1.17768e-05	6.37184e-06	2.88801e-05	8.83405e-06	0	0	3.29392e-05	1.35257e-05	2.33983e-05	1.40703e-05	5.14189e-06	9.16372e-06	1.00863e-05	0	1.74724e-05	1.75053e-05
Olfm1	4.94305e-06	8.53142e-06	0	3.67589e-06	6.53086e-06	0	3.15893e-05	1.59542e-05	0	3.858e-05	0	1.23017e-05	1.71327e-05	5.09658e-05	1.80621e-05	0.000200102	3.32865e-05	2.69462e-05	4.00764e-05	4.86027e-05	0.000124728	4.58705e-05	3.78379e-05	4.81431e-05	2.75134e-05	1.49398e-05	0	0	2.73553e-06	0	1.91096e-06	0	7.90533e-06	1.88962e-05	6.03839e-05	8.16851e-06	2.92931e-05	0	0	1.14911e-05	4.0398e-05	2.12791e-05	8.96432e-06	7.79135e-06	7.89841e-06	0	0	6.62559e-06	0
Mrps2	1.22978e-05	0	1.51851e-05	0	6.38857e-06	6.24211e-06	1.63423e-05	4.50295e-05	0	0	0	2.56504e-05	7.59211e-05	0	0	1.14584e-05	0	0	0	0	1.11311e-05	1.32415e-05	2.70209e-05	0	9.75597e-06	1.422e-05	4.36743e-06	1.75507e-05	0	6.31397e-06	0	0.000127451	0	1.23723e-05	5.36067e-06	9.53641e-06	6.56047e-06	0	0	6.21537e-06	1.06133e-05	1.33157e-05	0	8.08885e-06	1.34555e-05	0	0	0	0
Ralgds	3.82059e-06	9.23848e-06	3.63203e-06	4.64556e-06	7.39506e-06	2.39204e-06	4.48546e-06	3.98438e-06	0	1.55506e-05	3.20924e-05	1.60301e-06	0	0	0	4.44934e-06	1.29032e-05	0	1.28843e-05	3.38753e-06	4.06149e-06	2.71545e-05	0	0	4.03848e-06	2.97347e-06	1.22321e-05	0	0	8.82496e-06	1.37405e-05	0	6.62726e-06	2.48849e-05	2.24559e-05	8.05755e-06	3.56368e-05	0	0	0	4.46386e-06	1.00208e-05	9.01846e-06	2.4955e-06	3.88827e-06	0	0	0	0
Gtf3c5	7.37725e-06	9.27553e-06	0	1.09203e-05	5.62679e-06	4.71318e-06	4.96889e-06	9.9531e-06	0	0	6.18506e-06	8.9321e-06	0	0	1.32816e-05	1.1525e-05	6.0024e-06	0	7.48974e-06	1.98956e-05	1.32031e-05	2.08384e-06	7.08541e-06	2.02525e-05	0	6.8054e-06	0	1.08582e-05	1.98436e-06	5.36012e-06	0	0	0	0	1.02438e-05	9.79833e-06	0	0	3.75177e-05	1.76745e-05	3.16834e-06	0	6.52221e-06	0	3.5199e-06	2.99191e-05	0	0	0
Tsc1	4.37117e-05	0.00026557	4.68392e-05	0.000163878	0.000174499	1.96909e-05	3.80703e-05	0.000201624	0	0.000127851	0.000205724	0.00015578	5.26149e-05	7.95454e-05	0.000189287	2.9265e-05	0.000102469	0	0.000102877	0.000202362	4.90998e-05	0.000254729	8.73173e-05	0.000147683	0.000167164	3.03429e-05	0.000229142	5.16577e-05	0.000166338	0.000294153	6.70183e-05	3.88682e-05	7.87698e-05	8.69429e-05	1.89922e-05	2.0385e-05	9.4577e-05	0	0.00011176	9.89543e-05	2.38714e-05	7.75969e-06	0.00013142	5.29108e-05	1.77314e-05	7.80223e-05	5.90026e-05	0.000142209	1.49666e-05
Gtf3c4	9.6051e-06	8.57952e-06	0	0	4.05536e-06	3.94334e-06	1.12684e-05	1.65017e-05	2.52908e-05	0	0	1.04649e-06	0	0	5.21241e-06	1.71576e-05	2.97345e-05	0	0	0	1.28395e-05	3.38495e-06	1.27263e-05	0	0	8.38099e-06	6.15178e-06	1.93538e-06	0	2.70311e-06	0	0	0	0	5.97533e-06	1.00049e-05	3.94892e-06	0	0	0	5.01441e-06	9.44822e-06	4.96294e-06	0	5.00495e-06	7.38084e-06	0	0	5.0033e-06
Ddx31	2.34103e-06	9.30443e-06	7.53375e-06	4.61405e-05	8.20147e-06	4.24575e-06	2.56216e-06	0	0	3.39224e-05	3.04433e-06	2.61099e-05	0	0	1.61357e-05	5.15818e-06	9.52849e-06	0	2.38515e-05	4.25192e-06	4.24761e-06	1.21952e-05	0	2.17578e-05	1.94582e-05	1.6721e-06	1.85175e-05	0	2.6226e-05	8.01933e-06	1.35331e-05	0	6.32333e-05	1.9624e-05	1.724e-06	5.42632e-06	0	0	8.76225e-06	0	2.31136e-06	1.82821e-05	1.47208e-05	1.18117e-05	2.11576e-06	4.86585e-05	0	0	0
Ttf1	1.56953e-05	7.21013e-05	2.30615e-05	3.9639e-05	8.45982e-05	3.33483e-05	1.50163e-05	9.22895e-05	1.52952e-05	7.02534e-05	0.000105081	8.76007e-05	1.61708e-05	0.000120499	0.000136701	1.66224e-05	5.27024e-05	3.08637e-05	5.06674e-05	0.0001124	1.51675e-05	9.24578e-05	8.70055e-05	5.69033e-05	8.5454e-05	1.41975e-05	0.000155266	1.63098e-05	3.92616e-05	0.000100805	5.96537e-05	0	4.21159e-05	0.00013237	1.97007e-05	1.66677e-05	3.5123e-05	0	0.000122993	5.07218e-05	1.38866e-05	1.87111e-05	6.586e-05	5.86406e-05	3.05047e-05	2.24734e-05	0	0.000115364	1.15795e-05
Setx	1.54476e-05	0.000141616	5.22575e-06	6.35881e-05	0.00011891	2.34309e-05	1.80897e-05	0.000158814	1.52952e-05	7.41201e-05	0.000208366	0.000125904	0	0.000133823	8.03246e-05	2.72861e-05	0.000110778	8.25076e-05	7.1062e-05	0.00011552	1.59992e-05	0.000161535	2.72004e-05	0.000115077	0.000173178	1.66532e-05	0.000143142	2.25512e-05	0.000121157	0.000157058	0.000109167	0	5.4768e-05	0.000144278	6.65787e-05	1.82903e-05	0.000163134	6.32822e-05	0.000152469	0.00019474	2.59521e-05	3.07263e-05	0.000152637	0.00013127	1.25514e-05	0.00027921	3.14367e-05	0.000192302	9.61132e-06
Med27	5.02496e-06	5.9761e-05	2.09236e-05	0.000104054	4.07217e-05	1.13603e-05	8.07113e-06	3.54787e-05	0	5.0313e-05	2.96386e-05	4.27075e-05	4.88908e-05	0.000119302	2.1971e-05	6.65436e-06	5.38527e-05	4.65594e-05	0.000162001	3.8463e-05	1.35714e-05	4.35601e-05	2.08901e-05	0.000157275	6.25365e-05	4.74835e-06	6.00115e-05	4.29848e-06	7.68631e-05	6.44192e-05	3.64373e-05	0	0.000141668	0.0001372	2.80507e-05	2.01238e-05	8.31789e-05	0	7.87927e-05	7.85871e-05	7.83452e-06	5.98917e-06	3.13934e-05	7.51022e-05	9.24498e-06	7.48892e-05	0	2.85335e-05	0
Rapgef1	2.09563e-05	5.5447e-05	2.68102e-06	0.000195527	6.78742e-05	1.26527e-05	2.09556e-05	6.19545e-05	1.89753e-05	0.000256374	2.16826e-05	8.32224e-05	0	0.000152368	6.28909e-05	1.83709e-05	6.98038e-05	7.38645e-06	0.000214014	8.45264e-05	3.69766e-05	8.1769e-05	6.42558e-06	0.000120324	3.0645e-05	1.54054e-05	5.4896e-05	1.17371e-05	0.000112487	7.25758e-05	9.87788e-05	0	0.000224108	7.73877e-05	5.10069e-05	3.4511e-05	0.00020381	4.7259e-05	0.000362347	0.000135717	2.02682e-05	2.69929e-05	8.41438e-05	6.41887e-05	9.01141e-06	0.000257169	6.96798e-05	0.000102709	8.22541e-06
Trub2	1.29288e-05	1.98114e-05	0	3.67274e-05	2.43716e-05	1.00264e-05	1.0562e-05	7.6558e-06	0	1.62919e-05	8.91658e-05	1.08592e-05	0	3.84857e-05	4.68922e-05	1.78733e-05	0	3.08688e-05	4.8869e-05	7.59677e-05	1.99211e-05	1.36087e-05	1.74664e-05	7.07495e-05	3.62242e-05	1.09335e-05	1.33517e-05	1.20388e-05	4.76735e-05	4.95742e-05	3.59802e-05	0	7.4834e-05	6.52188e-06	9.74227e-06	1.44513e-05	9.47185e-06	0	5.47447e-06	7.89305e-06	8.76715e-06	0	3.78467e-05	4.99466e-06	9.37237e-06	4.61941e-05	0	3.28937e-05	1.03084e-05
Coq4	1.51184e-05	3.62211e-05	1.83102e-05	2.50325e-05	3.952e-05	5.33334e-06	1.79928e-05	4.20726e-05	0	2.70968e-05	3.23949e-05	9.22572e-06	4.14991e-05	1.37514e-05	1.19252e-05	2.52378e-05	1.71024e-05	2.33756e-05	1.0871e-05	4.42412e-05	1.88548e-05	4.12579e-05	0	1.51942e-05	6.50324e-06	1.8152e-05	3.39003e-05	2.20991e-05	8.86711e-06	2.9348e-05	1.37244e-05	7.40665e-05	3.07253e-05	6.42143e-05	1.21643e-05	1.22499e-05	1.6882e-05	5.37967e-05	1.82697e-05	4.61073e-05	6.91382e-06	2.46985e-05	3.17494e-05	2.40433e-05	7.56621e-06	7.85016e-06	3.78788e-05	1.39507e-05	2.11538e-05
Slc27a4	2.81475e-05	1.5919e-06	1.04742e-05	3.8105e-05	1.3259e-05	8.12896e-06	2.06095e-05	0	0	0.000116081	0	1.57849e-05	0	6.56014e-05	0	4.20159e-05	2.10104e-05	9.07556e-06	8.71255e-05	0	4.30497e-05	1.57207e-05	1.39949e-05	3.65836e-05	1.44507e-05	2.74577e-05	5.3337e-06	8.7786e-06	4.74757e-05	1.45415e-05	1.23804e-05	0	2.08959e-05	0	2.95571e-06	1.88497e-05	5.37548e-06	0	1.36125e-05	3.90402e-06	1.32886e-05	1.35001e-05	5.68919e-06	0	1.50166e-05	0	0	0	2.09784e-05
Urm1	2.39936e-05	3.65685e-05	1.7347e-05	3.99665e-05	3.80109e-05	3.00061e-05	2.65841e-05	5.57743e-05	2.15332e-05	1.89481e-05	3.02467e-05	1.38407e-05	0	0	2.4943e-05	2.3072e-05	5.21897e-05	5.48185e-05	4.9715e-05	3.61621e-05	2.89205e-05	2.4487e-05	1.24055e-05	5.27281e-05	5.83387e-05	2.09127e-05	4.36226e-05	3.82624e-05	3.57766e-05	2.5275e-05	3.17801e-05	3.88682e-05	3.60793e-05	1.74566e-05	5.62968e-05	3.59331e-05	0	2.14133e-05	3.85806e-05	3.83113e-05	2.10263e-05	4.38487e-05	2.26428e-05	2.03492e-05	4.24774e-05	3.23468e-05	0	6.35077e-05	2.31587e-05
Odf2	2.96847e-05	0.00012919	2.04185e-05	9.27106e-05	0.000149098	1.88682e-05	1.56333e-05	9.80848e-05	0	9.78866e-05	3.43799e-05	9.1053e-05	8.30548e-05	0.000102915	0.00013048	2.11596e-05	9.28022e-05	0	6.61297e-05	0.000194743	3.18603e-05	0.000118311	3.15655e-06	9.7787e-05	0.000154039	1.99502e-05	0.000110577	1.89836e-05	7.72985e-05	0.000142866	9.64085e-05	0	5.23833e-05	0.000316148	2.43879e-05	2.50861e-05	0.000153482	3.0581e-05	6.24124e-05	9.38113e-05	2.27102e-05	1.35887e-05	0.000157062	0.000159037	3.61212e-05	0.000125319	4.72471e-05	0.000247261	2.02316e-05
[truncated: 11,543 more rows]
[truncated: 45 more columns]

## Sheet: 10090_map
sample	cell.type
aLOH_Park	aLOH
aLOH_WuDroNcSeq	aLOH
aLOH_WusCellDropseq	aLOH
aLOH_WusNuc10x	aLOH
aLOH_WusNucDropseq	aLOH
B_Park	B
CD_IC_Park	CD_IC
CD_IC_A_WuDroNcSeq	CD_IC_A
[truncated: 86 more rows]
